# Supplementary material for: Insight into Mantle Cell Lymphoma Pathobiology, Diagnosis, and Treatment Using Network-Based and Drug-Repurposing Approaches
Source: Int J Mol Sci. 2024 Jul 2;25(13):7298. doi: 10.3390/ijms25137298 (PMC11242097; doi:10.3390/ijms25137298)
Supplement: Supplementary file 1 [file ijms-25-07298-s001.zip]

Archive with 6 entries (6 files):
- ijms-2969548-supplementary.pdf
- TableS1.xlsx
- TableS4.xlsx
- TableS5.xlsx
- TableS6.xlsx
- TableS7.xlsx
