# Supplementary material for: Insight into Mantle Cell Lymphoma Pathobiology, Diagnosis, and Treatment Using Network-Based and Drug-Repurposing Approaches
Source: Int J Mol Sci. 2024 Jul 2;25(13):7298. doi: 10.3390/ijms25137298 (PMC11242097; doi:10.3390/ijms25137298)
Supplement: Supplementary file 1 [file ijms-25-07298-s001.zip › TableS1.xlsx]

## Sheet: MCL drugs
Supplementary Table 1A: FDA-approved drugs used for the treatment MCL
R/R: relapsed/refractory
	Drug ID	Name	MCL category	Source
1	DB00073	Rituximab	Fit/Unfit for intensive treatment	[PMID: 30109020]
2	DB00987	Cytarabine	Fit/Unfit for intensive treatment, R/R	[PMID: 30109020]
3	DB00531	Cyclophosphamide	Fit/Unfit for intensive treatment	[PMID: 30109020]
4	DB00541	Vincristine	Fit for intensive treatment	[PMID: 30109020]
5	DB00997	Doxorubicin	Fit/Unfit for intensive treatment	[PMID: 30109020]
6	DB01234	Dexamethasone	Fit/Unfit for intensive treatment, R/R	[PMID: 30109020]
7	DB00188	Bortezomib	Fit/Unfit for intensive treatment, R/R	[PMID: 26079295]
8	DB00515	Cisplatin	Fit for intensive treatment	[PMID: 30109020]
9	DB00860	Prednisolone	Fit/Unfit for intensive treatment	[PMID: 30109020]
10	DB06769	Bendamustine	Fit/Unfit for intensive treatment	[PMID: 30109020]
11	DB06287	Temsirolimus	R/R	[PMID: 30109020]
12	DB11581	Venetoclax	R/R	[PMID: 30109020], [PMID:30963600]
13	DB11703	Acalabrutinib	R/R	[PMID: 30109020]
14	DB09053	Ibrutinib	R/R	[PMID: 26048243]
15	DB00480	Lenalidomide	Fit/Unfit for intensive treatment, R/R	[PMID: 30109020], [PMID: 26048243]
16	DB08889	Carfilzomib	R/R	[PMID: 26048243], [PMID: 29527676]
17	DB15035	zanubritinib	R/R	[PMID:30963600]

## Sheet: Drug Combinations
Supplementary Table 1B: FDA-approved drug regiments for the treatment of MCL or other Lymphoma subtypes
R/R: relapsed/refractory
	Drug Combination	Lymphoma type	MCL treatment category	Source	DCBD ID	Drugbank ID
1	R-Hyper-CVAD (rituximab plus fractionated cyclophosphamide, vincristine, doxorubicin, and dexamethasone)	MCL	Fit for intensive treatment	[PMID: 30109020]		DB00073, DB00531, DB00541, DB00997, DB01234
2	VcR-CVAD (bortezomib, rituximab, hyper-fractionated cyclophosphamide, vincristine, doxorubicin, and dexamethasone)	MCL	Fit for intensive treatment	[PMID: 30109020]		DB00073, DB00188, DB00531, DB00541, DB00997, DB01234
3	R-DHAP x 4 (rituximab, dexamethasone, cytarabine, and cisplatin)	MCL	Fit for intensive treatment	[PMID: 30109020]		DB00073, DB00515, DB00987, DB01234
4	R-DHAP/R-CHOP x 6 (rituximab, cyclophosphamide, doxorubicin, vincristine, and prednisolone)	MCL	Fit for intensive treatment	[PMID: 30109020]		DB00073, DB00531, DB00541, DB00860, DB00997
5	BR (bendamustine–rituximab)	MCL	Unfit for intensive treatment	[PMID: 30109020]		DB00073, DB06769
6	RiBVD ( rituximab, bendamustine, bortezomib, and dexamethasone)	MCL	Unfit for intensive treatment	[PMID: 30109020]		DB00073, DB00188, DB01234, DB06769
7	LBR ( lenalidomide, bendamustine, and rituximab)	MCL	Unfit for intensive treatment	[PMID: 30109020]		DB00073, DB00480, DB06769
8	R 2 (lenalidomide plus rituximab)	MCL	Unfit for intensive treatment	[PMID: 30109020]		DB00073, DB00480
9	VR-CAP (bortezomib, rituximab, cyclophosphamide, doxorubicin, and prednisone)	MCL	Unfit for intensive treatment	[PMID: 30109020]		DB00073, DB00188, DB00531, DB00635, DB00997
10	R-BAC(500) (rituximab, bendamustine, and cytarabine with low-dose cytarabine)	MCL	Unfit for intensive treatment	[PMID: 30109020]		DB00073, DB00987, DB06769
11	Ibrutinib, Venetoclax	MCL	R/R	[PMID: 30109020]	-	DB09053, DB11581
12	Bortezomib, Cytarabine, Dexamethasone	MCL	R/R	DCDB	DC000372	DB00188, DB00987, DB01234
13	Rituximab, Fludarabine	Low-grade or follicular lymphoma		DCDB	DC000088	DB00073 ,DB01073
14	Rituximab, Cyclophosphamide, Vincristine, Prednisone, Doxorubicin	nHL		DCDB	DC000309	DB00073, DB00531, DB00541, DB00635, DB00997
15	U0126, Tanespimycin	ALCL, ALK-positive		DCDB	DC000346	DB05134
16	Cytarabine, Aplidine (Plitidepsin)	Lymphoid leukaemia		DCDB	DC000410	DB00987, DB04977
17	Rapamycin (Sirolimus), 3-BROP	Lymphoid leukaemia		DCDB	DC000424	DB00877
18	Rituximab, Cyclophosphamide, Vincristine, Etoposide, Doxorubicin	AIDS-related Diffuse Large Cell Lymphoma		DCDB	DC000581	DB00073, DB00531, DB00541, DB00773, DB00997
19	Rituximab, Etoposide, Ifosfamide, Pegfilgrastim, Sargramostim	nHL, HL		DCDB	DC000758	DB00019 ,DB00020 ,DB00073 ,DB00773 ,DB01181
20	Rituximab, Cyclophosphamide, Vincristine, Prednisone, Pixantrone	nHL		DCDB	DC000898	DB00073, DB00531, DB00541, DB00635, DB06193
21	Rituximab, Bortezomib, Bendamustine	nHL		DCDB	DC001072	DB00073, DB00188, DB06769
22	Rituximab, Cyclophosphamide, Fludarabine, Ibritumomab tiuxetan	nHL, HL		DCDB	DC001178	DB00073 ,DB00078 ,DB00531 ,DB01073
23	Rituximab, Ibritumomab tiuxetan	FL		DCDB	DC001547	DB00073, DB00078
24	O-6-benzylguanine, Carmustine	nHL [R/R]		DCDB	DC002070	DB00262, DB11919
25	Rituximab, Lenalidomide	nHL, HL		DCDB	DC002081	DB00073, DB00480
26	Prednisone, Etoposide, Doxorubicin, Bleomycin sulfate, Procarbazine	HL		DCDB	DC002437	DB00635 ,DB00773 ,DB00997 ,DB01168
27	Aldesleukin, Cyclophosphamide, Etoposide, Filgrastim	nHL, Burkitt lymphoma		DCDB	DC003082	DB00041 ,DB00099 ,DB00531 ,DB00773
28	Bexarotene, Methoxsalen	Cutaneous Lymphoma		DCDB	DC003251	DB00307 ,DB00553
29	Zoledronate acid, Vitamin D	nHL		DCDB	DC003290	DB11094, DB00399
30	Cyclophosphamide, Vincristine, Prednisone, Doxorubicin, Obinutuzumab	nHL		DCDB	DC003321	DB00531, DB00541, DB00635, DB00997, DB08935
31	Rituximab, Chlorambucil	MALT-lymphoma		DCDB	DC003477	DB00073, DB00291
32	Rituximab, Doxorubicin, Bleomycin sulfate, Vinblastine, Dacarbazine	nHL, HL		DCDB	DC004057	DB00073 ,DB00570 ,DB00851 ,DB00997
33	Vitamin D, Calcium carbonate	nHL		DCDB	DC005043	DB06724 ,DB11094
34	Rituximab, Cyclophosphamide, Vincristine, Prednisone	nHL, HL		DCDB	DC005336	DB00073, DB00531, DB00541, DB00635

## Sheet: C.Known Pathways
Supplementary Table 1C: Known pathways affected in different lymphoma subtypes
	Pathways	Disease	Experiment	Role	Reference
	p53 signaling and cell cycle	DLBCL	transcriptional profiles	Regulates cell cycle Inhibits angiogenesis Activates DNA repair proteins Induce growth arrest Initiate apoptosis	[PMID:22975378]
	phosphatidylinositol (PI)), mitogen-activated protein kinase (MAPK), and B-cell receptor (BCR) signaling	DLBCL	miRNAs profiling nGS relapsed patients		[PMID:29242506]
	NF-κB prosurvival signals B-cell receptor pathway	CNS	review paper		[PMID:29222305]
	NF-κB pathway	MCL			[PMID:29228840], [PMID:27742706]
	Jak/STAT pathway	MCL		(Jak/STAT) signaling pathway is important in the transmission of cytokine signals from cell surface to the nucleus	[PMID:14614518]
	WNT pathway	cHL,MCL,CLL			[PMID:27535218], [PMID:23760751], [PMID:28703283]
	Wnt/β‑catenin pathway	MCL			[PMID:28901456]
	p53 signaling				[PMID:28284458], [PMID:22975378]
	PI3K/Akt/mTOR signaling	DLBCL			[PMID:25215588]
	PD-1/PD-L1	HL,nHL			[PMID:29228840]
	HGF/c-MET signaling	B cell lymphoma, T and NK cell lymphoma, Hodgkin lymphoma			[PMID:29228840]
	JAK-STAT signaling	DLBCL			[PMID:29228427]
	BCR signaling	MCL			[PMID:29861875]
	Hippo	Pancreatic cancer, Breast Cancer		Tumor supressor. The main function of the Hippo pathway is to prevent YAP and TAZ translocation to the nucleus where they induce the transcription of genes involved in cell proliferation, survival, and stem cell maintenance. At low cell densities, weak Hippo signals allow nuclear Yap accumulation, which promotes cell proliferation by Tead activation. High cell densities induce strong Hippo signal…	[PMID:26384319]

## Sheet: Drugs in Trials
Supplementary Table 1D: FDA-approved drug in clinical trials for treating R/R MCL
NA: not available
	Name	Drug ID	Reference	Clinical Trials	Response Rate	Signalling pathway/ mechanism affected	Target	Comments
	Everolimus	DB01590	[PMID: 28031560]	NCT00918333 [ORR: 20%-39%, Overall Survival Time: 17-35.4 months], NCT01665768 [Event Free Survival (EFS) 2.5 years: 58% ], PMID:28031560 [response rate 32%]	0.32	PI3K/AKT/mTOR	mTOR
	Temsirolimus	DB06287	[PMID: 28031560], [PMID: 26079295]	NCT01646021 [ORR: 46.8%], PMID:28031560 [response rate 38%]	0.38	PI3K/AKT/mTOR	mTOR
	Bortezomib	DB00188	[PMID: 26079295]
	Ibrutinib	DB09053	[PMID: 28031560]		0.75	B-cell receptor	BTK
	Acalabrutinib	DB11703	[PMID: 28031560]			B-cell receptor	BTK
	MK-2206 dihydrochloride	-	[PMID: 28031560]		0.09	PI3K/AKT/mTOR	AKT
	Idelalisib	DB09054	[PMID: 28031560]	NCT01088048 [No results], NCT01838434 [No results], NCT02603445 [No results], PMID:28031560 [response rate 40%]	0.4	PI3K/AKT/mTOR	PI3K-6
	TGR-1202	-	[PMID: 28031560]		0.33	PI3K/AKT/mTOR	PI3K-7
	Duvelisib	DB11952	[PMID: 28031560]		0.67	PI3K/AKT/mTOR	PI3K-20
	Copanlisib	DB12483	[PMID: 28031560]		0.71	PI3K/AKT/mTOR	PI3K-45
	Buparlisib	DB11666	[PMID: 28031560]	NCT01693614[ORR:22.7%, DCR: 81.8%], PMID:28031560 [response rate: 23%]	0.23	PI3K/AKT/mTOR	PI3K-46
	Fostamatinib	DB12010	[PMID: 28031560]	NCT00446095[ORR: 29%, PFS: 126 days, CBR: 58%], PMID:28031560 [response rate: 11%]	0.11	B-cell receptor	SYK
	Venetoclax	DB11581	[PMID: 28031560]	9 clinical trials still Recruiting	0.75	Apoptosis	BCL2
	Nivolumab	DB09035	[PMID: 28031560]		NA	Immune checkpoint	PD1
	Pembrolizumab	DB09037	[PMID: 28031560]		NA	Immune checkpoint	PD2
	Belinostat	DB05015	[PMID: 26048243]	NCT02142530	NA	-	-
	SNS-032	DB05969		NCT00446342	NA	-	-
	Forodesine	DB06185		NCT00073944	NA	-	-
	Apolizumab	DB06467		NCT00022971, NCT00004101	NA	-	-
	Enzastaurin	DB06486		NCT00088205	NA	-	-
	Aldesleukin	DB00041		NCT00004231:No Results Available, NCT00621452:No Results Available, NCT00010192:No Results Available, NCT00924326:Has Results, NCT00003356:No Results Available, NCT00027937:No Results Available, NCT00005993:No Results Available, NCT00003408:No Results Available	NA	-	-
	Basiliximab	DB00074		NCT00594308:Has Results	NA	-	-
	Muromonab	DB00075		NCT00005852:No Results Available, NCT00005852:No Results Available	NA	-	-
	Alemtuzumab	DB00087		NCT00871546:No Results Available, NCT00720447:No Results Available, NCT00525876:Has Results, NCT00040846:Has Results, NCT00118352:Has Results, NCT00626626:Has Results, NCT00818961:Has Results, NCT00109993:No Results Available, NCT00410657:No Results Available	NA	-	-
	Palivizumab	DB00110		NCT00014391:No Results Available	NA	-	-
	Bevacizumab	DB00112		NCT00401817:Has Results, NCT00016094:No Results Available, NCT00458731:No Results Available, NCT00734890:No Results Available	NA	-	-
	Biotin	DB00121		NCT02483000:No Results Available	NA	-	-
	Dextromethorphan	DB00514		NCT00003687:No Results Available, NCT00003687:No Results Available	NA	-	-
	Daunorubicin	DB00694		NCT00018954:No Results Available	NA	-	-
	Tretinoin	DB00755		NCT00098891:No Results Available, NCT00006220:No Results Available	NA	-	-
	Minocycline	DB01017		NCT00378781:No Results Available	NA	-	-
	Thalidomide	DB01041		NCT02858804:No Results Available, NCT00151281:Has Results, NCT00450801:Has Results, NCT02507336:No Results Available, NCT00049296:No Results Available	NA	-	-
	Arsenic trioxide	DB01169		NCT00006220:No Results Available, NCT00003395:No Results Available, NCT00005040:No Results Available, NCT00003885:No Results Available	NA	-	-
	Estramustine	DB01196		NCT00004105:No Results Available, NCT00021372:No Results Available	NA	-	-
	Ketamine	DB01221		NCT01316744:No Results Available	NA	-	-
	Paclitaxel	DB01229		NCT00891072:No Results Available, NCT00003397:No Results Available, NCT00027937:No Results Available, NCT00003402:No Results Available, NCT00005021:No Results Available, NCT00019019:No Results Available, NCT00004105:No Results Available, NCT00003294:No Results Available,	NA	-	-
	Docetaxel	DB01248		NCT00003406:No Results Available, NCT00049296:No Results Available, NCT00003406:No Results Available, NCT00049296:No Results Available	NA	-	-
	Dasatinib	DB01254		NCT00608361:No Results Available, NCT01609816:No Results Available, NCT01643603:No Results Available, NCT00608361:No Results Available, NCT01609816:No Results Available, NCT01643603:No Results Available	NA	-	-
	Valganciclovir	DB01610		NCT01199562:No Results Available	NA	-	-
	Aflibercept	DB08885		NCT00045266:No Results Available, NCT00036946:No Results Available, NCT00082823:No Results Available, NCT00083213:No Results Available	NA	-	-
	Sodium ferric gluconate complex	DB09517		NCT00661999:Has Results	NA	-	-
	Tositumomab	DB00081	Potential from a clinical study	NCT00992992	NA	-	-	Tositumomab is a murine monoclonal antibody which targets the CD20 antigen produced in mammalian cell
	Iodine I-131 Tositumomab	DB00081	Potential from a clinical study	NCT00992992	NA	-	-	It was combined with iodine-131 to produce a radiopharmaceutical for unsealed source radiotherapy, Iodine-131 Tositumomab, for the treatment of non-Hodgkins lymphoma.
	Ofatumumab	DB06650	Potential from a clinical study	NCT01527149	NA	-	-
	Daratumumab	DB09331	Potential from a clinical study	NCT02413489	NA	-	-
	Vorinostat	DB02546	Potential from a clinical study	NCT00703664	NA	-	-
	Lenalidomide	DB00480	Potential from a clinical study	NCT00737529	NA	-	-
	Carfilzomib	DB08889	[PMID:31526347]	NCT02042950	NA	-	-	Alisertib and carfilzomib showed antiproliferative effect on MCL High-Throughput Screening (HTS) technique
	Alvocidib	DB03496	Potential from a clinical study	NCT00445341	NA	-	-
	Panobinostat	DB06603	Potential from a clinical study	NCT01090973	NA	-	-
	Alisertib	DB05220	[PMID:31526347]	-	NA	-	-	Alisertib and carfilzomib showed antiproliferative effect on MCL High-Throughput Screening (HTS) technique
	Pracinostat	DB05223	[PMID:31526347]	-	NA	-	-	Pracinostat and YM155 had potency of 11 and 12 nM in MCL cell with >20-fold selectivity to normal cell lines
	Sepantronium bromide (YM155)	-			NA	-	-
