# Supplementary material for: Insight into Mantle Cell Lymphoma Pathobiology, Diagnosis, and Treatment Using Network-Based and Drug-Repurposing Approaches
Source: Int J Mol Sci. 2024 Jul 2;25(13):7298. doi: 10.3390/ijms25137298 (PMC11242097; doi:10.3390/ijms25137298)
Supplement: Supplementary file 1 [file ijms-25-07298-s001.zip › TableS4.xlsx]

## Sheet: TableS4
Supplementary Table S4: Catalogue of the top differentially expressed transcripts.
* Three Affymetrix Human Genome U133 Plus 2.0 Array transcription datasets summarized in Table 1
** Sample group comparisons of current analysis, summarized in Table 1
▪Fold change values are red shaded when positive and blue shaded when negative
▫Genes that are significantly differentially expressed (adjusted p-value <= 0.05) are marked with a green tick
	ID		Entrez Gene ID	Gene Name	Protein Accessions [Uniprot]	Gene Type	top DEG (yes/no)	Comparison**	Fold Change ▪									Adjusted p-value▫
					Dataset series->				GSE30189					GSE45717	GSE214552/GSE65135/GSE19243 *			GSE30189 ▫					GSE45717	GSE214552/GSE65135/GSE19243 *
					Comparison->				NtoIS	IStoI	ItoA	NtoI	NtoA	HtoMCLx	BtoMCL	BtoMCL(e)	MCL(e)toMCL	NtoIS	IStoI	ItoA	NtoI	NtoA	HtoMCLx	BtoMCL	BtoMCL(e)	MCL(e)toMCL
	1		2199	FBLN2	P98095	protein coding	yes	NtoIS,NtoI,NtoA,BtoMCL,BtoMCL(e),	0.417123	0.0678341	0.0434547	0.479611	0.504254	-0.0219276	0.217192	0.25829	-0.0410988	8.90678e-06	0.251294	0.401305	4.18725e-07	1.07628e-08	0.620029	1.30402e-16	3.17307e-11	0.181147
	2		6768	ST14	Q9Y5Y6	protein coding	yes	NtoIS,NtoI,NtoA,HtoMCLx,BtoMCL,BtoMCL(e),	0.300056	-0.031459	0.0214172	0.268597	0.290014	0.24476	0.163518	0.206842	-0.0433241	0.00291121	0.682338	0.711838	0.000628957	4.40844e-05	3.00771e-05	3.79668e-09	1.13212e-07	0.13489
	3		7216	TRO	Q12816	protein coding	yes	NtoIS,NtoI,NtoA,HtoMCLx,BtoMCL,MCL(e)toMCL	0.266636	-0.0444281	-0.0190011	0.222208	0.203207	0.105069	0.0468966	0.0130925	0.0338041	0.00291121	0.508361	0.726884	0.00120334	0.000338455	0.00871559	0.00280433	0.623396	0.0247506
	4		137075	CLDN23	Q96B33	protein coding	yes	NtoIS,NtoI,NtoA,BtoMCL,	0.287544	-0.0852516	0.047141	0.202293	0.249434	0.00905459	0.0644367	0.0639832	0.000453473	0.00470386	0.258122	0.435528	0.00576839	0.000170501	0.81291	0.0191337	0.116904	0.989641
	5		8857	FCGBP	Q9Y6R7	protein coding	yes	NtoIS,NtoI,NtoA,HtoMCLx,BtoMCL,BtoMCL(e),	0.471633	-0.045962	-0.0605128	0.425671	0.365158	0.199152	0.219438	0.295807	-0.0763686	0.0072648	0.700364	0.483893	0.00143334	0.00099624	0.0198431	9.59624e-09	1.55317e-06	0.139939
	6		9315	NREP	Q16612	protein coding	yes	NtoIS,NtoI,NtoA,BtoMCL,BtoMCL(e),	0.290768	0.0496803	0.0327924	0.340448	0.37324	0.101185	0.0663649	0.0767133	-0.0103484	0.00748577	0.488739	0.539671	0.000194757	1.01399e-05	0.102512	4.45973e-06	0.00020945	0.544411
	7		1627	DBN1	Q16643	protein coding	yes	NtoIS,NtoI,NtoA,BtoMCL,BtoMCL(e),	0.387151	-0.0332078	0.0496356	0.353943	0.403579	0.077053	0.140995	0.0964049	0.0445904	0.00792934	0.774652	0.520614	0.00151053	8.2042e-05	0.0737287	7.31226e-09	0.00301881	0.0569265
	8		634	CEACAM1	P13688	protein coding	yes	NtoIS,NtoI,NtoA,BtoMCL,BtoMCL(e),	0.294953	0.0670129	-0.00263499	0.361966	0.307344	0.0607242	0.0942633	0.11535	-0.0210865	0.011047	0.274862	0.350937	0.000194757	1.62572e-05	0.2465	5.25761e-08	4.87278e-06	0.298607
	9		160365	CLECL1	Q8IZS7	protein coding	yes	NtoIS,NtoI,NtoA,HtoMCLx,BtoMCL(e),MCL(e)toMCL	0.238738	0.0776506	0.0407983	0.316389	0.357187	0.235784	0.00296744	0.103655	-0.100688	0.0115552	0.178925	0.346472	0.000114969	2.48968e-06	0.0131298	0.919444	0.0018041	2.16775e-05
	10		51222	ZNF219	Q9P2Y4	protein coding	yes	NtoIS,IStoI,NtoA,HtoMCLx,BtoMCL,	0.216617	-0.15725	0.0779278	0.0593672	0.137295	0.0776068	0.0171311	0.00262409	0.014507	0.0115552	0.0152871	0.0985282	0.30201	0.00441954	0.0048424	0.0312281	0.861769	0.0514778
	11		10493	VAT1	Q99536	protein coding	yes	NtoIS,HtoMCLx,BtoMCL,	0.168751	-0.0872564	-0.0723832	0.0814943	0.00911115	0.105203	0.0530956	0.0474931	0.00560248	0.0155921	0.0685716	0.0506821	0.0737797	0.82927	0.00892709	0.00624859	0.0907242	0.79894
	12		56265	CPXM1	Q96SM3	protein coding	yes	NtoIS,NtoI,NtoA,HtoMCLx,BtoMCL,MCL(e)toMCL	0.42802	-0.130104	-0.0482813	0.297915	0.249634	0.150388	0.1432	0.0428045	0.100396	0.016943	0.362385	0.691452	0.0176449	0.00970169	0.00179763	2.80794e-05	0.435997	0.00299297
	13		221914	GPC2	Q8N158	protein coding	yes	NtoIS,NtoA,BtoMCL,BtoMCL(e),MCL(e)toMCL	0.285736	-0.165909	0.0583322	0.119827	0.178159	0.031874	0.11143	0.0576332	0.0537964	0.016943	0.0681671	0.415173	0.113553	0.00535766	0.264944	5.68691e-10	0.0151047	0.00128994
	14		4320	MMP11	P24347	protein coding	yes	NtoIS,NtoI,NtoA,BtoMCL,	0.294931	-0.0464567	-0.0344699	0.248474	0.214005	-0.0125714	0.0472404	0.0390312	0.00820915	0.016943	0.614979	0.622134	0.00558072	0.00307401	0.611432	0.0244553	0.222237	0.733164
	15		54993	ZSCAN2	Q7Z7L9	protein coding	yes	NtoIS,NtoI,NtoA,HtoMCLx,BtoMCL,BtoMCL(e),	0.227893	-0.0803263	0.0919504	0.147567	0.239517	0.152351	0.0613197	0.0768536	-0.0155339	0.0181981	0.215958	0.0647719	0.0262143	0.000204348	0.000700851	4.56581e-07	1.09495e-05	0.255884
	16		93109	TMEM44	Q2T9K0	protein coding	yes	NtoIS,ItoA,NtoI,NtoA,HtoMCLx,BtoMCL,BtoMCL(e),	0.229318	0.0755174	-0.18847	0.304836	0.116365	0.0973441	0.100174	0.123998	-0.0238245	0.0229396	0.347618	0.00259078	0.000239177	0.0163463	0.000321733	0.000323825	0.00234816	0.472003
	17		7292	TNFSF4	P23510	protein coding	yes	NtoIS,IStoI,NtoA,HtoMCLx,BtoMCL,MCL(e)toMCL	0.355368	-0.239805	0.0844337	0.115563	0.199997	-0.529942	0.129158	-0.0281314	0.15729	0.0250913	0.0423608	0.374108	0.275633	0.0175139	9.58488e-05	0.00298774	0.696987	3.92452e-05
	18		54749	EPDR1	Q9UM22	protein coding	yes	NtoIS,NtoI,NtoA,BtoMCL,BtoMCL(e),MCL(e)toMCL	0.269992	0.0992056	-0.00983933	0.369198	0.359359	-0.0436302	0.194806	0.0763443	0.118462	0.0256469	0.229659	0.895131	0.000211804	2.75483e-05	0.273493	2.42829e-19	0.00243354	2.38195e-09
	19		51062	ATL1	Q8WXF7	protein coding	yes	NtoIS,ItoA,NtoI,NtoA,BtoMCL,BtoMCL(e),MCL(e)toMCL	0.21017	-0.0293335	0.110665	0.180837	0.291502	-0.0168292	0.0987877	0.204597	-0.10581	0.0263741	0.739082	0.0498176	0.00651487	1.62572e-05	0.816844	0.000306398	7.19135e-06	0.00358045
	20		23158	TBC1D9	Q6ZT07	protein coding	yes	NtoIS,NtoI,NtoA,BtoMCL,BtoMCL(e),MCL(e)toMCL	0.295726	0.0154507	-0.00824743	0.311176	0.302929	0	0.183899	0.274775	-0.0908751	0.0263741	0.892638	0.917186	0.00184345	0.000392205	1	1.23515e-09	6.41371e-10	0.00405511
	21		57565	KLHL14	Q9P2G3	protein coding	yes	NtoIS,NtoI,NtoA,HtoMCLx,BtoMCL,BtoMCL(e),MCL(e)toMCL	0.249751	0.0924306	-0.0586979	0.342182	0.283484	0.190548	0.0648598	0.210903	-0.146044	0.0263741	0.234996	0.330154	0.000221179	0.000149823	0.00204099	0.00181984	9.71384e-11	9.64854e-10
	22		8546	AP3B1	O00203	protein coding	yes	NtoIS,ItoA,NtoI,NtoA,HtoMCLx,BtoMCL,BtoMCL(e),MCL(e)toMCL	0.129133	0.0566233	0.0883591	0.185756	0.274115	0.097485	0.085996	0.211154	-0.125158	0.0265164	0.130617	0.00275822	0.000184175	7.81554e-08	0.00651285	5.2671e-05	9.23862e-11	6.00645e-08
	23		5364	PLXNB1	O43157	protein coding	yes	NtoIS,NtoI,NtoA,HtoMCLx,BtoMCL,	0.302921	-0.108521	0.0303997	0.1944	0.2248	0.151907	0.0383487	0.0174442	0.0209046	0.0265164	0.281417	0.727719	0.0372966	0.00378319	0.000174158	0.038234	0.569069	0.254561
	24		1268	CNR1	P21554	protein coding	yes	NtoIS,IStoI,ItoA,NtoI,NtoA,HtoMCLx,BtoMCL,BtoMCL(e),	0.22296	0.256213	-0.24835	0.479173	0.230823	0.433252	0.127798	0.0855029	0.0422955	0.031664	0.00348754	0.00027452	9.58165e-07	0.000277272	0.000248916	4.41896e-07	0.0171279	0.113416
	25		595	CCND1	P24385	protein coding	yes	NtoIS,NtoI,NtoA,HtoMCLx,BtoMCL,BtoMCL(e),MCL(e)toMCL	0.553738	-0.136364	0.059833	0.417374	0.477207	0.518762	0.534477	0.653092	-0.118614	0.0368474	0.356015	0.634341	0.0237664	0.00318843	6.12169e-09	2.24208e-44	1.94638e-29	0.000999693
	26		7050	TGIF1	Q15583	protein coding	yes	NtoIS,NtoI,NtoA,HtoMCLx,BtoMCL,BtoMCL(e),MCL(e)toMCL	0.253326	-0.0149704	-0.0192584	0.238355	0.219097	0.176547	0.0963575	0.124207	-0.0278496	0.0368474	0.886764	0.777905	0.00535637	0.00196344	6.2437e-06	1.49159e-12	9.92799e-11	0.0405283
	27		151888	BTLA	Q7Z6A9	protein coding	yes	NtoIS,IStoI,NtoI,NtoA,HtoMCLx,BtoMCL,MCL(e)toMCL	-0.149727	-0.116883	0.0502081	-0.26661	-0.216402	-0.451595	-0.259289	-0.0721715	-0.187117	0.0429708	0.0178021	0.142463	3.16703e-05	2.75483e-05	0.000114789	2.25937e-09	0.240799	3.69749e-07
	28		7746	ZSCAN9	O15535	protein coding	yes	NtoI,NtoA,HtoMCLx,BtoMCL,BtoMCL(e),MCL(e)toMCL	0.171395	-0.00326962	0.0127335	0.168126	0.180859	0.23469	0.142461	0.0731217	0.0693393	0.0505849	0.969683	0.792879	0.00509184	0.000554387	0.000129892	2.53488e-17	0.000350665	6.80344e-06
	29		23564	DDAH2	O95865	protein coding	no	NtoI,NtoA,BtoMCL,BtoMCL(e),MCL(e)toMCL	0.16104	-0.0167293	-0.0635328	0.14431	0.0807775	0.0152746	0.0567572	0.102458	-0.0457011	0.0573024	0.825227	0.15568	0.00984862	0.0423091	0.630112	0.0115741	0.00110411	0.0424776
	30		23361	ZNF629	Q9UEG4	protein coding	no	NtoI,NtoA,MCL(e)toMCL	0.152492	-0.040811	-0.0273602	0.111681	0.0843209	0	0.0107562	0.0388487	-0.0280925	0.0715503	0.516816	0.546673	0.0264467	0.0240185	1	0.486972	0.0572908	0.0447003
	31		1495	CTNNA1	P35221	protein coding	yes	NtoI,NtoA,HtoMCLx,BtoMCL,BtoMCL(e),	0.0939797	0.0518039	0.011769	0.145784	0.157553	0.0961824	0.100753	0.127753	-0.0269995	0.0744087	0.102437	0.654436	0.000239177	1.62572e-05	0.0390696	2.28632e-08	3.39324e-07	0.143115
	32		79290	OR13A1	Q8NGR1	protein coding	no	NtoA,HtoMCLx,	0.307002	-0.153715	0.0454477	0.153288	0.198735	0.215216	0	0	0	0.0744087	0.15171	0.623245	0.146205	0.0210002	0.0382666	1	1	1
	33		80095	ZNF606	Q8WXB4	protein coding	yes	ItoA,NtoI,NtoA,HtoMCLx,	0.124139	0.0696048	-0.0822525	0.193744	0.111491	0.112555	0.0157392	0.0100651	0.00567406	0.0744087	0.151714	0.0301663	0.000306959	0.00182027	0.00300499	0.29024	0.681069	0.712211
	34		7108	TM7SF2	O76062	protein coding	no	IStoI,ItoA,NtoA,BtoMCL(e),MCL(e)toMCL	0.129303	-0.12269	0.0807601	0.00661327	0.0873733	0.0307581	0.00089981	0.0349628	-0.034063	0.0768574	0.0129825	0.0256691	0.910982	0.0164064	0.163729	0.953618	0.0408989	0.00292978
	35		10160	FARP1	Q9Y4F1	protein coding	yes	NtoI,NtoA,HtoMCLx,BtoMCL,BtoMCL(e),	0.197505	0.126011	-0.031235	0.323517	0.292282	0.504441	0.146058	0.120588	0.0254697	0.0794998	0.0545685	0.546399	0.000184175	5.25421e-05	1.21752e-05	1.41896e-12	9.42073e-06	0.226571
	36		114884	OSBPL10	Q9BXB5	protein coding	yes	ItoA,NtoI,NtoA,HtoMCLx,BtoMCL(e),MCL(e)toMCL	0.205509	0.120215	-0.101438	0.325724	0.224286	0.17219	0.0355966	0.161323	-0.125726	0.0847132	0.0745838	0.0460275	0.000217249	0.000774445	0.00202691	0.0830417	4.32725e-08	4.93745e-09
	37		2100	ESR2	Q92731	protein coding	no	NtoI,NtoA,HtoMCLx,	0.258282	-0.0274854	0.0622532	0.225256	0.287509	0.378597	-0.00583565	-0.0190733	0.0132377	0.0915743	0.801501	0.461174	0.016766	0.000451769	9.84353e-05	0.839821	0.632177	0.578582
	38		26053	AUTS2	Q8WXX7	protein coding	yes	IStoI,ItoA,NtoI,NtoA,HtoMCLx,BtoMCL,BtoMCL(e),MCL(e)toMCL	0.163635	0.144745	-0.109631	0.308381	0.198749	0.217982	0.0622883	0.114366	-0.0520772	0.0915743	0.0147449	0.0115169	5.93397e-05	0.000342963	0.00011919	0.00143769	5.23235e-05	0.0118672
	39		26086	GPSM1	Q86YR5	protein coding	no	NtoA,BtoMCL,BtoMCL(e),MCL(e)toMCL	0.306625	-0.187112	0.139985	0.119513	0.259498	0.0145283	0.0668554	0.0324711	0.0343844	0.0915743	0.0905921	0.104664	0.288622	0.00532643	0.683231	1.64582e-08	0.0448952	0.0017314
	40		155382	VPS37D	Q86XT2	protein coding	no	NtoI,NtoA,	0.242614	0.0431439	-0.0902343	0.285758	0.195523	-0.00533654	0.00540712	-0.00404906	0.00945618	0.091617	0.68591	0.206204	0.00261869	0.00592578	0.882768	0.70066	0.86107	0.439384
	41		80728	ARHGAP39	Q9C0H5	protein coding	no	BtoMCL(e),MCL(e)toMCL	0.170545	-0.0939258	0.00293902	0.0766196	0.0795586	0	-0.00783005	-0.0367016	0.0288715	0.0927442	0.155517	0.962045	0.169999	0.0669295	1	0.396539	0.00107312	8.81175e-05
	42		7589	ZSCAN21	Q9Y5A6	protein coding	no	NtoI,NtoA,HtoMCLx,BtoMCL,MCL(e)toMCL	0.106096	-0.00958761	0.0384667	0.0965084	0.134975	0.0942658	0.026145	-0.00500057	0.0311456	0.0979035	0.860559	0.228597	0.0144547	0.000231835	0.0042396	0.0324403	0.823315	0.00495771
	43		8495	PPFIBP2	Q8ND30	protein coding	no	NtoI,NtoA,HtoMCLx,BtoMCL,BtoMCL(e),	0.170194	-0.02979	-0.0123704	0.140404	0.128033	0.315457	0.114209	0.123985	-0.0097753	0.100377	0.671189	0.823142	0.0256044	0.012599	3.03262e-05	1.8385e-05	0.000815406	0.752523
	44		7473	WNT3	P56703	protein coding	no	NtoA,HtoMCLx,BtoMCL,BtoMCL(e),	0.477851	-0.197799	0.270622	0.280052	0.550674	0.192434	0.27849	0.256811	0.0216793	0.100377	0.337468	0.0790294	0.115791	0.000434538	4.75355e-05	1.1616e-11	4.19588e-05	0.719973
	45		89790	SIGLEC10	Q96LC7	protein coding	no	NtoI,NtoA,	0.207186	-0.0283777	-0.0234795	0.178809	0.155329	0.020848	-0.0303771	0.0156867	-0.0460639	0.100377	0.750436	0.716994	0.0202002	0.0128006	0.555101	0.325518	0.764304	0.0970019
	46		4192	MDK	P21741	protein coding	no	ItoA,NtoA,HtoMCLx,BtoMCL,BtoMCL(e),	0.325661	-0.198012	0.233324	0.127649	0.360974	0.200413	0.0893081	0.0857677	0.00354039	0.110827	0.0972511	0.014168	0.307916	0.00101885	0.000503858	0.00137696	0.0406496	0.924142
	47		84513	PLPP5	Q8NEB5	protein coding	no	NtoI,NtoA,HtoMCLx,BtoMCL,MCL(e)toMCL	-0.148569	0.000976211	0.0108131	-0.147593	-0.13678	-0.287499	-0.162057	-0.0893748	-0.0726827	0.113071	0.990057	0.818237	0.0108357	0.0042911	0.000145241	2.82711e-05	0.0943983	0.025594
	48		55819	RNF130	Q86XS8	protein coding	yes	NtoI,NtoA,BtoMCL,BtoMCL(e),	0.162513	-0.00432955	0.0498622	0.158183	0.208045	-0.0305841	0.289275	0.274783	0.0144925	0.113116	0.962412	0.295716	0.0120105	0.000318772	0.604535	6.37624e-26	1.28495e-15	0.570448
	49		84034	EMILIN2	Q9BXX0	protein coding	no	NtoI,NtoA,BtoMCL,MCL(e)toMCL	0.184155	0.0302278	0.0279246	0.214383	0.242307	-0.0534125	0.065693	0.0210346	0.0446583	0.113116	0.70813	0.620896	0.00375579	0.000253618	0.156977	8.53394e-05	0.430446	0.00548359
	50		283932	FBXL19-AS1	-	asRNA	no	IStoI,ItoA,NtoA,HtoMCLx,	0.133335	-0.144527	0.153123	-0.0111923	0.14193	0.115134	0.0111372	0.00358836	0.00754888	0.113116	0.00952079	0.000497976	0.834612	0.00102105	0.00864415	0.130826	0.782899	0.284015
	51		868	CBLB	Q13191	protein coding	yes	ItoA,NtoI,NtoA,HtoMCLx,BtoMCL,BtoMCL(e),MCL(e)toMCL	0.118013	0.0630455	-0.100013	0.181058	0.0810455	0.145808	0.0983615	0.22488	-0.126519	0.114923	0.139061	0.00429815	0.000551576	0.0232433	0.000465535	2.00384e-05	2.43023e-10	6.49179e-07
	52		240	ALOX5	P09917	protein coding	yes	NtoI,NtoA,HtoMCLx,BtoMCL,BtoMCL(e),MCL(e)toMCL	0.171444	0.0198076	-0.0488642	0.191251	0.142387	0.096918	0.195258	0.313814	-0.118556	0.113071	0.781774	0.283517	0.00475878	0.00858906	0.0257432	3.62763e-10	2.28509e-11	0.000353898
	53		3221	HOXC4	P09017	protein coding	no	ItoA,NtoI,MCL(e)toMCL	0.168649	-0.00471603	-0.100496	0.163933	0.0634367	0	0.0275012	-0.0257215	0.0532228	0.134722	0.960628	0.0461415	0.013666	0.21543	1	0.361772	0.573065	0.0357471
	54		284307	ZIK1	Q3SY52	protein coding	no	ItoA,NtoI,NtoA,BtoMCL(e),MCL(e)toMCL	0.117054	-0.0298006	0.0766296	0.0872537	0.163883	0	-0.00562088	0.0675521	-0.073173	0.134722	0.56606	0.0355834	0.0490601	0.000187668	1	0.730788	0.000899512	9.94116e-07
	55		10184	LHFPL2	Q6ZUX7	protein coding	no	NtoA,	0.229146	-0.138256	0.0669938	0.0908899	0.157884	0.0698717	0.0542755	0.0938444	-0.0395689	0.134722	0.117975	0.350099	0.317289	0.0279247	0.610646	0.159603	0.0857638	0.310383
	56		2273	FHL1	Q13642	protein coding	no	NtoI,NtoA,HtoMCLx,BtoMCL,BtoMCL(e),MCL(e)toMCL	0.165307	0.0306397	-0.087069	0.195947	0.108878	-0.247072	0.0929016	0.155272	-0.0623703	0.134722	0.69129	0.0869302	0.00426786	0.0300425	0.00483449	4.18844e-05	2.04068e-06	0.00817702
	57		152137	CCDC50	Q8IVM0	protein coding	yes	IStoI,NtoI,NtoA,HtoMCLx,BtoMCL,BtoMCL(e),MCL(e)toMCL	0.142187	0.160574	-0.0618779	0.302761	0.240883	0.144637	0.0818764	0.182945	-0.101068	0.134722	0.00513458	0.0957612	3.16703e-05	3.87077e-05	0.000217315	0.0068514	2.6687e-05	0.00131753
	58		57216	VANGL2	Q9ULK5	protein coding	yes	BtoMCL,BtoMCL(e),	0.161074	-0.0569157	-0.0856085	0.104158	0.0185495	0	0.241232	0.214309	0.0269223	0.134722	0.382096	0.0804715	0.0892105	0.739655	1	1.50651e-24	4.8478e-12	0.276315
	59		51523	CXXC5	Q7LFL8	protein coding	yes	NtoA,BtoMCL(e),MCL(e)toMCL	0.119719	-0.0342648	-0.00721182	0.0854541	0.0782423	0.0395387	-0.0405707	0.0986152	-0.139186	0.134722	0.475708	0.864311	0.0615709	0.0370243	0.452018	0.119868	0.00583075	5.99548e-08
	60		25	ABL1	P00519	protein coding	no	NtoI,NtoA,HtoMCLx,BtoMCL,BtoMCL(e),MCL(e)toMCL	0.131074	-0.0177212	-0.0183173	0.113352	0.0950351	0.0791233	0.105053	0.0467284	0.0583245	0.14	0.77685	0.672903	0.0274393	0.0209375	0.00289095	1.23562e-09	0.043497	0.000191823
	61		6196	RPS6KA2	Q15349	protein coding	no	NtoI,NtoA,HtoMCLx,BtoMCL,BtoMCL(e),MCL(e)toMCL	0.219711	-0.0415314	-0.0179305	0.178179	0.160249	0.145603	0.0670968	0.118213	-0.0511163	0.159332	0.674571	0.818237	0.040357	0.0231366	0.00260924	0.000404734	1.35747e-05	0.00914416
	62		83852	SETDB2	Q96T68	protein coding	no	IStoI,ItoA,NtoA,BtoMCL,BtoMCL(e),	-0.122224	0.126536	-0.150944	0.00431211	-0.146631	-0.0403084	-0.0615312	-0.0581687	-0.00336249	0.161616	0.0168606	0.000579721	0.945557	0.000807008	0.439707	2.71691e-05	0.00199132	0.811832
	63		100506380	LINC01006	-	lncRNA	no	NtoI,NtoA,HtoMCLx,BtoMCL,BtoMCL(e),	0.127303	-0.0246717	0.0132157	0.102632	0.115847	0.134988	-0.0269466	-0.0252498	-0.00169677	0.161616	0.710585	0.787677	0.0378463	0.00442935	0.0126949	0.00213336	0.0354225	0.854892
	64		123096	SLC25A29	Q8N8R3	protein coding	no	NtoI,NtoA,BtoMCL,BtoMCL(e),	0.137795	0.00844059	0.00547511	0.146235	0.131537	0.0145048	0.0868512	0.118595	-0.0317435	0.164126	0.778179	0.777018	0.0108357	0.00388159	0.788859	6.92441e-06	1.57093e-05	0.123087
	65		221756	SERPINB9P1	-	pseudogene	no	NtoI,NtoA,HtoMCLx,BtoMCL,BtoMCL(e),MCL(e)toMCL	0.262885	0.0107991	-0.00965732	0.273684	0.264027	0.227661	0.1936	0.339931	-0.146331	0.170833	0.948564	0.929889	0.0122235	0.00274042	6.66477e-05	6.99067e-06	1.23732e-06	0.00878831
	66		284207	METRNL	Q641Q3	protein coding	no	ItoA,NtoA,HtoMCLx,BtoMCL(e),MCL(e)toMCL	0.216566	-0.140036	0.193951	0.0765304	0.243457	0.139946	-0.0125404	-0.127535	0.114994	0.170833	0.0871666	0.0100152	0.404923	0.00228554	0.00547707	0.744241	0.0025113	2.07148e-05
	67		51735	RAPGEF6	Q8TEU7	protein coding	yes	ItoA,NtoA,BtoMCL,BtoMCL(e),MCL(e)toMCL	-0.0788489	0.0410458	-0.0550841	-0.0378031	-0.0928871	0.00966554	-0.170714	-0.0964232	-0.0742909	0.178883	0.216789	0.0316599	0.221437	0.00106211	0.791102	4.183e-24	4.43829e-08	2.21079e-10
	68		154	ADRB2	P07550	protein coding	no	NtoI,NtoA,HtoMCLx,BtoMCL,BtoMCL(e),MCL(e)toMCL	0.233074	0.0581196	-0.00400465	0.291193	0.287189	0.0730154	0.0696213	0.145329	-0.0757079	0.178883	0.559147	0.963947	0.00395598	0.000857175	0.0142344	0.0177422	0.000482322	0.011972
	69		3995	FADS3	Q9Y5Q0	protein coding	yes	ItoA,NtoI,HtoMCLx,BtoMCL,MCL(e)toMCL	0.132085	0.100175	-0.172907	0.232261	0.0593542	0.215226	0.156367	0.0641071	0.0922598	0.179867	0.110611	0.00110217	0.000563749	0.118733	4.0527e-05	5.64833e-06	0.209709	0.00489425
	70		9619	ABCG1	P45844	protein coding	no	ItoA,NtoA,HtoMCLx,BtoMCL,BtoMCL(e),	0.157606	-0.0917022	0.121959	0.0659037	0.187863	0.227512	0.110083	0.0809821	0.0291013	0.179867	0.159796	0.0175277	0.312105	0.00111907	0.00070781	1.30529e-05	0.0291989	0.312876
	71		6599	SMARCC1	Q92922	protein coding	no	IStoI,ItoA,NtoA,HtoMCLx,BtoMCL,	0.0722716	-0.0623988	0.0935301	0.0098728	0.103403	0.113715	0.027436	0.0155276	0.0119084	0.179867	0.0410077	0.000509438	0.780065	0.000270162	9.26055e-05	0.0214806	0.407355	0.313995
	72		56967	C14orf132	Q9NPU4	protein coding	yes	NtoI,NtoA,	0.133291	0.0764462	-0.00129724	0.209737	0.20844	0.0650011	0	0	0	0.179867	0.220229	0.984134	0.00103311	0.000122339	0.18523	1	1	1
	73		1647	GADD45A	P24522	protein coding	no	NtoI,NtoA,BtoMCL,MCL(e)toMCL	0.141076	0.0253864	-0.0484796	0.166463	0.117983	-0.00407121	0.105191	0.0279483	0.0772423	0.179867	0.717154	0.298461	0.00667936	0.0119218	0.927017	0.000304398	0.564742	0.00547735
	74		7709	ZBTB17	Q13105	protein coding	no	IStoI,ItoA,NtoA,HtoMCLx,BtoMCL,BtoMCL(e),	0.111115	-0.0935096	0.0832246	0.0176057	0.10083	0.108335	0.0503578	0.0707101	-0.0203523	0.179867	0.0467288	0.0232232	0.743522	0.00770452	0.00963289	1.04404e-05	8.14194e-06	0.0738557
	75		79924	ADM2	Q7Z4H4	protein coding	no	BtoMCL,MCL(e)toMCL	0.199501	-0.0477063	-0.0317141	0.151795	0.120081	0.0275755	0.0191465	-1.01196e-05	0.0191566	0.179867	0.604166	0.652781	0.0604678	0.0647836	0.280925	0.0119955	0.999476	0.00644671
	76		2791	GNG11	P61952	protein coding	yes	NtoI,NtoA,HtoMCLx,BtoMCL(e),MCL(e)toMCL	0.333797	0.185494	-0.0704221	0.51929	0.448868	-0.538336	0.102976	0.337576	-0.2346	0.179867	0.176776	0.516149	0.000696438	0.000376912	0.000305692	0.054807	6.62902e-05	0.000420169
	77		57584	ARHGAP21	Q5T5U3	protein coding	yes	IStoI,ItoA,NtoI,NtoA,HtoMCLx,BtoMCL,BtoMCL(e),	0.0981709	0.119798	-0.144497	0.217969	0.073472	-0.148586	0.0801533	0.0604043	0.0197489	0.179867	0.00644873	0.00011695	5.93397e-05	0.0233514	0.0154069	1.53119e-07	0.00293126	0.17554
	78		347734	SLC35B2	Q8TB61	protein coding	no	IStoI,ItoA,NtoA,HtoMCLx,BtoMCL,BtoMCL(e),	0.102929	-0.140248	0.141261	-0.037319	0.103942	0.0631051	0.057305	0.0802233	-0.0229183	0.179867	0.00481979	0.000429251	0.404724	0.00389889	0.0370547	0.00358381	0.00342613	0.257533
	79		311	ANXA11	P50995	protein coding	no	IStoI,ItoA,NtoA,BtoMCL(e),MCL(e)toMCL	0.106073	-0.0617452	0.108345	-0.00216971	0.0823438	-0.00378823	0.0114645	0.0799502	-0.0684857	0.1818	0.00800774	0.00414965	0.594127	0.0201418	0.874499	0.463492	5.86466e-05	1.27192e-06
	80		9846	GAB2	Q9UQC2	protein coding	yes	HtoMCLx,BtoMCL,BtoMCL(e),	0.240063	-0.0766145	-0.0198637	0.163449	0.143585	0.322909	0.0947007	0.116456	-0.0217553	0.181955	0.491951	0.834439	0.0960733	0.0662996	3.81932e-06	4.78937e-05	0.000442514	0.408627
	81		79969	ATAT1	Q5SQI0	protein coding	no	IStoI,HtoMCLx,BtoMCL,BtoMCL(e),	0.116466	-0.113549	0.0571112	0.00291684	0.0600281	0.133333	0.0703245	0.0762411	-0.00591655	0.1818	0.0276751	0.109621	0.960969	0.0855162	0.000137557	6.11954e-08	2.17487e-05	0.694243
	82		9270	ITGB1BP1	O14713	protein coding	no	BtoMCL,	0.0837357	0.0883998	0.030173	0.172136	0.0878045	0.0113825	-0.0209391	-0.00569517	-0.015244	0.181955	0.387233	0.32724	0.0871703	0.27597	0.700354	0.024819	0.728682	0.0807171
	83		23362	PSD3	Q9NYI0	protein coding	no	NtoI,NtoA,HtoMCLx,BtoMCL,BtoMCL(e),	0.266059	0.0761987	-0.0734503	0.342258	0.268808	0.364889	0.171915	0.17379	-0.00187451	0.18463	0.567609	0.451151	0.00375579	0.00319898	0.000812186	8.14373e-11	8.95622e-06	0.961171
	84		4124	MAN2A1	Q16706	protein coding	no	NtoA,BtoMCL,MCL(e)toMCL	-0.117422	0.0495852	-0.0297669	-0.0678367	-0.0976036	-0.0106721	-0.137102	-0.033016	-0.104086	0.185622	0.347638	0.468087	0.14808	0.0124543	0.780362	0.000483663	0.617415	0.00329077
	85		85457	CIPC	Q9C0C6	protein coding	yes	NtoI,NtoA,	0.103545	0.0535992	0.0122527	0.157144	0.169397	0.00329595	0.0391933	0.0546902	-0.0154969	0.187965	0.213316	0.738547	0.00132861	0.000120224	0.953167	0.104289	0.112985	0.540867
	86		128387	TATDN3	Q17R31	protein coding	yes	IStoI,ItoA,NtoA,BtoMCL,BtoMCL(e),MCL(e)toMCL	0.108556	-0.0397182	0.224323	0.0279836	0.252306	0	0.0797312	0.129798	-0.0500666	0.188253	0.0133956	1.23981e-05	0.567059	3.61336e-06	1	5.90427e-08	1.94201e-09	0.00106686
	87		388228	SBK1	Q52WX2	protein coding	no	NtoI,NtoA,BtoMCL,BtoMCL(e),	0.244152	0.00821736	-0.0425362	0.25237	0.209834	0	0.131247	0.127784	0.00346254	0.188253	0.955846	0.618477	0.015826	0.0124403	1	7.30552e-12	2.58391e-06	0.893043
	88		3087	HHEX	Q03014	protein coding	yes	IStoI,ItoA,NtoA,BtoMCL,MCL(e)toMCL	-0.127732	0.201203	-0.183225	0.0734714	-0.109753	-0.0760788	-0.170425	-0.0224438	-0.147981	0.196432	0.00254488	0.000283621	0.158123	0.0124543	0.0560507	6.87275e-06	0.735223	1.57827e-05
	89		7694	ZNF135	P52742	protein coding	no	NtoI,NtoA,HtoMCLx,BtoMCL,BtoMCL(e),	0.189955	0.0424509	-0.00340929	0.232406	0.228997	0.0931358	0.13804	0.197707	-0.0596667	0.196432	0.659245	0.967751	0.00631102	0.00117237	0.0182508	5.42635e-05	0.00022658	0.176797
	90		50613	UBQLN3	Q9H347	protein coding	no	HtoMCLx,	0.0607453	-0.041612	-0.00930865	0.0191333	0.00982464	0.0657868	3.37587e-05	-0.00986677	0.00990053	0.195481	0.120923	0.66846	0.451806	0.63055	0.0414367	0.997133	0.416743	0.180233
	91		196383	RILPL2	Q969X0	protein coding	no	ItoA,NtoA,BtoMCL,BtoMCL(e),	0.143615	-0.121921	0.158992	0.0216939	0.180686	0.0429064	0.0867489	0.117175	-0.030426	0.203549	0.0536662	0.00246296	0.76795	0.00104758	0.198329	0.000452478	0.000725721	0.240622
	92		6916	TBXAS1	P24557	protein coding	no	ItoA,NtoA,HtoMCLx,BtoMCL,BtoMCL(e),	0.21035	-0.165078	0.182022	0.0452714	0.227293	-0.166768	0.127085	0.0959435	0.0311415	0.203615	0.0741426	0.0132774	0.66008	0.00326395	0.0374135	6.60096e-09	0.00196058	0.208261
	93		51303	FKBP11	Q9NYL4	protein coding	no	ItoA,NtoA,BtoMCL,BtoMCL(e),	-0.121267	0.0420345	-0.0942481	-0.0792323	-0.17348	0.00555919	-0.177209	-0.151291	-0.025918	0.203615	0.469031	0.0266819	0.112096	0.000388933	0.919137	3.24397e-09	4.79454e-05	0.306982
	94		4082	MARCKS	P29966	protein coding	yes	NtoI,NtoA,HtoMCLx,BtoMCL,BtoMCL(e),	0.135054	0.098841	-0.0238783	0.233895	0.210016	0.165099	0.203399	0.227902	-0.0245025	0.202333	0.0661507	0.567091	0.000465769	0.000193117	0.000461877	5.16476e-19	7.95929e-14	0.253431
	95		2535	FZD2	Q14332	protein coding	no	NtoI,NtoA,BtoMCL,	0.179225	0.00489381	0.0127413	0.184119	0.19686	-0.0534438	0.0599687	0.03025	0.0297187	0.205636	0.970656	0.872186	0.0186852	0.00224831	0.160663	0.000122967	0.199981	0.0579138
	96		11261	CHP1	Q99653	protein coding	no	IStoI,ItoA,HtoMCLx,	-0.0892687	0.13009	-0.0827185	0.0408212	-0.0418974	-0.108944	0.0106031	-0.00509768	0.0157008	0.207638	0.00452207	0.0137827	0.328773	0.178989	0.0049942	0.537226	0.863692	0.30221
	97		144717	PHETA1	Q8N4B1	protein coding	no	BtoMCL(e),MCL(e)toMCL	0.174822	-0.0705487	-0.0665821	0.104274	0.0376915	-0.0262874	-0.000503332	0.0261412	-0.0266445	0.207638	0.423687	0.281351	0.143527	0.501024	0.353073	0.962435	0.0253849	0.000803888
	98		27244	SESN1	Q9Y6P5	protein coding	no	ItoA,NtoA,HtoMCLx,BtoMCL,BtoMCL(e),MCL(e)toMCL	-0.0979424	0.0320283	-0.0693966	-0.0659141	-0.135311	-0.178647	-0.0657401	-0.139608	0.0738684	0.208138	0.499081	0.0414871	0.105675	0.000530025	0.00222013	0.035142	0.000248895	0.00106281
	99		5862	RAB2A	P61019	protein coding	no	IStoI,BtoMCL,BtoMCL(e),	-0.0938242	0.105432	-0.0261651	0.0116075	-0.0145576	-0.00659396	0.0188992	0.0274752	-0.00857604	0.208138	0.017224	0.460463	0.823024	0.688731	0.842084	0.0331106	0.0256334	0.334569
	100		55968	NSFL1C	Q9UNZ2	protein coding	no	IStoI,BtoMCL(e),MCL(e)toMCL	0.140393	-0.113178	0.0375787	0.0272152	0.0647939	0.035976	0.0258112	0.0561767	-0.0303655	0.209931	0.0402063	0.463043	0.698424	0.178484	0.0837974	0.0549349	0.00216392	0.0178039
	101		6297	SALL2	Q9Y467	protein coding	no	NtoI,NtoA,BtoMCL,	0.133104	0.0513674	-0.0845143	0.184471	0.099957	0.0203562	0.0372085	0.0147559	0.0224527	0.209931	0.459547	0.088572	0.0036942	0.0219592	0.523155	0.0280911	0.602695	0.173599
	102		2950	GSTP1	P09211	protein coding	no	NtoA,	0.118545	-0.0548207	0.018448	0.0637245	0.0821725	-0.014411	0.0379074	-0.0074993	0.0454067	0.202333	0.2799	0.66984	0.21064	0.0440726	0.780197	0.196003	0.890136	0.0860775
	103		27241	BBS9	Q3SYG4	protein coding	no	NtoI,NtoA,HtoMCLx,	0.0909937	-0.0120761	0.0224057	0.0789176	0.101323	0.137744	-0.00248717	0.0018956	-0.00438277	0.212707	0.826746	0.52547	0.0432705	0.00243053	0.00282182	0.844785	0.927776	0.698788
	104		83891	SNX25	Q9H3E2	protein coding	yes	IStoI,NtoI,NtoA,HtoMCLx,BtoMCL(e),MCL(e)toMCL	0.116357	0.108565	-0.0529681	0.224922	0.171954	0.23913	0.0220571	0.080299	-0.0582419	0.212707	0.0402063	0.181828	0.000263394	0.00032208	0.000481931	0.368017	0.0124956	0.00917087
	105		5578	PRKCA	P17252	protein coding	no	NtoI,NtoA,HtoMCLx,BtoMCL,BtoMCL(e),MCL(e)toMCL	-0.130285	-0.0560901	-0.0177458	-0.186375	-0.204121	-0.426783	-0.0377196	-0.0687202	0.0310006	0.212707	0.328509	0.699507	0.00236297	0.000187668	0.000324639	0.000676012	2.10387e-06	0.000675126
	106		7730	ZNF177	Q13360	protein coding	no	NtoI,NtoA,	0.182332	-0.0119014	-0.0372335	0.170431	0.133198	0.0342571	0	0	0	0.213362	0.913489	0.575749	0.0328555	0.0367531	0.550839	1	1	1
	107		5445	PON2	Q15165	protein coding	yes	NtoI,NtoA,HtoMCLx,BtoMCL,BtoMCL(e),MCL(e)toMCL	0.150409	0.112051	-0.0635181	0.26246	0.198942	0.295914	0.277796	0.419843	-0.142047	0.215172	0.0811275	0.190462	0.000608769	0.000883095	0.000117239	1.00213e-23	9.33455e-20	1.15472e-05
	108		6666	SOX12	O15370	protein coding	no	NtoA,BtoMCL,BtoMCL(e),MCL(e)toMCL	0.118957	-0.0410136	0.00142381	0.0779431	0.0793669	-0.00176602	0.0279524	0.0653025	-0.0373501	0.212707	0.4995	0.980031	0.108298	0.0380038	0.96828	0.0199414	0.000124883	0.00224748
	109		54849	DEF8	Q6ZN54	protein coding	yes	IStoI,NtoI,NtoA,HtoMCLx,BtoMCL,BtoMCL(e),	-0.160284	-0.44663	-0.00359566	-0.606913	-0.610509	-0.243839	-0.281316	-0.325406	0.0440904	0.213362	0.00012465	0.968459	7.01014e-07	1.07628e-08	2.4543e-05	1.97895e-08	8.46606e-08	0.222154
	110		23677	SH3BP4	Q9P0V3	protein coding	no	NtoI,NtoA,HtoMCLx,BtoMCL,BtoMCL(e),MCL(e)toMCL	0.289018	0.0333325	0.0273805	0.32235	0.349731	0.192472	0.247527	0.453193	-0.205666	0.238122	0.860643	0.829068	0.0142952	0.00134379	0.0136279	2.03918e-12	1.16516e-12	4.09021e-05
	111		91283	MSANTD3	Q96H12	protein coding	no	NtoI,NtoA,HtoMCLx,BtoMCL,BtoMCL(e),	0.0753748	0.00113012	0.0174527	0.076505	0.0939577	-0.16088	0.0441332	0.0463046	-0.0021714	0.234568	0.983658	0.56891	0.0243504	0.00135422	0.0142981	0.00188738	0.0210205	0.89852
	112		10927	SPIN1	Q9Y657	protein coding	no	IStoI,ItoA,NtoA,HtoMCLx,BtoMCL,BtoMCL(e),	0.116884	-0.112601	0.162771	0.00428313	0.167054	0.113366	0.137983	0.114845	0.0231381	0.238906	0.0398063	0.000557466	0.946443	0.000475306	0.00167205	3.06326e-11	2.1057e-05	0.25292
	113		10765	KDM5B	Q9UGL1	protein coding	no	IStoI,ItoA,NtoA,	0.121339	-0.113679	0.12047	0.00766028	0.12813	0	0.0336475	0.0394012	-0.00575361	0.238906	0.0436386	0.0077815	0.916007	0.00507453	1	0.141518	0.246699	0.824259
	114		55205	ZNF532	Q9HCE3	protein coding	yes	ItoA,NtoI,NtoA,HtoMCLx,	0.121838	0.0994211	-0.103684	0.221259	0.117575	0.243967	0	0	0	0.238906	0.0673098	0.0140869	0.000575334	0.00912427	0.00045429	1	1	1
	115		339324	ZNF260	Q3ZCT1	protein coding	no	NtoI,NtoA,BtoMCL,BtoMCL(e),	0.102998	-0.0100712	0.065254	0.0929265	0.15818	0	0.0943128	0.101844	-0.00753144	0.238906	0.873337	0.0662281	0.0428794	0.000325064	1	4.24307e-11	1.67961e-07	0.637102
	116		157922	CAMSAP1	Q5T5Y3	protein coding	no	NtoI,NtoA,HtoMCLx,BtoMCL,BtoMCL(e),	0.0938274	-0.00418018	0.01101	0.0896472	0.100657	0.0989692	0.0225243	0.0343955	-0.0118712	0.238906	0.946277	0.768212	0.0331662	0.0046026	0.00560585	0.0140387	0.00800601	0.215666
	117		80727	TTYH3	Q9C0H2	protein coding	no	NtoA,BtoMCL,BtoMCL(e),MCL(e)toMCL	0.128199	-0.0533902	0.0396494	0.0748088	0.114458	0.030243	0.121906	0.0637741	0.0581316	0.238906	0.38114	0.395361	0.189308	0.014847	0.45168	2.39675e-10	0.0112292	0.000865065
	118		596	BCL2	P10415	protein coding	no	NtoI,NtoA,BtoMCL,BtoMCL(e),MCL(e)toMCL	0.151077	0.0682271	-0.0233058	0.219305	0.195999	0.0838843	0.0894386	0.126494	-0.0370549	0.238906	0.309038	0.670493	0.00287148	0.00123789	0.109153	1.07441e-08	2.32689e-08	0.0247957
	119		22823	MTF2	Q9Y483	protein coding	yes	ItoA,NtoA,HtoMCLx,BtoMCL,MCL(e)toMCL	-0.0963158	0.0353409	-0.114156	-0.0609749	-0.175131	0.0871516	-0.0994424	-0.0522591	-0.0471833	0.244546	0.461186	0.00209724	0.148571	7.63712e-05	0.00545762	2.94615e-05	0.121479	0.0268841
	120		10168	ZNF197	O14709	protein coding	no	NtoI,NtoA,HtoMCLx,	0.0794702	0.0417127	0.0197456	0.0850243	0.100667	0.103696	0.00417774	0.0179174	-0.0137397	0.238906	0.256519	0.447765	0.0153828	0.00129633	0.0094451	0.633171	0.109785	0.0635612
	121		10363	HMG20A	Q9NP66	protein coding	no	NtoI,NtoA,HtoMCLx,	0.0971861	0.00339782	0.0166823	0.100584	0.117266	0.0758043	0.02846	0.0308891	-0.00242904	0.247023	0.959573	0.663084	0.0236661	0.00208802	0.0341796	0.0554438	0.151884	0.885645
	122		23189	KANK1	Q14678	protein coding	no	NtoI,NtoA,HtoMCLx,BtoMCL,MCL(e)toMCL	0.232239	0.0699596	-0.0537108	0.302199	0.248488	0.289917	0.0983753	0.0305938	0.0677814	0.247023	0.546922	0.531529	0.00631102	0.00473953	5.40866e-05	0.00403955	0.595285	0.0390658
	123		6477	SIAH1	Q8IUQ4	protein coding	yes	ItoA,NtoI,NtoA,HtoMCLx,BtoMCL,MCL(e)toMCL	0.0785768	0.013279	0.0556365	0.0918558	0.147492	0.197695	0.0846609	0.0224597	0.0622013	0.251568	0.761044	0.041747	0.0127403	7.13634e-05	0.00127676	4.26542e-10	0.244391	5.49914e-07
	124		56255	TMX4	Q9H1E5	protein coding	no	NtoI,NtoA,HtoMCLx,BtoMCL(e),MCL(e)toMCL	0.125039	0.0115439	0.031029	0.136583	0.167612	0.0735319	0.0219883	0.070335	-0.0483467	0.258129	0.882456	0.508634	0.0186358	0.00103668	0.0267802	0.379993	0.0369437	0.0396464
	125		91694	LONRF1	Q17RB8	protein coding	yes	NtoI,NtoA,HtoMCLx,BtoMCL,MCL(e)toMCL	0.08894	0.0707473	-0.0133011	0.159687	0.146386	0.298077	0.100919	0.036279	0.06464	0.258625	0.0821426	0.699521	0.000681786	0.000219905	0.00126822	1.96432e-05	0.314504	0.0035497
	126		199223	TTC21A	Q8NDW8	protein coding	no	ItoA,NtoI,BtoMCL,BtoMCL(e),MCL(e)toMCL	0.206164	0.00409645	-0.149695	0.210261	0.0605657	0	0.0928614	0.210207	-0.117346	0.265009	0.976508	0.04166	0.0275339	0.444799	1	4.37283e-05	2.27685e-09	4.78972e-06
	127		23613	ZMYND8	Q9ULU4	protein coding	no	ItoA,NtoI,NtoA,HtoMCLx,BtoMCL,BtoMCL(e),MCL(e)toMCL	0.0761275	0.0434569	-0.0314392	0.116435	0.0690775	0.072437	0.0633538	0.109864	-0.0465101	0.265009	0.195484	0.0367509	0.00189805	0.0208998	0.0123559	6.7152e-05	1.00484e-06	0.00308293
	128		26031	OSBPL3	Q9H4L5	protein coding	no	ItoA,NtoI,NtoA,HtoMCLx,BtoMCL,BtoMCL(e),	0.148171	0.0975473	-0.120635	0.22624	0.105605	0.196618	0.0941272	0.124371	-0.0302443	0.264725	0.128967	0.0103761	0.00112936	0.0373977	5.40866e-05	0.000319269	0.000831027	0.290234
	129		83478	ARHGAP24	Q8N264	protein coding	no	NtoA,HtoMCLx,BtoMCL(e),MCL(e)toMCL	0.29524	-0.0331198	0.0500556	0.259083	0.271948	0.27553	0.031114	0.188398	-0.157284	0.2679	0.759325	0.69229	0.0549498	0.00674839	0.000726111	0.402834	0.000151526	1.49753e-05
	130		55888	ZKSCAN7	Q9P0L1	protein coding	no	NtoI,NtoA,BtoMCL,BtoMCL(e),MCL(e)toMCL	0.10184	0.0332174	0.0324134	0.135057	0.167471	0.0565285	0.0391608	0.0839256	-0.0447648	0.26726	0.565354	0.453154	0.00778206	0.000224519	0.205555	0.00616783	5.33305e-05	0.00320219
	131		81618	ITM2C	Q9NQX7	protein coding	no	NtoI,NtoA,BtoMCL,	0.18811	0.00416485	0.122233	0.18515	0.262968	-0.00389174	0.171068	0.101572	0.0694957	0.26267	0.41869	0.0594053	0.0316936	0.000801128	0.930444	8.76789e-05	0.112886	0.115765
	132		7584	ZNF35	P13682	protein coding	yes	ItoA,NtoA,HtoMCLx,	0.0642229	-0.0453441	0.111501	0.0188788	0.13038	0.316182	0.000457218	-0.00361131	0.00406853	0.275394	0.138844	0.000122968	0.552673	4.15746e-05	0.000172049	0.973296	0.851414	0.708491
	133		79652	TMEM204	Q9BSN7	protein coding	yes	NtoI,NtoA,HtoMCLx,BtoMCL,MCL(e)toMCL	-0.156671	-0.056949	0.0533751	-0.21362	-0.160245	-0.222992	0.0272066	-0.00406885	0.0312754	0.275394	0.440043	0.320728	0.00486408	0.00809696	0.0025537	0.0178994	0.849081	0.00283938
	134		9651	PLCH2	O75038	protein coding	yes	IStoI,ItoA,NtoI,NtoA,BtoMCL,BtoMCL(e),	0.249307	0.226299	-0.190007	0.475606	0.285599	0.0214884	0.12575	0.109819	0.0159311	0.275394	0.0320554	0.014621	0.000337458	0.00404069	0.516016	4.88061e-07	0.00205276	0.595682
	135		201562	HACD2	Q6Y1H2	protein coding	yes	IStoI,NtoI,NtoA,	-0.0758554	-0.0912892	0.0167618	-0.167145	-0.150383	-0.0202764	0	0	0	0.275394	0.0219148	0.6021	0.000239177	5.7985e-05	0.523352	1	1	1
	136		285962	WEE2-AS1	-	asRNA	no	NtoA,HtoMCLx,MCL(e)toMCL	0.097558	-0.0139478	0.0197667	0.0836102	0.103377	0.087494	0.00699955	-0.0163232	0.0233228	0.275394	0.828207	0.639374	0.0581525	0.00515067	0.0110329	0.534603	0.28791	0.0125423
	137		5579	PRKCB	P05771	protein coding	yes	IStoI,ItoA,NtoI,NtoA,HtoMCLx,BtoMCL(e),MCL(e)toMCL	0.0722953	0.132129	-0.0269232	0.198227	0.0999718	0.0575933	0.0431414	0.210709	-0.167568	0.267459	0.0143427	0.0122626	0.000641114	0.000940643	0.0260631	0.0505507	2.85882e-10	1.53746e-11
	138		9912	ARHGAP44	Q17R89	protein coding	no	HtoMCLx,	0.228801	-0.113075	-0.0119166	0.115726	0.103809	0.210804	0.0381384	0.0461928	-0.00805447	0.284984	0.323721	0.912164	0.288545	0.224105	0.000249273	0.0508431	0.106551	0.718019
	139		9240	PNMA1	Q8ND90	protein coding	no	NtoI,NtoA,HtoMCLx,BtoMCL,BtoMCL(e),MCL(e)toMCL	0.0774562	0.0223867	-0.0101425	0.099843	0.0897005	-0.0996295	0.0573896	0.108732	-0.0513427	0.275394	0.623675	0.778713	0.0102288	0.00311193	0.0155228	0.00617962	0.000209828	0.0139317
	140		57472	CNOT6	Q9ULM6	protein coding	no	NtoI,NtoA,HtoMCLx,	0.0863965	0.0444594	-0.00467212	0.130856	0.126184	0.0642624	-0.0115448	-0.00462234	-0.00692247	0.284984	0.279908	0.900596	0.00302966	0.000711193	0.0461822	0.35596	0.832757	0.565402
	141		652	BMP4	P12644	protein coding	no	HtoMCLx,BtoMCL,MCL(e)toMCL	0.188399	-0.123315	-0.0483198	0.0650839	0.0167641	0.0753648	0.0475567	-0.00744119	0.0549979	0.286517	0.196857	0.520272	0.471058	0.824908	0.0274132	3.49279e-06	0.6647	9.39757e-09
	142		3705	ITPK1	Q13572	protein coding	no	BtoMCL,BtoMCL(e),	0.0920337	-0.0123978	-0.0631874	0.0796359	0.0164485	0.0236097	0.0482277	0.0585319	-0.0103042	0.289437	0.82597	0.0641878	0.0616216	0.660792	0.376589	6.03143e-07	1.01008e-05	0.301273
	143		23032	USP33	Q8TEY7	protein coding	no	IStoI,ItoA,	-0.0883712	0.1442	-0.0981604	0.0558285	-0.0423319	-0.0234572	0.0128805	0.0473652	-0.0344847	0.284984	0.00428396	0.00925899	0.217503	0.211683	0.452869	0.523693	0.0722477	0.0514586
	144		8303	SNN	O75324	protein coding	yes	IStoI,ItoA,NtoI,NtoA,HtoMCLx,BtoMCL,BtoMCL(e),	0.107461	0.147109	-0.155143	0.25457	0.0994276	-0.113758	0.0409536	0.0723158	-0.0313622	0.286517	0.0149606	0.00135149	0.000168269	0.0123198	0.00475791	0.0460882	0.0108143	0.120827
	145		4863	NPAT	Q14207	protein coding	no	NtoA,BtoMCL,BtoMCL(e),MCL(e)toMCL	-0.0800478	0.0262429	-0.00811712	-0.053805	-0.0619221	-0.0257441	-0.0857998	-0.116153	0.0303531	0.296134	0.529	0.816477	0.154226	0.0419376	0.260307	1.6768e-07	3.881e-08	0.0214263
	146		1032	CDKN2D	P55273	protein coding	no	ItoA,NtoA,HtoMCLx,BtoMCL,MCL(e)toMCL	-0.108538	0.0568286	-0.132765	-0.0517094	-0.184475	-0.18808	-0.0332214	0.0349486	-0.0681701	0.297708	0.300434	0.00299939	0.307817	0.000241479	8.54738e-05	0.0308748	0.125877	6.07731e-06
	147		81567	TXNDC5	Q8NBS9	protein coding	no	NtoI,NtoA,	-0.143374	-0.0368271	-0.0324005	-0.180201	-0.212602	0	0	0	0	0.289437	0.662989	0.600333	0.0116356	0.00064309	1	1	1	1
	148		25805	BAMBI	Q13145	protein coding	no	ItoA,NtoI,	0.192161	0.0300885	-0.19107	0.222249	0.0311789	0.0707973	0.045026	0.0170823	0.0279436	0.297998	0.801977	0.0117149	0.0169882	0.687481	0.225599	0.115981	0.732774	0.329987
	149		4217	MAP3K5	Q99683	protein coding	no	IStoI,ItoA,NtoA,HtoMCLx,BtoMCL(e),MCL(e)toMCL	-0.0972956	0.122024	-0.155138	0.0247279	-0.13041	-0.108365	0.0228862	0.120626	-0.09774	0.297998	0.0156264	0.000329036	0.613916	0.00140992	0.00210659	0.486224	0.00458269	0.00117181
	150		9258	MFHAS1	Q9Y4C4	protein coding	no	BtoMCL,BtoMCL(e),	0.225857	-0.155474	-0.123762	0.0703827	-0.0533797	0.262777	0.162095	0.215217	-0.0531224	0.298998	0.15165	0.163294	0.552471	0.577914	0.055441	0.000523051	0.00148775	0.316726
	151		54847	SIDT1	Q9NXL6	protein coding	no	NtoA,BtoMCL,MCL(e)toMCL	0.174049	-0.055722	0.0349513	0.118327	0.153279	-0.0470843	-0.0749292	0.0548674	-0.129797	0.305335	0.545917	0.621569	0.149969	0.0230315	0.0831597	0.0385454	0.330329	0.000164473
	152		10282	BET1	O15155	protein coding	yes	IStoI,NtoI,NtoA,HtoMCLx,BtoMCL(e),MCL(e)toMCL	0.0757444	0.0898513	0.00944782	0.165596	0.175043	-0.115969	0.0266631	-0.0592126	0.0858758	0.305335	0.0248601	0.778749	0.000255119	1.62572e-05	0.00837567	0.129822	0.00957187	3.81641e-08
	153		114836	SLAMF6	Q96DU3	protein coding	no	NtoI,NtoA,HtoMCLx,BtoMCL,MCL(e)toMCL	-0.0798272	-0.0417981	-0.0226301	-0.121625	-0.144255	-0.308799	-0.146738	0.00133093	-0.148069	0.300696	0.313333	0.499997	0.00375579	0.000173734	0.00228184	2.59124e-07	0.982376	2.36725e-08
	154		132	ADK	P55263	protein coding	no	NtoI,HtoMCLx,BtoMCL,BtoMCL(e),MCL(e)toMCL	-0.0987246	-0.012233	0.0426944	-0.110958	-0.0682632	-0.118862	-0.0979587	-0.0705279	-0.0274308	0.306377	0.852406	0.274139	0.0214175	0.0622495	0.0137286	2.06787e-10	0.00024615	0.033353
	155		57507	ZNF608	Q9ULD9	protein coding	yes	IStoI,ItoA,NtoI,BtoMCL(e),MCL(e)toMCL	0.138616	0.17832	-0.241831	0.316937	0.0751063	0	0.00994937	0.162715	-0.152765	0.301187	0.0242263	0.000348131	0.000211804	0.114051	1	0.804375	0.000776262	1.29782e-05
	156		140710	SOGA1	O94964	protein coding	no	HtoMCLx,BtoMCL(e),MCL(e)toMCL	0.175274	0.00221399	0.0359635	0.0812094	0.073202	0.0704404	-0.00244951	-0.0336216	0.031172	0.306377	0.278131	0.357378	0.348764	0.0957208	0.0206637	0.818891	0.00451597	6.55996e-05
	157		80154	GOLGA2P10	-	pseudogene	no	NtoI,	0.188805	0.0385172	-0.111405	0.227323	0.115918	-0.0462474	0	0	0	0.308003	0.754289	0.150807	0.0150725	0.0872003	0.379362	1	1	1
	158		7462	LAT2	Q9GZY6	protein coding	yes	ItoA,NtoI,NtoA,HtoMCLx,BtoMCL,BtoMCL(e),	-0.10928	0.00680663	0.137061	-0.102473	-0.104655	-0.191803	-0.119345	-0.117489	-0.00185605	0.309064	0.121479	0.0140429	0.00139685	0.0113997	2.85132e-05	9.94916e-10	1.68317e-06	0.924142
	159		55526	DHTKD1	Q96HY7	protein coding	yes	IStoI,ItoA,NtoI,NtoA,BtoMCL,BtoMCL(e),MCL(e)toMCL	0.104592	0.139019	-0.103439	0.243611	0.140172	0.0178969	0.0631531	0.112927	-0.0497735	0.308003	0.0231516	0.0269545	0.000239177	0.0014975	0.656826	0.00181284	0.000118229	0.0215561
	160		84824	FCRLA	Q7L513	protein coding	yes	NtoA,MCL(e)toMCL	0.0813442	-0.0259669	0.0435379	0.0553773	0.0989152	0.0272449	-0.0313563	0.0870686	-0.118425	0.296134	0.534297	0.138367	0.144834	0.00294556	0.688752	0.356769	0.0590648	0.000140178
	161		29799	YPEL1	O60688	protein coding	no	NtoI,NtoA,BtoMCL,BtoMCL(e),MCL(e)toMCL	0.134337	0.0236786	0.0151937	0.158015	0.173209	0.0343083	0.0899996	0.152223	-0.0622238	0.324146	0.766251	0.790458	0.0178618	0.00228554	0.399498	1.54372e-05	3.36982e-06	0.0149876
	162		9638	FEZ1	Q99689	protein coding	no	IStoI,NtoA,HtoMCLx,MCL(e)toMCL	0.273763	-0.0847322	0.118929	0.153128	0.272058	0.294478	0.0498949	-0.0213515	0.0712465	0.324597	0.0402063	0.272999	0.115259	0.0128006	0.000577246	0.102503	0.669828	0.00727446
	163		2213	FCGR2B	P31994	protein coding	yes	IStoI,ItoA,NtoI,NtoA,BtoMCL(e),MCL(e)toMCL	0.100622	0.176686	-0.127389	0.273132	0.135942	-0.00271275	-0.00402597	0.183114	-0.18714	0.311885	0.0107159	0.00785317	0.000168269	0.00172427	0.961226	0.929456	0.000477215	1.17107e-06
	164		23108	RAP1GAP2	Q684P5	protein coding	no	NtoA,HtoMCLx,BtoMCL,BtoMCL(e),MCL(e)toMCL	-0.103744	0.00885696	-0.0177227	-0.0948871	-0.11261	-0.138028	0.0497203	0.109366	-0.0596458	0.329364	0.895568	0.672401	0.0594405	0.00809696	0.00474259	0.000793605	1.03066e-06	0.000323318
	165		29890	RBM15B	Q8NDT2	protein coding	no	NtoA,HtoMCLx,BtoMCL(e),MCL(e)toMCL	0.095769	-0.0298907	0.0309521	0.0658783	0.0968304	0.0718579	0.00215289	0.0308303	-0.0286774	0.328553	0.598016	0.448873	0.141414	0.00967412	0.00231948	0.834282	0.00937414	0.000407026
	166		6228	RPS23	P62266	protein coding	no	NtoI,NtoA,BtoMCL,MCL(e)toMCL	0.0881997	0.010917	0.00626715	0.0991167	0.105384	0.0191312	-0.0708545	-0.0184991	-0.0523553	0.311885	0.84171	0.871392	0.0213178	0.00378437	0.390473	0.00534764	0.672763	0.0256397
	167		4942	OAT	P04181	protein coding	no	ItoA,BtoMCL,BtoMCL(e),MCL(e)toMCL	-0.0846054	0.030156	0.0759284	-0.0544494	0.021479	-0.0193989	-0.081604	-0.127947	0.046343	0.339538	0.521769	0.0230133	0.179902	0.527092	0.649881	0.000131238	5.18654e-06	0.0109148
	168		219972	MPEG1	Q2M385	protein coding	yes	ItoA,NtoA,BtoMCL,BtoMCL(e),MCL(e)toMCL	0.0916953	-0.0087713	0.129086	0.082924	0.21201	0	0.0932348	0.187297	-0.0940619	0.339538	0.897223	0.00232784	0.0603628	2.52957e-05	1	0.00794272	0.000204015	0.0104746
	169		10193	RNF41	Q9H4P4	protein coding	no	IStoI,HtoMCLx,	0.117702	-0.129691	0.0705898	-0.0119891	0.0586007	0.141553	0.0144203	0.0265906	-0.0121703	0.347245	0.0347563	0.127131	0.873394	0.200294	0.00355544	0.325698	0.200495	0.397353
	170		90987	ZNF251	Q9BRH9	protein coding	no	NtoI,NtoA,BtoMCL,BtoMCL(e),	0.0926794	0.0163415	-0.040257	0.109021	0.0687639	-0.049061	0.0710898	0.0759905	-0.00490071	0.340615	0.798959	0.313607	0.0209028	0.0462835	0.112164	4.86515e-07	0.000113507	0.772142
	171		8698	S1PR4	O95977	protein coding	no	ItoA,NtoI,NtoA,HtoMCLx,BtoMCL(e),MCL(e)toMCL	-0.0978359	-0.082501	0.0872556	-0.180337	-0.0930813	-0.118682	-0.0244551	0.0714453	-0.0959004	0.343252	0.112339	0.0315071	0.00139903	0.0159972	0.00149333	0.13178	0.00107281	1.73466e-09
	172		79943	ZNF696	Q9H7X3	protein coding	no	MCL(e)toMCL	0.083416	-0.0206774	-0.00583392	0.0627387	0.0569047	0	0.00737902	-0.00804244	0.0154215	0.347245	0.683913	0.884734	0.119373	0.0734222	1	0.167454	0.301768	0.00101018
	173		84632	AFAP1L2	Q8N4X5	protein coding	no	NtoI,NtoA,HtoMCLx,	0.0761813	0.0571489	-0.0207332	0.0986751	0.0683322	-0.0888561	0.00948704	-0.00618684	0.0156739	0.349302	0.301118	0.313466	0.0121102	0.0241827	0.00726219	0.384806	0.72957	0.100969
	174		57577	CCDC191	Q8NCU4	protein coding	no	NtoA,HtoMCLx,BtoMCL,BtoMCL(e),MCL(e)toMCL	0.324329	-0.0806835	0.0242731	0.243646	0.267919	0.355377	0.243029	0.419905	-0.176876	0.347245	0.659437	0.871392	0.126923	0.0396372	0.000510451	2.16815e-07	1.39972e-08	0.00157956
	175		123879	DCUN1D3	Q8IWE4	protein coding	no	BtoMCL(e),MCL(e)toMCL	0.0862064	-0.0618315	0.0049855	0.0243749	0.0293604	-0.00401207	-0.0066707	-0.0321568	0.0254861	0.353729	0.162029	0.905479	0.604796	0.397106	0.883428	0.424581	0.00148057	0.00012348
	176		8706	B3GALNT1	O75752	protein coding	no	NtoI,NtoA,HtoMCLx,	0.16779	0.0285669	0.00899409	0.196357	0.205351	0.359835	-0.0114255	0.0224381	-0.0338636	0.354309	0.806262	0.917544	0.0207016	0.00309947	0.00181574	0.627253	0.514389	0.0960392
	177		26520	TIMM9	Q9Y5J7	protein coding	yes	IStoI,ItoA,HtoMCLx,BtoMCL,BtoMCL(e),MCL(e)toMCL	-0.0581549	0.110286	-0.0463364	0.0521313	0.00579483	0.190993	-0.0491887	-0.0920633	0.0428746	0.364961	0.00254488	0.0482246	0.0714582	0.830225	0.0124575	5.80465e-05	2.72882e-08	5.88959e-05
	178		9618	TRAF4	Q9BUZ4	protein coding	no	ItoA,HtoMCLx,BtoMCL,MCL(e)toMCL	0.129728	-0.105718	-0.106799	0.0240106	-0.0827887	0.119842	0.0441473	-0.0186875	0.0628348	0.364961	0.119858	0.0350158	0.752939	0.0891652	0.0220045	0.0161264	0.524957	0.000150347
	179		8463	TEAD2	Q15562	protein coding	no	HtoMCLx,BtoMCL,BtoMCL(e),MCL(e)toMCL	0.323161	-0.108976	0.0115717	0.214185	0.225756	0.195089	0.0618458	0.18472	-0.122875	0.362796	0.524053	0.941195	0.190751	0.0866936	0.0037741	0.000841634	2.43234e-10	1.01308e-08
	180		27333	GOLIM4	O00461	protein coding	yes	NtoI,NtoA,HtoMCLx,BtoMCL,BtoMCL(e),	0.0778716	0.0583596	-0.0276985	0.136231	0.108533	0.193643	0.114744	0.0967606	0.0179836	0.36349	0.185333	0.447868	0.00260864	0.00157967	0.000637795	1.69947e-23	7.64144e-12	0.077141
	181		3656	IRAK2	O43187	protein coding	no	NtoA,HtoMCLx,	0.205873	-0.103243	0.0687846	0.102631	0.171415	0.20619	0.0253302	0.0265842	-0.001254	0.37023	0.343776	0.424221	0.337621	0.0402501	8.11409e-05	0.31141	0.492558	0.964318
	182		80714	PBX4	Q9BYU1	protein coding	yes	NtoI,NtoA,HtoMCLx,BtoMCL,MCL(e)toMCL	-0.135993	-0.0867821	-0.0330391	-0.222775	-0.255814	-0.113867	0.0464226	-0.0372432	0.0836658	0.37023	0.203271	0.523791	0.00240226	0.000130589	0.00342585	0.00452861	0.102104	2.28907e-08
	183		283989	TSEN54	Q7Z6J9	protein coding	no	NtoI,NtoA,HtoMCLx,BtoMCL(e),MCL(e)toMCL	-0.0897099	-0.0385094	0.00509755	-0.128219	-0.123122	-0.10873	0.0144672	-0.0571419	0.0716091	0.37023	0.449853	0.911547	0.00816428	0.0018875	0.00284149	0.229031	0.000175287	5.22196e-11
	184		23327	NEDD4L	Q96PU5	protein coding	no	HtoMCLx,	0.150506	-0.00644456	-0.0315705	0.144061	0.112491	0.347957	-0.00604293	0.0189227	-0.0249657	0.372508	0.95532	0.633819	0.055815	0.0609956	0.000494366	0.718905	0.416692	0.0787556
	185		9901	SRGAP3	O43295	protein coding	no	NtoA,HtoMCLx,BtoMCL,BtoMCL(e),	0.1903	-0.0203797	0.0132671	0.16992	0.183187	0.170951	0.0499373	0.0467574	0.0031799	0.37023	0.889594	0.89506	0.0725141	0.0156001	0.000263276	0.000391632	0.0206573	0.852582
	186		4860	PNP	P00491	protein coding	no	NtoI,NtoA,HtoMCLx,BtoMCL,BtoMCL(e),MCL(e)toMCL	-0.147791	-0.0383381	0.0667616	-0.186129	-0.119368	-0.336289	-0.0561931	-0.121203	0.0650098	0.37023	0.681153	0.29235	0.0166285	0.0396372	0.000172812	0.00306777	1.51149e-06	7.03789e-05
	187		84255	SLC37A3	Q8NCC5	protein coding	no	NtoA,HtoMCLx,BtoMCL,BtoMCL(e),	-0.0721454	0.0606937	-0.0491972	-0.0295826	-0.0787797	-0.136935	0.0576715	0.0501227	0.00754888	0.362341	0.181471	0.0601063	0.371425	0.00432985	0.00540369	0.000891606	0.049115	0.714467
	188		90668	CARMIL3	Q8ND23	protein coding	no	NtoI,NtoA,	0.0846068	0.0394743	-0.0374451	0.124081	0.0866359	0.0439927	0.00691359	0.0105746	-0.00366098	0.362341	0.446914	0.337281	0.00822524	0.0105299	0.130235	0.546489	0.534949	0.748148
	189		784	CACNB3	P54284	protein coding	no	NtoA,HtoMCLx,	0.157466	-0.075429	0.059078	0.0820367	0.141115	0.0793882	0.0166229	-0.00379181	0.0204147	0.373909	0.408907	0.392041	0.304391	0.0247841	0.00541657	0.41098	0.917403	0.258655
	190		2621	GAS6	Q14393	protein coding	no	NtoI,NtoA,HtoMCLx,BtoMCL(e),	-0.154733	-0.0759159	-0.0418165	-0.245255	-0.287332	-0.0822094	-0.0292676	-0.0549526	0.025685	0.377523	0.286069	0.32847	0.00409401	0.000174152	0.0483638	0.172773	0.0478431	0.151284
	191		220972	MARCHF8	Q5T0T0	protein coding	no	NtoA,BtoMCL,MCL(e)toMCL	-0.113706	0.00419588	-0.00807787	-0.109511	-0.117588	0.0331192	-0.0837322	0.0109227	-0.0946548	0.371748	0.9573	0.871884	0.0558734	0.0145701	0.137575	7.04165e-11	0.589833	3.07527e-14
	192		55922	NKRF	O15226	protein coding	no	NtoA,BtoMCL,BtoMCL(e),MCL(e)toMCL	-0.0684658	0.0415208	-0.0525037	-0.026945	-0.0794486	0.0709557	-0.0513995	-0.0757916	0.0243921	0.380064	0.261626	0.0597168	0.454279	0.00625536	0.231352	7.54661e-05	1.09438e-05	0.0342265
	193		149699	GTSF1L	Q9H1H1	protein coding	no	NtoA,BtoMCL,BtoMCL(e),	0.26519	-0.157065	0.223797	0.0801873	0.274335	0.0509987	0.0800127	0.0809112	-0.000898489	0.373909	0.186907	0.0680258	0.482421	0.0120348	0.635078	0.00303963	0.0466128	0.979774
	194		51561	IL23A	Q9NPF7	protein coding	no	BtoMCL,	0.208723	-0.173069	0.113765	0.0356543	0.149419	0.0120324	0.0683193	0.045238	0.0230812	0.379777	0.124442	0.185956	0.764183	0.0657179	0.857489	0.0045112	0.221788	0.375853
	195		1266	CNN3	Q15417	protein coding	yes	IStoI,ItoA,NtoI,NtoA,HtoMCLx,BtoMCL,BtoMCL(e),	0.0938419	0.159082	-0.109577	0.252924	0.143346	0.232371	0.210769	0.259718	-0.0489496	0.380064	0.00328261	0.00328351	5.93397e-05	0.000959843	6.89321e-05	4.56003e-13	2.36196e-10	0.100475
	196		9811	CTIF	O43310	protein coding	no	NtoA,MCL(e)toMCL	0.112155	-0.0806145	0.0657602	0.03154	0.0973002	0.0354359	0.0046895	-0.00829221	0.0129817	0.380064	0.184237	0.150465	0.592414	0.027745	0.226146	0.514113	0.415924	0.0301234
	197		26147	PHF19	Q5T6S3	protein coding	no	NtoI,NtoA,BtoMCL,BtoMCL(e),MCL(e)toMCL	-0.0769648	-0.0449562	-0.0144425	-0.121921	-0.136364	-0.0530695	-0.0276566	-0.0669463	0.0392897	0.389063	0.456222	0.379016	0.00888339	0.000253534	0.252024	0.0429096	0.000189404	0.000992056
	198		3394	IRF8	Q02556	protein coding	yes	BtoMCL,MCL(e)toMCL	-0.0738173	0.0451964	-0.000627325	-0.0286209	-0.0292482	0.0117232	-0.179023	-0.0342046	-0.144819	0.357799	0.246302	0.987371	0.439342	0.297971	0.698982	2.17217e-07	0.532328	2.51224e-06
	199		28996	HIPK2	Q9H2X6	protein coding	no	ItoA,NtoA,BtoMCL,BtoMCL(e),MCL(e)toMCL	0.138763	-0.0585017	-0.229485	0.080261	-0.149224	0.013668	0.0995732	0.165754	-0.0661812	0.389063	0.446389	0.000580794	0.261766	0.0137094	0.818269	9.11708e-10	7.3261e-12	7.64544e-05
	200		375248	ANKRD36	A6QL64	protein coding	no	IStoI,ItoA,NtoA,	0.153468	-0.202814	0.20132	-0.0493464	0.151974	0	0	0	0	0.394662	0.0178176	0.00293662	0.567158	0.0181065	1	1	1	1
	201		7776	ZNF236	Q9UL36	protein coding	no	NtoA,HtoMCLx,BtoMCL,MCL(e)toMCL	0.0621206	-0.00702875	0.0227684	0.0550918	0.0778603	0.0573367	0.0576994	0.00456091	0.0531384	0.393201	0.880102	0.411434	0.0795431	0.00387407	0.0201001	2.46149e-06	0.83979	2.99244e-06
	202		7328	UBE2H	P62256	protein coding	no	HtoMCLx,BtoMCL,BtoMCL(e),	0.107915	-0.0555888	-0.016158	0.0523258	0.0361678	-0.0646929	-0.0310604	-0.0374089	0.00634845	0.402263	0.362342	0.752667	0.356706	0.421776	0.0446965	0.0228085	0.0465947	0.649235
	203		60468	BACH2	Q9BYV9	protein coding	no	NtoA,BtoMCL,MCL(e)toMCL	-0.183349	0.0583723	-0.0826836	-0.124977	-0.20766	0.0124061	-0.268439	-0.048458	-0.219981	0.402263	0.605615	0.297376	0.174193	0.0075191	0.802578	6.16324e-08	0.535223	4.74709e-07
	204		10725	NFAT5	O94916	protein coding	yes	IStoI,ItoA,NtoI,BtoMCL,BtoMCL(e),MCL(e)toMCL	0.111273	-0.274339	0.291129	-0.163066	0.0442386	-0.0020608	-0.0678361	-0.0999059	0.0320698	0.402263	0.000111828	1.55221e-05	0.000575334	0.330013	0.944069	0.000126853	9.43996e-06	0.0223802
	205		1857	DVL3	Q92997	protein coding	no	NtoI,HtoMCLx,MCL(e)toMCL	0.0786476	0.0162377	-0.0537267	0.0948852	0.0411585	0.0681548	-0.0190732	0.0165888	-0.0356621	0.402263	0.745512	0.0916699	0.0221446	0.203215	0.00419153	0.292025	0.56112	0.0282788
	206		54764	ZRANB1	Q9UGI0	protein coding	no	ItoA,NtoA,HtoMCLx,BtoMCL(e),MCL(e)toMCL	0.0723768	-0.0422306	0.0697846	0.0301463	0.0999309	0.131544	0.0109488	0.0283268	-0.017378	0.402263	0.298728	0.0241911	0.434471	0.00214786	0.000228255	0.187408	0.0114376	0.0264453
	207		5190	PEX6	Q13608	protein coding	no	NtoA,HtoMCLx,	-0.140933	0.00961887	-0.0340405	-0.131314	-0.165355	-0.047732	0.00504902	-0.00673748	0.0117865	0.403032	0.925931	0.568905	0.0715994	0.00697744	0.0477887	0.851051	0.874692	0.609389
	208		26119	LDLRAP1	Q5SW96	protein coding	no	NtoA,HtoMCLx,BtoMCL,BtoMCL(e),	-0.132189	0.0254702	-0.0797949	-0.106719	-0.186513	-0.294518	0.083498	0.0877351	-0.00423704	0.403176	0.768229	0.133557	0.120565	0.00181811	0.000209119	9.71379e-05	0.00386488	0.87395
	209		79412	KREMEN2	Q8NCW0	protein coding	no	NtoA,BtoMCL,	0.284289	-0.106051	0.126806	0.178238	0.305044	-0.0400333	0.089508	0.0270611	0.0624469	0.402263	0.558096	0.331727	0.231014	0.00990688	0.342234	0.00579295	0.626013	0.0502238
	210		51320	MEX3C	Q5U5Q3	protein coding	no	NtoI,NtoA,HtoMCLx,BtoMCL,BtoMCL(e),	0.0819687	0.00382516	0.0363829	0.0857938	0.122177	0.130416	0.0644586	0.0794962	-0.0150376	0.403492	0.952082	0.291268	0.0443083	0.00135005	0.000172049	0.000304863	0.00130908	0.426915
	211		22921	MSRB2	Q9Y3D2	protein coding	no	NtoI,NtoA,BtoMCL,MCL(e)toMCL	0.0871069	0.0639937	-0.0126323	0.151101	0.138468	-0.00912166	0.035608	-0.0112063	0.0468143	0.402263	0.151555	0.74144	0.00237462	0.000799659	0.802757	0.00861623	0.616209	0.000130962
	212		56895	AGPAT4	Q9NRZ5	protein coding	no	NtoA,HtoMCLx,BtoMCL,BtoMCL(e),MCL(e)toMCL	0.194897	-0.000153743	0.0475427	0.194744	0.242286	0.115438	0.0743734	0.11173	-0.0373562	0.402263	0.999603	0.615335	0.0526505	0.00365604	0.0032707	2.4319e-06	2.72178e-06	0.0413403
	213		79158	GNPTAB	Q3T906	protein coding	no	ItoA,NtoA,HtoMCLx,BtoMCL,BtoMCL(e),	0.139392	0.000607737	0.118134	0.139999	0.258133	0.193297	0.142364	0.15561	-0.0132455	0.403492	0.995954	0.0341978	0.0523306	0.00025128	0.000215059	1.9777e-11	4.94312e-08	0.555076
	214		81552	VOPP1	Q96AW1	protein coding	no	NtoA,HtoMCLx,	0.106684	-0.090122	0.0815619	0.0165619	0.0981238	0.113929	0	0	0	0.403176	0.116211	0.0661104	0.809718	0.0281282	0.00307959	1	1	1
	215		2760	GM2A	P17900	protein coding	yes	ItoA,NtoA,HtoMCLx,	0.13059	-0.0394647	0.178497	0.0911256	0.269623	0.118388	0.0459718	0.0597303	-0.0137585	0.405735	0.614112	0.00193925	0.178448	0.000109879	0.000348984	0.05375	0.0791814	0.588679
	216		4925	NUCB2	P80303	protein coding	no	NtoI,NtoA,HtoMCLx,BtoMCL,MCL(e)toMCL	-0.125226	-0.0443615	0.0296733	-0.169587	-0.139914	-0.278752	0.0838079	-0.0551148	0.138923	0.406985	0.54245	0.585382	0.0119841	0.00938546	0.00561645	6.78829e-05	0.0564184	9.57309e-12
	217		4615	MYD88	Q99836	protein coding	no	ItoA,NtoA,MCL(e)toMCL	0.0739001	-0.0626955	0.0836575	0.0112046	0.0948622	-0.0611367	-0.00279053	0.0251595	-0.02795	0.403492	0.115814	0.00910561	0.813428	0.00393291	0.149232	0.876833	0.26403	0.0479191
	218		104	ADARB1	P78563	protein coding	yes	NtoI,NtoA,HtoMCLx,BtoMCL,BtoMCL(e),	-0.125086	-0.136868	-0.0370935	-0.261954	-0.320221	-0.270867	-0.100028	-0.0899208	-0.0101068	0.403032	0.062175	0.0533196	0.000894028	3.81502e-06	0.00112104	2.53361e-05	0.00256297	0.618868
	219		642443	ADH5P4	-	pseudogene	no	ItoA,NtoA,	0.0825181	-0.0600803	0.12242	0.0224378	0.144858	0	0	0	0	0.425979	0.183839	0.00141752	0.645761	0.000430697	1	1	1	1
	220		5361	PLXNA1	Q9UIW2	protein coding	yes	ItoA,NtoI,HtoMCLx,	0.1716	0.0633331	-0.170862	0.234933	0.0640715	0.208217	0.04422	0.0149905	0.0292295	0.425979	0.515772	0.0165895	0.0122732	0.392155	1.70073e-05	0.058178	0.711779	0.194287
	221		84236	RHBDD1	Q8TEB9	protein coding	no	NtoI,NtoA,	0.0773706	0.0353698	-0.0249698	0.11274	0.0877706	0.00627586	0.00642372	0.0305767	-0.024153	0.425979	0.417597	0.451834	0.00888339	0.00949139	0.76755	0.766744	0.279195	0.184395
	222		472	ATM	Q13315	protein coding	no	BtoMCL,BtoMCL(e),	-0.104876	0.102557	-0.0781451	-0.0023185	-0.0804637	0	-0.150616	-0.124564	-0.0260522	0.425029	0.0751122	0.0720141	0.976294	0.0603845	1	2.14034e-07	0.000793294	0.310378
	223		92106	OXNAD1	Q96HP4	protein coding	yes	BtoMCL,BtoMCL(e),MCL(e)toMCL	-0.0804498	0.00351215	0.0625834	-0.0769377	-0.0143543	-0.12575	0.129563	0.0729192	0.0566435	0.421211	0.953117	0.0580407	0.0669128	0.710951	0.115759	3.03421e-13	0.00140314	0.000723629
	224		2064	ERBB2	P04626	protein coding	no	BtoMCL,BtoMCL(e),	0.0883139	-0.0495013	-0.0442344	0.0388126	-0.00542175	0.0176368	-0.0505549	-0.0483691	-0.0021858	0.431667	0.329183	0.243591	0.425095	0.902859	0.418805	2.90054e-05	0.00222312	0.86021
	225		9450	LY86	O95711	protein coding	yes	NtoA,HtoMCLx,BtoMCL,	0.107797	-0.0399407	0.0465877	0.0678564	0.114444	-0.122536	-0.0998964	-0.0477812	-0.0521153	0.402263	0.510061	0.29235	0.22888	0.013341	0.0230011	0.00207986	0.33528	0.0801074
	226		84617	TUBB6	Q9BUF5	protein coding	no	BtoMCL,BtoMCL(e),MCL(e)toMCL	-0.138441	0.101869	-0.0519414	-0.0365719	-0.0885133	-0.0620049	0.0966891	0.23316	-0.13647	0.431667	0.181536	0.414212	0.674982	0.138246	0.254516	0.00871464	1.5836e-05	0.000567518
	227		399744	LINC00999	-	lncRNA	no	NtoI,NtoA,	-0.0743795	-0.0199033	-0.00604422	-0.0942828	-0.100327	0	0	0	0	0.426404	0.643911	0.859182	0.0186852	0.00321205	1	1	1	1
	228		9159	PCSK7	Q16549	protein coding	no	NtoI,NtoA,HtoMCLx,BtoMCL(e),MCL(e)toMCL	-0.103944	-0.0320353	-0.0271549	-0.135979	-0.163134	-0.104242	0.0238567	0.108328	-0.0844709	0.425979	0.632182	0.583168	0.0174372	0.00103668	0.000593687	0.238936	5.98333e-05	1.11481e-05
	229		124935	SLC43A2	Q8N370	protein coding	no	NtoI,NtoA,BtoMCL,BtoMCL(e),MCL(e)toMCL	0.122582	0.00825245	-0.00248655	0.130834	0.128348	-0.00450502	0.0403856	0.0897753	-0.0493897	0.438194	0.933118	0.971797	0.0453108	0.0154164	0.920115	0.00277039	5.12393e-06	0.000540135
	230		192683	SCAMP5	Q8TAC9	protein coding	no	NtoA,HtoMCLx,BtoMCL,BtoMCL(e),	0.253836	-0.151828	0.142428	0.102009	0.244437	0.19624	0.116084	0.126189	-0.0101056	0.438194	0.294738	0.198486	0.487335	0.0256231	0.00134147	0.000396547	0.00722391	0.801767
	231		64072	CDH23	Q9H251	protein coding	no	BtoMCL,	0.186069	-0.0420555	-0.0823956	0.144013	0.0616178	-0.0266852	0.012434	0.00994969	0.00248429	0.438756	0.738206	0.323024	0.143526	0.451031	0.466405	0.0152894	0.189318	0.650359
	232		54900	LAX1	Q8IWV1	protein coding	no	NtoA,HtoMCLx,BtoMCL(e),MCL(e)toMCL	0.136499	-0.0399265	0.0629418	0.096572	0.159514	0.170533	0.0173597	0.0899495	-0.0725898	0.438756	0.636367	0.28084	0.184026	0.00869242	0.00126468	0.539378	0.0130392	0.00397654
	233		7798	LUZP1	Q86V48	protein coding	no	NtoA,BtoMCL,BtoMCL(e),MCL(e)toMCL	0.0762515	-0.0339419	0.0559982	0.0423096	0.0983078	0	0.0563671	0.0838658	-0.0274987	0.437686	0.444876	0.0800875	0.304081	0.00448289	1	3.46093e-07	1.44331e-07	0.0173987
	234		27065	NSG1	P42857	protein coding	no	BtoMCL,	0.428439	-0.186424	0.0978151	0.242015	0.33983	0.188369	0.124123	0.0705195	0.0536035	0.434757	0.469221	0.639403	0.312894	0.0638582	0.0694311	0.00169065	0.265846	0.23159
	235		80345	ZSCAN16	Q9H4T2	protein coding	no	NtoA,HtoMCLx,BtoMCL,BtoMCL(e),	0.0811902	-0.0119674	0.00675492	0.0692228	0.0759777	0.209089	0.0363424	0.0547492	-0.0184068	0.440508	0.834568	0.870272	0.10615	0.0296987	0.000100925	0.0420327	0.0325955	0.334733
	236		10009	ZBTB33	Q86T24	protein coding	no	ItoA,NtoA,HtoMCLx,BtoMCL,BtoMCL(e),	0.0530574	-0.0140817	0.0684556	0.0389756	0.107431	0.102004	0.041123	0.0411528	-2.97318e-05	0.431667	0.673052	0.00369899	0.160662	0.00016138	0.00139757	1.13746e-05	0.00127883	0.998059
	237		149628	PYHIN1	Q6K0P9	protein coding	yes	NtoA,HtoMCLx,BtoMCL,BtoMCL(e),MCL(e)toMCL	0.151037	-0.00948485	0.0704952	0.126639	0.190207	0.189486	0.10466	0.351648	-0.246987	0.446222	0.814761	0.193223	0.0839577	0.00201782	0.0072315	1.24404e-05	1.90111e-14	1.07774e-11
	238		970	CD70	P32970	protein coding	no	HtoMCLx,BtoMCL,BtoMCL(e),	0.228584	-0.00421945	-0.0480819	0.224365	0.176283	0.154811	0.109937	0.132763	-0.022826	0.4537	0.982676	0.663256	0.0657985	0.0704216	0.00861318	9.51369e-05	0.000795703	0.464115
	239		65979	PHACTR4	Q8IZ21	protein coding	no	NtoI,NtoA,BtoMCL(e),MCL(e)toMCL	0.0703269	0.0453609	-0.0427585	0.115688	0.0729293	0	0.0162025	0.0642762	-0.0480736	0.440508	0.234769	0.140261	0.00452317	0.0177503	1	0.27039	0.00108155	0.000587524
	240		4907	NT5E	P21589	protein coding	yes	NtoA,HtoMCLx,BtoMCL,BtoMCL(e),MCL(e)toMCL	-0.0975914	0.00222284	-0.0118511	-0.0953685	-0.10722	-0.506024	-0.176194	-0.269384	0.09319	0.440508	0.976497	0.787956	0.0665014	0.014012	0.00107606	3.05789e-10	1.43859e-14	3.11765e-08
	241		607	BCL9	O00512	protein coding	no	NtoI,HtoMCLx,BtoMCL,BtoMCL(e),	0.131497	0.0277387	-0.0593171	0.159235	0.0999183	0.205791	0.0912778	0.089746	0.00153177	0.457653	0.754289	0.305225	0.0277725	0.0761447	0.000210861	8.88235e-13	1.37259e-07	0.919515
	242		8899	PRPF4B	Q13523	protein coding	no	ItoA,NtoA,HtoMCLx,BtoMCL(e),MCL(e)toMCL	-0.0164539	0.0770981	-0.000347372	-0.0198783	-0.0288695	0.128261	0.0199735	0.0554437	-0.0354701	0.4537	0.15128	0.0109573	0.525399	0.00393423	0.0086363	0.0945143	0.000559684	0.00148685
	243		84792	FAM220A	Q7Z4H9	protein coding	yes	ItoA,NtoA,MCL(e)toMCL	0.0732278	-0.0251477	0.114872	0.0480801	0.162952	0	0.0271471	-0.0164166	0.0435636	0.457547	0.577864	0.00101423	0.225339	8.2042e-05	1	0.15877	0.594927	0.0106621
	244		23753	SDF2L1	Q9HCN8	protein coding	yes	NtoI,NtoA,BtoMCL,BtoMCL(e),MCL(e)toMCL	-0.078056	-0.0850032	-0.0334143	-0.163059	-0.196474	-0.0104336	-0.0480094	-0.0973699	0.0493604	0.434757	0.0665336	0.373976	0.00108677	2.75483e-05	0.753675	0.00556643	1.91223e-05	0.000889668
	245		353116	RILPL1	Q5EBL4	protein coding	no	HtoMCLx,BtoMCL,MCL(e)toMCL	0.117922	-0.0160134	-0.0612213	0.101909	0.0406878	0.0990083	0.0833994	0.0110763	0.0723231	0.449837	0.867175	0.253597	0.100193	0.389887	0.00595999	7.82811e-08	0.668784	6.35082e-07
	246		51296	SLC15A3	Q8IY34	protein coding	yes	ItoA,NtoA,BtoMCL,BtoMCL(e),	0.0840721	-0.0511909	0.0703237	0.0328813	0.103205	0.0335241	0.0680622	0.0820229	-0.0139607	0.438756	0.276253	0.0482529	0.496173	0.00632344	0.466865	0.000103015	0.000713935	0.45567
	247		90423	ATP6V1E2	Q96A05	protein coding	no	NtoA,HtoMCLx,BtoMCL,MCL(e)toMCL	0.0838963	-0.0179996	0.0476303	0.0658967	0.113527	0.0608915	0.031592	0.00454281	0.0270492	0.465879	0.764443	0.211809	0.142494	0.00345865	0.0239138	0.000238409	0.768396	0.000734194
	248		147657	ZNF480	Q8WV37	protein coding	no	NtoI,NtoA,HtoMCLx,BtoMCL(e),MCL(e)toMCL	0.0765265	0.0283026	-0.00923685	0.104829	0.0955923	0.205794	0.00109757	0.0325764	-0.0314789	0.469584	0.554041	0.812767	0.0156785	0.0063386	0.00105878	0.932185	0.0286268	0.00214672
	249		22997	IGSF9B	-	ncRNA	no	BtoMCL,MCL(e)toMCL	0.149799	-0.0508337	-0.123528	0.0989656	-0.0245627	-0.0410327	0.0955521	0.00688298	0.0886692	0.465879	0.615279	0.0594053	0.220704	0.706514	0.310796	0.000778515	0.900408	0.000796795
	250		5050	PAFAH1B3	Q15102	protein coding	no	NtoA,BtoMCL,MCL(e)toMCL	0.115119	-0.00932244	0.0395854	0.105797	0.145382	0.00363033	0.0446077	0.00038942	0.0442183	0.456489	0.913489	0.430572	0.0854988	0.00571916	0.900748	0.00699783	0.990539	0.00381002
	251		9674	KIAA0040	Q15053	protein coding	no	NtoA,BtoMCL(e),MCL(e)toMCL	0.0875989	-0.00250879	0.0109422	0.0850901	0.0960323	-0.0959332	0.0287011	0.220537	-0.191836	0.469584	0.972273	0.801953	0.0730514	0.0146773	0.0685607	0.203305	5.09884e-11	6.34319e-14
	252		10892	MALT1	Q9UDY8	protein coding	no	ItoA,NtoA,BtoMCL,MCL(e)toMCL	-0.0777833	0.0176987	-0.104161	-0.0600846	-0.164245	-0.00354402	-0.0890848	-0.0344464	-0.0546384	0.469584	0.744135	0.00473544	0.150532	0.000156129	0.945872	0.000187728	0.346559	0.0114384
	253		201456	FBXO15	Q8NCQ5	protein coding	no	NtoA,HtoMCLx,BtoMCL,BtoMCL(e),MCL(e)toMCL	0.215369	-0.0382218	0.0393481	0.177147	0.216496	0.0927704	0.0798209	0.132331	-0.0525099	0.467564	0.817353	0.726884	0.128403	0.0202973	0.00705005	1.69529e-05	3.35069e-06	0.0155409
	254		10507	SEMA4D	Q92854	protein coding	no	IStoI,NtoI,NtoA,BtoMCL(e),MCL(e)toMCL	-0.0408641	-0.043739	0.00108436	-0.123511	-0.122427	-0.0134874	-0.00548174	-0.0563693	0.0508876	0.469584	0.0286964	0.32944	0.00174144	0.000229995	0.78471	0.785417	0.0129656	0.000540135
	255		23443	SLC35A3	Q9Y2D2	protein coding	no	MCL(e)toMCL	-0.0590884	0.0525244	0.00749606	-0.00656395	0.000932114	0.0831585	-0.0060031	0.0488164	-0.0548195	0.465879	0.116211	0.81061	0.880309	0.979604	0.0746892	0.774725	0.0614994	0.00187445
	256		6604	SMARCD3	Q6STE5	protein coding	no	IStoI,NtoI,NtoA,HtoMCLx,BtoMCL(e),MCL(e)toMCL	-0.0747664	-0.0749228	0.0403106	-0.149689	-0.109379	-0.117141	-0.0071411	-0.0767284	0.0695873	0.467564	0.0478634	0.142816	0.00099086	0.00228246	0.018165	0.629619	3.92895e-06	1.84122e-10
	257		51101	ZC2HC1A	Q96GY0	protein coding	no	NtoI,NtoA,HtoMCLx,MCL(e)toMCL	0.0972137	0.0479185	0.0502192	0.145132	0.195351	0.243692	0.0361076	-0.0143452	0.0504528	0.476278	0.432099	0.261195	0.0103984	0.000193117	0.00854839	0.0947229	0.690273	0.00792959
	258		51497	NELFCD	Q8IXH7	protein coding	no	ItoA,BtoMCL,BtoMCL(e),	0.0556971	0.012971	0.00563258	0.0418028	0.00138652	0.0309213	0.0388205	0.0585714	-0.0197509	0.457547	0.0586466	0.0429442	0.210172	0.663618	0.0998881	0.00148408	0.000516753	0.102177
	259		1119	CHKA	P35790	protein coding	no	NtoA,HtoMCLx,BtoMCL,MCL(e)toMCL	0.121887	0.0115818	0.0607127	0.106452	0.114977	0.226854	0.0316904	-0.00930704	0.0409974	0.476866	0.342662	0.264343	0.0503193	0.0335977	0.000854897	0.0200037	0.690902	0.000953781
	260		84247	RTL6	Q6ICC9	protein coding	no	NtoI,NtoA,HtoMCLx,BtoMCL,BtoMCL(e),	0.0677836	0.065392	0.00611572	0.133176	0.139291	0.154017	0.16844	0.151561	0.0168792	0.480334	0.105991	0.870645	0.00189805	0.000187668	0.000214859	4.33816e-16	3.52403e-08	0.451029
	261		6598	SMARCB1	Q12824	protein coding	no	IStoI,ItoA,NtoA,BtoMCL,BtoMCL(e),	0.118856	-0.154603	0.18227	-0.0357474	0.146523	0.022987	0.101867	0.0916331	0.0102344	0.469584	0.0287811	0.00175565	0.633988	0.00730795	0.56741	9.05848e-07	0.00118175	0.655234
	262		165	AEBP1	Q8IUX7	protein coding	no	ItoA,NtoI,BtoMCL,BtoMCL(e),	0.122642	0.0670157	-0.116184	0.189658	0.0734736	0.0394806	0.221516	0.21073	0.010786	0.480832	0.33979	0.0285741	0.00811666	0.174043	0.223926	2.29973e-14	4.96655e-08	0.744461
	263		8573	CASK	O14936	protein coding	no	HtoMCLx,BtoMCL,BtoMCL(e),	0.0994778	-0.0164465	-0.0248523	0.0830313	0.058179	0.154087	0.065038	0.0831448	-0.0181068	0.480832	0.824093	0.606594	0.126729	0.179302	0.00331834	1.55604e-07	2.07841e-06	0.170846
	264		441191	RNF216P1	-	pseudogene	no	IStoI,	-0.0622705	0.0949036	-0.0541364	0.0326331	-0.0215033	-0.0356407	0	0	0	0.464672	0.0148061	0.0652764	0.389561	0.458492	0.169509	1	1	1
	265		23081	KDM4C	Q9H3R0	protein coding	no	IStoI,ItoA,BtoMCL,MCL(e)toMCL	-0.0972877	0.137647	-0.108503	0.0403596	-0.0681434	-0.0492461	-0.104537	-0.0251165	-0.0794207	0.476278	0.0207633	0.0194057	0.515664	0.117503	0.240512	2.63291e-09	0.32671	2.65848e-07
	266		4261	CIITA	P33076	protein coding	no	NtoI,NtoA,HtoMCLx,MCL(e)toMCL	-0.13963	-0.0885384	-0.0234503	-0.228168	-0.251618	-0.136084	-0.00464696	0.0300219	-0.0346689	0.480832	0.271698	0.718504	0.00509184	0.000392981	0.00538463	0.745301	0.0915002	0.0029449
	267		1964	EIF1AX	P47813	protein coding	no	MCL(e)toMCL	-0.123564	0.118973	-0.0302954	-0.00459118	-0.0348866	0	0.00205065	0.0473343	-0.0452836	0.480832	0.095383	0.63241	0.963934	0.569011	1	0.935821	0.109541	0.0198217
	268		152992	TRMT44	Q8IYL2	protein coding	no	HtoMCLx,	-0.0510466	0.0340113	-0.00389342	-0.0170354	-0.0209288	0.136528	-0.0120048	0.00183312	-0.013838	0.457547	0.233455	0.885318	0.58553	0.362875	0.000703224	0.176212	0.913453	0.0872896
	269		10370	CITED2	Q99967	protein coding	no	NtoI,NtoA,BtoMCL,BtoMCL(e),	-0.097321	-0.0279741	0.00923687	-0.125295	-0.116058	-0.0321756	-0.238374	-0.246722	0.00834822	0.480832	0.670704	0.859696	0.0235728	0.00931641	0.379981	3.45601e-12	2.02769e-09	0.764157
	270		60509	AGBL5	Q8NDL9	protein coding	no	BtoMCL,BtoMCL(e),	0.0729946	-0.0405159	0.0222486	0.0324786	0.0288252	0.0108975	-0.0491132	-0.0346453	-0.0144679	0.480832	0.17029	0.515293	0.439255	0.36679	0.663048	6.70344e-05	0.0372834	0.184091
	271		203328	SUSD3	Q96L08	protein coding	no	NtoI,NtoA,HtoMCLx,BtoMCL,BtoMCL(e),MCL(e)toMCL	-0.112474	-0.0952348	0.0747467	-0.207708	-0.132962	-0.127709	-0.176574	-0.113717	-0.062857	0.480832	0.16173	0.157304	0.00331858	0.0095644	0.000506087	4.81355e-10	0.00128266	0.00617498
	272		1840	DTX1	Q86Y01	protein coding	no	HtoMCLx,	0.134865	-0.0267439	-0.0500697	0.108121	0.0580517	0.19734	0.0589944	0.0500996	0.00889478	0.480832	0.774492	0.417629	0.145179	0.34449	0.00030582	0.0835451	0.336043	0.815679
	273		58500	ZNF250	P15622	protein coding	no	NtoA,HtoMCLx,MCL(e)toMCL	0.0625625	0.000358965	0.0226746	0.0629215	0.0855961	0.110548	0.00774206	-0.0188181	0.0265602	0.482438	0.99507	0.465509	0.0688993	0.0038937	0.00258463	0.484013	0.198977	0.00311883
	274		66008	TRAK2	O60296	protein coding	no	BtoMCL,BtoMCL(e),MCL(e)toMCL	-0.0651539	0.0540766	-0.018417	-0.0110773	-0.0294943	0	-0.0519954	-0.0947296	0.0427342	0.484193	0.152678	0.550131	0.798862	0.30233	1	6.5722e-05	2.71349e-08	4.1578e-05
	275		116447	TOP1MT	Q969P6	protein coding	no	HtoMCLx,BtoMCL,BtoMCL(e),MCL(e)toMCL	0.179871	-0.105986	0.0716572	0.0738858	0.145543	0.13678	0.105537	0.184444	-0.0789064	0.485485	0.32365	0.396196	0.497761	0.0704493	0.00111114	0.00051028	2.6068e-05	0.0137601
	276		4087	SMAD2	Q15796	protein coding	no	ItoA,NtoA,BtoMCL(e),MCL(e)toMCL	0.0579887	-0.00585914	0.0622697	0.0521296	0.114399	0.0132831	0.0131981	0.0537478	-0.0405497	0.480334	0.901706	0.0264154	0.0986138	0.000308718	0.805019	0.31502	0.00164835	0.000632489
	277		26137	ZBTB20	Q9HC78	protein coding	no	HtoMCLx,BtoMCL(e),MCL(e)toMCL	0.17123	-0.115404	0.045832	0.0558257	0.101658	0.186063	-0.0291871	0.125461	-0.154648	0.480832	0.237809	0.576521	0.603742	0.185425	0.000601769	0.342848	0.00206945	1.60864e-07
	278		5569	PKIA	P61925	protein coding	no	NtoI,NtoA,BtoMCL(e),MCL(e)toMCL	0.104427	0.110848	-0.0137318	0.215274	0.188228	0.0255801	-0.0208551	0.116597	-0.137452	0.485292	0.0962034	0.617104	0.00308166	0.00123223	0.409856	0.377899	0.000200983	3.80572e-09
	279		4691	NCL	P19338	protein coding	no	ItoA,NtoA,HtoMCLx,	-0.0570667	0.0550953	-0.0961422	-0.00197133	-0.0981135	0.224055	0.0217493	0.0222973	-0.000548015	0.481778	0.0971016	0.000862199	0.963934	0.000807008	0.000394998	0.0703796	0.205562	0.967778
	280		51300	TIMMDC1	Q9NPL8	protein coding	no	NtoA,HtoMCLx,	0.0554723	-0.0329037	0.0474397	0.0225686	0.0700083	-0.0868383	-0.00530221	0.0185319	-0.0238341	0.480832	0.328377	0.0596659	0.476137	0.00644553	0.00142961	0.731899	0.373699	0.0596146
	281		24149	ZNF318	Q5VUA4	protein coding	no	ItoA,NtoA,BtoMCL,BtoMCL(e),MCL(e)toMCL	-0.0609722	0.0377381	-0.0553214	-0.03846	-0.113707	-0.0530259	-0.0912025	-0.0519989	-0.0392036	0.485485	0.427163	0.00346837	0.258877	0.000354957	0.167554	3.41664e-08	0.0156955	0.00477606
	282		9823	ARMCX2	Q7L311	protein coding	no	NtoA,HtoMCLx,BtoMCL(e),MCL(e)toMCL	0.105701	-0.00846505	0.0279734	0.0972359	0.125209	0.14019	-0.0128777	0.0782341	-0.0911118	0.491851	0.922047	0.583168	0.0988207	0.0108462	0.00139983	0.683998	0.0481151	0.000642237
	283		1298	COL9A2	Q14055	protein coding	no	IStoI,BtoMCL,BtoMCL(e),	0.182141	-0.24575	0.109248	-0.0636086	0.0456395	0.0217534	0.134727	0.113181	0.0215461	0.485485	0.0279263	0.20721	0.587346	0.612794	0.464768	2.91645e-06	0.00577402	0.518296
	284		26354	GNL3	Q9BVP2	protein coding	no	IStoI,ItoA,NtoA,HtoMCLx,BtoMCL,BtoMCL(e),MCL(e)toMCL	-0.0312295	0.0944452	0.120334	0.025805	0.100635	0.137259	0.0728244	0.0447638	0.0280606	0.485485	0.0236078	0.00540149	0.519561	0.0146861	0.0169815	1.74189e-09	0.00456824	0.010332
	285		23348	DOCK9	Q9BZ29	protein coding	no	BtoMCL,BtoMCL(e),	-0.111511	0.0471247	-0.0351027	-0.0643867	-0.0994893	-0.0641536	-0.0460601	-0.0476513	0.00159125	0.485485	0.479639	0.499217	0.326903	0.0511512	0.323587	0.000195354	0.00324774	0.901445
	286		140465	MYL6B	P14649	protein coding	no	MCL(e)toMCL	0.079345	-0.0373561	0.0127231	0.0419888	0.054712	0.00334136	0.0181639	-0.0448674	0.0630313	0.480832	0.437859	0.749756	0.353759	0.116643	0.93099	0.433436	0.143473	0.00102646
	287		404093	CUEDC1	Q9NWM3	protein coding	no	MCL(e)toMCL	0.244894	-0.277475	-0.107162	-0.0325814	-0.139743	-0.0201476	0.022863	-0.0263451	0.049208	0.487337	0.0560188	0.370378	0.860618	0.217601	0.55477	0.136914	0.224052	0.000196011
	288		8153	RND2	P52198	protein coding	no	HtoMCLx,	0.0572664	-0.0530121	0.0363182	0.00425429	0.0405725	0.0498261	0.00930079	0.0134936	-0.00419284	0.480334	0.109677	0.143326	0.914726	0.0926974	0.0335327	0.06385	0.0543553	0.408101
	289		1632	ECI1	P42126	protein coding	no	NtoI,NtoA,HtoMCLx,BtoMCL,	0.11229	0.0299329	0.0140582	0.142223	0.156281	-0.0402142	0.0374265	0.0385273	-0.00110079	0.494778	0.700165	0.811123	0.0278443	0.00388007	0.0481713	0.0210886	0.0996866	0.953639
	290		6419	SETMAR	Q53H47	protein coding	yes	ItoA,NtoA,HtoMCLx,BtoMCL,BtoMCL(e),	0.0928719	-0.00348861	0.11567	0.0893833	0.205054	0.169295	0.0306351	0.0384464	-0.0078113	0.491851	0.965937	0.00668764	0.084719	0.000130287	0.000180768	0.000268429	0.00112832	0.390678
	291		3927	LASP1	Q14847	protein coding	no	NtoI,NtoA,	0.0454329	0.0205296	-0.0204101	0.0659625	0.0455524	-0.063972	-0.0156032	-0.0120814	-0.00352177	0.456489	0.430135	0.287924	0.0103026	0.0223173	0.132192	0.309788	0.618287	0.824955
	292		79850	TLCD3A	Q8TBR7	protein coding	no	HtoMCLx,BtoMCL,MCL(e)toMCL	0.0912232	-0.0677003	0.0462643	0.0235228	0.0697871	0.133432	0.0516641	0.0146991	0.036965	0.49839	0.217084	0.279452	0.688408	0.0852253	0.00656436	0.00368025	0.626726	0.0302303
	293		83416	FCRL5	Q96RD9	protein coding	yes	BtoMCL,BtoMCL(e),	0.154184	-0.143122	-0.00550068	0.0110628	0.00556211	0.109794	0.186873	0.206482	-0.0196088	0.491851	0.113094	0.952661	0.926853	0.953245	0.148398	3.99996e-07	6.69571e-05	0.652915
	294		80017	DGLUCY	Q7Z3D6	protein coding	no	HtoMCLx,BtoMCL,BtoMCL(e),	0.064919	-0.0100776	-0.0459706	0.0548414	0.00887076	-0.0656733	0.0774606	0.073702	0.00375861	0.485485	0.83412	0.111981	0.127296	0.791154	0.0163301	1.27267e-05	0.00243312	0.854892
	295		441155	LOC441155	B4DYM8	protein coding	yes	IStoI,ItoA,NtoI,NtoA,	0.0847858	-0.209717	0.207918	-0.124931	0.0829873	0	0	0	0	0.49839	0.000499318	1.23981e-05	0.00765114	0.0305903	1	1	1	1
	296		3566	IL4R	P24394	protein coding	yes	NtoI,NtoA,HtoMCLx,BtoMCL,BtoMCL(e),	-0.13133	-0.141059	-0.10325	-0.272388	-0.375638	-0.24125	-0.204284	-0.195772	-0.00851193	0.485292	0.0886287	0.120886	0.00188369	1.62572e-05	0.00144615	1.64095e-07	6.27529e-05	0.817418
	297		9678	PHF14	O94880	protein coding	no	NtoI,NtoA,HtoMCLx,BtoMCL,	0.0872305	0.0214106	0.0635865	0.108641	0.172228	0.162916	0.0327872	0.0345589	-0.00177178	0.49839	0.722021	0.0977748	0.0305558	0.000318772	0.000303673	0.00895359	0.0558679	0.906902
	298		5742	PTGS1	P23219	protein coding	yes	NtoI,NtoA,HtoMCLx,BtoMCL,BtoMCL(e),	-0.125668	-0.0868458	0.0690022	-0.212514	-0.143512	-0.60373	-0.0902169	-0.121613	0.0313961	0.49839	0.211681	0.183258	0.0042831	0.0140298	6.2437e-06	0.000991722	0.000339786	0.126209
	299		220001	VWCE	Q96DN2	protein coding	no	NtoA,	0.165431	-0.00627519	-0.0043795	0.159155	0.154776	0.0153882	0.0154127	-0.000880601	0.0162933	0.491851	0.970266	0.96821	0.0845078	0.0299147	0.582721	0.272734	0.974949	0.204407
	300		9266	CYTH2	Q99418	protein coding	no	NtoI,HtoMCLx,BtoMCL,	0.0794554	0.0290231	-0.0646098	0.108479	0.0438687	0.0535491	0.0328058	0.0346796	-0.0018738	0.492777	0.605615	0.0896122	0.0209705	0.198417	0.0493376	0.0164358	0.0811215	0.909132
	301		10280	SIGMAR1	Q99720	protein coding	no	NtoA,HtoMCLx,BtoMCL,BtoMCL(e),	-0.0976375	0.00146996	-0.0316225	-0.0961676	-0.12779	-0.0584207	0.0414054	0.0468533	-0.00544785	0.49839	0.985987	0.490591	0.082156	0.00605377	0.0315771	2.29978e-05	0.000495243	0.612157
	302		10965	ACOT2	P49753	protein coding	no	IStoI,ItoA,NtoA,HtoMCLx,	0.0884468	-0.113327	0.187256	-0.0248803	0.162375	0.0856244	0	0	0	0.498109	0.0324522	0.000109268	0.631497	0.000513371	0.024625	1	1	1
	303		8019	BRD3	Q15059	protein coding	no	HtoMCLx,	0.0851827	-0.0384201	-0.0154168	0.0467626	0.0313458	-0.0541039	0.016974	0.0105452	0.0064288	0.491851	0.46634	0.721676	0.343062	0.432066	0.0227279	0.245761	0.659953	0.666829
	304		55255	WDR41	Q9HAD4	protein coding	no	NtoI,NtoA,HtoMCLx,	0.0896713	0.0825258	0.00540583	0.172197	0.177603	0.0577985	0.033517	0.0177137	0.0158033	0.501534	0.108443	0.909703	0.00238664	0.000318772	0.0465336	0.118861	0.61559	0.461345
	305		5603	MAPK13	O15264	protein coding	no	NtoI,NtoA,HtoMCLx,BtoMCL,BtoMCL(e),	-0.124097	-0.0589587	-0.00188527	-0.183055	-0.184941	-0.146592	-0.111477	-0.112188	0.000711252	0.49839	0.471211	0.981011	0.0144196	0.00258014	0.000249273	3.91895e-07	4.1807e-05	0.972648
	306		7551	ZNF3	P17036	protein coding	yes	NtoI,NtoA,HtoMCLx,BtoMCL,BtoMCL(e),	0.0744256	0.0358799	0.00663207	0.0863809	0.0620265	0.159218	0.0235331	0.0185832	0.00494999	0.501534	0.268192	0.5149	0.0434194	0.0156619	7.09187e-06	8.62739e-05	0.0266611	0.42449
	307		79368	FCRL2	Q96LA5	protein coding	yes	NtoI,BtoMCL,BtoMCL(e),MCL(e)toMCL	0.185225	0.0303886	-0.0943508	0.210634	0.116284	0.0687258	0.182709	0.299544	-0.116834	0.480832	0.811319	0.141011	0.0387901	0.170245	0.23247	5.45725e-07	4.00815e-08	0.00341657
	308		3587	IL10RA	Q13651	protein coding	no	NtoA,HtoMCLx,BtoMCL,BtoMCL(e),MCL(e)toMCL	0.15803	-0.029403	0.0149331	0.128627	0.14356	0.0858414	0.132224	0.272416	-0.140192	0.49839	0.795324	0.858664	0.148775	0.0470484	0.0147051	2.72861e-05	1.26183e-08	5.31574e-05
	309		26999	CYFIP2	Q96F07	protein coding	no	NtoA,HtoMCLx,BtoMCL(e),MCL(e)toMCL	0.0687127	-0.0139567	0.0523624	0.0547559	0.107118	0.0700814	-0.0220941	0.0672263	-0.0893204	0.487531	0.478542	0.0816776	0.151494	0.00174671	0.00889553	0.348689	0.0320223	2.89392e-05
	310		3241	HPCAL1	P37235	protein coding	no	ItoA,NtoI,BtoMCL,BtoMCL(e),	0.0999143	0.0778622	-0.112511	0.177776	0.065265	-0.0068987	0.158649	0.160895	-0.00224591	0.485292	0.142315	0.00845587	0.00299596	0.145021	0.867522	7.02463e-12	1.67961e-07	0.933357
	311		84329	HVCN1	Q96D96	protein coding	no	NtoA,HtoMCLx,BtoMCL,BtoMCL(e),MCL(e)toMCL	-0.199189	-0.0118342	0.0235999	-0.211023	-0.187423	-0.19624	-0.212598	-0.11943	-0.0931675	0.506697	0.947849	0.832077	0.0624968	0.0368946	0.000957872	1.60375e-06	0.0442188	0.0124783
	312		440359	YBX3P1	-	pseudogene	no	IStoI,	-0.159075	0.211652	-0.0629746	0.052577	-0.0103977	0	0	0	0	0.52101	0.0300691	0.409624	0.602141	0.908961	1	1	1	1
	313		359948	IRF2BP2	Q7Z5L9	protein coding	no	NtoA,BtoMCL,MCL(e)toMCL	0.0733678	0.00832589	0.0164516	0.0816936	0.0981453	-0.00112251	0.0588483	-0.0217038	0.0805521	0.521175	0.88839	0.652179	0.052771	0.00592578	0.978757	4.1562e-05	0.315806	3.2623e-09
	314		7494	XBP1	P17861	protein coding	no	NtoI,NtoA,HtoMCLx,BtoMCL(e),MCL(e)toMCL	-0.140965	-0.119755	0.063945	-0.26901	-0.205065	-0.165333	-0.0854613	-0.34075	0.255288	0.492777	0.184988	0.411406	0.00489827	0.00275798	0.00454107	0.0846083	1.14022e-08	7.32447e-13
	315		54014	BRWD1	Q9NSI6	protein coding	no	BtoMCL,BtoMCL(e),	0.15654	0.00335226	0.0417285	0.0166548	0.0348662	0.0559318	-0.0682786	-0.0678995	-0.0003791	0.521536	0.14206	0.174733	0.181647	0.636158	0.132148	1.16206e-11	3.59182e-08	0.967604
	316		1945	EFNA4	P52798	protein coding	no	IStoI,ItoA,	0.0848799	-0.120711	0.0886879	-0.0358314	0.0528564	-0.0279967	0.00971247	0.0261458	-0.0164333	0.529832	0.0247769	0.0289746	0.501421	0.177007	0.432367	0.586582	0.284996	0.306957
	317		27125	AFF4	Q9UHB7	protein coding	yes	NtoI,NtoA,HtoMCLx,BtoMCL,MCL(e)toMCL	0.0664493	0.0860857	0.0586389	0.152535	0.211174	0.158992	-0.0123732	0.00145392	-0.0138271	0.503999	0.0526855	0.0983944	0.00118938	6.28553e-06	8.29374e-05	0.0419055	0.901701	0.0134684
	318		83759	RBM4B	Q9BQ04	protein coding	no	BtoMCL,BtoMCL(e),	0.0944407	0.00507265	-0.0191829	0.0995133	0.0803304	-0.0222599	0.109074	0.0961863	0.0128876	0.501534	0.949392	0.680035	0.0622831	0.062081	0.614683	4.57225e-10	2.87139e-05	0.47148
	319		128710	SLX4IP	Q5VYV7	protein coding	yes	IStoI,ItoA,NtoI,	0.0950751	-0.284902	0.155793	-0.189827	-0.0340343	0	0.000213043	-0.008206	0.00841904	0.531246	0.00012465	0.00081024	0.00167891	0.461886	1	0.988789	0.692527	0.485581
	320		6503	SLA	Q13239	protein coding	no	ItoA,NtoI,BtoMCL,BtoMCL(e),	0.1431	0.1396	-0.133051	0.2827	0.0402774	-0.0331681	0.13796	0.127468	0.0104923	0.531246	0.0864351	0.000712108	0.00205196	0.577782	0.350522	1.31315e-06	0.00118444	0.750671
	321		2051	EPHB6	O15197	protein coding	no	BtoMCL,BtoMCL(e),MCL(e)toMCL	0.119073	-0.0662837	0.0161559	0.0527895	0.0689454	0.0356971	0.146809	0.25946	-0.112651	0.531246	0.37532	0.801778	0.475315	0.214825	0.202681	1.00145e-10	1.03802e-12	2.06292e-05
	322		7805	LAPTM5	Q13571	protein coding	no	ItoA,NtoA,BtoMCL,BtoMCL(e),MCL(e)toMCL	-0.0818824	0.0313257	-0.0757059	-0.0505567	-0.126263	0.0271668	-0.162694	-0.0800712	-0.0826223	0.485292	0.559356	0.0470832	0.258039	0.00184635	0.0582768	7.95882e-08	0.0480149	0.00131708
	323		23061	TBC1D9B	Q66K14	protein coding	no	ItoA,NtoI,BtoMCL,BtoMCL(e),MCL(e)toMCL	0.0622027	0.0419042	-0.0843118	0.104107	0.0197952	-0.00280238	0.0352053	0.0623753	-0.02717	0.542242	0.280315	0.00629894	0.0077245	0.513445	0.915593	0.000271647	3.48142e-06	0.00340726
	324		221895	JAZF1	Q86VZ6	protein coding	no	BtoMCL,MCL(e)toMCL	-0.0640235	0.0484388	0.0272823	-0.0155848	0.0116975	0.0580948	-0.147144	-0.0194979	-0.127647	0.542242	0.218663	0.38312	0.719797	0.722953	0.135709	1.15377e-06	0.708401	3.20086e-06
	325		6504	SLAMF1	Q13291	protein coding	yes	IStoI,NtoI,NtoA,HtoMCLx,BtoMCL,BtoMCL(e),MCL(e)toMCL	-0.178251	-0.288678	0.0566662	-0.466929	-0.410263	-0.355521	-0.218772	-0.272859	0.0540868	0.531246	0.0127668	0.503911	0.000217249	0.000101208	0.000794519	1.558e-14	1.27538e-15	0.000585267
	326		574042	SNORA10	-	snoRNA	no	NtoI,NtoA,	-0.0735044	-0.0261983	-0.0295006	-0.0997026	-0.129203	0	0	0	0	0.554142	0.60573	0.410982	0.0243555	0.000973485	1	1	1	1
	327		84318	CCDC77	Q9BR77	protein coding	no	HtoMCLx,BtoMCL,BtoMCL(e),	0.103315	-0.0162328	-0.0192072	0.0870823	0.0678751	0.143589	0.0518038	0.0396001	0.0122037	0.542242	0.838755	0.720557	0.145338	0.158341	0.015668	1.29588e-07	0.00308141	0.224049
	328		23299	BICD2	Q8TD16	protein coding	no	IStoI,ItoA,NtoA,BtoMCL(e),MCL(e)toMCL	0.128088	-0.183208	0.197812	-0.0551202	0.142691	-0.0422295	-0.00432788	0.12199	-0.126318	0.52358	0.0249068	0.00279119	0.505533	0.0187131	0.37471	0.890496	0.000813769	1.44253e-06
	329		3757	KCNH2	Q12809	protein coding	no	BtoMCL,BtoMCL(e),MCL(e)toMCL	0.120766	0.0059039	-0.0320335	0.12667	0.0946368	0.0283297	0.0734043	0.175268	-0.101864	0.521175	0.960628	0.633088	0.0691333	0.0685532	0.39637	0.000264412	4.97654e-08	3.06079e-05
	330		57639	CCDC146	Q8IYE0	protein coding	no	NtoI,NtoA,	0.0724731	0.0782341	-0.0617302	0.150707	0.088977	0	0.0231234	0.0252205	-0.00209704	0.545495	0.0962034	0.0879459	0.00210248	0.0105687	1	0.126668	0.267487	0.906286
	331		286527	TMSB15B	P0CG35	protein coding	yes	NtoI,NtoA,HtoMCLx,BtoMCL(e),	0.141192	0.148838	0.0957472	0.29003	0.366953	0.203484	0.0353123	0.0880563	-0.052744	0.556619	0.083063	0.20112	0.00178192	8.56979e-05	0.00050972	0.227522	0.0295879	0.0666527
	332		80221	ACSF2	Q96CM8	protein coding	no	BtoMCL,BtoMCL(e),	0.0749481	0.0092032	-0.0343806	0.0841513	0.0497708	0.0350859	0.0307105	0.0603611	-0.0296506	0.535938	0.889835	0.3705	0.0562191	0.132271	0.505465	0.0459087	0.00548872	0.0604045
	333		8798	DYRK4	Q9NR20	protein coding	no	NtoA,BtoMCL,BtoMCL(e),	0.0691406	0.00884098	-0.0012001	0.0779816	0.0767815	0.0217433	0.0896442	0.0665782	0.0230659	0.543272	0.874969	0.977366	0.0534521	0.0200298	0.727352	2.24855e-08	0.00186403	0.138823
	334		9056	SLC7A7	Q9UM01	protein coding	yes	NtoA,BtoMCL,BtoMCL(e),MCL(e)toMCL	0.130007	-0.109957	0.0992363	0.0200502	0.119286	0.100777	0.168041	0.297793	-0.129752	0.528195	0.158364	0.102251	0.836163	0.0492651	0.224619	3.80487e-08	1.63291e-10	9.09533e-05
	335		9711	RUBCN	Q92622	protein coding	yes	HtoMCLx,BtoMCL(e),MCL(e)toMCL	0.0849379	-0.00772797	-0.036817	0.07721	0.0403929	0.175091	-0.017072	0.0573298	-0.0744018	0.568385	0.915535	0.383056	0.120967	0.316222	5.96187e-06	0.255382	0.00405714	1.75944e-07
	336		1635	DCTD	P32321	protein coding	no	BtoMCL,BtoMCL(e),MCL(e)toMCL	0.0670143	-0.0190149	-0.0150322	0.0479994	0.0329672	0.0369022	0.0560879	0.0915897	-0.0355018	0.556619	0.688675	0.666757	0.225339	0.3015	0.0666352	1.53844e-05	4.48146e-07	0.00476899
	337		11262	SP140	Q13342	protein coding	no	NtoI,NtoA,MCL(e)toMCL	0.118113	0.0255279	0.00329387	0.120347	0.115687	0.0765499	-0.0148542	0.0764425	-0.0912967	0.556619	0.712899	0.122149	0.0415639	0.0394455	0.077358	0.721231	0.15559	0.0090105
	338		9149	DYRK1B	Q9Y463	protein coding	yes	IStoI,ItoA,NtoI,BtoMCL,BtoMCL(e),	0.086911	-0.160525	0.0847807	-0.0736141	-0.0511865	0.00901789	0.0361987	0.0498723	-0.0136736	0.568185	0.00111107	0.0113815	0.0041624	0.159106	0.766511	1.9946e-05	2.74623e-05	0.11705
	339		728239	MAGED4	Q96JG8	protein coding	no	NtoA,HtoMCLx,	0.159251	-0.048265	0.137689	0.110986	0.248675	0.129798	0	0	0	0.554142	0.698552	0.0914429	0.220253	0.0019597	0.00119175	1	1	1
	340		23495	TNFRSF13B	O14836	protein coding	no	BtoMCL(e),MCL(e)toMCL	0.202788	-0.0568097	-0.0634734	0.145979	0.0825052	0.0521515	0.0204107	0.119374	-0.0989637	0.535938	0.674688	0.525051	0.225339	0.414894	0.20787	0.488317	0.00163792	0.000238463
	341		201895	SMIM14	Q96QK8	protein coding	yes	NtoA,BtoMCL,BtoMCL(e),	0.105445	0.0102111	0.0323268	0.115657	0.147983	-0.0143678	-0.0619293	-0.098457	0.0365277	0.531246	0.901597	0.504969	0.0562566	0.00465024	0.856875	0.0280062	0.00817984	0.145704
	342		219855	SLC37A2	Q8TED4	protein coding	no	IStoI,ItoA,	0.0990424	-0.144954	0.105817	-0.0459115	0.0599051	-0.104112	0	0	0	0.589858	0.0219381	0.0209755	0.427924	0.194216	0.0719471	1	1	1
	343		8531	YBX3	P16989	protein coding	no	IStoI,MCL(e)toMCL	-0.166784	0.258253	-0.129291	0.0914686	-0.0378228	-0.118462	0.0604617	-0.0412106	0.101672	0.586852	0.016882	0.081998	0.333717	0.64681	0.119413	0.206451	0.582464	0.0142781
	344		11138	TBC1D8	O95759	protein coding	no	BtoMCL,BtoMCL(e),	0.209712	-0.0939808	0.0185922	0.115731	0.134323	-0.0195999	0.195961	0.178895	0.0170663	0.589858	0.526901	0.884383	0.378586	0.176798	0.553325	4.65817e-06	0.00717441	0.784703
	345		64924	SLC30A5	Q8TAD4	protein coding	no	ItoA,BtoMCL,BtoMCL(e),	0.0205802	-0.00593723	0.074316	-0.0402743	0.0340417	-0.0566777	-0.0532919	-0.0510992	-0.00219272	0.592069	0.258543	0.0123628	0.0661786	0.406229	0.0648246	2.67285e-09	7.55249e-06	0.808011
	346		5152	PDE9A	O76083	protein coding	no	HtoMCLx,BtoMCL,MCL(e)toMCL	0.225012	0.0184153	-0.0556306	0.243427	0.187797	0.127251	0.184528	0.00925515	0.175273	0.592069	0.923179	0.625959	0.0686356	0.0839791	0.0144853	1.94473e-07	0.88634	1.45779e-07
	347		51451	LCMT1	Q9UIC8	protein coding	no	IStoI,ItoA,NtoA,	0.0559878	-0.0602214	0.109811	-0.00423361	0.102322	0.0328962	0.000859657	-0.0173259	0.0181855	0.589858	0.0318731	0.000329036	0.343225	0.000883426	0.172561	0.958083	0.375357	0.126381
	348		27175	TUBG2	Q9NRH3	protein coding	no	ItoA,BtoMCL,BtoMCL(e),	0.100293	-0.0270244	-0.112909	0.0732687	-0.0396399	0	0.0646111	0.0518769	0.0127342	0.592069	0.717154	0.0223777	0.228462	0.426873	1	6.57663e-06	0.0107173	0.425559
	349		5786	PTPRA	P18433	protein coding	yes	IStoI,ItoA,NtoI,NtoA,BtoMCL(e),MCL(e)toMCL	0.0839	-0.0414388	0.1611	-0.0131474	0.0631122	-0.0262776	0.000972762	0.0441477	-0.0431749	0.590107	0.00118259	0.000149391	0.0111259	0.0360172	0.192965	0.935176	0.000899593	4.90085e-06
	350		55770	EXOC2	Q96KP1	protein coding	no	ItoA,NtoA,	0.0595691	-0.0343255	0.0913129	0.0252436	0.116556	0.0393122	0.00209568	0.0137097	-0.011614	0.592069	0.385019	0.00323179	0.513555	0.000564825	0.182243	0.883737	0.473078	0.328549
	351		54884	RetSat|RETSAT	Q6NUM9	protein coding	no	ItoA,BtoMCL,MCL(e)toMCL	0.0843695	-0.0237422	-0.0956342	0.0606273	-0.0350069	-0.0292293	0.0272354	-0.0139721	0.0412074	0.589858	0.717154	0.0195547	0.22583	0.351791	0.215094	0.0177833	0.435324	7.43584e-05
	352		8569	MKNK1	Q9BUB5	protein coding	no	ItoA,NtoA,BtoMCL,BtoMCL(e),	-0.0873552	0.00353009	-0.0858602	-0.0838251	-0.169685	0	0.0389985	0.0331372	0.00586128	0.589858	0.967454	0.0490332	0.105573	0.000606734	1	0.000358113	0.0306298	0.616759
	353		7329	UBE2I	P63279	protein coding	no	HtoMCLx,BtoMCL,BtoMCL(e),MCL(e)toMCL	0.0456581	-0.016984	-0.00472176	0.0286741	0.0239523	0.0537369	0.0241824	0.0539796	-0.0297972	0.531246	0.570357	0.850705	0.285704	0.261884	0.0199414	0.0236833	0.000223076	0.00334039
	354		50999	TMED5	Q9Y3A6	protein coding	no	IStoI,BtoMCL,MCL(e)toMCL	-0.0754106	0.103888	-0.0172244	0.0284771	0.0112527	-0.0262145	-0.0564319	-0.00202298	-0.0544089	0.592069	0.032853	0.662149	0.553624	0.781155	0.178027	1.2174e-05	0.936522	4.96843e-06
	355		10228	STX6	O43752	protein coding	no	ItoA,NtoA,MCL(e)toMCL	0.0486023	-0.00706728	0.0466268	0.041535	0.0881619	-0.00285191	0.00453186	-0.0137158	0.0182476	0.592069	0.860559	0.0449713	0.151703	0.000978892	0.930728	0.575407	0.197954	0.00584312
	356		22839	DLGAP4	Q9Y2H0	protein coding	no	IStoI,BtoMCL,BtoMCL(e),MCL(e)toMCL	0.1144	-0.160662	0.0772788	-0.0462619	0.0310169	0.0349808	0.0336621	0.0810424	-0.0473803	0.592069	0.0321366	0.178076	0.545584	0.606977	0.174958	0.00505926	3.7554e-06	0.000189643
	357		51614	ERGIC3	Q9Y282	protein coding	no	IStoI,ItoA,BtoMCL,BtoMCL(e),	0.0587936	-0.0739921	0.0635315	-0.0151985	0.048333	-0.0236161	0.046116	0.0661265	-0.0200106	0.587216	0.0468414	0.0280851	0.713122	0.0829251	0.147642	0.00085848	0.00055094	0.149375
	358		5869	RAB5B	P61020	protein coding	no	IStoI,BtoMCL(e),MCL(e)toMCL	0.0593719	-0.0908036	0.0348939	-0.0314317	0.0034622	-0.0309529	0.0056069	0.0427905	-0.0371836	0.543272	0.0190522	0.238695	0.40382	0.923114	0.414402	0.641375	0.00334511	0.000223305
	359		56996	SLC12A9	Q9BXP2	protein coding	no	NtoA,HtoMCLx,	-0.0750096	0.0144902	-0.0438694	-0.0605194	-0.104389	-0.089482	0.00728414	0.0197684	-0.0124842	0.587216	0.809788	0.238367	0.170976	0.00576984	0.000439105	0.354055	0.061276	0.0837283
	360		140885	SIRPA	P78324	protein coding	no	BtoMCL,MCL(e)toMCL	0.16294	-0.0407226	-0.0273363	0.122218	0.0948815	-0.0311671	0.105733	0.00563195	0.100101	0.592069	0.732989	0.758429	0.218042	0.235443	0.612865	2.75282e-08	0.871859	1.848e-08
	361		1848	DUSP6	Q16828	protein coding	yes	IStoI,ItoA,NtoI,NtoA,HtoMCLx,BtoMCL,BtoMCL(e),MCL(e)toMCL	-0.101842	0.236135	-0.235725	0.134293	-0.101431	-0.21447	-0.0644267	-0.294098	0.229671	0.592069	0.00254488	0.000152776	0.043311	0.0431054	0.0231819	0.0270943	5.54633e-15	2.15258e-24
	362		3141	HLCS	P50747	protein coding	no	NtoA,HtoMCLx,BtoMCL(e),MCL(e)toMCL	0.0606108	-0.0191847	0.0254747	0.0414261	0.0669007	0.110664	-0.0132445	-0.0391879	0.0259434	0.589433	0.672441	0.418676	0.247976	0.0212271	0.0163549	0.0823973	6.30103e-05	5.48584e-05
	363		50615	IL21R	Q9HBE5	protein coding	yes	IStoI,NtoI,NtoA,BtoMCL,BtoMCL(e),MCL(e)toMCL	-0.100814	-0.218495	0.0454399	-0.319309	-0.273869	-0.0867507	-0.178817	-0.231688	0.0528706	0.592069	0.00457545	0.421032	0.000169536	4.40844e-05	0.237669	1.05631e-08	1.39489e-09	0.0116626
	364		26502	NARF	Q9UHQ1	protein coding	no	HtoMCLx,BtoMCL,BtoMCL(e),	0.073208	-0.0409034	0.0131145	0.0323046	0.0454191	0.0516355	0.0639324	0.0741846	-0.0102521	0.589858	0.39166	0.742077	0.492245	0.195315	0.0147425	8.16759e-06	0.000150162	0.498877
	365		56904	SH3GLB2	Q9NR46	protein coding	no	ItoA,NtoA,HtoMCLx,BtoMCL,BtoMCL(e),MCL(e)toMCL	0.0652274	-0.0752423	0.0880871	-0.0100149	0.0780722	0.0687054	0.0646269	0.104827	-0.0401997	0.543272	0.0631568	0.00709556	0.84001	0.013341	0.00179745	1.26912e-06	3.34331e-08	0.00232291
	366		57730	ANKRD36B	Q8N2N9	protein coding	no	IStoI,ItoA,NtoA,	0.125698	-0.0155454	0.241621	0.0843865	0.156249	0.0739274	0	0	0	0.600356	0.0143427	0.00068176	0.23213	0.0132918	0.10199	1	1	1
	367		23149	FCHO1	O14526	protein coding	no	NtoI,NtoA,HtoMCLx,BtoMCL,BtoMCL(e),MCL(e)toMCL	-0.0892229	-0.0432152	0.0370444	-0.132438	-0.0953938	-0.0548074	0.0630474	0.112549	-0.049502	0.604868	0.484349	0.424371	0.0189673	0.0289631	0.0180037	0.000574804	1.55862e-05	0.00797004
	368		29995	LMCD1	Q9NZU5	protein coding	no	MCL(e)toMCL	0.163276	-0.160947	0.0726504	0.00232956	0.07498	0.0282495	0.0135424	-0.0298882	0.0434306	0.600678	0.123154	0.379016	0.98643	0.344896	0.41371	0.473034	0.232004	0.00384132
	369		10807	ENTR1	Q96C92	protein coding	no	BtoMCL,BtoMCL(e),	0.0648156	0.00162294	-0.0175525	0.0648056	0.0391285	0.0325614	0.0904796	0.0975904	-0.00711078	0.600356	0.244993	0.419367	0.0886725	0.20162	0.282178	5.30746e-08	1.36897e-05	0.697131
	370		57406	ABHD6	Q9BV23	protein coding	no	NtoA,BtoMCL,	0.102423	0.00703992	0.0214152	0.109462	0.130878	0.0200146	0.0537691	0.0406597	0.0131093	0.604868	0.940739	0.709532	0.078872	0.0110655	0.749014	0.0161281	0.237184	0.601472
	371		3275	PRMT2	P55345	protein coding	yes	IStoI,ItoA,NtoA,HtoMCLx,BtoMCL,BtoMCL(e),MCL(e)toMCL	0.056569	-0.0203031	0.0768307	0.0152435	0.0657465	-0.115051	0.0316113	0.0499064	-0.0182951	0.600356	0.0241087	0.00882028	0.438359	0.0273293	0.0138558	0.000140904	1.67598e-05	0.0263643
	372		351	APP	P05067	protein coding	yes	NtoI,HtoMCLx,BtoMCL,BtoMCL(e),	0.124464	0.041098	-0.115749	0.165562	0.0498125	-0.0960759	0.1983	0.191872	0.00642817	0.604295	0.636367	0.0516293	0.0308534	0.4326	0.0188945	8.36993e-25	2.80907e-15	0.731618
	373		55119	PRPF38B	Q5VTL8	protein coding	no	HtoMCLx,	-0.07118	0.0196257	0.00148412	-0.0515542	-0.0500701	0.113702	-0.013118	-0.01542	0.00230202	0.604868	0.712771	0.974365	0.243833	0.151231	0.00227624	0.491593	0.593605	0.906742
	374		94039	ZNF101	Q8IZC7	protein coding	no	NtoI,NtoA,BtoMCL(e),MCL(e)toMCL	0.103384	0.0272904	-0.000247288	0.130675	0.130427	0.0775012	0.0149403	0.187682	-0.172742	0.609766	0.722303	0.997412	0.040357	0.0126601	0.0857486	0.425565	3.74369e-12	1.13366e-16
	375		54482	TRMT13	Q9NUP7	protein coding	yes	IStoI,ItoA,NtoI,	-0.0862734	0.210367	-0.17521	0.124094	-0.0511167	0.049573	0.0333686	0.0491502	-0.0157816	0.609766	0.00177874	0.000324143	0.0187226	0.220412	0.429051	0.161052	0.148232	0.517631
	376		3516	RBPJ	Q06330	protein coding	no	IStoI,ItoA,NtoA,BtoMCL,MCL(e)toMCL	0.0801019	-0.113979	0.173551	-0.0338768	0.139675	0.0390514	0.0861836	0.0271069	0.0590768	0.613845	0.0306976	0.000225815	0.516666	0.00149106	0.125932	1.14634e-09	0.169682	3.67386e-06
	377		6038	RNASE4	P34096	protein coding	no	NtoA,BtoMCL,MCL(e)toMCL	0.178445	0.00520026	0.132856	0.17276	0.305615	0.0980566	0.0622327	-0.0374855	0.0997182	0.592069	0.976454	0.181631	0.105214	0.00114658	0.0891302	0.0477212	0.440192	0.000402711
	378		22872	SEC31A	O94979	protein coding	no	MCL(e)toMCL	0.0476439	-0.00790463	-0.00584361	0.0397392	0.0338956	0.0313568	0.00394298	0.0280611	-0.0241181	0.600356	0.838755	0.828526	0.167619	0.139099	0.101401	0.778659	0.104457	0.033844
	379		79101	TAF1D	Q9H5J8	protein coding	no	IStoI,ItoA,NtoA,HtoMCLx,BtoMCL,BtoMCL(e),MCL(e)toMCL	-0.0833314	0.124507	-0.125171	0.0411751	-0.0839962	0.17518	-0.060695	-0.119685	0.0589895	0.613323	0.0246335	0.0039091	0.432399	0.0394045	0.00621028	0.0105596	0.000112985	0.00349943
	380		4242	MFNG	O00587	protein coding	no	NtoI,NtoA,HtoMCLx,	-0.0588325	-0.0160417	-0.0102154	-0.0748742	-0.0850897	-0.229698	0.014645	0.0373084	-0.0226634	0.592069	0.721404	0.760341	0.0380297	0.00485804	0.000108574	0.526329	0.239845	0.281295
	381		60561	RINT1	Q6NUQ1	protein coding	no	IStoI,HtoMCLx,	-0.0651914	0.0899873	-0.0497767	0.024796	-0.0249807	0.156028	-0.0059334	-0.0275086	0.0215752	0.600678	0.0376718	0.143154	0.596014	0.46338	0.00261005	0.697039	0.149114	0.077141
	382		114793	FMNL2	Q96PY5	protein coding	yes	ItoA,NtoI,HtoMCLx,BtoMCL,BtoMCL(e),MCL(e)toMCL	0.0843482	0.0949935	-0.12115	0.179342	0.058192	0.25893	0.0943899	-0.0585834	0.152973	0.592069	0.118339	0.0129369	0.0033258	0.128859	0.021821	1.66092e-09	0.00186155	4.66506e-23
	383		79073	TMEM109	Q9BVC6	protein coding	no	IStoI,ItoA,	0.0715725	-0.100843	0.0826126	-0.0292709	0.0533418	-0.0511142	-0.02392	-0.0171168	-0.00680326	0.592069	0.0313003	0.0219053	0.538411	0.119355	0.173221	0.133137	0.489839	0.675399
	384		55659	ZNF416	Q9BWM5	protein coding	no	NtoI,NtoA,HtoMCLx,	0.0575993	0.0221644	0.0314683	0.0797637	0.111232	0.154822	0.0017022	-0.00438319	0.00608539	0.613845	0.605964	0.299845	0.0290842	0.000741637	0.0025819	0.853121	0.745817	0.424502
	385		80212	CCDC92	Q53HC0	protein coding	no	NtoI,HtoMCLx,BtoMCL,BtoMCL(e),	0.0810236	0.030868	-0.037053	0.111892	0.0748386	-0.0939867	0.0449692	0.0644116	-0.0194424	0.600356	0.575387	0.345838	0.0254569	0.0571294	0.0177833	0.00245733	0.00174509	0.194593
	386		1730	DIAPH2	O60879	protein coding	no	IStoI,ItoA,MCL(e)toMCL	-0.0778402	0.141358	-0.124374	0.0635176	-0.0608568	0.0642303	-0.0290808	0.0380491	-0.0671299	0.61714	0.00973004	0.00258935	0.176652	0.108067	0.302718	0.10534	0.145704	7.38429e-05
	387		5931	RBBP7	Q16576	protein coding	no	IStoI,ItoA,HtoMCLx,BtoMCL,MCL(e)toMCL	-0.0866574	0.165091	-0.156551	0.0784339	-0.078117	0.0738124	-0.0675955	-0.0166261	-0.0509695	0.61714	0.00695445	0.0009735	0.128691	0.0647961	0.0100596	0.000129019	0.568409	0.00153668
	388		51720	UIMC1	Q96RL1	protein coding	no	NtoI,BtoMCL(e),MCL(e)toMCL	0.0798195	0.019027	-0.039169	0.0988464	0.0596774	0.039202	0.0410508	0.101732	-0.0606814	0.589858	0.740358	0.298987	0.0389413	0.118629	0.119101	0.0661274	0.000923641	0.00510304
	389		6640	SNTA1	Q13424	protein coding	no	NtoI,NtoA,BtoMCL,BtoMCL(e),MCL(e)toMCL	-0.10087	-0.0973414	0.0233769	-0.198211	-0.174834	-0.0244112	-0.12546	-0.0965638	-0.0288966	0.618098	0.129161	0.661053	0.00339987	0.00152053	0.311133	3.04865e-11	2.187e-05	0.0450812
	390		414	ARSD	P51689	protein coding	no	NtoA,	0.107359	-0.0219071	0.0662621	0.0854521	0.151714	-0.0149245	0.0276864	0.0169647	0.0107217	0.616889	0.798243	0.206666	0.199146	0.00666326	0.808657	0.0651964	0.481482	0.494109
	391		4154	MBNL1	Q9NR56	protein coding	no	ItoA,NtoA,HtoMCLx,BtoMCL,MCL(e)toMCL	-0.0362658	0.0642032	-0.0707408	0.022054	-0.0486869	-0.0971744	-0.0610125	-0.00255135	-0.0584612	0.604868	0.0998347	0.0114112	0.684464	0.0138361	0.00257638	0.000480739	0.942594	0.000295617
	392		27102	EIF2AK1	Q9BQI3	protein coding	no	ItoA,NtoI,HtoMCLx,BtoMCL,BtoMCL(e),MCL(e)toMCL	0.0408165	0.0141507	-0.0467497	0.0549672	0.00821747	-0.125292	0.0463518	0.078763	-0.0324113	0.589433	0.610232	0.0171182	0.0266388	0.70477	0.000837484	0.00204005	0.000176225	0.0306391
	393		144165	PRICKLE1	Q96MT3	protein coding	yes	ItoA,NtoA,HtoMCLx,BtoMCL,BtoMCL(e),MCL(e)toMCL	0.0770652	0.0134008	0.112327	0.0904659	0.202793	0.134427	0.07756	0.161125	-0.083565	0.604295	0.827649	0.00346025	0.0536654	4.64429e-05	0.0204518	0.0188395	0.000632017	0.0150501
	394		60677	CELF6	Q96J87	protein coding	no	HtoMCLx,BtoMCL,BtoMCL(e),	0.122455	-0.0354413	-0.0941151	0.0870137	-0.00710149	0.0561136	0.105674	0.114189	-0.00851421	0.616889	0.721701	0.124049	0.246947	0.918899	0.0175749	3.29314e-05	0.0029412	0.809315
	395		26996	GPR160	Q9UJ42	protein coding	no	ItoA,HtoMCLx,BtoMCL,MCL(e)toMCL	-0.107677	0.027836	0.159722	-0.0798409	0.079881	0.223823	-0.163853	-0.0249004	-0.138952	0.612903	0.717471	0.00562279	0.240087	0.162536	0.00452475	0.000418892	0.764941	0.000976752
	396		5243	ABCB1	P08183	protein coding	no	BtoMCL,BtoMCL(e),	-0.151939	0.0323417	0.00647696	-0.119597	-0.113121	-0.109258	-0.228571	-0.228134	-0.000436102	0.613845	0.772329	0.94385	0.214437	0.14414	0.0890298	1.38853e-09	1.81298e-07	0.987931
	397		23095	KIF1B	O60333	protein coding	no	ItoA,NtoA,BtoMCL(e),MCL(e)toMCL	-0.0289636	0.0361217	-0.0475283	-0.0231028	-0.070631	-0.0631977	-0.0113923	-0.0545117	0.0431194	0.609766	0.42172	0.0403319	0.486967	0.00531881	0.0669352	0.510229	0.00768143	0.000877776
	398		8869	ST3GAL5	Q9UNP4	protein coding	no	HtoMCLx,BtoMCL(e),MCL(e)toMCL	0.104303	0.00758049	8.30834e-05	0.111883	0.0812028	0.236037	0.0221803	0.0839553	-0.061775	0.624633	0.830602	0.57826	0.0828839	0.114844	0.000117816	0.302586	0.00296713	0.00177396
	399		140467	ZNF358	Q9NW07	protein coding	no	ItoA,NtoI,BtoMCL,BtoMCL(e),	0.0732844	0.0195829	-0.0809805	0.0928673	0.0118868	0.0251007	-0.0362921	-0.0313848	-0.00490736	0.624633	0.727885	0.028575	0.0435064	0.775334	0.342401	1.67653e-05	0.00458934	0.541023
	400		9043	SPAG9	O60271	protein coding	no	NtoA,HtoMCLx,BtoMCL,BtoMCL(e),	0.103742	-0.0273202	0.0440288	0.0764221	0.120451	0.209937	0.101534	0.112166	-0.0106319	0.624633	0.733224	0.411604	0.241596	0.0222984	2.94714e-05	1.04927e-08	6.93454e-06	0.611622
	401		90317	ZNF616	Q08AN1	protein coding	no	NtoI,NtoA,BtoMCL,BtoMCL(e),MCL(e)toMCL	0.0697264	0.0233259	0.0464681	0.0930523	0.13952	0.0429209	0.0374342	0.0627972	-0.025363	0.618098	0.673052	0.21661	0.036212	0.000582587	0.469467	1.01392e-06	6.9767e-09	0.000588675
	402		2268	FGR	P09769	protein coding	no	NtoI,HtoMCLx,BtoMCL(e),MCL(e)toMCL	-0.21052	-0.0608497	0.0743811	-0.27137	-0.196988	-0.300756	-0.0114889	0.103842	-0.115331	0.623943	0.722717	0.531314	0.042208	0.0541121	0.000145241	0.739612	0.014921	0.000117777
	403		10801	SEPTIN9	Q9UHD8	protein coding	no	NtoI,HtoMCLx,BtoMCL,BtoMCL(e),MCL(e)toMCL	0.0505775	0.010971	-0.0442096	0.0615485	0.0173389	0.0647766	0.0749203	0.0431384	0.0317819	0.506823	0.754289	0.0503815	0.0342897	0.479899	0.017678	2.96356e-09	0.00944212	0.00545929
	404		9938	ARHGAP25	P42331	protein coding	no	ItoA,NtoI,HtoMCLx,BtoMCL,BtoMCL(e),MCL(e)toMCL	0.0613788	0.0251279	-0.0609312	0.0865068	0.0255756	0.124465	0.0836815	0.13845	-0.0547689	0.600356	0.543212	0.0376803	0.0226997	0.407962	0.00969261	0.000515377	5.01612e-05	0.0264398
	405		53346	TM6SF1	Q9BZW5	protein coding	no	NtoA,HtoMCLx,BtoMCL,BtoMCL(e),	0.105131	-0.0542785	0.0980035	0.0508522	0.148856	-0.170223	0.140377	0.0979616	0.0424155	0.618862	0.475818	0.0727061	0.442226	0.00622927	0.0369662	8.55591e-07	0.0143911	0.159667
	406		3423	IDS	P22304	protein coding	yes	IStoI,ItoA,NtoI,BtoMCL,BtoMCL(e),MCL(e)toMCL	0.0754216	-0.0637611	0.067398	0.0116605	-0.0189561	0.00873826	-0.0296601	-0.0553459	0.0256858	0.625875	0.00303401	0.0456036	0.0392506	0.168009	0.643038	0.0414525	0.00385797	0.0456413
	407		79744	ZNF419	Q96HQ0	protein coding	no	HtoMCLx,BtoMCL,	0.0742854	-0.0278607	-0.0132682	0.0464247	0.0331564	0.0731115	0.0292739	0.0267957	0.00247812	0.631825	0.607202	0.755906	0.331716	0.386695	0.0460323	0.0098161	0.102309	0.848532
	408		29968	PSAT1	Q9Y617	protein coding	no	ItoA,NtoI,HtoMCLx,BtoMCL(e),MCL(e)toMCL	-0.108304	-0.116259	0.129335	-0.224564	-0.095229	-0.0781118	0.00494679	-0.1693	0.174247	0.631825	0.0672741	0.0088271	0.00189805	0.0821594	0.0212843	0.894559	1.22223e-05	2.03047e-11
	409		53827	FXYD5	Q96DB9	protein coding	no	NtoI,NtoA,HtoMCLx,BtoMCL,BtoMCL(e),	-0.0847688	-0.0604816	-0.0271993	-0.14525	-0.17245	-0.124318	0.061099	0.0745868	-0.0134878	0.600678	0.299572	0.572394	0.00985889	0.000485035	0.000120541	0.00127446	0.00478026	0.509804
	410		2120	ETV6	P41212	protein coding	no	NtoI,HtoMCLx,BtoMCL,BtoMCL(e),MCL(e)toMCL	0.102401	0.0335837	-0.0410863	0.135985	0.0948987	0.0868362	0.0775143	0.150278	-0.0727636	0.625875	0.652644	0.431152	0.0352351	0.0640788	0.00326491	9.49211e-05	4.39051e-07	0.000882902
	411		221955	DAGLB	Q8NCG7	protein coding	no	ItoA,NtoA,HtoMCLx,BtoMCL,MCL(e)toMCL	-0.0664053	0.0570478	-0.0982687	-0.00935747	-0.107626	-0.0587768	0.0316166	-0.0124288	0.0440454	0.632392	0.192459	0.00593608	0.859165	0.00302055	0.00229977	0.00860941	0.521185	5.95904e-05
	412		6565	SLC15A2	Q16348	protein coding	no	NtoA,HtoMCLx,	-0.140886	-0.00228221	-0.113587	-0.143169	-0.256756	-0.382558	-0.0606499	-0.00250972	-0.0581401	0.641502	0.986878	0.107766	0.104614	0.00102105	0.000409778	0.0715493	0.971218	0.0600413
	413		6741	SSB	P05455	protein coding	no	IStoI,HtoMCLx,BtoMCL,	-0.0540185	0.07317	0.00506363	0.0191514	0.0242151	0.160069	0.0242963	0.0293453	-0.00504901	0.624633	0.0404264	0.873761	0.598782	0.365147	0.00775256	0.0426085	0.0849464	0.696107
	414		847	CAT	P04040	protein coding	no	NtoI,NtoA,HtoMCLx,BtoMCL(e),MCL(e)toMCL	0.0639283	0.0419972	0.0195754	0.105926	0.125501	-0.135664	0.00733796	0.0764181	-0.0690801	0.646873	0.325522	0.562431	0.0125471	0.000792707	0.00648182	0.730041	0.00266885	0.000106042
	415		9922	IQSEC1	Q6DN90	protein coding	no	NtoI,HtoMCLx,BtoMCL(e),MCL(e)toMCL	0.0917662	0.0248241	-0.0782027	0.11659	0.0383876	0.0675273	0.0414476	0.187294	-0.145847	0.619463	0.716437	0.0796135	0.0416088	0.418542	0.0494923	0.1052	3.02917e-07	5.48727e-08
	416		27067	STAU2	Q9NUL3	protein coding	no	NtoI,NtoA,BtoMCL,MCL(e)toMCL	0.0760747	0.0724197	0.0070323	0.148494	0.155527	0.043369	0.0294999	-0.0192561	0.048756	0.64973	0.151172	0.879395	0.00483716	0.000575736	0.313182	0.0419664	0.376933	0.00012881
	417		57561	ARRDC3	Q96B67	protein coding	no	ItoA,NtoA,BtoMCL,BtoMCL(e),MCL(e)toMCL	0.121275	-0.0898828	0.160875	0.0313925	0.192267	0.0977172	-0.152101	0.122869	-0.27497	0.646873	0.284246	0.0127378	0.717888	0.00317426	0.194311	1.01684e-05	0.0122916	2.57972e-13
	418		9818	NUP58	Q9BVL2	protein coding	no	HtoMCLx,BtoMCL,MCL(e)toMCL	0.0497222	-0.0422743	0.0368105	0.00744796	0.0442585	0.0775392	0.0670189	-0.0064953	0.0735141	0.613845	0.191168	0.132829	0.84116	0.0632238	0.0209993	4.46917e-07	0.778313	3.05119e-09
	419		7155	TOP2B	Q02880	protein coding	no	NtoI,NtoA,MCL(e)toMCL	0.0567759	0.0640909	-0.0122758	0.120867	0.108591	0.0607918	-0.00922913	0.0296695	-0.0388986	0.613845	0.0672741	0.667348	0.00189805	0.000774445	0.121374	0.571842	0.171392	0.00475453
	420		147685	C19orf18	Q8NEA5	protein coding	no	NtoA,HtoMCLx,BtoMCL(e),MCL(e)toMCL	0.0941643	0.0109753	-0.00328365	0.10514	0.101856	0.17585	0.0108063	0.0557321	-0.0449259	0.616889	0.904472	0.960744	0.073683	0.0263999	0.00476003	0.521959	0.0126107	0.00488589
	421		961	CD47	Q08722	protein coding	no	MCL(e)toMCL	0.0654578	0.00482376	-0.0207564	0.0702815	0.0495251	-0.00842587	-0.0059104	0.0351312	-0.0410416	0.624633	0.935373	0.546724	0.0827852	0.12644	0.713856	0.765498	0.160205	0.010442
	422		7832	BTG2	P78543	protein coding	no	HtoMCLx,BtoMCL(e),MCL(e)toMCL	0.121476	0.0146588	-0.0349156	0.136134	0.101219	0.070794	-0.0128325	0.0678008	-0.0806333	0.613845	0.883076	0.565738	0.0649513	0.0932181	0.012916	0.623887	0.0404932	0.000315486
	423		64062	RBM26	Q5T8P6	protein coding	no	IStoI,ItoA,NtoA,MCL(e)toMCL	-0.0717609	0.15635	-0.166381	0.0845896	-0.0817915	0.0549329	-0.0232459	0.0206296	-0.0438755	0.657881	0.0041857	0.000176627	0.0638013	0.026975	0.241919	0.155918	0.412162	0.00312776
	424		59348	ZNF350	Q9GZX5	protein coding	no	NtoI,NtoA,HtoMCLx,BtoMCL(e),MCL(e)toMCL	0.0688174	0.0419266	0.0351713	0.110744	0.145915	0.222539	0.021996	0.0626497	-0.0406537	0.64973	0.409611	0.361546	0.0164333	0.000434538	0.000396369	0.0740631	0.000354434	0.00151101
	425		7357	UGCG	Q16739	protein coding	no	IStoI,ItoA,NtoA,BtoMCL,BtoMCL(e),	-0.0827285	0.174427	-0.180009	0.0916987	-0.0883106	0.0523351	-0.0673681	-0.0791978	0.0118297	0.646873	0.00428396	0.000241452	0.0657985	0.0348155	0.203456	0.000316831	0.0014336	0.517475
	426		8555	CDC14B	O60729	protein coding	yes	IStoI,NtoI,NtoA,HtoMCLx,BtoMCL,BtoMCL(e),	0.126808	-0.0426848	0.0670087	0.0841232	0.151132	-0.245116	0.0988856	0.0835597	0.0153259	0.64973	0.00348754	0.339957	0.000419283	0.000173232	0.000861811	1.67759e-09	0.000162237	0.382297
	427		79591	ARMH3	Q5T2E6	protein coding	no	NtoI,NtoA,BtoMCL,MCL(e)toMCL	-0.0512539	-0.0289412	0.0160652	-0.0801951	-0.0641299	-0.0694692	-0.0370207	-0.00724679	-0.0297739	0.64973	0.431872	0.576352	0.018524	0.0159775	0.0533148	2.34511e-05	0.62026	0.000174207
	428		10113	PREB	Q9HCU5	protein coding	no	NtoI,NtoA,HtoMCLx,BtoMCL,	-0.054205	-0.0350628	-0.0206852	-0.0892679	-0.109953	-0.105865	-0.0285574	-0.0248401	-0.0037173	0.667498	0.358353	0.489487	0.0147703	0.000699491	0.000747938	0.0105091	0.119795	0.754903
	429		100130418	CECR7	-	ncRNA	no	BtoMCL(e),MCL(e)toMCL	0.122052	-0.0310615	-0.0829272	0.0909902	0.008063	0	0.00715297	0.0498298	-0.0426768	0.665543	0.748255	0.189459	0.2487	0.920134	1	0.695682	0.0328707	0.009177
	430		6778	STAT6	P42226	protein coding	no	IStoI,BtoMCL(e),	0.0907594	-0.134544	0.0326379	-0.0437845	-0.0111466	-0.0240717	0.0336658	0.0623246	-0.0286588	0.636729	0.0312919	0.52384	0.486741	0.838943	0.440309	0.0659574	0.0133145	0.107734
	431		6715	SRD5A1	P18405	protein coding	no	NtoA,HtoMCLx,BtoMCL,BtoMCL(e),	0.0605628	-0.000597957	0.0590034	0.0599648	0.118968	0.101945	0.0705188	0.0973647	-0.0268459	0.665543	0.992801	0.0695127	0.119998	0.000858936	0.0243797	1.96626e-07	4.43369e-07	0.0576591
	432		55274	PHF10	Q8WUB8	protein coding	no	IStoI,ItoA,HtoMCLx,	-0.055774	0.08506	-0.0820025	0.0292859	-0.0527166	0.143867	-0.0193877	0.01479	-0.0341777	0.681149	0.0286964	0.006931	0.434489	0.0642992	0.00118656	0.35618	0.66309	0.0667183
	433		10233	LRRC23	Q53EV4	protein coding	no	HtoMCLx,	0.0960329	-0.105306	-0.0284283	-0.00927315	-0.0377014	0.0738887	-0.00383417	0.0142071	-0.0180412	0.64973	0.0982367	0.545417	0.898389	0.401549	0.0204104	0.776139	0.442979	0.107583
	434		9179	AP4M1	O00189	protein coding	no	BtoMCL,MCL(e)toMCL	0.0584185	0.00219261	-0.0204129	0.0606111	0.0401982	0.0247551	0.0364697	0.0104213	0.0260484	0.618098	0.971236	0.53331	0.0948343	0.146257	0.286439	0.00535849	0.642315	0.0372189
	435		3667	IRS1	P35568	protein coding	no	NtoA,BtoMCL,	-0.0691711	0.0396727	-0.0464198	-0.0294985	-0.0759183	-0.028715	-0.0425055	-0.040467	-0.00203848	0.634841	0.397336	0.180439	0.544236	0.0329628	0.300514	0.0113374	0.0790995	0.907331
	436		80230	RUFY1	Q96T51	protein coding	no	ItoA,NtoA,HtoMCLx,	0.0608786	0.00145074	0.0655097	0.0623293	0.104489	-0.200907	0.0081909	0.0239393	-0.0157484	0.681149	0.755776	0.0385173	0.110161	0.00243053	0.000210772	0.658142	0.342308	0.334165
	437		2342	FNTB	P49356	protein coding	no	HtoMCLx,	0.0553891	0.00955758	-0.0309267	0.0649467	0.03402	-0.110662	0	0	0	0.683367	0.845283	0.295932	0.0689683	0.235767	0.00720461	1	1	1
	438		83932	SPRTN	Q9H040	protein coding	no	ItoA,HtoMCLx,BtoMCL,MCL(e)toMCL	-0.058378	0.0518109	0.0646888	-0.00656719	0.0581216	0.209087	0.0410329	0.0201741	0.0208587	0.646873	0.17898	0.0448717	0.895783	0.0666011	9.3809e-05	2.16683e-06	0.103285	0.0111417
	439		91012	CERS5	Q8N5B7	protein coding	no	IStoI,	0.0566998	-0.0964	-0.012358	-0.0397002	-0.0520583	0.0361119	0.000993076	0.00110023	-0.000107154	0.659031	0.0175623	0.716863	0.289958	0.0757238	0.0639373	0.956117	0.970354	0.995229
	440		84167	C19orf44	Q9H6X5	protein coding	yes	IStoI,ItoA,NtoI,NtoA,BtoMCL,	0.0736772	0.168163	-0.158922	0.24184	0.0829176	0.0445173	0.0245538	0.0238448	0.00070892	0.657907	0.00535594	0.000817431	0.000184175	0.0267804	0.0719117	0.0101172	0.0865329	0.950946
	441		1326	MAP3K8	P41279	protein coding	yes	NtoI,NtoA,BtoMCL,BtoMCL(e),MCL(e)toMCL	-0.0983488	-0.104196	0.0425925	-0.202545	-0.159953	0.0322684	-0.188443	-0.125208	-0.0632349	0.681149	0.1269	0.44419	0.00421018	0.00356683	0.67914	2.37039e-10	0.000606454	0.00637157
	442		149076	ZNF362	Q5T0B9	protein coding	no	BtoMCL(e),MCL(e)toMCL	0.0985346	-0.0465195	-0.00197361	0.0520151	0.0500415	0.0307657	0.034671	0.0761086	-0.0414377	0.67307	0.512471	0.976985	0.43961	0.334437	0.225615	0.0579503	0.00232256	0.0183422
	443		54758	KLHDC4	Q8TBB5	protein coding	no	NtoA,HtoMCLx,BtoMCL,MCL(e)toMCL	-0.0556943	-0.0130501	-0.0341778	-0.0687445	-0.102922	0.0589661	0.0198956	-0.00278927	0.0226849	0.681149	0.7836	0.257134	0.0566367	0.00149952	0.0242162	0.00623349	0.837296	0.000684709
	444		22858	CILK1	Q9UPZ9	protein coding	no	NtoI,NtoA,HtoMCLx,BtoMCL,BtoMCL(e),MCL(e)toMCL	0.0776992	0.0291786	0.0583335	0.106878	0.165211	0.130224	0.0844461	0.125097	-0.0406513	0.683367	0.631826	0.155584	0.0368058	0.000489726	0.00504258	5.90241e-10	1.4479e-09	0.00775932
	445		118429	ANTXR2	P58335	protein coding	no	NtoI,NtoA,BtoMCL,BtoMCL(e),MCL(e)toMCL	0.0910634	0.0390623	-0.0372199	0.130126	0.0929058	0.0156022	0.036826	0.170583	-0.133757	0.681149	0.550549	0.43844	0.0292647	0.048968	0.742805	0.0411435	9.73384e-09	1.06586e-08
	446		112950	MED8	Q96G25	protein coding	no	IStoI,ItoA,BtoMCL(e),MCL(e)toMCL	0.0108622	0.131343	0.0859958	0.072466	0.0504624	0.00583272	0.014902	0.0383782	-0.0234762	0.689137	0.0041907	0.00390613	0.0581927	0.0695172	0.866467	0.0896003	0.00124968	0.00463999
	447		160760	PPTC7	Q8NI37	protein coding	no	NtoA,	-0.0601477	0.00953755	-0.0162449	-0.0506101	-0.066855	0.0385913	-0.00527467	0.00678099	-0.0120557	0.681149	0.862415	0.640399	0.19205	0.0322484	0.391689	0.762047	0.804321	0.424164
	448		9985	REC8	O95072	protein coding	no	HtoMCLx,	0.0826637	-0.0968599	0.0358199	-0.0141962	0.0216237	0.0916313	0.0296328	0.0282326	0.00140016	0.681149	0.0864351	0.43844	0.835471	0.644932	0.041467	0.149782	0.36407	0.951906
	449		252969	NEIL2	Q969S2	protein coding	no	MCL(e)toMCL	0.103129	-0.0482515	-0.0315301	0.0548774	0.0233473	0	0.040577	-0.016709	0.057286	0.685645	0.522978	0.589163	0.441445	0.694961	1	0.0934269	0.680795	0.00808089
	450		5087	PBX1	P40424	protein coding	no	HtoMCLx,BtoMCL,BtoMCL(e),MCL(e)toMCL	0.118928	-0.0158692	-0.104952	0.103059	-0.00189339	-0.343755	0.0596346	-0.0521827	0.111817	0.678941	0.892527	0.0943926	0.174751	0.980051	4.08542e-05	0.000173449	0.0104773	2.23032e-14
	451		56978	PRDM8	Q9NQV8	protein coding	no	HtoMCLx,BtoMCL,MCL(e)toMCL	0.106126	-0.0606014	-0.0727106	0.045525	-0.0271856	0.10278	0.0217516	0.00666903	0.0150826	0.689137	0.434366	0.193975	0.542831	0.645458	0.000396957	0.000220896	0.482913	0.00632511
	452		6643	SNX2	O60749	protein coding	no	BtoMCL,MCL(e)toMCL	-0.0698854	-0.00230461	0.0514012	-0.07219	-0.0207888	-0.0371356	-0.108784	0.0425283	-0.151313	0.665543	0.973891	0.158857	0.103853	0.579526	0.380964	6.44919e-08	0.140494	1.27125e-13
	453		974	CD79B	P40259	protein coding	yes	IStoI,ItoA,NtoA,BtoMCL,MCL(e)toMCL	0.0652272	0.0125899	0.244623	0.0587353	0.157501	-0.0556085	-0.166527	-0.0342161	-0.132311	0.618098	0.0383535	0.000118462	0.0632736	0.00297659	0.243567	1.10703e-07	0.483369	2.07588e-06
	454		55706	NDC1	Q9BTX1	protein coding	no	BtoMCL,BtoMCL(e),	-0.0945741	0.0202794	-0.000972536	-0.0742947	-0.0752672	0.0504943	-0.116805	-0.101907	-0.014898	0.681149	0.789073	0.98792	0.234635	0.130105	0.148908	4.72186e-12	9.21037e-07	0.297417
	455		55812	SPATA7	Q9P0W8	protein coding	no	NtoI,NtoA,HtoMCLx,BtoMCL,BtoMCL(e),MCL(e)toMCL	0.0976263	0.0582435	-0.0384598	0.15587	0.11741	0.18519	0.086158	0.0494113	0.0367467	0.681149	0.446233	0.518257	0.0195194	0.0202335	0.00149333	7.09878e-12	0.0018765	0.000950264
	456		54205	CYCS	P99999	protein coding	yes	NtoI,NtoA,HtoMCLx,BtoMCL,BtoMCL(e),MCL(e)toMCL	0.0616261	0.0293331	0.0408211	0.0909592	0.13178	0.166665	-0.205139	-0.125415	-0.079724	0.688898	0.542689	0.237152	0.028708	0.000513371	0.000782976	3.78859e-21	6.76696e-08	3.54389e-08
	457		10172	ZNF256	Q9Y2P7	protein coding	no	NtoI,HtoMCLx,BtoMCL(e),MCL(e)toMCL	0.0616072	0.0238808	-0.03313	0.085488	0.0523579	0.171782	0.00771915	0.0555525	-0.0478334	0.690479	0.613934	0.318104	0.0368058	0.101429	0.00160324	0.696409	0.0286398	0.00769677
	458		11343	MGLL	Q99685	protein coding	no	NtoA,HtoMCLx,BtoMCL,BtoMCL(e),	0.111848	-0.0522421	0.0990138	0.0596064	0.15862	-0.195339	0.0780897	0.122829	-0.0447397	0.690479	0.548397	0.102251	0.436734	0.00855935	0.00235113	0.00414812	0.00151097	0.118226
	459		10526	IPO8	O15397	protein coding	no	BtoMCL,BtoMCL(e),MCL(e)toMCL	-0.122076	0.159927	-0.0363781	0.0378508	0.00147262	0.035162	-0.0153372	0.0292751	-0.0446123	0.690479	0.0576884	0.593803	0.671594	0.986072	0.348737	0.025564	0.00177041	7.77869e-11
	460		112752	IFT43	Q96FT9	protein coding	no	HtoMCLx,BtoMCL,BtoMCL(e),	0.0721425	-0.0487778	0.0204505	0.0233647	0.0438152	0.0818856	0.0408893	0.0355862	0.00530311	0.690479	0.337468	0.623209	0.665508	0.249027	0.0408912	6.55593e-09	0.000152679	0.47044
	461		10938	EHD1	Q9H4M9	protein coding	no	BtoMCL,BtoMCL(e),	0.0826939	0.0138691	-0.0611761	0.096563	0.0353869	-0.00624199	0.0694761	0.0862567	-0.0167807	0.618862	0.831512	0.121789	0.0574716	0.413493	0.808765	8.28803e-05	0.000410352	0.366179
	462		375513	GUSBP4	-	pseudogene	no	IStoI,ItoA,NtoA,	0.0755907	-0.131882	0.191816	-0.056291	0.135525	0	0	0	0	0.690479	0.0143427	6.49526e-05	0.225826	0.0019268	1	1	1	1
	463		7580	ZNF32	P17041	protein coding	no	NtoI,NtoA,HtoMCLx,BtoMCL,BtoMCL(e),MCL(e)toMCL	0.0611047	0.0250644	0.00199325	0.0861691	0.0881624	0.0939095	0.0599356	0.0894221	-0.0294865	0.690479	0.584943	0.960855	0.0342277	0.00868976	0.0359995	7.871e-08	8.98433e-09	0.00535039
	464		56940	DUSP22	Q9NRW4	protein coding	no	NtoA,BtoMCL,BtoMCL(e),	0.135971	0.0271369	0.0149962	0.152684	0.161147	0.0557927	0.12394	0.157646	-0.0337063	0.624633	0.791104	0.315902	0.0675985	0.0156001	0.198039	0.00117908	0.00389388	0.432092
	465		5805	PTS	Q03393	protein coding	no	NtoA,HtoMCLx,BtoMCL,BtoMCL(e),	-0.0672852	0.00880777	-0.0143245	-0.0584775	-0.072802	0.133337	-0.152593	-0.178722	0.0261291	0.695673	0.890006	0.723065	0.188569	0.0407172	0.00401902	1.92193e-09	1.94191e-08	0.193828
	466		55352	COPRS	Q9NQ92	protein coding	no	ItoA,NtoA,HtoMCLx,BtoMCL(e),MCL(e)toMCL	-0.0802433	0.0968226	-0.105876	0.0165793	-0.0892968	0.0935479	-0.0313913	-0.0720948	0.0407035	0.690479	0.0819838	0.0163459	0.806313	0.0368946	0.0104862	0.0953233	0.003233	0.0124949
	467		10982	MAPRE2	Q15555	protein coding	no	NtoA,MCL(e)toMCL	0.053103	0.0122916	-0.0045435	0.0653946	0.0608511	-0.0399432	-0.00451857	0.0509821	-0.0555006	0.657881	0.772391	0.885821	0.0527851	0.0266467	0.122	0.840782	0.0566417	0.00185193
	468		9540	TP53I3	Q53FA7	protein coding	no	HtoMCLx,	0.0877603	-0.0495301	0.0240258	0.0382302	0.062256	0.0863584	0.0195139	0.0428863	-0.0233724	0.681149	0.449109	0.63306	0.513555	0.148432	0.0287517	0.39964	0.186921	0.294509
	469		81628	TSC22D4	Q9Y3Q8	protein coding	no	NtoI,NtoA,HtoMCLx,BtoMCL,	-0.0833468	-0.106976	0.0528711	-0.190322	-0.137451	-0.103929	0.0248126	0.0104469	0.0143657	0.695673	0.0545565	0.200558	0.00174144	0.00353294	0.000444819	0.0270905	0.573777	0.187085
	470		64779	MTHFSD	Q2M296	protein coding	no	BtoMCL,	0.0465021	-0.0538925	0.0150767	-0.00739037	0.00768636	0.00813339	0.00951904	0.00261186	0.00690719	0.695673	0.0963408	0.569725	0.848484	0.782738	0.775595	0.0430535	0.753483	0.120283
	471		1528	CYB5A	P00167	protein coding	no	NtoI,NtoA,	0.0996442	0.0779661	0.0905524	0.15234	0.234824	0.00842344	0.022263	0.0242169	-0.00195391	0.695673	0.240759	0.0770446	0.0213836	0.000253618	0.915549	0.527912	0.661882	0.958066
	472		26118	WSB1	Q9Y6I7	protein coding	no	IStoI,ItoA,BtoMCL,BtoMCL(e),MCL(e)toMCL	-0.0331792	0.158904	-0.0271847	0.0647429	-0.060786	-0.0397379	-0.0448328	-0.160998	0.116165	0.695673	0.0191409	0.00580111	0.294266	0.106078	0.177349	0.0191132	3.77927e-10	4.70624e-12
	473		10260	DENND4A	Q7Z401	protein coding	no	NtoI,NtoA,BtoMCL,BtoMCL(e),MCL(e)toMCL	-0.0514104	-0.0163562	-0.0120473	-0.0677666	-0.0798139	0.0047743	-0.155848	-0.106817	-0.0490309	0.681149	0.667516	0.660536	0.0424803	0.0049683	0.936674	9.52635e-12	0.000107959	0.00517018
	474		129531	MITD1	Q8WV92	protein coding	no	ItoA,NtoI,HtoMCLx,	-0.0640417	-0.0219099	0.0904704	-0.0859515	0.00451891	-0.110054	0.0178257	0.0195821	-0.00175645	0.690479	0.67319	0.0110885	0.0437139	0.912434	0.0226919	0.18327	0.323765	0.906286
	475		5588	PRKCQ	Q04759	protein coding	yes	NtoA,HtoMCLx,BtoMCL,MCL(e)toMCL	-0.110602	0.00255454	-0.0821082	-0.108048	-0.190156	-0.500347	0.123582	0.0135124	0.110069	0.695673	0.982676	0.178076	0.135578	0.00284323	0.000837484	4.71448e-11	0.645634	2.54929e-10
	476		1844	DUSP2	Q05923	protein coding	no	BtoMCL,BtoMCL(e),MCL(e)toMCL	0.113534	-0.129027	0.0147563	-0.0154926	-0.000736289	-0.027999	-0.142574	-0.256549	0.113976	0.696712	0.103403	0.839618	0.877058	0.992172	0.710455	0.00119395	5.10599e-06	0.000952377
	477		23569	PADI4	Q9UM07	protein coding	no	IStoI,ItoA,HtoMCLx,	0.220753	-0.324787	0.261375	-0.104034	0.157342	-0.280509	-0.00537212	-0.0186413	0.0132691	0.695673	0.028066	0.0176686	0.469008	0.178085	0.00200281	0.731061	0.364852	0.300441
	478		402055	SRRD	Q9UH36	protein coding	no	NtoA,HtoMCLx,BtoMCL,BtoMCL(e),	-0.0604242	0.00891331	-0.031595	-0.0515109	-0.0831059	0.143431	-0.05891	-0.0689917	0.0100817	0.695673	0.871305	0.320728	0.202622	0.0121183	0.00307959	1.18036e-06	1.29602e-05	0.370781
	479		1892	ECHS1	P30084	protein coding	no	NtoA,BtoMCL(e),MCL(e)toMCL	0.0454108	0.00387341	0.00988776	0.0492842	0.0591719	-0.0140294	0.0116563	0.0561396	-0.0444833	0.690479	0.929504	0.709773	0.0938579	0.0154004	0.575971	0.338527	0.000353949	5.22102e-05
	480		54946	SLC41A3	Q96GZ6	protein coding	yes	IStoI,ItoA,NtoI,	0.0580969	0.105081	-0.0382938	0.148561	0.0464271	0.0345397	0.0230973	0.0304024	-0.00730512	0.690479	0.0189894	2.83483e-05	0.00174578	0.124293	0.15762	0.150712	0.19116	0.668905
	481		4848	CNOT2	Q9NZN8	protein coding	no	HtoMCLx,BtoMCL,MCL(e)toMCL	0.052768	-0.0327355	0.0337964	0.0200324	0.0538288	0.0754121	-0.0313493	0.0110368	-0.0423861	0.690479	0.386132	0.228117	0.602832	0.0513052	0.00386873	0.00410369	0.539853	3.41891e-05
	482		29935	RPA4	Q13156	protein coding	no	ItoA,	-0.0764804	0.0849921	-0.0844799	0.00851171	-0.0759682	-0.00473875	-0.0198891	-0.0231815	0.00329237	0.690479	0.109017	0.0439867	0.903019	0.0615258	0.902994	0.0748069	0.142653	0.779345
	483		60436	TGIF2	Q9GZN2	protein coding	no	BtoMCL(e),MCL(e)toMCL	0.0737534	0.0108832	-0.0677863	0.0846365	0.0168502	0.0343947	0.00231532	-0.0580184	0.0603337	0.703613	0.874266	0.0831861	0.0827852	0.697999	0.27389	0.892225	0.0016141	8.95972e-07
	484		79637	ARMC7	Q9H6L4	protein coding	no	IStoI,NtoA,	0.0665395	-0.123008	-0.0306989	-0.056468	-0.0871669	-0.00528481	-0.0079158	0.00490535	-0.0128211	0.698991	0.0143427	0.426622	0.213417	0.0183882	0.865669	0.362952	0.733544	0.0961667
	485		8624	PSMG1	O95456	protein coding	no	ItoA,NtoI,BtoMCL,	-0.0751456	-0.0665133	0.137635	-0.141659	-0.0339324	-0.00274047	0.0387018	0.0398216	-0.00111981	0.703613	0.168658	0.00422005	0.00636154	0.131171	0.948894	0.0390235	0.146489	0.959325
	486		692063	SNORA32	-	snoRNA	no	NtoI,NtoA,	-0.0604851	-0.0353424	0.0323339	-0.0958274	-0.0634935	0	0	0	0	0.690479	0.381817	0.28039	0.0180226	0.0484572	1	1	1	1
	487		284131	ENDOV	Q8N8Q3	protein coding	no	BtoMCL,MCL(e)toMCL	0.0846573	-0.0301292	0.0028548	0.0545281	0.0573829	-0.00098337	0.0284717	0.0108833	0.0175884	0.681149	0.664235	0.960855	0.316477	0.166967	0.966943	3.21386e-05	0.295094	0.00601461
	488		146198	ZFP90	Q8TF47	protein coding	no	NtoI,NtoA,HtoMCLx,BtoMCL,BtoMCL(e),	0.0553422	0.0183879	-0.0158925	0.0737301	0.0578376	0.0985684	0.0381017	0.0404762	-0.00237448	0.690479	0.668048	0.606594	0.0425308	0.0461036	0.00772322	0.000397175	0.00667059	0.848694
	489		4952	OCRL	Q01968	protein coding	no	ItoA,NtoI,HtoMCLx,BtoMCL,MCL(e)toMCL	0.0595301	0.051616	-0.0679275	0.0998902	0.0289003	0.122839	0.0356294	0.00345115	0.0321783	0.703613	0.168645	0.000629014	0.00784831	0.372857	0.00055509	0.000778584	0.865206	0.00111464
	490		90933	TRIM41	Q8WV44	protein coding	no	ItoA,NtoI,NtoA,HtoMCLx,BtoMCL,BtoMCL(e),MCL(e)toMCL	0.0645396	0.025849	-0.0796344	0.0903886	0.00650755	0.045964	0.0988217	0.0716272	0.0271945	0.690479	0.631619	0.0215654	0.0398684	0.0180591	0.0398862	2.11879e-13	2.69063e-05	0.0274349
	491		164668	APOBEC3H	Q6NTF7	protein coding	no	NtoI,NtoA,HtoMCLx,	0.0914041	0.0551908	0.00392226	0.146595	0.150517	0.115623	0	0	0	0.695673	0.448062	0.953678	0.0211954	0.00359831	0.0265429	1	1	1
	492		9500	MAGED1	Q9Y5V3	protein coding	no	ItoA,NtoA,HtoMCLx,BtoMCL,MCL(e)toMCL	0.0749155	-0.0256291	0.0832544	0.0372774	0.10721	0.0719649	-0.0404401	-0.00164815	-0.038792	0.695155	0.336246	0.0362511	0.469133	0.00931641	0.0213729	0.0418283	0.968094	0.0346181
	493		80025	PANK2	Q9BZ23	protein coding	no	NtoA,BtoMCL,MCL(e)toMCL	-0.0233454	0.0147323	-0.00575289	-0.00861313	-0.0243763	-0.0348393	-0.0856698	-0.0388528	-0.0468169	0.690479	0.769836	0.648074	0.0944145	0.0215085	0.116749	9.42269e-07	0.111713	0.00240001
	494		643007	RPL36AP8	-	pseudogene	no	IStoI,ItoA,NtoI,NtoA,HtoMCLx,	-0.0714777	-0.0917188	0.073329	-0.163197	-0.0898675	-0.0440501	0	0	0	0.703613	0.0464739	0.0321943	0.00174144	0.0210042	0.0282563	1	1	1
	495		3162	HMOX1	P09601	protein coding	no	BtoMCL,BtoMCL(e),	0.134585	0.0117933	-0.0620883	0.146378	0.0842902	-0.00140388	0.292134	0.260406	0.0317275	0.703613	0.929456	0.407347	0.101344	0.24513	0.987049	2.44718e-19	1.43986e-08	0.433638
	496		165324	UBXN2A	P68543	protein coding	no	IStoI,ItoA,BtoMCL,BtoMCL(e),	0.0588386	-0.12076	0.0929018	-0.0619213	0.0309805	-0.031076	0.0900153	0.0933478	-0.00333256	0.703613	0.00773391	0.00570531	0.114115	0.333026	0.496146	5.49664e-08	6.70583e-05	0.875897
	497		2778	GNAS	P63092,O95467|O95467,P63092|P63092	protein coding	no	BtoMCL,BtoMCL(e),	0.0364867	0.00822695	0.0357057	0.015168	0.034167	-0.0182027	0.0432586	0.0531112	-0.00985263	0.600356	0.375276	0.0810962	0.526704	0.151601	0.275859	0.00254993	0.0076711	0.518676
	498		54059	YBEY	P58557	protein coding	no	IStoI,	0.0526243	-0.11327	0.0193915	-0.0606455	-0.0412539	0	-0.00370083	-0.00328506	-0.000415767	0.696712	0.00622563	0.533618	0.0890242	0.141589	1	0.910079	0.951368	0.989398
	499		2580	GAK	O14976	protein coding	no	BtoMCL,BtoMCL(e),	0.0541593	-0.0248087	-0.025168	0.0293505	0.00418249	-0.0103505	0.105433	0.0959324	0.00950052	0.64973	0.51905	0.382923	0.420512	0.90347	0.554295	2.11004e-11	2.76576e-06	0.554347
	500		79170	PRR15L	Q9BU68	protein coding	no	BtoMCL,	-0.0453934	0.0514108	-0.0114032	0.00601733	-0.00538584	0.0100444	0.0303065	0.0278755	0.002431	0.690479	0.102096	0.681767	0.882422	0.853395	0.867862	0.01366	0.122493	0.866094
	501		139285	AMER1	Q5JTC6	protein coding	no	NtoA,HtoMCLx,BtoMCL,	0.067746	-0.0184163	0.0428511	0.0493297	0.0921808	0.0916407	0.020923	0.0144181	0.00650493	0.703613	0.746922	0.243988	0.286133	0.0140152	0.00966207	0.0163994	0.274902	0.46784
	502		5562	PRKAA1	Q13131	protein coding	no	IStoI,ItoA,NtoA,MCL(e)toMCL	-0.0445973	0.103316	-0.0132509	0.0488397	-0.0118708	-0.00471377	-0.0134479	0.0107168	-0.0241647	0.703613	0.0120867	0.000126375	0.168995	0.00453442	0.860048	0.0753869	0.357714	0.000553508
	503		79865	TREML2	Q5T2D2	protein coding	no	HtoMCLx,MCL(e)toMCL	-0.0968622	0.0326328	-0.0184178	-0.0642294	-0.0826472	-0.168718	-0.0243882	0.0209964	-0.0453845	0.704434	0.679081	0.760618	0.342544	0.111607	0.000425196	0.214063	0.495485	0.0108826
	504		85415	RHPN2	Q8IUC4	protein coding	no	HtoMCLx,BtoMCL,BtoMCL(e),	0.122452	-0.0693262	-0.0136017	0.0531254	0.0395238	0.137289	0.0572444	0.104408	-0.047164	0.704434	0.454066	0.866749	0.555392	0.577812	0.0266805	0.0104299	0.00142721	0.055587
	505		5019	OXCT1	P55809	protein coding	no	IStoI,BtoMCL,MCL(e)toMCL	-0.0704809	0.100522	-0.0409949	0.0300407	-0.0109542	-0.00143618	-0.0719513	-0.0209997	-0.0509516	0.690479	0.0459654	0.325775	0.586226	0.805981	0.982921	2.70931e-05	0.434983	0.00100649
	506		1847	DUSP5	Q16690	protein coding	no	HtoMCLx,MCL(e)toMCL	0.23759	-0.199011	0.0277227	0.038579	0.0663017	0.19863	0.0343296	-0.0864945	0.120824	0.695673	0.226903	0.860183	0.854698	0.642573	0.000249273	0.508026	0.176983	0.00107451
	507		10962	MLLT11	Q13015	protein coding	no	NtoA,BtoMCL,BtoMCL(e),MCL(e)toMCL	0.188657	0.0472231	0.090429	0.235881	0.32631	-0.0244246	0.100574	0.191146	-0.0905725	0.703613	0.778057	0.393039	0.0596912	0.00243999	0.586032	0.0052853	0.000228233	0.017061
	508		3709	ITPR2	Q14571	protein coding	no	NtoI,NtoA,	0.106128	0.0829676	-0.0211663	0.189095	0.167929	0.079999	0.0023465	0.0468783	-0.0445318	0.705759	0.269519	0.737778	0.0118153	0.00554117	0.106475	0.938951	0.205724	0.0649293
	509		8613	PLPP3	O14495	protein coding	no	NtoI,NtoA,HtoMCLx,BtoMCL,BtoMCL(e),MCL(e)toMCL	0.0888325	0.0687365	-0.0398286	0.157569	0.11774	0.166217	0.199351	0.110704	0.0886474	0.703613	0.303401	0.452547	0.0127377	0.0151326	0.00536807	4.83924e-14	0.00128146	0.000639083
	510		54509	RHOF	Q9HBH0	protein coding	no	NtoA,HtoMCLx,BtoMCL,BtoMCL(e),MCL(e)toMCL	-0.06693	0.015381	-0.0298295	-0.051549	-0.0813785	-0.179835	-0.0457049	-0.0995624	0.0538576	0.690479	0.777047	0.395436	0.251347	0.0240793	0.000108477	0.000233851	4.4354e-09	8.59113e-07
	511		51696	HECA	Q9UBI9	protein coding	no	IStoI,NtoI,NtoA,	-0.0661665	-0.0932832	0.0566918	-0.15945	-0.102758	0.0229911	-0.0461988	-0.0339619	-0.0122369	0.707513	0.0396389	0.087374	0.00138521	0.00628845	0.392468	0.062135	0.365747	0.625478
	512		57610	RANBP10	Q6VN20	protein coding	no	BtoMCL,BtoMCL(e),	0.0687185	-0.00332651	-0.048298	0.065392	0.017094	0.0379814	0.0433926	0.04287	0.00052257	0.703613	0.963147	0.192412	0.152847	0.673619	0.22293	0.000312254	0.0113719	0.971313
	513		57619	SHROOM3	Q8TF72	protein coding	no	NtoI,NtoA,BtoMCL,BtoMCL(e),MCL(e)toMCL	-0.0998877	-0.112502	0.037534	-0.21239	-0.174856	0.00475573	-0.135171	-0.192232	0.0570607	0.703613	0.0608	0.386738	0.00256805	0.00253101	0.839825	9.17269e-07	3.80856e-08	0.00566087
	514		9535	GMFG	O60234	protein coding	no	ItoA,NtoA,HtoMCLx,BtoMCL,MCL(e)toMCL	-0.0576748	0.0399298	-0.0616305	-0.017745	-0.0793755	-0.115709	-0.101486	-0.0195232	-0.0819625	0.695673	0.333529	0.0466578	0.679007	0.011621	0.00258598	5.94922e-05	0.650044	0.000362361
	515		123920	CMTM3	Q96MX0	protein coding	no	IStoI,ItoA,BtoMCL,MCL(e)toMCL	0.0821919	-0.122728	0.174836	-0.0619756	0.0846379	-0.0811367	0.10343	-0.019271	0.122701	0.704748	0.00780476	0.000767724	0.111291	0.0564748	0.11102	2.22715e-05	0.633856	6.22784e-08
	516		3310	HSPA6	P17066	protein coding	no	BtoMCL,BtoMCL(e),	0.155399	-0.0179833	-0.0730527	0.137416	0.0643634	0.0231006	-0.300945	-0.271451	-0.0294938	0.703613	0.901049	0.394622	0.188869	0.468972	0.591956	3.47082e-10	1.99153e-06	0.415206
	517		56474	CTPS2	Q9NRF8	protein coding	no	HtoMCLx,BtoMCL,	0.117213	-0.0266554	0.0180084	0.0905579	0.108566	0.178404	-0.0589887	-0.0561511	-0.00283763	0.704434	0.792233	0.803168	0.25664	0.0852253	0.0115494	0.0188395	0.111445	0.916853
	518		3575	IL7R	P16871	protein coding	no	NtoA,HtoMCLx,BtoMCL,BtoMCL(e),MCL(e)toMCL	-0.11607	0.0376263	-0.0315116	-0.143707	-0.175219	-0.79379	0.30267	0.101247	0.201423	0.703613	0.833879	0.337923	0.227501	0.0134133	0.001679	2.10572e-15	0.0432031	2.13041e-07
	519		580	BARD1	Q99728	protein coding	no	HtoMCLx,BtoMCL,BtoMCL(e),MCL(e)toMCL	-0.0855386	0.0623593	0.0267351	-0.0231793	0.00355582	-0.0635632	-0.0459668	-0.0772821	0.0313153	0.703613	0.311465	0.583764	0.721862	0.952382	0.042907	0.00178045	4.53766e-05	0.00895653
	520		26036	ZNF451	Q9Y4E5	protein coding	no	ItoA,NtoA,BtoMCL,BtoMCL(e),	-0.050683	0.0336667	-0.0607975	-0.0170163	-0.0778138	0.0223467	-0.0221203	-0.0390054	0.0168851	0.703613	0.368069	0.029516	0.654669	0.00674839	0.538388	0.0412371	0.00655915	0.0808322
	521		644131	CCT8P1	-	pseudogene	no	ItoA,	-0.0644883	0.0839401	-0.0818069	0.0194518	-0.062355	0	0	0	0	0.703613	0.0701942	0.0253096	0.714798	0.0741924	1	1	1	1
	522		10788	IQGAP2	Q13576	protein coding	yes	IStoI,NtoI,NtoA,BtoMCL,BtoMCL(e),MCL(e)toMCL	0.0972188	0.170972	-0.0389818	0.268191	0.22921	-0.0232294	0.15989	0.274268	-0.114378	0.703613	0.0260823	0.525904	0.000684225	0.00029008	0.724141	2.71206e-09	4.29635e-11	0.00014419
	523		199692	ZNF627	Q7L945	protein coding	no	NtoA,HtoMCLx,BtoMCL,MCL(e)toMCL	0.0812911	0.0258962	0.0805256	0.107187	0.187713	0.234945	0.025182	-0.00278171	0.0279637	0.707763	0.696121	0.0596659	0.0522032	0.000376912	0.000180984	0.0327162	0.902429	0.00951009
	524		23164	MPRIP	Q6WCQ1	protein coding	no	NtoI,NtoA,HtoMCLx,BtoMCL(e),MCL(e)toMCL	-0.0605244	-0.0204201	-0.0273343	-0.0809445	-0.108279	-0.0682236	0.00543601	0.0365199	-0.0310839	0.703613	0.684019	0.438787	0.0477312	0.00235763	0.0231819	0.669748	0.0194666	0.00347104
	525		54148	MRPL39	Q9NYK5	protein coding	yes	IStoI,ItoA,NtoI,NtoA,HtoMCLx,BtoMCL,BtoMCL(e),	0.0415082	0.0561838	0.100175	0.0388501	0.139025	0.196537	-0.0609986	-0.0566229	-0.00437568	0.695673	0.00145119	0.00341247	0.0108357	0.00945436	0.000754134	4.63926e-06	0.00125237	0.749963
	526		2027	ENO3	P13929	protein coding	no	ItoA,BtoMCL,MCL(e)toMCL	0.12606	0.0186516	-0.146351	0.144712	-0.00163972	0.0499808	0.0367349	0.00286058	0.0338743	0.707513	0.873991	0.0327248	0.0877627	0.986072	0.17286	0.0368726	0.933603	0.038852
	527		53834	FGFRL1	Q8N441	protein coding	no	IStoI,BtoMCL,BtoMCL(e),	0.0849611	-0.12528	0.0375517	-0.0403191	-0.00276736	0.0177931	-0.0301475	-0.0297609	-0.000386625	0.707513	0.0369956	0.393039	0.474127	0.962902	0.563132	0.000227818	0.00619195	0.964403
	528		284273	ZADH2	Q8N4Q0	protein coding	no	BtoMCL,BtoMCL(e),	0.081995	-0.0275526	-0.0437126	0.0544423	0.0107297	-0.0218682	0.0903253	0.116185	-0.0258595	0.704434	0.67644	0.338839	0.337438	0.838254	0.518032	1.75798e-07	5.05814e-06	0.199953
	529		25940	FAM98A	Q8NCA5	protein coding	no	ItoA,NtoA,BtoMCL,	-0.0657316	0.0128284	-0.11058	-0.0529033	-0.163483	0.0842812	-0.0341154	-0.0266502	-0.00746523	0.707763	0.833385	0.00482227	0.235862	0.000247074	0.145456	0.00630004	0.139316	0.555859
	530		2889	RAPGEF1	Q13905	protein coding	no	ItoA,HtoMCLx,	0.0533237	-0.00125753	0.0454906	0.0520662	-0.00886769	0.240731	0.0225339	0.00134166	0.0211922	0.695673	0.353343	0.0326333	0.135948	0.785593	0.00198311	0.228492	0.971218	0.221116
	531		79068	FTO	Q9C0B1	protein coding	no	NtoA,MCL(e)toMCL	0.053778	-0.00604642	0.015509	0.0477316	0.0632406	0.0300621	-0.01292	0.0140003	-0.0269203	0.70621	0.912364	0.642564	0.188921	0.0297023	0.33444	0.312826	0.47058	0.0171981
	532		2186	BPTF	Q12830	protein coding	no	NtoI,NtoA,HtoMCLx,BtoMCL,	0.0565725	0.0215662	0.0133069	0.0781387	0.0914456	0.100121	-0.0299841	-0.00848319	-0.0215009	0.690479	0.653567	0.721041	0.042208	0.00426484	0.00340274	0.0210048	0.708366	0.0763216
	533		51260	PBDC1	Q9BVG4	protein coding	no	IStoI,ItoA,HtoMCLx,MCL(e)toMCL	-0.0457544	0.0698066	-0.0635378	0.0240522	-0.0394857	0.105531	-0.0312897	0.0351631	-0.0664529	0.707513	0.0350764	0.0129164	0.454279	0.105163	0.00700431	0.0861384	0.186888	8.54448e-05
	534		622	BDH1	Q02338	protein coding	no	BtoMCL(e),	-0.0617917	0.0462943	-0.0224791	-0.0154975	-0.0379766	-0.00572186	0.0288728	0.0453484	-0.0164757	0.695155	0.281417	0.528604	0.760013	0.258596	0.882477	0.054875	0.0315731	0.28018
	535		121551	BTBD11	A6QL63	protein coding	no	NtoI,NtoA,HtoMCLx,MCL(e)toMCL	-0.118584	-0.048947	-0.0252587	-0.167531	-0.192789	-0.31425	0.00617783	-0.0250992	0.031277	0.723389	0.596324	0.714245	0.0375197	0.00441982	0.00152845	0.629378	0.119664	0.00223829
	536		924	CD7	P09564	protein coding	yes	NtoA,BtoMCL,MCL(e)toMCL	-0.15367	-0.0322867	-0.0704035	-0.185957	-0.25636	-0.0984909	0.112289	0.00261729	0.109671	0.707513	0.825508	0.452136	0.0755296	0.00426286	0.0529657	1.72451e-08	0.945112	3.82446e-09
	537		8560	DEGS1	O15121	protein coding	no	BtoMCL,BtoMCL(e),	-0.0838769	0.01623	-0.0107011	-0.0676469	-0.078348	-0.0783897	-0.0953429	-0.120166	0.0248229	0.70948	0.835924	0.846084	0.235056	0.0804213	0.0556192	1.39632e-09	3.68732e-09	0.0561513
	538		23394	ADNP	Q9H2P0	protein coding	yes	IStoI,ItoA,NtoI,NtoA,HtoMCLx,BtoMCL(e),MCL(e)toMCL	0.0525758	0.132354	0.047485	0.18493	0.111544	0.0994791	-0.00675363	0.0420682	-0.0488219	0.723677	0.00255281	0.000500803	0.000115579	0.014916	0.00427549	0.640504	0.0179671	5.66406e-05
	539		5594	MAPK1	P28482	protein coding	no	IStoI,BtoMCL,MCL(e)toMCL	-0.0655053	0.117351	0.0119158	0.0518459	0.0637616	-0.0390194	-0.0313932	0.0184947	-0.0498879	0.723677	0.0175609	0.766082	0.240101	0.068158	0.147642	0.0136565	0.349478	2.90867e-05
	540		9555	MACROH2A1	O75367	protein coding	no	ItoA,NtoA,HtoMCLx,BtoMCL(e),MCL(e)toMCL	0.0792144	0.0102168	0.170102	0.00362407	0.156573	-0.0602151	-0.00175607	-0.0605837	0.0588277	0.724285	0.105266	0.000668557	0.845614	0.00135243	0.0391733	0.912788	0.0004041	4.92864e-07
	541		23031	MAST3	O60307	protein coding	no	NtoI,NtoA,BtoMCL,MCL(e)toMCL	-0.0752585	-0.0538714	0.0139588	-0.12913	-0.115171	0	-0.0861657	-0.0296904	-0.0564753	0.703613	0.341722	0.77554	0.0161449	0.00686714	1	7.32251e-05	0.376716	0.00400065
	542		8659	ALDH4A1	P30038	protein coding	no	NtoI,BtoMCL,BtoMCL(e),	-0.0676687	-0.0542491	0.0609629	-0.121918	-0.0609549	-0.0375179	-0.0244774	-0.0308614	0.00638403	0.705759	0.213316	0.0644314	0.00985889	0.0987153	0.142457	0.00449358	0.00740177	0.440091
	543		84733	CBX2	Q14781	protein coding	no	NtoA,BtoMCL,BtoMCL(e),MCL(e)toMCL	0.154563	-0.00318706	0.027618	0.151376	0.178994	0.0130889	0.0185597	-0.0304546	0.0490143	0.7246	0.984682	0.777905	0.150842	0.0356025	0.772265	0.0311074	0.0069989	4.20332e-10
	544		55975	KLHL7	Q8IXQ5	protein coding	no	NtoA,BtoMCL,BtoMCL(e),	0.064511	0.0183805	0.0511727	0.0828915	0.134064	0.0638293	0.0465872	0.0337297	0.0128575	0.703613	0.447039	0.189212	0.0602261	0.000959843	0.229326	9.08895e-05	0.0478431	0.29903
	545		10420	TESK2	Q96S53	protein coding	no	HtoMCLx,BtoMCL,BtoMCL(e),	-0.100832	0.00130303	0.0169176	-0.0995286	-0.082611	-0.104885	-0.0876678	-0.0632776	-0.0243902	0.717717	0.990057	0.781363	0.147416	0.138966	0.015116	8.66633e-06	0.0136534	0.140097
	546		3676	ITGA4	P13612	protein coding	no	HtoMCLx,BtoMCL,MCL(e)toMCL	-0.0769009	0.0718785	0.0483068	-0.00502247	0.0432843	-0.147977	-0.103647	0.0628233	-0.16647	0.716413	0.191205	0.291343	0.946666	0.333751	0.00452971	0.000393552	0.151412	1.14885e-08
	547		4247	MGAT2	Q10469	protein coding	no	ItoA,NtoA,HtoMCLx,BtoMCL,BtoMCL(e),MCL(e)toMCL	-0.0240964	0.0724039	0.129078	0.0148499	0.0981436	0.0751312	-0.0820707	-0.048357	-0.0337137	0.727372	0.0827577	0.00416769	0.592343	0.0222343	0.0421737	1.8089e-16	2.82297e-05	1.37908e-05
	548		10194	TSHZ1	Q6ZSZ6	protein coding	no	NtoI,NtoA,BtoMCL,BtoMCL(e),MCL(e)toMCL	0.0647285	0.0651017	-0.00520211	0.12983	0.124628	0.0542187	0.106331	0.160934	-0.0546031	0.727372	0.163019	0.905141	0.00717662	0.00172427	0.12749	3.5992e-09	5.5363e-09	0.0085412
	549		4664	NAB1	Q13506	protein coding	no	NtoA,BtoMCL,BtoMCL(e),	-0.0720122	-0.000766802	-0.0413845	-0.072779	-0.114163	0.0876066	-0.0575214	-0.0618616	0.00434022	0.727372	0.992564	0.317242	0.141495	0.00637361	0.0831597	0.000588539	0.0054873	0.802263
	550		272	AMPD3	Q01432	protein coding	no	HtoMCLx,BtoMCL,BtoMCL(e),	-0.0443016	0.0299729	0.0113594	-0.0143287	-0.00296931	-0.149006	-0.031515	-0.0433199	0.0118049	0.704549	0.351527	0.677788	0.683916	0.924314	0.000571429	0.0405526	0.0382772	0.424149
	551		85389	SNORD14C	-	snoRNA	no	ItoA,NtoI,	-0.107069	-0.132732	0.124609	-0.239801	-0.115192	0	0	0	0	0.727372	0.071811	0.0248103	0.00233032	0.0505144	1	1	1	1
	552		1021	CDK6	Q00534	protein coding	no	NtoI,NtoA,HtoMCLx,BtoMCL,BtoMCL(e),MCL(e)toMCL	-0.142435	-0.0897776	-0.00949906	-0.232212	-0.241711	-0.410754	-0.0767164	-0.164119	0.0874024	0.727372	0.400295	0.917186	0.0187277	0.00333091	0.000584772	2.41577e-05	3.24151e-12	2.62582e-11
	553		5192	PEX10	O60683	protein coding	no	NtoA,BtoMCL,MCL(e)toMCL	0.0564824	-0.0114395	0.0303357	0.0450428	0.0753786	0.0207591	0.0226607	-0.00120674	0.0238674	0.727372	0.825718	0.341761	0.250835	0.0182336	0.353966	0.00855	0.944783	0.00261955
	554		55862	ECHDC1	Q9NTX5	protein coding	no	HtoMCLx,BtoMCL,MCL(e)toMCL	-0.0630557	0.0749319	-0.00976009	0.0118762	0.00211612	-0.0838325	-0.0557988	-0.00438153	-0.0514173	0.696944	0.09369	0.819008	0.831938	0.965072	0.0140514	0.00171523	0.89964	0.00174005
	555		25801	GCA	P28676	protein coding	no	ItoA,BtoMCL,BtoMCL(e),	-0.0728911	-0.00113357	0.138013	-0.0740247	0.0639884	-0.0322731	-0.0929843	-0.12817	0.0351852	0.727372	0.988376	0.00184811	0.138737	0.0981256	0.577646	2.75894e-05	9.63907e-06	0.065763
	556		399664	MEX3D	Q86XN8	protein coding	no	NtoI,NtoA,BtoMCL,BtoMCL(e),MCL(e)toMCL	0.116002	0.0525063	0.0146921	0.168509	0.183201	0.0375279	0.147658	0.0478665	0.0997917	0.704434	0.61553	0.870045	0.0418746	0.00581342	0.215438	3.44574e-17	0.0201437	7.69455e-11
	557		54517	PUS7	Q96PZ0	protein coding	no	BtoMCL(e),MCL(e)toMCL	-0.0714298	0.0695151	-0.0270407	-0.00191466	-0.0289553	0.0393437	-0.0252859	-0.117603	0.0923176	0.727372	0.179355	0.536666	0.980198	0.495995	0.590125	0.244381	7.71615e-06	4.92016e-08
	558		8508	NIPSNAP1	Q9BPW8	protein coding	no	NtoA,BtoMCL,	0.0636084	-0.0405828	0.0567051	0.0230256	0.0797306	-0.0290324	0.0252594	0.0159365	0.00932289	0.727372	0.407147	0.11026	0.644433	0.0259945	0.285969	0.0126976	0.302774	0.359224
	559		3419	IDH3A	P50213	protein coding	no	NtoA,	-0.055114	0.0021213	-0.00972113	-0.0529927	-0.0627138	-0.0624793	0.00592947	0.0159271	-0.00999766	0.72584	0.972032	0.784849	0.159183	0.0385858	0.0615629	0.744946	0.535055	0.53949
	560		79091	METTL22	Q9BUU2	protein coding	no	BtoMCL,BtoMCL(e),	0.0569817	-0.0231862	-0.0221405	0.0337955	0.011655	0.0290183	0.0294734	0.0345489	-0.00507551	0.727372	0.61553	0.5149	0.415928	0.741977	0.15451	0.0173765	0.0492927	0.710775
	561		10362	HMG20B	Q9P0W2	protein coding	yes	ItoA,BtoMCL,BtoMCL(e),	0.0475044	0.00495287	-0.0998669	0.0524572	-0.0474097	-0.0517205	0.175149	0.151369	0.0237798	0.714951	0.913902	0.000787027	0.102207	0.0706512	0.142393	4.74632e-24	3.62042e-13	0.0914088
	562		7716	VEZF1	Q14119	protein coding	no	NtoI,NtoA,HtoMCLx,	0.0672052	0.0617207	-0.0538933	0.128926	0.0750327	0.0901136	0.0235638	0.028425	-0.00486123	0.704434	0.172236	0.116574	0.00727068	0.0396372	0.000263181	0.166021	0.253041	0.791566
	563		1376	CPT2	P23786	protein coding	no	NtoI,HtoMCLx,BtoMCL,BtoMCL(e),MCL(e)toMCL	-0.0731951	-0.0335629	0.0472278	-0.106758	-0.0595301	-0.0609051	-0.0570753	-0.0375469	-0.0195284	0.727372	0.577845	0.268944	0.0400956	0.136533	0.0396014	5.49482e-07	0.0120673	0.0473859
	564		285613	RELL2	Q8NC24	protein coding	yes	IStoI,NtoI,NtoA,HtoMCLx,BtoMCL(e),MCL(e)toMCL	-0.0556287	-0.0981034	-0.0116661	-0.153732	-0.165398	-0.0441855	0.02039	0.0578761	-0.0374861	0.727372	0.0128572	0.679748	0.000563749	4.40844e-05	0.0423267	0.0990828	0.000641051	0.00180653
	565		55599	RNPC3	Q96LT9	protein coding	yes	IStoI,ItoA,NtoI,BtoMCL(e),MCL(e)toMCL	-0.0522324	0.142075	-0.135294	0.0898423	-0.0454514	0	0.00848405	0.0742657	-0.0657816	0.704434	0.00298245	0.000374453	0.0281359	0.108994	1	0.749698	0.0218713	0.00307841
	566		8780	RIOK3	O14730	protein coding	no	HtoMCLx,BtoMCL,BtoMCL(e),	-0.0590289	0.0160239	0.0243366	-0.043005	-0.0186684	-0.128461	-0.0259019	-0.0398826	0.0139807	0.727372	0.762904	0.490591	0.301481	0.592004	0.000477211	0.0288372	0.0119475	0.201486
	567		55298	RNF121	Q9H920	protein coding	no	IStoI,BtoMCL,BtoMCL(e),	0.0531428	-0.0993577	0.0235068	-0.046215	-0.0227081	0.0257788	-0.0370336	-0.0428941	0.00586047	0.728474	0.0171268	0.465285	0.221881	0.46629	0.248102	0.00571877	0.0163801	0.655319
	568		6002	RGS12	O14924	protein coding	no	NtoA,HtoMCLx,BtoMCL,	0.153293	-0.00566076	0.081679	0.147632	0.229311	0.215297	0.0204357	0.0121958	0.0082399	0.727372	0.972193	0.334585	0.16524	0.00992296	0.0011514	0.021601	0.380757	0.359767
	569		30851	TAX1BP3	O14907	protein coding	no	ItoA,NtoA,HtoMCLx,	0.0717769	-0.0697317	0.0927068	0.00204515	0.0947519	-0.113314	0	0	0	0.727372	0.180311	0.0228467	0.978825	0.0196706	0.014735	1	1	1
	570		375	ARF1	P84077	protein coding	no	HtoMCLx,BtoMCL,BtoMCL(e),	-0.0142422	0.0103092	0.0227708	-0.0470979	-0.0243272	-0.0876919	0.0667382	0.0753897	-0.00865144	0.730116	0.440027	0.487111	0.214818	0.313827	0.00203377	5.0259e-12	3.54055e-09	0.349383
	571		79728	PALB2	Q86YC2	protein coding	no	NtoA,HtoMCLx,	0.0445616	0.0171484	0.0323551	0.06171	0.0940651	0.159793	0.00299496	0.0215227	-0.0185278	0.728474	0.655962	0.215046	0.0502936	0.000978892	0.00227469	0.877535	0.3964	0.246519
	572		114599	SNORD15B	-	snoRNA	no	NtoI,NtoA,	-0.0789949	-0.0597305	0.0316064	-0.138725	-0.107119	0	0	0	0	0.727372	0.262135	0.441222	0.0130442	0.0177331	1	1	1	1
	573		10973	ASCC3	Q8N3C0	protein coding	no	IStoI,NtoA,BtoMCL(e),MCL(e)toMCL	-0.0645767	0.0994216	0.0377624	0.0348449	0.0726074	0.0517543	-0.0069848	0.0531984	-0.0601832	0.730116	0.0392363	0.299845	0.459013	0.0416005	0.0569931	0.620127	0.00215189	9.34427e-07
	574		7568	ZNF20	P17024	protein coding	no	NtoI,HtoMCLx,	0.0592099	0.035461	-0.0371166	0.0946709	0.0575543	0.172211	0	0	0	0.730471	0.441935	0.274137	0.0264081	0.0814278	0.0023549	1	1	1
	575		55294	FBXW7	Q969H0	protein coding	no	ItoA,NtoA,BtoMCL,	-0.048416	0.0229801	-0.0831111	-0.0254358	-0.108547	0.036319	-0.0437187	-0.0277866	-0.0159321	0.727372	0.555125	0.00460233	0.47181	0.00063862	0.327705	0.000206586	0.0952492	0.144156
	576		152189	CMTM8	Q8IZV2	protein coding	no	NtoA,BtoMCL,MCL(e)toMCL	-0.112143	0.0182821	-0.062413	-0.0938612	-0.156274	-0.133975	0.0354416	-0.0321497	0.0675913	0.730116	0.868064	0.327832	0.240698	0.0146754	0.0536396	0.0356572	0.177866	5.58239e-06
	577		38	ACAT1	P24752	protein coding	no	BtoMCL,BtoMCL(e),	-0.0863693	0.0157776	0.0886224	-0.0705917	0.0180307	-0.00770388	-0.0649276	-0.0874224	0.0224948	0.728474	0.852406	0.068062	0.241783	0.728867	0.890933	0.000164474	7.8814e-05	0.118443
	578		64848	YTHDC2	Q9H6S0	protein coding	no	IStoI,ItoA,HtoMCLx,BtoMCL(e),MCL(e)toMCL	-0.0706466	0.117544	-0.100745	0.0468977	-0.0538478	0.0780921	-0.00565443	0.0356281	-0.0412825	0.730116	0.0289897	0.0161114	0.37751	0.178304	0.0287517	0.690388	0.0417242	0.000433434
	579		65220	NADK	O95544	protein coding	no	BtoMCL,BtoMCL(e),	0.0679761	0.0232615	-0.0558283	0.0912376	0.0354093	0.00976361	0.0634774	0.0913064	-0.027829	0.727372	0.678975	0.135477	0.0535578	0.36024	0.756603	8.83711e-05	4.78248e-05	0.0850894
	580		286140	RNF5P1	-	pseudogene	no	IStoI,ItoA,NtoA,	0.0667909	-0.0688929	0.181328	-0.0431254	0.138074	0	0	0	0	0.727372	0.030053	0.000110695	0.318085	0.00103668	1	1	1	1
	581		55186	SLC25A36	Q96CQ1	protein coding	no	ItoA,NtoA,HtoMCLx,BtoMCL,	0.071851	-0.0180083	0.103724	0.0538427	0.157567	0.190828	0.0468433	0.044145	0.00269833	0.730116	0.791349	0.0155839	0.290427	0.000729008	0.000325308	0.0139869	0.110957	0.904076
	582		79004	CUEDC2	Q9H467	protein coding	no	ItoA,NtoA,BtoMCL,	0.049908	-0.0568354	0.0673782	-0.00692742	0.0604508	-0.00465099	0.041331	0.0287796	0.0125513	0.727372	0.120288	0.0190933	0.880309	0.0314544	0.864838	0.00130775	0.125152	0.334264
	583		9256	TSPOAP1	O95153	protein coding	no	BtoMCL,MCL(e)toMCL	0.114291	-0.152325	-0.0434287	-0.0380339	-0.0814626	0.0222036	0.117619	0.0101382	0.107481	0.730116	0.0741426	0.542974	0.686844	0.213353	0.464446	1.57102e-05	0.839103	2.47066e-05
	584		25832	NBPF14	0A087WZJ2	protein coding	yes	IStoI,NtoI,NtoA,	0.0622092	-0.160104	-0.0164044	-0.0978949	-0.114299	0	0	0	0	0.731211	0.00315457	0.671391	0.0299932	0.00281308	1	1	1	1
	585		79683	ZDHHC14	Q8IZN3	protein coding	no	NtoA,HtoMCLx,BtoMCL,BtoMCL(e),	-0.159226	0.0856133	-0.152739	-0.0736124	-0.226352	-0.174405	-0.0854755	-0.114743	0.0292672	0.730471	0.508361	0.0918463	0.536044	0.0129085	0.00950171	3.19045e-05	8.67396e-06	0.0650535
	586		54948	MRPL16	Q9NX20	protein coding	yes	IStoI,ItoA,NtoI,	-0.0679126	0.178559	-0.149481	0.110646	-0.038835	0.0252561	0.00721939	0.00647015	0.000749248	0.727372	0.00315457	0.00113618	0.0341453	0.32184	0.40483	0.544656	0.734955	0.951724
	587		1069	CETN2	P41208	protein coding	no	ItoA,NtoA,	0.0505413	0.00909341	0.0551638	0.0596347	0.114799	-0.0709119	-0.0133983	0.00902876	-0.022427	0.723677	0.845344	0.0429442	0.0831613	0.000468506	0.178143	0.374444	0.715777	0.093203
	588		347733	TUBB2B	Q9BVA1	protein coding	no	HtoMCLx,	0.225027	-0.194624	0.16898	0.0304025	0.199382	0.131056	-0.00699459	-0.089975	0.0829804	0.715962	0.225929	0.181812	0.885519	0.110342	0.000724209	0.921015	0.273442	0.0896261
	589		4678	NASP	P49321	protein coding	no	ItoA,NtoI,	0.0715437	0.0672426	-0.100754	0.138786	0.0380318	0.0506684	0.0174581	0.0397552	-0.0222971	0.730116	0.184702	0.0124931	0.00880721	0.351791	0.10774	0.37589	0.140746	0.221876
	590		23392	ECPAS	J3KN16|Q5VYK3	protein coding	no	BtoMCL,	0.075719	0.0110139	-0.00746009	0.0867328	0.0792728	0.00998698	0.0480859	0.0269112	0.0211747	0.730116	0.890339	0.891273	0.102594	0.0571934	0.845007	0.000423715	0.186319	0.114398
	591		5303	PIN4	Q9Y237	protein coding	no	ItoA,NtoA,MCL(e)toMCL	0.0607691	-0.0298182	0.0813817	0.030951	0.112333	-0.0228659	-0.00384575	0.0307738	-0.0346196	0.727372	0.550549	0.0239438	0.483237	0.00259081	0.641385	0.777166	0.0653548	0.00183813
	592		55437	STRADB	Q9C0K7	protein coding	no	HtoMCLx,	-0.0740166	0.0718418	-0.00282472	-0.00217473	-0.00499946	-0.174249	0	0	0	0.743252	0.192459	0.958158	0.977629	0.924288	0.00681073	1	1	1
	593		51706	CYB5R1	Q9UHQ9	protein coding	no	ItoA,NtoA,HtoMCLx,BtoMCL,MCL(e)toMCL	-0.0669834	0.025173	-0.10782	-0.0418104	-0.14963	-0.182036	-0.0398457	-0.00598606	-0.0338596	0.733742	0.662989	0.00799359	0.391812	0.00075031	0.000540099	0.00800561	0.831819	0.0147296
	594		79913	ACTR5	Q9H9F9	protein coding	no	HtoMCLx,BtoMCL(e),MCL(e)toMCL	0.0807344	-0.029276	-0.0653818	0.0514584	-0.0139234	0.0728247	0.0304472	0.0993203	-0.068873	0.730471	0.667516	0.156669	0.385697	0.792567	0.00793652	0.133078	0.000353116	0.000531696
	595		23625	FAM89B	Q8N5H3	protein coding	no	IStoI,ItoA,HtoMCLx,BtoMCL,BtoMCL(e),	0.0659494	-0.148121	0.100799	-0.0821714	0.0186274	-0.0687638	0.0427398	0.0406051	0.00213469	0.727372	0.00661754	0.0115955	0.082734	0.642573	0.0121906	0.00287928	0.0460208	0.899081
	596		64332	NFKBIZ	Q9BYH8	protein coding	no	ItoA,NtoI,BtoMCL,MCL(e)toMCL	0.0979507	0.0533959	-0.16987	0.151347	-0.0185239	-0.0791158	-0.093174	0.0548584	-0.148032	0.723677	0.45111	0.00266387	0.0252507	0.76664	0.316584	0.00287191	0.254413	1.17068e-06
	597		83693	HSDL1	Q3SXM5	protein coding	no	NtoA,BtoMCL,BtoMCL(e),	0.0760326	-0.0346705	0.0698376	0.0413622	0.1112	0.0696962	0.0471898	0.0613556	-0.0141657	0.730116	0.589333	0.116368	0.451591	0.0113271	0.192303	0.00136194	0.00317271	0.374661
	598		3925	STMN1	P16949	protein coding	no	ItoA,NtoA,HtoMCLx,BtoMCL,MCL(e)toMCL	0.107464	-0.0113285	0.185406	0.0961353	0.281541	0.334211	0.0336779	0.0055738	0.0281041	0.735902	0.915931	0.00317748	0.208543	0.000187668	6.8738e-05	0.026956	0.845063	0.0492665
	599		10019	SH2B3	Q9UQQ2	protein coding	no	BtoMCL,MCL(e)toMCL	0.0840674	-0.0249333	0.0316888	0.0591341	0.0908229	-0.00810196	0.100069	0.00818141	0.0918879	0.727372	0.727534	0.520725	0.322794	0.0521178	0.803141	1.31406e-05	0.848196	1.60473e-05
	600		3783	KCNN4	O15554	protein coding	no	NtoI,BtoMCL(e),MCL(e)toMCL	0.140012	0.0644416	-0.156035	0.204453	0.0484183	0.00845191	0.0278939	0.14051	-0.112616	0.74922	0.578998	0.0527497	0.0405115	0.567271	0.87765	0.288409	6.58136e-05	9.06483e-06
	601		210	ALAD	P13716	protein coding	no	NtoA,HtoMCLx,BtoMCL(e),MCL(e)toMCL	0.05542	0.0013072	0.0083945	0.0567272	0.0651217	-0.0622397	0.0117451	0.0770415	-0.0652964	0.757606	0.983137	0.821039	0.148922	0.0407172	0.0328924	0.27405	1.2697e-07	8.54936e-10
	602		7514	XPO1	O14980	protein coding	no	IStoI,ItoA,BtoMCL,MCL(e)toMCL	-0.0435038	0.0876305	-0.0791044	0.0441268	-0.0349776	0.0131862	-0.0414564	0.0150784	-0.0565348	0.727372	0.0102959	0.00230246	0.130623	0.13967	0.696941	0.000409775	0.418401	4.32096e-07
	603		636	BICD1	Q96G01	protein coding	no	NtoA,HtoMCLx,BtoMCL,BtoMCL(e),MCL(e)toMCL	0.0721614	-0.00154636	0.0263206	0.070615	0.0969356	0.168527	0.0434898	0.0765635	-0.0330737	0.726966	0.985052	0.57153	0.154225	0.0168664	0.00427735	0.00310697	0.000256666	0.0301234
	604		283	ANG	P03950	protein coding	no	NtoA,MCL(e)toMCL	0.179449	-0.0183455	0.0857853	0.161104	0.246889	0	0.0380761	-0.0279884	0.0660645	0.752175	0.920044	0.409854	0.211878	0.0183882	1	0.143673	0.480445	0.0033925
	605		22870	PPP6R1	Q9UPN7	protein coding	no	IStoI,NtoI,NtoA,HtoMCLx,BtoMCL,BtoMCL(e),	-0.0535333	-0.0829108	0.0174799	-0.136444	-0.118964	-0.101285	-0.0312092	-0.0325796	0.00137035	0.743078	0.0458073	0.615436	0.00209201	0.000801128	0.000423836	0.00213119	0.0195016	0.904321
	606		29103	DNAJC15	Q9Y5T4	protein coding	no	NtoA,BtoMCL,MCL(e)toMCL	0.0792287	0.0114108	0.0181632	0.0906395	0.108803	0.026754	-0.11866	-0.0400568	-0.0786029	0.752175	0.885481	0.716994	0.105581	0.0187575	0.641827	2.44383e-05	0.34984	0.0017418
	607		122060	SLAIN1	Q8ND83	protein coding	no	IStoI,HtoMCLx,BtoMCL,BtoMCL(e),MCL(e)toMCL	-0.0898086	0.162363	-0.0999855	0.0725542	-0.0274314	-0.185728	-0.108325	-0.169592	0.0612665	0.727372	0.0247769	0.0801097	0.313628	0.630447	0.0166997	0.000268001	2.82889e-06	0.00206696
	608		113791	PIK3IP1	Q96FE7	protein coding	no	NtoA,BtoMCL,BtoMCL(e),	-0.0703543	-0.016276	-0.0572333	-0.0866303	-0.143864	-0.060622	-0.115706	-0.113114	-0.00259169	0.727372	0.806081	0.162875	0.0759432	0.00126612	0.237669	1.01325e-05	0.000907801	0.924534
	609		6814	STXBP3	O00186	protein coding	no	IStoI,BtoMCL(e),	-0.0714469	0.159804	-0.0546662	0.088357	0.0336908	-0.0178746	0.033477	0.0684657	-0.0349887	0.735422	0.00777429	0.228618	0.103481	0.448908	0.496929	0.0756887	0.0080214	0.0543879
	610		3837	KPNB1	Q14974	protein coding	no	ItoA,NtoA,HtoMCLx,BtoMCL,MCL(e)toMCL	-0.0511743	0.0615789	-0.0762865	0.0104047	-0.0658818	0.054041	0.0471221	-0.020465	0.0675872	0.723677	0.09369	0.00907254	0.803453	0.0205362	0.00958929	0.000152646	0.271293	9.78214e-09
	611		124540	MSI2	Q96DH6	protein coding	no	HtoMCLx,BtoMCL,BtoMCL(e),	0.142804	-0.0695121	0.0886102	0.0732918	0.103758	0.0568782	0.0599721	0.0759116	-0.0159396	0.767882	0.303593	0.123871	0.509117	0.207198	0.00987708	0.0101983	0.0234375	0.542133
	612		6925	TCF4	P15884	protein coding	yes	MCL(e)toMCL	0.114052	-0.0813409	-0.0378794	0.0327113	-0.00516807	0.030484	-0.0588396	0.0384079	-0.0972475	0.727372	0.337301	0.590204	0.729519	0.952657	0.853688	0.139439	0.551299	0.00785467
	613		2970	GTF2IP1	-	pseudogene	no	ItoA,NtoA,HtoMCLx,	0.0575812	-0.0256883	0.140502	0.00408478	0.117674	0.056153	0	0	0	0.767882	0.0681999	0.00038068	0.627005	0.00151551	0.0328055	1	1	1
	614		11094	CACFD1	Q9UGQ2	protein coding	no	HtoMCLx,BtoMCL,BtoMCL(e),MCL(e)toMCL	0.0669401	-0.0163419	-0.0151667	0.0505981	0.0354314	0.078066	-0.0270556	0.0222293	-0.0492849	0.767882	0.801085	0.733631	0.301481	0.359523	0.00159154	0.000585468	0.0461642	2.97511e-10
	615		152485	ZNF827	Q17R98	protein coding	no	HtoMCLx,	0.113411	-0.0447557	-0.122496	0.0686552	-0.0538404	0.219716	0	0	0	0.727372	0.626617	0.0591358	0.412745	0.426855	6.33061e-05	1	1	1
	616		29919	RMC1	Q96DM3	protein coding	no	NtoA,BtoMCL,BtoMCL(e),	-0.0620115	-0.00834873	-0.0350705	-0.0703602	-0.105431	-0.01869	-0.0435787	-0.0479284	0.00434973	0.730116	0.895568	0.345165	0.104569	0.00475392	0.530181	0.00835912	0.0349245	0.805643
	617		25847	ANAPC13	Q9BS18	protein coding	no	ItoA,NtoI,NtoA,HtoMCLx,BtoMCL,BtoMCL(e),MCL(e)toMCL	0.0514356	0.02302	0.0585879	0.0744557	0.133044	0.0658518	0.084657	0.151595	-0.0669381	0.730116	0.574548	0.0374926	0.0405007	0.00020591	0.0133101	9.52935e-06	3.76904e-08	0.000507487
	618		5451	POU2F1	P14859	protein coding	no	HtoMCLx,	0.068916	-0.0407164	-0.0194984	0.0281996	0.00870124	0.0721529	-0.01174	0.000605944	-0.0123459	0.770534	0.4644	0.661374	0.612477	0.854567	0.0170666	0.207874	0.974337	0.148356
	619		349565	NMNAT3	Q96T66	protein coding	no	IStoI,ItoA,NtoA,BtoMCL(e),MCL(e)toMCL	-0.069044	0.111533	-0.135365	0.0424889	-0.0928758	-0.0475283	-0.013017	-0.0310959	0.0180789	0.730471	0.0383825	0.00253547	0.446833	0.0201621	0.243783	0.133594	0.00523916	0.0132874
	620		285362	SUMF1	Q8NBK3	protein coding	no	NtoI,NtoA,BtoMCL,MCL(e)toMCL	0.0418966	0.0212583	0.0165616	0.0631549	0.0797164	0	-0.0448346	-0.0168621	-0.0279725	0.770534	0.54698	0.530657	0.0403049	0.00258014	1	0.00106148	0.437565	0.0273369
	621		10949	HNRNPA0	Q13151	protein coding	no	NtoI,NtoA,HtoMCLx,	0.0748093	0.0887414	0.0294675	0.163551	0.193018	0.0826225	0.017279	0.0078336	0.00944542	0.733742	0.0949747	0.479331	0.00417531	0.000212001	0.00170714	0.155619	0.703596	0.428046
	622		57142	RTN4	Q9NQC3	protein coding	no	NtoI,NtoA,BtoMCL,BtoMCL(e),	0.061749	0.0381062	0.0208341	0.0998553	0.111007	0.0238615	0.143518	0.166064	-0.0225464	0.727372	0.409091	0.733156	0.0227191	0.00295096	0.353808	2.23319e-13	3.3992e-10	0.237142
	623		4200	ME2	P23368	protein coding	no	HtoMCLx,BtoMCL(e),MCL(e)toMCL	-0.0659193	0.0357135	-0.00142632	-0.0302058	-0.0316321	-0.0722233	-0.00317174	-0.0376963	0.0345246	0.766916	0.50991	0.977517	0.551855	0.408745	0.00126192	0.84866	0.0483159	0.00542437
	624		6637	SNRPG	P62308	protein coding	no	HtoMCLx,	-0.042778	0.0218206	-0.00736298	-0.0209574	-0.0283204	0.1478	0	0	0	0.704434	0.50991	0.782329	0.487437	0.209558	0.000991775	1	1	1
	625		962	CD48	P09326	protein coding	no	NtoI,NtoA,HtoMCLx,BtoMCL,BtoMCL(e),	-0.0609301	-0.0329235	-0.015868	-0.0938536	-0.109722	-0.130585	-0.127146	-0.155374	0.0282283	0.730116	0.509604	0.691817	0.0329574	0.0032384	0.000837465	1.08794e-05	3.09905e-05	0.264383
	626		63897	HEATR6	Q6AI08	protein coding	no	NtoI,HtoMCLx,BtoMCL,BtoMCL(e),	0.0749908	0.0748958	-0.0694111	0.149887	0.0804754	0.101737	0.118044	0.142207	-0.024163	0.768616	0.201855	0.122146	0.00975791	0.0584876	0.0143081	3.87157e-17	6.49861e-13	0.0882048
	627		154796	AMOT	Q4VCS5	protein coding	no	NtoI,NtoA,BtoMCL,BtoMCL(e),	0.0709924	0.0865314	0.00779082	0.157524	0.165315	0.0435659	0.0455809	0.0590706	-0.0134897	0.730116	0.139598	0.892069	0.00667936	0.000613638	0.167014	0.00978601	0.0165112	0.467901
	628		81788	NUAK2	Q9H093	protein coding	no	BtoMCL(e),MCL(e)toMCL	0.121374	-0.0627706	0.0547092	0.0586033	0.113313	-0.0185711	0.00632674	0.184739	-0.178412	0.773375	0.529648	0.46352	0.540354	0.105263	0.72445	0.848696	3.92308e-06	2.72485e-09
	629		55565	ZNF821	O75541	protein coding	no	HtoMCLx,BtoMCL(e),MCL(e)toMCL	0.0784209	-0.00847041	-0.0653787	0.0699505	0.00457184	0.100132	0.0169114	0.0483332	-0.0314218	0.773375	0.917093	0.152668	0.220641	0.938614	0.00740045	0.25093	0.0140931	0.022186
	630		55529	PIP4P2	Q8N4L2	protein coding	no	NtoI,NtoA,HtoMCLx,BtoMCL,BtoMCL(e),	0.0649541	0.0452565	-0.011517	0.110211	0.0986936	-0.202373	0.122219	0.147866	-0.0256472	0.74922	0.416036	0.811454	0.0257607	0.010549	0.00188019	2.0872e-12	7.95033e-09	0.20843
	631		7693	ZNF134	P52741	protein coding	no	BtoMCL,MCL(e)toMCL	0.0616249	-0.0426009	0.0453149	0.019024	0.064339	0	-0.0249013	-0.00239541	-0.0225059	0.785312	0.393798	0.218324	0.715685	0.0709967	1	0.0329505	0.916794	0.0368893
	632		64759	TNS3	Q68CZ2	protein coding	yes	NtoA,HtoMCLx,BtoMCL,BtoMCL(e),	0.0938159	0.0219972	0.00515041	0.115813	0.120964	0.134707	0.146315	0.128891	0.0174245	0.727372	0.787346	0.934305	0.0723323	0.0231289	0.0219086	1.64744e-07	0.000722259	0.569897
	633		65095	KRI1	Q8N9T8	protein coding	no	ItoA,NtoI,NtoA,BtoMCL,BtoMCL(e),MCL(e)toMCL	-0.0210477	0.0767033	0.00409978	0.0556556	-0.0531249	0.0276469	0.0319381	0.0841599	-0.0522218	0.78333	0.0900362	0.00354727	0.0290273	0.00967412	0.279393	0.0157606	6.14355e-06	7.23035e-05
	634		9788	MTSS1	O43312	protein coding	no	ItoA,NtoI,HtoMCLx,BtoMCL(e),MCL(e)toMCL	0.175779	0.178025	-0.218894	0.353804	0.13491	0.142992	-0.00236773	0.129796	-0.132164	0.770889	0.142886	0.0204394	0.00740943	0.1892	0.0156543	0.938851	0.000170194	1.47893e-07
	635		5093	PCBP1	Q15365	protein coding	no	IStoI,HtoMCLx,BtoMCL,MCL(e)toMCL	-0.0387719	0.0651257	-0.0300875	0.0263538	-0.00373365	-0.0669156	-0.0742785	-0.0115937	-0.0626848	0.723677	0.0236174	0.143545	0.311056	0.881437	0.00974271	3.37463e-07	0.629498	2.0607e-06
	636		145853	C15orf61	A6NNL5	protein coding	yes	ItoA,NtoA,BtoMCL,BtoMCL(e),	0.0597056	-0.0881117	0.194491	-0.0284061	0.166085	0	0.0863402	0.124811	-0.0384706	0.785312	0.0545685	2.53867e-05	0.539869	0.000173734	1	4.0283e-05	2.45516e-05	0.074648
	637		79156	PLEKHF1	Q96S99	protein coding	no	BtoMCL(e),MCL(e)toMCL	-0.0888803	-0.0301765	0.065713	-0.119057	-0.0533438	-0.0652844	0.00595041	-0.0800197	0.0859701	0.773375	0.714099	0.221555	0.065745	0.296116	0.0585756	0.756509	0.000115741	4.90296e-10
	638		79888	LPCAT1	Q8NF37	protein coding	no	BtoMCL,BtoMCL(e),	0.0638438	-0.0403664	-0.0578679	0.0234774	-0.0343905	0.0506835	-0.0685306	-0.0936029	0.0250723	0.768149	0.427163	0.123217	0.654377	0.366191	0.371155	0.00746371	0.00597658	0.289235
	639		6775	STAT4	Q14765	protein coding	yes	IStoI,NtoI,NtoA,HtoMCLx,BtoMCL,MCL(e)toMCL	-0.100404	-0.164696	0.0918597	-0.2651	-0.17324	-0.300954	0.0930619	-0.0204217	0.113484	0.767882	0.0439699	0.14789	0.00210248	0.00514413	0.0473996	8.39444e-07	0.480139	1.08758e-10
	640		389677	RBM12B	Q8IXT5	protein coding	no	MCL(e)toMCL	0.0669783	-0.00558111	-0.0099209	0.0613972	0.0514762	0.0667872	0.0193997	-0.0298082	0.0492079	0.785312	0.94052	0.832949	0.213932	0.184974	0.148656	0.18207	0.13122	7.02972e-05
	641		83544	DNAL1	Q4LDG9	protein coding	no	HtoMCLx,BtoMCL,	-0.0479274	0.00792238	-0.00648773	-0.040005	-0.0464928	0.240086	0.0181858	0.0123785	0.00580734	0.727372	0.859433	0.831185	0.238076	0.0838035	0.000625397	0.00787315	0.227914	0.404809
	642		125488	TTC39C	Q8N584	protein coding	no	HtoMCLx,MCL(e)toMCL	-0.0652566	0.00556802	-0.00700557	-0.0596886	-0.0666942	-0.0995245	-0.0228266	0.0177749	-0.0406015	0.785312	0.938407	0.881752	0.213939	0.0779105	0.0363696	0.200206	0.534068	0.0136202
	643		56882	CDC42SE1	Q9NRR8	protein coding	no	IStoI,ItoA,HtoMCLx,BtoMCL,BtoMCL(e),MCL(e)toMCL	-0.053715	0.123333	-0.071077	0.0696177	-0.0310094	-0.0579567	-0.0519613	0.10704	-0.159001	0.774113	0.0370152	0.00481224	0.251056	0.115106	0.038082	0.00251493	1.09192e-05	3.52749e-16
	644		1102	RCBTB2	O95199	protein coding	no	HtoMCLx,BtoMCL,BtoMCL(e),MCL(e)toMCL	-0.088454	0.061005	-0.0708595	-0.027449	-0.0983085	-0.134796	-0.0590608	-0.187587	0.128526	0.785312	0.398041	0.180347	0.720025	0.0579669	0.024269	0.0491772	1.79256e-07	5.29547e-10
	645		400242	DICER1-AS1	-	asRNA	no	HtoMCLx,BtoMCL,BtoMCL(e),	0.0860821	-0.101846	0.000113935	-0.015764	-0.0156501	0.108126	0.0629997	0.0674105	-0.00441085	0.785312	0.124702	0.999071	0.845853	0.789509	0.00552673	1.34383e-07	5.97399e-05	0.76213
	646		57035	RSRP1	Q9BUV0	protein coding	no	IStoI,ItoA,NtoA,BtoMCL,MCL(e)toMCL	-0.073368	0.163535	-0.0786836	0.0899743	-0.0734376	-0.0253941	0.0621489	-0.0195034	0.0816524	0.785312	0.00821368	7.39246e-05	0.0978647	0.00640334	0.318245	4.21984e-05	0.406773	1.16948e-08
	647		57187	THOC2	Q8NI27	protein coding	no	IStoI,HtoMCLx,	0.0606468	0.0149159	0.0253426	-0.00890197	-0.000928577	0.0992863	-0.0102525	-0.000871599	-0.00938086	0.785312	0.0401453	0.518257	0.430749	0.761038	0.0150893	0.31287	0.965551	0.319947
	648		221143	EEF1AKMT1	Q8WVE0	protein coding	no	HtoMCLx,BtoMCL(e),	-0.0669651	0.0629027	-0.0708589	-0.00406246	-0.0749214	-0.104154	-0.0239081	-0.0420146	0.0181065	0.785312	0.230202	0.0758298	0.95279	0.0571853	0.0090016	0.066062	0.0147885	0.12
	649		57602	USP36	Q9P275	protein coding	no	HtoMCLx,BtoMCL,MCL(e)toMCL	-0.0915287	0.0436257	-0.0353302	-0.0479029	-0.0832332	0.153533	0.0183025	-0.00665481	0.0249573	0.785312	0.5823	0.546724	0.505783	0.117346	0.00382616	0.0421042	0.661239	0.00209097
	650		3267	AGFG1	P52594	protein coding	yes	IStoI,ItoA,NtoI,HtoMCLx,BtoMCL,BtoMCL(e),MCL(e)toMCL	0.0629254	-0.247087	0.238405	-0.184162	0.0542434	0.0489849	-0.0751797	-0.0281785	-0.0470012	0.785312	9.31709e-05	1.07508e-06	0.000304738	0.137993	0.0200419	4.32345e-14	0.0211206	1.83555e-08
	651		51602	NOP58	Q9Y2X3	protein coding	yes	IStoI,ItoA,NtoI,HtoMCLx,BtoMCL,	-0.0513267	0.223316	-0.225882	0.171989	-0.0538931	0.135151	0.0365826	0.0406159	-0.00403333	0.785312	9.31709e-05	1.07508e-06	0.000263394	0.0743074	0.00558487	0.0149755	0.0573645	0.812591
	652		6895	TARBP2	Q15633	protein coding	no	IStoI,ItoA,NtoA,BtoMCL(e),MCL(e)toMCL	0.066618	0.0406697	0.171989	0.0796397	0.101716	0.0282745	0.0145891	0.0469163	-0.0323272	0.785312	0.0121828	0.000203109	0.0931649	0.0124275	0.152087	0.21203	0.00228429	0.00236125
	653		23308	ICOSLG	O75144	protein coding	no	NtoI,NtoA,HtoMCLx,BtoMCL,	-0.0605266	-0.0511745	-0.0215809	-0.111701	-0.133282	0.308594	-0.0268736	-0.017978	-0.00889566	0.785312	0.290306	0.578578	0.0169901	0.00104758	0.000131286	0.0172701	0.285938	0.416158
	654		7158	TP53BP1	Q12888	protein coding	no	NtoA,HtoMCLx,MCL(e)toMCL	0.0514111	-0.0289119	0.057347	0.0224993	0.0798463	0.156372	-0.00253414	0.0160095	-0.0185436	0.785312	0.492594	0.0565037	0.587902	0.0106279	0.000829328	0.817488	0.252226	0.0350201
	655		10288	LILRB2	Q8N423	protein coding	no	HtoMCLx,BtoMCL,BtoMCL(e),	0.141548	-0.0192301	-0.0424775	0.122318	0.0798408	-0.153627	0.113808	0.1546	-0.0407916	0.785312	0.901706	0.661374	0.241783	0.331019	0.0200419	0.000147474	0.000877939	0.286385
	656		100132406	NBPF10	Q6P3W6	protein coding	no	IStoI,NtoI,NtoA,	0.101859	-0.257926	-0.100889	-0.156067	-0.256956	0	0	0	0	0.716413	0.00428396	0.145908	0.049995	0.000582587	1	1	1	1
	657		80223	RAB11FIP1	Q6WKZ4	protein coding	no	HtoMCLx,BtoMCL,BtoMCL(e),	0.0570667	-0.0123817	0.0019056	0.044685	0.0465906	0.145865	-0.047739	-0.0759385	0.0281995	0.730471	0.814232	0.962851	0.272024	0.146138	0.00419511	0.024763	0.00726479	0.143902
	658		27090	ST6GALNAC4	Q9H4F1	protein coding	no	IStoI,HtoMCLx,	0.0810901	-0.0938048	0.0806456	-0.0127148	0.0307772	0.0793429	0.0239115	0.0410894	-0.0171779	0.785312	0.0496016	0.095296	0.373888	0.548168	0.00417218	0.22032	0.133145	0.369499
	659		6449	SGTA	O43765	protein coding	no	NtoA,HtoMCLx,	-0.0618832	-0.00598114	-0.0343938	-0.0678644	-0.102258	0.0877673	-0.00757345	-0.00201778	-0.00555568	0.785312	0.929562	0.351883	0.136536	0.00733133	0.00184294	0.4086	0.903033	0.524085
	660		2961	GTF2E2	P29084	protein coding	no	NtoA,	0.0712713	-0.0194156	0.0475004	0.0518557	0.0993561	0.0604501	-0.0132354	-0.0512052	0.0379698	0.730471	0.75529	0.232243	0.312784	0.0159972	0.22542	0.601109	0.108255	0.0642215
	661		670	BPHL	Q86WA6	protein coding	no	ItoA,NtoA,BtoMCL(e),MCL(e)toMCL	0.0756864	-0.0946464	0.158288	-0.01896	0.139328	0.0668422	0.00679484	-0.0486345	0.0554294	0.785312	0.109017	0.00153869	0.783574	0.00383564	0.188599	0.684813	0.0112644	1.00346e-05
	662		29108	PYCARD	Q9ULZ3	protein coding	no	ItoA,NtoA,HtoMCLx,	0.0645495	-0.0334451	0.125034	0.0311044	0.0862328	-0.176493	-0.0268282	-0.0335075	0.00667937	0.78333	0.0764459	0.00241737	0.438503	0.0218415	0.000631845	0.303672	0.377135	0.800712
	663		8412	BCAR3	O75815	protein coding	yes	NtoI,NtoA,BtoMCL,BtoMCL(e),MCL(e)toMCL	-0.0989762	-0.104623	-0.0107765	-0.203599	-0.214376	-0.0433634	-0.188238	-0.296509	0.108271	0.785312	0.176796	0.879026	0.00917617	0.00109871	0.363818	3.0979e-10	1.73673e-15	6.36262e-10
	664		284996	RNF149	Q8NC42	protein coding	no	BtoMCL,MCL(e)toMCL	-0.0729491	0.0763944	-0.0591674	0.00344535	-0.0557221	-0.0227081	0.0684248	0.0133996	0.0550252	0.772418	0.166459	0.160173	0.962133	0.178484	0.549603	5.80934e-08	0.497748	1.95781e-06
	665		3631	INPP4A	Q96PE3	protein coding	no	BtoMCL,BtoMCL(e),MCL(e)toMCL	0.057058	-0.0170375	-0.0123258	0.0400205	0.0276947	-0.0988384	0.132866	0.0938058	0.03906	0.743252	0.749433	0.743504	0.328373	0.383577	0.12299	7.2724e-17	3.53679e-06	0.0106028
	666		23181	DIP2A	Q14689	protein coding	no	BtoMCL,MCL(e)toMCL	0.0139844	0.0452783	0.0133867	0.00865481	-0.018208	-0.0452326	0.0156423	0.00221407	0.0134283	0.787784	0.292684	0.16474	0.213736	0.246584	0.0896684	0.027237	0.870174	0.0426838
	667		10266	RAMP2	O60895	protein coding	no	NtoI,NtoA,BtoMCL,MCL(e)toMCL	-0.0626888	-0.043338	-0.00863674	-0.106027	-0.114664	0.0235754	0.0402948	0.0015489	0.0387459	0.785312	0.354724	0.825142	0.0226284	0.00373684	0.407072	0.00169754	0.952395	0.00116167
	668		27429	HTRA2	O43464	protein coding	yes	IStoI,ItoA,NtoI,NtoA,HtoMCLx,BtoMCL,BtoMCL(e),	-0.0345827	-0.0510355	0.104388	-0.0856181	-0.0827543	-0.0434968	-0.0382921	-0.0448743	0.00658218	0.786591	0.0042804	0.00246441	0.000211804	0.00366127	0.0190269	0.00112203	0.00459214	0.579371
	669		55840	EAF2	Q96CJ1	protein coding	no	NtoI,NtoA,HtoMCLx,BtoMCL,BtoMCL(e),MCL(e)toMCL	-0.124265	-0.139761	0.0685195	-0.264026	-0.195507	-0.367796	-0.384885	-0.202857	-0.182028	0.785312	0.155516	0.384219	0.00778206	0.0104948	0.000480098	1.57084e-14	0.000424218	6.03596e-07
	670		54458	PRR13	Q9NZ81	protein coding	no	ItoA,HtoMCLx,	0.0269683	0.000322303	-0.0311502	0.0272906	-0.00385953	-0.0852515	0	0	0	0.703613	0.990968	0.0324122	0.125621	0.819248	0.0116416	1	1	1
	671		170394	PWWP2B	Q6NUJ5	protein coding	no	NtoA,BtoMCL,BtoMCL(e),	0.0842744	-0.00763249	0.0275942	0.0766419	0.104236	0.0255671	0.0625859	0.0549307	0.00765518	0.787784	0.9338	0.607915	0.222795	0.0386941	0.31202	1.76611e-10	2.49857e-05	0.45804
	672		285268	ZNF621	Q6ZSS3	protein coding	no	NtoA,HtoMCLx,BtoMCL,BtoMCL(e),	0.0478674	-0.016032	0.0350482	0.0318354	0.0668836	0.0714653	0.0432037	0.0314562	0.0117476	0.792894	0.717303	0.227135	0.392632	0.0215352	0.00218913	3.26527e-07	0.00592298	0.154266
	673		896	CCND3	P30281	protein coding	no	NtoA,HtoMCLx,MCL(e)toMCL	-0.0637016	0.0027827	-0.0719234	-0.0609189	-0.132842	-0.206182	-0.0317439	0.0586637	-0.0904076	0.725022	0.969913	0.0547356	0.159852	0.00107456	0.00501615	0.351725	0.22661	0.00305233
	674		81550	TDRD3	Q9H7E2	protein coding	yes	IStoI,ItoA,NtoI,	-0.042551	0.115764	-0.0743045	0.0732129	-0.00109158	-0.0247766	0.0129078	0.0115981	0.00130976	0.730471	0.00348754	0.0100009	0.0329574	0.974578	0.53808	0.320428	0.570085	0.926561
	675		55689	YEATS2	Q9ULM3	protein coding	no	NtoI,HtoMCLx,	0.0568821	0.0260705	-0.0614037	0.0829525	0.0215488	0.0688737	0.00780028	0.0251884	-0.0173882	0.785312	0.586114	0.0647719	0.0483704	0.549027	0.00642959	0.651605	0.275731	0.247919
	676		9521	EEF1E1	O43324	protein coding	no	HtoMCLx,BtoMCL,BtoMCL(e),MCL(e)toMCL	-0.0554776	0.0592279	0.0527656	0.00375029	0.0565159	0.17874	0.0364507	-0.0613354	0.0977861	0.792894	0.17217	0.105791	0.946302	0.0789559	0.0356582	0.0474729	0.0119499	6.41416e-09
	677		51111	KMT5B	Q4FZB7	protein coding	no	NtoA,BtoMCL(e),	0.0702388	0.011565	0.0843244	0.0775541	0.158094	0.0635405	0.0160878	0.037867	-0.0217792	0.785312	0.907594	0.0602251	0.153925	0.000946344	0.128895	0.194806	0.0233702	0.0587304
	678		23503	ZFYVE26	Q68DK2	protein coding	no	HtoMCLx,	0.0589772	0.00034405	-0.0312549	0.0593213	0.0280663	0.0468244	-0.0148228	-0.0153048	0.000481912	0.785312	0.996302	0.382313	0.16815	0.434557	0.0177168	0.311488	0.486669	0.974618
	679		9967	THRAP3	Q9Y2W1	protein coding	no	ItoA,BtoMCL,MCL(e)toMCL	-0.0604847	0.0823884	-0.0867697	0.0219037	-0.064866	0.0723087	-0.0276059	0.0107166	-0.0383225	0.785312	0.0841244	0.0218969	0.68556	0.070166	0.0614902	0.000881731	0.417073	1.19586e-06
	680		55170	PRMT6	Q96LA8	protein coding	no	HtoMCLx,	-0.0586317	0.0665632	0.0180853	0.00793148	0.0260167	0.106493	-0.0312533	-0.0107426	-0.0205107	0.794178	0.148963	0.643767	0.889413	0.48045	0.0483202	0.150784	0.777217	0.31961
	681		8481	OFD1	O75665	protein coding	no	NtoA,BtoMCL(e),	-0.0731226	0.00660104	-0.0530232	-0.0665215	-0.119545	0.0940643	0.0339139	0.0517519	-0.0178379	0.794178	0.935983	0.243544	0.225826	0.00898937	0.0909775	0.0518152	0.033276	0.308211
	682		65010	SLC26A6	Q9BXS9	protein coding	yes	IStoI,ItoA,NtoI,NtoA,HtoMCLx,	-0.0603516	0.184883	-0.260399	0.124532	-0.135868	0.137483	0.0108507	0.0125647	-0.00171402	0.794178	0.00157975	1.25235e-06	0.00901607	0.000940319	0.00180792	0.413699	0.536444	0.905319
	683		9589	WTAP	Q15007	protein coding	no	IStoI,HtoMCLx,BtoMCL,MCL(e)toMCL	-0.0586726	0.0961233	0.0251452	0.0374507	0.0495098	0.0880378	-0.0771443	0.0136278	-0.0907721	0.785312	0.0369956	0.55082	0.39467	0.269736	0.000852047	3.53495e-06	0.625942	1.05176e-08
	684		79673	ZNF329	Q86UD4	protein coding	no	NtoA,HtoMCLx,BtoMCL(e),MCL(e)toMCL	0.0563924	0.0231099	0.00734699	0.0795022	0.0868492	0.0933807	0.00694428	0.0557814	-0.0488371	0.794178	0.649796	0.856955	0.0602261	0.0129904	0.00117643	0.690591	0.0116387	0.0019818
	685		23596	OPN3	Q9H1Y3	protein coding	yes	ItoA,NtoA,HtoMCLx,	0.0757923	-0.0855473	0.256554	-0.00975491	0.246799	-0.0999091	0.0156149	-0.0152097	0.0308247	0.794178	0.151786	2.44861e-05	0.896136	4.52347e-05	0.0132326	0.693532	0.809162	0.363233
	686		84267	C9orf64	Q5T6V5	protein coding	no	BtoMCL,BtoMCL(e),	0.053776	-0.0336943	0.0334222	0.0200817	0.053504	-0.0566981	-0.0329965	-0.0475438	0.0145474	0.787784	0.458234	0.317452	0.649941	0.0872003	0.216987	0.0241514	0.0158513	0.29072
	687		9491	PSMF1	Q92530	protein coding	no	NtoA,BtoMCL(e),MCL(e)toMCL	0.0542035	-0.0114033	0.0289443	0.0428002	0.0717445	-0.0053783	-0.00478565	0.0320573	-0.036843	0.774113	0.827483	0.369683	0.283801	0.0246398	0.769863	0.550606	0.00128509	1.78409e-07
	688		22861	NLRP1	Q9C000	protein coding	no	NtoA,HtoMCLx,BtoMCL,BtoMCL(e),MCL(e)toMCL	-0.0385231	-0.0232485	-0.0774521	-0.0788215	-0.156274	-0.0730435	0.0557222	0.142869	-0.0871463	0.794178	0.641463	0.0631925	0.0838915	0.000582587	0.00678861	0.0235961	6.97672e-05	0.0010131
	689		84706	GPT2	Q8TD30	protein coding	no	NtoI,NtoA,HtoMCLx,	0.1305	0.126387	-0.0732279	0.256887	0.183659	0.117582	0.0114023	0.0598964	-0.0484942	0.793203	0.189167	0.324859	0.0111259	0.0210042	0.00463989	0.717363	0.137521	0.0703789
	690		2926	GRSF1	Q12849	protein coding	no	NtoA,MCL(e)toMCL	0.0794593	0.0284593	-0.00257586	0.107919	0.105343	0.00716661	-0.0205797	0.0245699	-0.0451496	0.785312	0.682199	0.966029	0.064017	0.0271073	0.809434	0.0668551	0.12742	1.53857e-05
	691		10077	TSPAN32	Q96QS1	protein coding	no	NtoA,HtoMCLx,BtoMCL(e),MCL(e)toMCL	-0.0761862	0.0298604	-0.0549968	-0.0463257	-0.160965	-0.122546	0.0153825	0.076248	-0.0608655	0.794178	0.598139	0.0652687	0.051869	0.00156965	0.000365904	0.413331	0.00228836	0.000711493
	692		80317	ZKSCAN3	Q9BRR0	protein coding	no	NtoA,BtoMCL(e),	0.0403614	-0.0170334	0.0337892	0.0233281	0.0571173	-0.0287426	0.00875112	0.0171961	-0.00844497	0.785312	0.63702	0.170574	0.452623	0.0186763	0.542807	0.125647	0.0278677	0.121808
	693		28982	FLVCR1	Q9Y5Y0	protein coding	no	BtoMCL,BtoMCL(e),	-0.0418505	0.0431231	-0.013707	0.00127254	-0.0124345	0.0605917	0.0557198	0.0506692	0.00505062	0.767882	0.173712	0.616937	0.978895	0.643907	0.0895997	3.48516e-05	0.00680682	0.742483
	694		8859	STK19	P49842	protein coding	no	IStoI,ItoA,HtoMCLx,	0.0456391	-0.0722461	0.0707384	-0.0266069	0.00147108	0.113481	0.0261215	-0.00852431	0.0346458	0.790207	0.0127924	0.0286697	0.078044	0.750591	0.00224999	0.254662	0.832743	0.0872816
	695		114034	TOE1	Q96GM8	protein coding	no	HtoMCLx,BtoMCL,MCL(e)toMCL	-0.0515429	0.00708602	0.00367825	-0.0444569	-0.0407786	0.13911	-0.0342115	0.0226298	-0.0568413	0.785312	0.891615	0.919763	0.24611	0.182349	0.000474163	0.00169252	0.160279	6.90262e-08
	696		1558	CYP2C8	P10632	protein coding	no	HtoMCLx,BtoMCL,	0.0925091	-0.107286	0.0994449	-0.0147765	0.0846684	0.185018	0.0764633	0.0543017	0.0221616	0.785312	0.131103	0.06064	0.853449	0.107331	0.0301053	0.00469091	0.176709	0.429961
	697		113000	RPUSD1	Q9UJJ7	protein coding	no	IStoI,ItoA,NtoI,	-0.075676	-0.122891	0.110743	-0.198567	-0.0878244	-0.0135579	0.00708932	0.00752864	-0.000439317	0.794178	0.0454751	0.0201102	0.00229305	0.0526976	0.578316	0.424108	0.582007	0.962777
	698		841	CASP8	Q14790	protein coding	no	ItoA,NtoA,HtoMCLx,BtoMCL,BtoMCL(e),MCL(e)toMCL	0.0563735	-0.0546684	0.0816959	0.0017051	0.083401	0.052779	0.0509004	0.110268	-0.0593681	0.767882	0.202013	0.0156344	0.976101	0.0129371	0.0490106	0.00108067	6.77407e-07	0.000137524
	699		11046	SLC35D2	Q76EJ3	protein coding	no	NtoA,HtoMCLx,BtoMCL(e),MCL(e)toMCL	0.0859827	0.00519156	0.0104237	0.0911743	0.101598	-0.136977	-0.00570536	0.0581137	-0.063819	0.794178	0.960628	0.874081	0.156868	0.0462739	0.00995839	0.736483	0.00490078	1.34878e-05
	700		6723	SRM	P19623	protein coding	no	IStoI,NtoI,NtoA,BtoMCL,	-0.0680101	-0.123782	0.0773249	-0.191792	-0.114467	-0.0463337	0.0240352	0.016738	0.00729728	0.787784	0.0308855	0.0744857	0.00158607	0.00731386	0.0544454	0.0377273	0.346549	0.541883
	701		57212	TP73-AS1	-	asRNA	no	HtoMCLx,BtoMCL(e),MCL(e)toMCL	0.0537633	-0.00453596	-0.0505701	0.0492274	-0.00134274	0.0759393	0.00531743	0.0516253	-0.0463078	0.794178	0.94261	0.124361	0.227106	0.975175	0.0028445	0.735103	0.00695517	0.000560908
	702		6877	TAF5	Q15542	protein coding	no	IStoI,BtoMCL(e),MCL(e)toMCL	-0.0515992	0.0839128	-0.0516816	0.0323137	-0.0193679	0.0330001	0.00848667	-0.0532681	0.0617548	0.803467	0.0434801	0.101933	0.434196	0.563792	0.477062	0.598372	0.00402296	3.65545e-07
	703		131408	FAM131A	Q6UXB0	protein coding	no	ItoA,NtoI,HtoMCLx,BtoMCL,	0.0550841	0.0690127	-0.0741625	0.124097	0.0499343	0.0518701	0.0265259	0.0106514	0.0158745	0.794178	0.124035	0.0336128	0.00653764	0.124004	0.0107748	0.00394747	0.473651	0.0727585
	704		904	CCNT1	O60563	protein coding	no	ItoA,NtoA,HtoMCLx,BtoMCL,MCL(e)toMCL	-0.0444231	-0.00612225	-0.050599	-0.0505453	-0.101144	0.165206	0.0481093	0.000985054	0.0471242	0.794178	0.894986	0.0471668	0.127605	0.000883095	0.000525568	1.42566e-06	0.961612	3.60073e-07
	705		9353	SLIT2	O94813	protein coding	no	IStoI,ItoA,BtoMCL,MCL(e)toMCL	-0.0696797	0.18265	-0.104596	0.112971	0.00837515	0.0845561	0.0502792	0.00348032	0.0467989	0.773375	0.00533458	0.0322149	0.0538767	0.870488	0.184522	1.11461e-06	0.855694	9.25591e-07
	706		169981	SPIN3	Q5JUX0	protein coding	no	NtoI,NtoA,BtoMCL,BtoMCL(e),	0.0818778	0.0814501	-0.0641698	0.163328	0.0991581	-0.00305376	0.0467991	0.068789	-0.0219898	0.794178	0.233271	0.225074	0.0127104	0.0417566	0.936245	0.00121097	0.00112832	0.174521
	707		84549	MAK16	Q9BXY0	protein coding	no	HtoMCLx,BtoMCL(e),MCL(e)toMCL	-0.0467352	0.0451601	-0.0401935	-0.00157508	-0.0417686	0.216862	-1.03744e-05	-0.0639741	0.0639638	0.806966	0.230481	0.161435	0.976012	0.135815	0.000380659	0.999577	0.000549103	4.23102e-07
	708		374879	ZNF699	Q32M78	protein coding	yes	IStoI,ItoA,NtoI,NtoA,	0.0478916	-0.131758	0.159601	-0.083866	0.0757348	0	0	0	0	0.785312	0.00239094	1.25834e-05	0.0128802	0.0106221	1	1	1	1
	709		2744	GLS	O94925	protein coding	no	NtoA,BtoMCL,BtoMCL(e),MCL(e)toMCL	-0.0830537	0.0422386	-0.0936779	-0.0408151	-0.134493	-0.0158734	-0.0966938	-0.0696465	-0.0270473	0.794178	0.560294	0.0658012	0.538082	0.00972274	0.573102	5.78838e-10	0.000376457	0.0401806
	710		132299	OCIAD2	Q56VL3	protein coding	no	NtoA,HtoMCLx,BtoMCL,	0.049202	0.0190013	0.0593087	0.0682033	0.112447	0.170851	-0.0418736	-0.0358241	-0.00604948	0.773375	0.64864	0.222316	0.0542485	0.00137232	0.000485232	0.011413	0.130874	0.728219
	711		54508	EPB41L4A-DT	-	ncRNA	no	BtoMCL,MCL(e)toMCL	0.0433982	-0.00742945	-0.0313038	0.0359688	0.00466493	8.24066e-05	-0.0275107	-0.0062703	-0.0212404	0.759951	0.871192	0.22236	0.24863	0.869259	0.99803	0.000267284	0.621782	0.00218997
	712		81894	SLC25A28	Q96A46	protein coding	no	ItoA,NtoA,BtoMCL,BtoMCL(e),MCL(e)toMCL	-0.0466487	0.051297	-0.11147	0.0046483	-0.106822	-0.0380731	0.0384133	0.0777814	-0.0393681	0.782907	0.148765	0.0005103	0.916806	0.000796538	0.106637	2.9469e-05	9.09566e-09	3.58427e-05
	713		9698	PUM1	Q14671	protein coding	no	ItoA,NtoI,HtoMCLx,MCL(e)toMCL	0.0478804	0.0331109	-0.0202789	0.0717038	0.0514249	0.0736242	-0.00738448	0.0198547	-0.0272391	0.77006	0.412528	0.0171868	0.0424894	0.0818737	0.00169968	0.524664	0.20656	0.0056857
	714		9172	MYOM2	P54296	protein coding	no	MCL(e)toMCL	0.150002	-0.00842535	0.00106949	0.141577	0.142646	0.0121878	0.0195058	-0.0155356	0.0350414	0.794123	0.965793	0.993996	0.209192	0.0967213	0.718548	0.229967	0.530583	0.011453
	715		2101	ESRRA	P11474	protein coding	no	NtoI,BtoMCL,MCL(e)toMCL	-0.0575479	-0.0313628	0.0250366	-0.0889107	-0.0638742	-0.0391022	0.0267642	-0.0142763	0.0410405	0.806966	0.526901	0.500069	0.0435392	0.0669078	0.178177	0.000148907	0.159629	8.6168e-10
	716		203522	INTS6L	Q5JSJ4	protein coding	no	IStoI,ItoA,NtoA,BtoMCL,	-0.0529145	0.110331	-0.125953	0.0574168	-0.0685361	0.0852974	0.0385225	0.0532058	-0.0146832	0.794123	0.0156264	0.000878305	0.174543	0.0329372	0.0634202	0.0497839	0.0553717	0.474685
	717		2323	FLT3LG	P49771	protein coding	yes	NtoI,NtoA,HtoMCLx,BtoMCL,BtoMCL(e),MCL(e)toMCL	-0.0837631	-0.102568	0.0608547	-0.186331	-0.125477	-0.0959091	0.0614686	0.105508	-0.0440391	0.806966	0.0995131	0.185879	0.00486122	0.0156619	0.0127199	0.000321001	2.41309e-05	0.0167581
	718		90416	CCDC32	Q9BV29	protein coding	no	IStoI,ItoA,NtoI,HtoMCLx,BtoMCL,MCL(e)toMCL	-0.0321135	-0.0162026	0.0691723	-0.0708077	-0.0394502	-0.148685	-0.0871176	-0.0229892	-0.0641284	0.800635	0.0311169	0.0146621	0.00312314	0.105078	0.00320212	1.91746e-06	0.415924	9.04651e-05
	719		219902	TLCD5	Q6ZRR5	protein coding	no	BtoMCL,MCL(e)toMCL	0.0751074	-0.0513809	0.0420293	0.0237265	0.0657558	0.0482518	0.0218546	-0.0135562	0.0354108	0.785312	0.410949	0.361546	0.696603	0.11982	0.514389	0.00993492	0.283328	4.73199e-06
	720		284370	ZNF615	Q8N8J6	protein coding	no	NtoI,NtoA,HtoMCLx,MCL(e)toMCL	0.0577605	0.0819663	-7.22308e-05	0.139727	0.139655	0.197247	-0.0213752	0.02333	-0.0447052	0.806966	0.0703595	0.999071	0.00369657	0.000663205	0.00573309	0.209873	0.371337	0.00464632
	721		8565	YARS1	P54577	protein coding	no	ItoA,NtoA,BtoMCL(e),MCL(e)toMCL	-0.0657503	0.00669866	-0.0792021	-0.0590516	-0.138254	-0.0133176	-0.0263471	-0.143146	0.116799	0.785312	0.927128	0.0499308	0.223527	0.00160412	0.724141	0.309824	7.09111e-06	3.78874e-08
	722		81606	LBH	Q53QV2	protein coding	no	ItoA,HtoMCLx,BtoMCL,MCL(e)toMCL	0.0439209	0.060226	0.0345607	0.07867	0.0252055	-0.115906	-0.213127	-0.080378	-0.132749	0.767316	0.106139	0.0298429	0.0578597	0.307758	0.0192051	5.62093e-11	0.0556681	8.86362e-07
	723		221692	PHACTR1	Q9C0D0	protein coding	no	NtoA,BtoMCL,BtoMCL(e),MCL(e)toMCL	0.104413	-0.0828117	0.117807	0.0216011	0.139408	0	-0.128716	-0.19817	0.069454	0.806966	0.334123	0.065479	0.829911	0.0300425	1	0.000175216	6.32504e-06	0.0109304
	724		262	AMD1	P17707	protein coding	no	ItoA,NtoI,NtoA,BtoMCL,BtoMCL(e),	-0.00865803	-0.0107993	0.19785	-0.0194574	0.178393	-0.0429602	-0.101634	-0.0776675	-0.0239665	0.7912	0.556684	0.00069725	0.0456756	0.0018552	0.259231	5.64987e-08	0.00125502	0.145141
	725		205428	DIPK2A	Q8NDZ4	protein coding	yes	IStoI,ItoA,NtoI,NtoA,HtoMCLx,BtoMCL,MCL(e)toMCL	-0.0480511	0.180917	-0.0671316	0.132866	0.0657346	-0.0914977	-0.0318359	0.0118082	-0.0436441	0.785312	0.000552762	0.0482036	0.00302966	0.0325702	0.0177751	0.00411265	0.517219	2.87948e-05
	726		23279	NUP160	Q12769	protein coding	yes	NtoI,NtoA,HtoMCLx,BtoMCL,BtoMCL(e),MCL(e)toMCL	0.046237	0.0493986	0.0396484	0.0956356	0.135284	0.109702	0.0738768	0.124292	-0.0504155	0.792894	0.162029	0.135299	0.0091634	0.000134862	0.00592543	1.17568e-08	3.38564e-11	6.68523e-05
	727		7398	USP1	O94782	protein coding	yes	IStoI,ItoA,NtoI,	-0.0651839	0.179111	-0.131095	0.113927	-0.0171678	0.0421493	0.0313845	0.0122097	0.0191748	0.814732	0.00315457	0.00214529	0.0236606	0.693903	0.361606	0.139351	0.738604	0.352112
	728		140707	BRI3BP	Q8WY22	protein coding	no	HtoMCLx,	-0.0462594	0.0588525	-0.000621288	-0.0333132	-0.0466783	-0.0896593	0	0	0	0.806966	0.450553	0.492891	0.507223	0.185613	0.00340425	1	1	1
	729		29914	UBIAD1	Q9Y5Z9	protein coding	no	ItoA,NtoA,BtoMCL,MCL(e)toMCL	-0.0480521	0.0210789	-0.0639784	-0.0269732	-0.0909516	-0.00828648	-0.0293644	0.000347817	-0.0297122	0.813419	0.628029	0.0299841	0.496381	0.0037486	0.674337	0.00306596	0.986931	0.00119484
	730		10916	MAGED2	Q9UNF1	protein coding	no	NtoA,BtoMCL,MCL(e)toMCL	0.0473783	0.0126863	-0.0025163	0.0600646	0.0575483	-0.0244576	-0.0386385	0.0218034	-0.0604418	0.806966	0.794047	0.947675	0.0961428	0.0453836	0.639553	0.000975701	0.216373	9.06609e-08
	731		114991	ZNF618	Q5T7W0	protein coding	no	HtoMCLx,	0.0612274	-0.000118818	-0.0175272	0.0611086	0.0435814	0.132786	0.0313172	0.0367146	-0.00539736	0.800635	0.998952	0.683555	0.188869	0.229193	0.00649857	0.235206	0.35176	0.85222
	732		29965	CDIP1	Q9H305	protein coding	no	NtoA,BtoMCL,BtoMCL(e),	0.0549162	0.00454222	0.0389102	0.0594584	0.0983686	-0.0521884	0.0879884	0.106158	-0.0181691	0.786591	0.944632	0.28239	0.14542	0.00513057	0.126499	1.54104e-06	2.9086e-05	0.352344
	733		50	ACO2	Q99798	protein coding	no	NtoI,NtoA,HtoMCLx,BtoMCL,BtoMCL(e),	-0.0595043	-0.0404575	0.00481194	-0.0999618	-0.0951499	-0.060562	-0.0729186	-0.0490207	-0.0238979	0.813419	0.431872	0.917186	0.0322769	0.011621	0.0326704	2.58512e-07	0.00849198	0.0566935
	734		11171	STRAP	Q9Y3F4	protein coding	yes	IStoI,ItoA,NtoI,HtoMCLx,BtoMCL,BtoMCL(e),MCL(e)toMCL	-0.0573863	0.166681	-0.089753	0.109294	0.0195414	0.109592	0.0258687	0.0499763	-0.0241076	0.815168	0.00254488	0.0113327	0.0150216	0.600948	0.00146461	0.0192232	0.000957058	0.0227418
	735		5142	PDE4B	Q07343	protein coding	no	NtoI,HtoMCLx,BtoMCL(e),MCL(e)toMCL	0.127659	0.0908652	-0.00944943	0.216425	0.171418	0.164323	0.00788802	0.21506	-0.207172	0.794178	0.344052	0.126435	0.0225479	0.0540597	0.00015825	0.871681	0.000248895	1.87824e-06
	736		9962	SLC23A2	Q9UGH3	protein coding	no	HtoMCLx,BtoMCL,BtoMCL(e),	0.126398	-0.0152283	-0.0475781	0.111169	0.0635914	0.188218	0.0566212	0.0959485	-0.0393273	0.813419	0.912033	0.56367	0.254715	0.432215	4.3825e-05	0.0084295	0.00185161	0.0855411
	737		4067	LYN	P07948	protein coding	yes	NtoI,NtoA,HtoMCLx,MCL(e)toMCL	0.045201	0.0208396	0.0213595	0.0660407	0.0874002	0.0925827	-0.0373996	0.0657847	-0.103184	0.751678	0.559683	0.401431	0.0405115	0.00206794	0.00419153	0.292025	0.193682	0.00136362
	738		126299	ZNF428	Q96B54	protein coding	no	ItoA,NtoA,HtoMCLx,BtoMCL,MCL(e)toMCL	0.0627656	-0.0874849	-0.150244	-0.0247193	-0.174963	0.0657626	0.0637872	-0.0120239	0.075811	0.78333	0.0734614	0.000862199	0.641968	0.000277272	0.0208762	1.14009e-06	0.564742	6.36262e-10
	739		79805	VASH2	Q86V25	protein coding	no	BtoMCL,MCL(e)toMCL	0.11042	-0.0701485	0.0578212	0.0402711	0.0980923	0.0432102	0.16657	0.0428298	0.123741	0.794178	0.466253	0.413677	0.650938	0.121871	0.250389	1.14235e-10	0.233388	3.01648e-07
	740		84961	FBXL20	Q96IG2	protein coding	no	ItoA,NtoI,HtoMCLx,	0.0686399	0.0999689	-0.123313	0.168609	0.0452954	0.0677801	0.00257815	0.00116998	0.00140817	0.828082	0.0726565	0.00585966	0.00375579	0.287263	0.0228993	0.80173	0.946907	0.886035
	741		842	CASP9	P55211	protein coding	no	BtoMCL(e),MCL(e)toMCL	0.0592622	-0.0402277	0.0344368	0.0190345	0.0534714	0.0080442	0.00147643	0.0416273	-0.0401508	0.816519	0.42611	0.364068	0.721085	0.138963	0.834611	0.926635	0.0203404	0.00099207
	742		51042	ZNF593	O00488	protein coding	no	NtoI,BtoMCL(e),MCL(e)toMCL	-0.0614148	-0.0432083	0.066835	-0.104623	-0.0377881	0.0499981	-0.024003	-0.0765404	0.0525375	0.816519	0.419613	0.0848574	0.0313648	0.316246	0.192011	0.130291	0.000173567	0.000112689
	743		80256	FAM214B	Q7L5A3	protein coding	no	IStoI,HtoMCLx,	0.0573029	-0.105321	0.0213521	-0.048018	-0.0266659	-0.133285	-0.00353983	-0.00313567	-0.000404165	0.828082	0.02594	0.55551	0.265092	0.458733	0.00520972	0.731061	0.850827	0.967725
	744		129831	RBM45	Q8IUH3	protein coding	no	IStoI,ItoA,NtoI,BtoMCL,MCL(e)toMCL	-0.0515984	0.134299	-0.0799151	0.0827007	0.0027856	0.0705434	-0.0267028	0.0183725	-0.0450754	0.828082	0.00457292	0.0161505	0.0425652	0.947526	0.139762	0.00684036	0.215166	1.61696e-06
	745		8876	VNN1	O95497	protein coding	no	ItoA,NtoA,HtoMCLx,BtoMCL,MCL(e)toMCL	0.0543104	-0.0486555	0.0778642	0.0056549	0.0835191	-0.315281	0.0726553	-0.0164084	0.0890637	0.785312	0.25666	0.0194309	0.910947	0.0118317	0.00280073	0.00029339	0.62655	1.95506e-06
	746		90701	SEC11C	Q9BY50	protein coding	no	NtoA,BtoMCL,BtoMCL(e),	-0.0657235	0.0165082	-0.0360292	-0.0492154	-0.0852445	-0.0254436	-0.0875358	-0.0866585	-0.000877382	0.829771	0.808695	0.403305	0.34492	0.0370933	0.562397	0.000678859	0.0121618	0.974612
	747		3092	HIP1	O00291	protein coding	no	ItoA,NtoA,BtoMCL,MCL(e)toMCL	0.0764935	-0.0214788	0.111998	0.0550147	0.167013	0.0067091	0.0938561	0.0494355	0.0444206	0.785312	0.781774	0.0278482	0.334718	0.00151938	0.875475	4.75396e-07	0.0590624	0.0140516
	748		26051	PPP1R16B	Q96T49	protein coding	no	HtoMCLx,	0.0766394	0.0101383	-0.0608181	0.0867777	0.0259597	0.159325	0.0285229	0.0470495	-0.0185266	0.787784	0.898228	0.178341	0.123188	0.601556	0.00168156	0.298948	0.230256	0.497097
	749		26160	IFT172	Q9UG01	protein coding	no	ItoA,HtoMCLx,BtoMCL,MCL(e)toMCL	0.0576333	-0.00706935	-0.0712759	0.050564	-0.0207119	0.0751118	0.0520499	0.00143769	0.0506122	0.828082	0.914575	0.0481168	0.260167	0.572186	0.0131828	7.34964e-05	0.95709	3.23169e-05
	750		3839	KPNA3	O00505	protein coding	no	IStoI,BtoMCL(e),MCL(e)toMCL	-0.0825945	0.158086	-0.0794568	0.0754912	-0.00396561	0.0413572	-0.0336828	-0.0737577	0.040075	0.833546	0.0236174	0.124724	0.24391	0.953909	0.395244	0.0765108	0.00295977	0.0154584
	751		23433	RHOQ	P17081	protein coding	yes	IStoI,ItoA,BtoMCL,BtoMCL(e),	-0.0628057	0.0988706	-0.0991777	0.036065	-0.0631127	-0.0231081	-0.0976851	-0.117534	0.0198491	0.792894	0.0447799	0.0101681	0.452163	0.0872003	0.451776	1.76255e-07	9.55468e-07	0.214755
	752		3115	HLA-DPB1	P04440	protein coding	no	HtoMCLx,BtoMCL,BtoMCL(e),MCL(e)toMCL	-0.111235	0.0492717	-0.0405026	-0.0619636	-0.102466	-0.0979864	-0.233386	-0.14136	-0.0920259	0.806966	0.630323	0.585896	0.486381	0.121152	0.000893611	5.1348e-09	0.00492005	0.00406526
	753		9584	RBM39	Q14498	protein coding	no	HtoMCLx,BtoMCL(e),MCL(e)toMCL	0.0593927	-0.0486166	0.0530131	-0.0187681	-0.000578704	0.0975855	0.023459	0.0530068	-0.0295477	0.794178	0.0979788	0.247803	0.360561	0.103309	0.000510451	0.119676	0.00930753	0.037506
	754		10744	PTTG2	Q9NZH5	protein coding	no	IStoI,MCL(e)toMCL	-0.0539951	0.105647	-0.0503388	0.0516524	0.00131359	0.131187	-0.00551568	0.0102247	-0.0157404	0.794178	0.0236078	0.165406	0.246261	0.977722	0.193832	0.520966	0.407391	0.0329153
	755		10451	VAV3	Q9UKW4	protein coding	no	BtoMCL,MCL(e)toMCL	-0.0939076	0.107657	-0.0830087	0.0137497	-0.069259	-0.0848432	-0.0899796	0.0376624	-0.127642	0.833971	0.161023	0.161395	0.885039	0.237883	0.160677	0.000115708	0.30003	2.692e-08
	756		79600	TCTN1	Q2MV58	protein coding	no	ItoA,NtoA,BtoMCL,	-0.0765279	0.0316832	-0.121308	-0.0448447	-0.166153	-0.0258691	-0.0413348	-0.0191989	-0.0221358	0.833546	0.663265	0.0150011	0.474983	0.00177081	0.696279	0.0194838	0.499395	0.185892
	757		9686	VGLL4	Q14135	protein coding	no	BtoMCL(e),MCL(e)toMCL	0.0549695	-0.0416968	-0.00028971	0.0132728	0.0129831	0.00693016	-0.0199843	-0.0571798	0.0371955	0.794178	0.354208	0.995284	0.796463	0.726494	0.74165	0.24526	0.00924389	0.0106896
	758		64965	MRPS9	P82933	protein coding	no	NtoA,HtoMCLx,BtoMCL,	0.0481634	-0.0181704	0.0399582	0.029993	0.0699512	0.101025	0.0483376	0.0465209	0.00181667	0.799022	0.678975	0.170073	0.436485	0.0189324	0.0469207	0.00940479	0.0826356	0.933416
	759		11216	AKAP10	O43572	protein coding	no	NtoI,NtoA,BtoMCL,	0.0510621	0.0615686	-0.0271289	0.112631	0.0855019	0.009781	-0.0341314	-0.0356423	0.00151084	0.816519	0.159502	0.452552	0.00945434	0.00928817	0.652301	0.0394269	0.125974	0.932434
	760		352954	CASTOR3	Q8NAP1	protein coding	no	BtoMCL,BtoMCL(e),MCL(e)toMCL	0.113777	-0.0398027	-0.106449	0.0739743	-0.032475	0	0.0253896	0.0690904	-0.0437008	0.814732	0.70813	0.133524	0.424191	0.680358	1	0.0198881	1.36897e-05	0.00016745
	761		1174	AP1S1	P61966	protein coding	yes	IStoI,ItoA,NtoI,NtoA,BtoMCL,BtoMCL(e),MCL(e)toMCL	0.0594821	-0.0711281	0.217423	-0.0365316	0.128121	-0.00687715	0.204445	0.144337	0.0601082	0.833971	0.00433222	7.61001e-06	0.0388431	0.00183336	0.773826	2.48463e-26	2.33839e-10	0.000354587
	762		6653	SORL1	Q92673	protein coding	no	NtoI,NtoA,HtoMCLx,BtoMCL,BtoMCL(e),MCL(e)toMCL	-0.124057	-0.154279	-0.0771141	-0.278335	-0.355449	-0.52972	-0.338383	-0.519365	0.180983	0.828082	0.14314	0.355316	0.00838602	0.000187668	0.000266603	1.39107e-05	1.05882e-08	1.81571e-05
	763		245932	DEFB119	Q8N690	protein coding	no	NtoA,	0.0446853	0.0157149	0.0311317	0.0604003	0.091532	0	-0.00597047	0.00114767	-0.00711814	0.787784	0.720038	0.300536	0.0745534	0.0022385	1	0.326171	0.918482	0.197123
	764		130617	ZFAND2B	Q8WV99	protein coding	no	NtoI,NtoA,HtoMCLx,BtoMCL(e),MCL(e)toMCL	-0.0460434	-0.0465352	0.0204323	-0.0925786	-0.0721463	-0.0697074	-0.0193234	0.0451877	-0.0645111	0.828082	0.227715	0.518169	0.0147703	0.0141395	0.0012469	0.199933	0.0275533	4.54309e-06
	765		84266	ALKBH7	Q9BT30	protein coding	no	ItoA,NtoA,MCL(e)toMCL	0.0521463	-0.0357792	0.082351	0.0163671	0.098718	-0.0276179	0.0099304	-0.0251972	0.0351276	0.841617	0.43416	0.0150776	0.734078	0.00474756	0.310831	0.399447	0.10298	0.000356033
	766		26009	ZZZ3	Q8IYH5	protein coding	no	IStoI,HtoMCLx,	-0.0481175	0.0822307	-0.0292669	0.0341132	0.00484639	0.0679693	0.0121218	0.0133017	-0.00117986	0.841267	0.0401453	0.341636	0.375075	0.893382	0.0283857	0.415669	0.562414	0.941507
	767		9603	NFE2L3	Q9Y4A8	protein coding	no	NtoA,BtoMCL,MCL(e)toMCL	0.100575	0.0359755	0.0124124	0.136551	0.148963	0.0598205	0.0803133	0.0152427	0.0650706	0.842189	0.711972	0.869615	0.0818384	0.0205456	0.20898	3.41063e-07	0.544491	7.21296e-06
	768		57542	KLHL42	Q9P2K6	protein coding	no	BtoMCL,BtoMCL(e),	-0.0665977	0.0238291	-0.0162412	-0.0427685	-0.0590097	-0.00608517	-0.063646	-0.0816427	0.0179967	0.841267	0.716437	0.734838	0.434868	0.151053	0.829556	0.00566232	0.00534646	0.347176
	769		5636	PRPSAP2	O60256	protein coding	no	NtoI,NtoA,HtoMCLx,BtoMCL,BtoMCL(e),MCL(e)toMCL	-0.0666925	-0.081184	-0.0264949	-0.147877	-0.174371	-0.0733429	-0.173327	-0.112275	-0.0610514	0.833546	0.148392	0.575815	0.00921571	0.000482544	0.00560585	2.28873e-12	0.000162613	0.00158891
	770		11322	TMC6	Q7Z403	protein coding	no	NtoI,NtoA,HtoMCLx,BtoMCL,BtoMCL(e),	-0.0737286	-0.0938059	-0.00507238	-0.167535	-0.172607	-0.0717467	0.0410395	0.0563824	-0.0153429	0.794178	0.124775	0.933471	0.00714657	0.000913768	0.00480123	0.018704	0.021297	0.399342
	771		85464	SSH2	Q76I76	protein coding	no	NtoI,NtoA,BtoMCL,BtoMCL(e),MCL(e)toMCL	0.0484795	0.058856	-0.0417191	0.107336	0.0656164	0.0805483	-0.0445499	0.0510602	-0.0956101	0.797769	0.113652	0.139989	0.00631112	0.0270694	0.094093	0.00169158	0.0107173	6.68792e-11
	772		7072	TIA1	P31483	protein coding	no	NtoI,NtoA,BtoMCL,BtoMCL(e),	0.0567566	0.0422483	-0.0195356	0.0990049	0.0794693	0.0301522	0.069833	0.0853636	-0.0155307	0.833546	0.372538	0.601118	0.027846	0.026428	0.501399	3.16055e-06	3.14068e-05	0.311286
	773		26468	LHX6	Q9UPM6	protein coding	no	BtoMCL,MCL(e)toMCL	-0.0408495	0.0114896	0.0473962	-0.0293599	0.0180363	-0.00894833	0.0177516	0.00291425	0.0148374	0.790207	0.761555	0.0580407	0.355674	0.501024	0.805505	0.0148285	0.830471	0.029533
	774		54108	CHRAC1	Q9NRG0	protein coding	no	IStoI,ItoA,HtoMCLx,BtoMCL,MCL(e)toMCL	0.0459921	-0.0775892	0.0571143	-0.0315971	0.0255172	0.126357	-0.0893184	-0.0248068	-0.0645116	0.845199	0.0427289	0.048229	0.395472	0.387485	0.00104169	9.85018e-06	0.431086	0.00033423
	775		727	C5	P01031	protein coding	no	BtoMCL,MCL(e)toMCL	0.059688	0.0315361	-0.032444	0.0912241	0.0587801	0.110449	-0.0579726	-0.0161467	-0.0418259	0.842189	0.553221	0.401382	0.0522897	0.114778	0.143127	0.0014976	0.595285	0.0106235
	776		9061	PAPSS1	O43252	protein coding	no	NtoA,BtoMCL,BtoMCL(e),	0.0507961	-0.00853105	0.0214335	0.042265	0.0636985	-0.03198	0.04517	0.0560959	-0.0109259	0.842109	0.879999	0.529139	0.298777	0.0464473	0.499401	0.0207297	0.0424178	0.604645
	777		3265	HRAS	P01112	protein coding	no	BtoMCL,BtoMCL(e),	-0.0689106	0.00367305	-0.0126133	-0.0652375	-0.0778508	-0.00782363	0.032722	0.049665	-0.016943	0.847295	0.966623	0.803453	0.235366	0.0723918	0.735225	0.0310348	0.0194368	0.273079
	778		150864	FAM117B	Q6P1L5	protein coding	no	BtoMCL,MCL(e)toMCL	-0.0857401	0.0755572	-0.0158411	-0.0101829	-0.026024	-0.0319044	-0.0967245	-0.0380698	-0.0586547	0.806966	0.281064	0.790458	0.902807	0.638257	0.278715	1.47097e-08	0.101	4.79775e-05
	779		65265	C8orf33	Q9H7E9	protein coding	no	IStoI,HtoMCLx,BtoMCL,BtoMCL(e),	0.0433753	-0.0724299	0.0486233	-0.0290546	0.0195687	0.123507	0.0416656	0.0318947	0.00977094	0.842189	0.0469659	0.0811749	0.425124	0.496881	0.000510451	2.55436e-05	0.0202647	0.329826
	780		29121	CLEC2D	Q9UHP7	protein coding	no	NtoA,BtoMCL,MCL(e)toMCL	-0.0682658	-0.00932913	-0.0479533	-0.0775949	-0.125548	-0.0513419	-0.136152	-0.0588711	-0.0772813	0.828082	0.903816	0.284641	0.139998	0.00535165	0.134332	3.26412e-05	0.219638	0.00736535
	781		11146	GLMN	Q92990	protein coding	no	ItoA,NtoA,HtoMCLx,BtoMCL,BtoMCL(e),	-0.0563479	0.0564825	-0.0994789	0.000134516	-0.0993444	0.144582	0.0657446	0.0592773	0.00646731	0.849468	0.232527	0.00823165	0.997651	0.00783607	0.0437692	7.20146e-07	0.000961741	0.655237
	782		9215	LARGE1	O95461	protein coding	no	BtoMCL,BtoMCL(e),	-0.150701	0.0605637	-0.0314694	-0.0901376	-0.121607	-0.183215	-0.0411763	-0.0631116	0.0219352	0.842189	0.680467	0.777672	0.469008	0.19142	0.0669767	0.00316641	0.000415469	0.0543825
	783		22902	RUFY3	Q7L099	protein coding	no	IStoI,ItoA,NtoI,NtoA,HtoMCLx,BtoMCL,BtoMCL(e),	0.0792968	0.155934	-0.0270945	0.235231	0.0960992	0.145702	0.0612863	0.0809826	-0.0196964	0.843744	0.025132	0.00928908	0.00116289	0.0421958	0.00483449	0.000632886	0.00126081	0.297466
	784		58516	SINHCAF	Q9NP50	protein coding	no	NtoI,NtoA,HtoMCLx,	0.0515022	0.0453113	-0.0293353	0.0968134	0.0674781	0.153646	0	0	0	0.785312	0.236032	0.319452	0.013666	0.028916	0.000383361	1	1	1
	785		2720	GLB1	P16278	protein coding	no	NtoI,	-0.0552526	-0.0388713	0.0634263	-0.0956151	-0.0332772	0	0	0	0	0.828082	0.391368	0.07199	0.0290273	0.131589	1	1	1	1
	786		4063	LY9	Q9HBG7	protein coding	yes	IStoI,NtoI,HtoMCLx,BtoMCL,MCL(e)toMCL	0.0933398	-0.126828	0.0664643	-0.117106	-0.0506413	0.231903	-0.0981546	0.0391837	-0.137338	0.833971	0.00384615	0.194266	0.0285947	0.0665704	0.000230409	0.00060822	0.390434	6.89824e-07
	787		79989	TTC26	A0AVF1	protein coding	no	HtoMCLx,BtoMCL,MCL(e)toMCL	0.0751658	-0.0367021	0.024088	0.0384637	0.0625517	0.147785	0.0254166	0.00316584	0.0222508	0.816519	0.600615	0.643302	0.524751	0.15987	0.0472618	0.00866438	0.864342	0.0138319
	788		57161	PELI2	Q9HAT8	protein coding	no	NtoI,NtoA,MCL(e)toMCL	0.0961916	0.118991	-0.0240128	0.215183	0.19117	0.00703375	0.0168558	0.0769864	-0.0601307	0.843744	0.147072	0.734778	0.00806975	0.00317072	0.850445	0.575131	0.0634632	0.0432058
	789		23635	SSBP2	P81877	protein coding	no	NtoA,HtoMCLx,BtoMCL,BtoMCL(e),MCL(e)toMCL	-0.0979344	0.0186876	-0.0904443	-0.0792468	-0.169691	-0.280375	-0.246204	-0.312331	0.066127	0.847295	0.866426	0.157304	0.312894	0.00883835	0.00224335	3.35005e-07	7.46391e-08	0.0382124
	790		54800	KLHL24	Q6TFL4	protein coding	no	HtoMCLx,BtoMCL,BtoMCL(e),	0.0774661	-0.103225	0.0300825	-0.025759	0.00432356	0.228232	-0.0841283	-0.059975	-0.0241533	0.833971	0.107068	0.5762	0.720482	0.945887	2.20095e-05	6.80202e-05	0.0313194	0.169772
	791		57130	ATP13A1	Q9HD20	protein coding	no	BtoMCL(e),MCL(e)toMCL	0.129832	-0.0457535	-0.104865	0.0840787	-0.0207859	-0.0204261	0.0246228	0.0994928	-0.07487	0.833971	0.711114	0.206936	0.436043	0.831466	0.251804	0.171854	4.27167e-05	1.45953e-05
	792		9649	RALGPS1	Q5JS13	protein coding	no	HtoMCLx,BtoMCL(e),MCL(e)toMCL	0.112122	0.0481183	-0.106991	0.16024	0.0532489	0.0933778	0.00890662	0.0517568	-0.0428501	0.849468	0.639359	0.124012	0.067777	0.479899	0.023584	0.260263	1.84067e-06	6.88768e-08
	793		25825	BACE2	Q9Y5Z0	protein coding	no	IStoI,ItoA,NtoI,NtoA,BtoMCL,BtoMCL(e),	0.0834374	0.194235	0.00638778	0.233472	0.112885	0.0174974	0.0802109	0.104708	-0.0244974	0.803467	0.0175637	0.0218919	0.00352778	0.0267682	0.724141	0.0013533	0.0043491	0.4056
	794		8723	SNX4	O95219	protein coding	no	NtoA,HtoMCLx,BtoMCL,BtoMCL(e),MCL(e)toMCL	0.0510825	0.00790248	0.0342898	0.058985	0.0932748	0.108363	0.0386482	0.105389	-0.0667407	0.855528	0.891967	0.306109	0.145979	0.00674839	0.00316608	0.00369575	5.91907e-08	1.45289e-06
	795		9403	SELENOF	O60613	protein coding	no	IStoI,MCL(e)toMCL	-0.0577058	0.108641	-0.0491573	0.050935	0.00177776	-0.0350758	-0.0422381	0.0484934	-0.0907315	0.828082	0.0241087	0.156728	0.24043	0.970176	0.175773	0.0542175	0.128205	1.28898e-05
	796		5170	PDPK1	O15530	protein coding	no	ItoA,BtoMCL(e),MCL(e)toMCL	-0.0128648	0.0572982	0.0636916	0.0444334	0.0383582	0	0.00527551	0.0485533	-0.0432778	0.832573	0.14109	0.0473201	0.23154	0.317917	1	0.517627	2.38721e-06	4.42253e-09
	797		6929	TCF3	P15923	protein coding	no	IStoI,	0.056449	-0.107623	0.0452697	-0.0511742	-0.00590452	0.000985534	0.00209271	-0.00119557	0.00328829	0.833546	0.0268371	0.220952	0.260167	0.890659	0.969608	0.904056	0.967622	0.833703
	798		84967	LSM10	Q969L4	protein coding	no	NtoI,HtoMCLx,BtoMCL,BtoMCL(e),MCL(e)toMCL	-0.0602329	-0.0677308	0.0679936	-0.127964	-0.0599702	-0.175695	-0.160247	-0.0996665	-0.0605806	0.842109	0.186061	0.0852239	0.0123483	0.107252	0.00917496	3.80481e-13	0.000160648	0.000450244
	799		11156	PTP4A3	O75365	protein coding	no	BtoMCL,BtoMCL(e),MCL(e)toMCL	0.136319	-0.07083	0.0348464	0.0574124	0.0912962	0.0247473	0.108829	0.0596863	0.0491424	0.851428	0.550549	0.714063	0.615608	0.254025	0.494582	1.4669e-07	0.0413353	0.0179367
	800		7347	UCHL3	P15374	protein coding	no	BtoMCL,	-0.0796201	0.0710268	0.0466125	-0.00859332	0.0380192	-0.0544699	-0.0489645	-0.0633827	0.0144182	0.855528	0.300434	0.378882	0.919143	0.468848	0.085987	0.049019	0.0632681	0.554781
	801		26273	FBXO3	Q9UK99	protein coding	no	IStoI,NtoA,HtoMCLx,BtoMCL(e),MCL(e)toMCL	-0.00221662	0.0745892	0.0206051	0.0384911	0.0590961	0.0951332	0.0142455	0.0550252	-0.0407797	0.855528	0.0405649	0.184588	0.301978	0.043186	0.00388359	0.351126	0.00711746	0.00496783
	802		25840	METTL7A	Q9H8H3	protein coding	yes	ItoA,NtoI,BtoMCL,BtoMCL(e),MCL(e)toMCL	0.0600175	0.0631682	-0.109993	0.123186	0.0131925	-0.0458681	-0.0545543	0.0665614	-0.121116	0.855528	0.222789	0.00750769	0.0148063	0.754005	0.35884	0.00864398	0.0239618	6.50209e-09
	803		2185	PTK2B	Q14289	protein coding	yes	NtoI,NtoA,HtoMCLx,BtoMCL,BtoMCL(e),	-0.0651724	-0.0776083	-0.0620359	-0.142781	-0.204817	-0.112581	0.102009	0.0833467	0.0186626	0.854414	0.164779	0.152494	0.0111186	0.00014205	0.0267182	1.80216e-07	0.00179722	0.365036
	804		26207	PITPNC1	Q9UKF7	protein coding	no	NtoI,NtoA,HtoMCLx,BtoMCL(e),MCL(e)toMCL	-0.0773215	-0.0467186	-0.0806435	-0.12404	-0.204684	-0.34089	-0.0153979	-0.121651	0.106253	0.849468	0.515997	0.11744	0.0473818	0.000504831	0.00154487	0.400316	1.43959e-08	1.64623e-14
	805		140901	STK35	Q8TDR2	protein coding	no	ItoA,	0.0599748	-0.0292287	-0.0948947	0.0307461	-0.0641486	0.0603734	-0.00468703	0.00841937	-0.0131064	0.858034	0.607248	0.0157926	0.556938	0.0872003	0.0565441	0.653552	0.582007	0.137552
	806		55174	INTS10	Q9NVR2	protein coding	no	NtoA,BtoMCL,BtoMCL(e),MCL(e)toMCL	-0.0422735	-0.00344681	-0.0167796	-0.0457203	-0.0624999	-0.0257708	-0.0359046	-0.0808972	0.0449926	0.833971	0.946277	0.562386	0.163754	0.0201505	0.384179	0.0383617	0.000366733	0.00282638
	807		54988	ACSM5	Q6NUN0	protein coding	no	BtoMCL,MCL(e)toMCL	0.0374849	0.0154035	-0.0333079	0.0528884	0.0195805	0.0169555	0.0254304	-0.00484453	0.0302749	0.794178	0.670704	0.165406	0.0665791	0.384179	0.526797	0.000813271	0.716937	1.8225e-05
	808		55341	LSG1	Q9H089	protein coding	no	ItoA,NtoI,HtoMCLx,BtoMCL,BtoMCL(e),	0.0630322	0.0994415	-0.144648	0.162474	0.0178259	0.227229	0.0670816	0.0706952	-0.00361363	0.858034	0.0607808	0.00124176	0.00352778	0.687757	8.60349e-05	0.000134985	0.00368872	0.860664
	809		64318	NOC3L	Q8WTT2	protein coding	no	BtoMCL(e),MCL(e)toMCL	-0.0538867	-0.0104739	0.0300506	-0.0643606	-0.0343101	0.0654049	-0.0023462	-0.0477901	0.0454439	0.849468	0.863099	0.408471	0.129783	0.314598	0.421606	0.898669	0.0191493	0.000721805
	810		256281	NUDT14	O95848	protein coding	yes	IStoI,ItoA,NtoI,NtoA,BtoMCL,	0.0746919	-0.225319	0.272232	-0.150627	0.121604	0.0487884	0.0374323	0.0413918	-0.00395956	0.855528	0.00281274	2.59681e-05	0.017907	0.013341	0.106215	0.0236719	0.0865329	0.839409
	811		8813	DPM1	O60762	protein coding	no	ItoA,NtoA,HtoMCLx,MCL(e)toMCL	-0.0423768	0.0112952	0.111001	-0.0310816	0.0799189	0.102704	-0.0139915	0.0194405	-0.0334321	0.849468	0.80122	0.000429157	0.368766	0.00455996	0.00501924	0.329777	0.354256	0.0080521
	812		9681	DEPDC5	O75140	protein coding	no	HtoMCLx,BtoMCL,BtoMCL(e),	0.0877419	-0.00753512	-0.0715002	0.0802068	0.00870654	0.121406	0.0481689	0.0483605	-0.000191559	0.855528	0.94271	0.209078	0.258375	0.900698	0.00230137	0.00428009	0.043829	0.992592
	813		7410	VAV2	P52735	protein coding	no	ItoA,NtoI,BtoMCL,BtoMCL(e),	0.0657437	0.0488469	-0.118103	0.114591	-0.00351258	0.0837744	0.0321736	0.0517206	-0.019547	0.855528	0.424193	0.00911763	0.0340963	0.946435	0.177397	0.00231249	0.000401739	0.0605615
	814		865	CBFB	Q13951	protein coding	yes	IStoI,ItoA,NtoI,BtoMCL,BtoMCL(e),	-0.0523486	0.15533	-0.0777462	0.102981	0.0252347	-0.0106445	-0.0606445	-0.0735217	0.0128772	0.850973	0.00255281	0.0170992	0.0147487	0.456443	0.679981	4.82628e-09	4.88087e-08	0.154753
	815		3662	IRF4	Q15306	protein coding	no	ItoA,HtoMCLx,BtoMCL,BtoMCL(e),MCL(e)toMCL	0.0655363	0.0349657	-0.133988	0.100502	-0.0334857	0.150703	0.0348397	0.0725941	-0.0377544	0.858034	0.578492	0.00329519	0.0575773	0.418229	0.00645364	0.0151588	0.000325271	0.00908957
	816		9404	LPXN	O60711	protein coding	no	HtoMCLx,	0.0377808	-0.0321035	0.00694366	0.00567726	0.0126209	-0.0406783	-0.0200093	-0.0462332	0.0262239	0.770802	0.269901	0.785828	0.875212	0.594906	0.0235465	0.384806	0.130538	0.190527
	817		9466	IL27RA	Q6UWB1	protein coding	no	HtoMCLx,MCL(e)toMCL	-0.0700294	0.00234089	0.00600305	-0.0676885	-0.0616855	-0.118	-0.0274302	0.0417403	-0.0691705	0.842189	0.978895	0.914331	0.221033	0.154216	0.00121988	0.154538	0.127921	0.000102528
	818		3842	TNPO1	Q92973	protein coding	no	IStoI,HtoMCLx,BtoMCL(e),MCL(e)toMCL	0.0480436	-0.081436	-0.0164558	-0.0333924	-0.0498482	0.1008	0.00651862	-0.0313613	0.0378799	0.833971	0.0434801	0.630854	0.404548	0.100337	0.000249783	0.539378	0.0165726	1.57934e-05
	819		163	AP2B1	P63010	protein coding	no	ItoA,NtoA,BtoMCL,MCL(e)toMCL	0.0722107	-0.0372391	-0.170708	0.0349716	-0.135736	-0.02893	0.0590278	0.0291138	0.029914	0.858034	0.583014	0.000993359	0.587902	0.00532643	0.298451	6.45265e-05	0.181433	0.0327461
	820		91137	SLC25A46	Q96AG3	protein coding	no	BtoMCL,MCL(e)toMCL	-0.0458227	0.0263187	-0.00421957	-0.0195039	-0.0237235	-0.0223768	-0.058121	-0.00461881	-0.0535022	0.858034	0.536621	0.908861	0.636418	0.433089	0.443134	9.93172e-07	0.8329	9.40631e-07
	821		23616	SH3BP1	Q9Y3L3	protein coding	no	IStoI,BtoMCL,MCL(e)toMCL	0.0709313	-0.132156	0.0653942	-0.0612251	0.00416915	-0.000764386	0.0606699	0.0248518	0.0358181	0.855528	0.03309	0.167634	0.302564	0.944375	0.985747	0.000182084	0.320071	0.0205099
	822		196513	DCP1B	Q8IZD4	protein coding	no	IStoI,ItoA,	0.0522129	-0.0845259	0.0728198	-0.0323129	0.0405069	-0.0452554	0.00787992	0.0199312	-0.0120513	0.842189	0.0475101	0.0230537	0.425095	0.206568	0.1128	0.46421	0.172036	0.215535
	823		94101	ORMDL1	Q9P0S3	protein coding	no	ItoA,BtoMCL,BtoMCL(e),	-0.0554962	0.081316	-0.0899049	0.0258198	-0.0640852	-0.0113851	0.0441425	0.0576947	-0.0135522	0.846212	0.0768264	0.0129164	0.582848	0.0649491	0.833576	0.000634436	0.00123838	0.306982
	824		2787	GNG5	P63218	protein coding	no	BtoMCL,BtoMCL(e),	-0.0780201	0.0978827	-0.0741346	0.0198627	-0.054272	0	-0.0914814	-0.0805152	-0.0109663	0.858034	0.139358	0.146325	0.797463	0.287051	1	5.59549e-10	1.41161e-05	0.409708
	825		116461	TSEN15	Q8WW01	protein coding	no	NtoI,NtoA,BtoMCL,BtoMCL(e),MCL(e)toMCL	0.0558096	0.0600198	0.0494648	0.115829	0.165294	0	0.100088	0.0527205	0.0473678	0.858034	0.192459	0.15365	0.0135842	0.000209798	1	4.01096e-15	0.000695736	2.00227e-05
	826		5826	ABCD4	O14678	protein coding	no	BtoMCL,BtoMCL(e),	0.0424463	-0.0452768	0.0363867	-0.00283055	0.0335562	0.0305972	0.0284086	0.0403567	-0.0119481	0.806966	0.182409	0.156335	0.946674	0.182996	0.223125	0.00276729	0.00236908	0.223867
	827		3678	ITGA5	P08648	protein coding	no	NtoI,NtoA,HtoMCLx,BtoMCL,BtoMCL(e),	-0.0909072	-0.0837118	-0.0324687	-0.174619	-0.207088	-0.293652	-0.0545435	-0.0471921	-0.00735139	0.858034	0.271698	0.575749	0.0184768	0.00126612	0.00060247	2.66956e-06	0.00203457	0.515918
	828		3840	KPNA4	O00629	protein coding	no	NtoI,NtoA,HtoMCLx,BtoMCL(e),MCL(e)toMCL	0.0476727	0.0429305	0.00252886	0.0906032	0.093132	0.15984	-0.0113668	0.0413704	-0.0527372	0.855528	0.281417	0.946956	0.0205094	0.00433815	0.000157606	0.481343	0.0487624	0.000174207
	829		7433	VIPR1	P32241	protein coding	yes	NtoI,NtoA,HtoMCLx,	-0.0811857	-0.0517117	-0.0415422	-0.132897	-0.17444	-0.124819	0.00493877	0.00592523	-0.000986459	0.858034	0.491951	0.458776	0.0458023	0.00231542	0.0070004	0.75053	0.810091	0.948717
	830		53635	PTOV1	Q86YD1	protein coding	no	BtoMCL,BtoMCL(e),	0.0803051	-0.0831788	0.0357928	-0.00287369	0.0329191	0.00372876	0.105262	0.139834	-0.0345714	0.828082	0.204246	0.511491	0.975445	0.538973	0.897312	1.3107e-08	5.29757e-08	0.0584572
	831		54498	SMOX	Q9NWM0	protein coding	yes	IStoI,NtoA,HtoMCLx,BtoMCL(e),MCL(e)toMCL	0.0916818	-0.198513	-0.0204476	-0.106831	-0.127279	-0.451488	0.00946183	-0.0371322	0.046594	0.858034	0.0124905	0.721501	0.120193	0.0248898	1.47832e-05	0.235851	0.000174944	2.29486e-11
	832		22904	SBNO2	Q9Y2G9	protein coding	no	NtoI,NtoA,MCL(e)toMCL	-0.081384	-0.0842548	0.0517971	-0.165639	-0.113842	-0.037967	0.0145742	-0.00514149	0.0197157	0.858034	0.182898	0.278017	0.0124284	0.0313627	0.062853	0.195922	0.793647	0.0499599
	833		55027	HEATR3	Q7Z4Q2	protein coding	no	ItoA,NtoA,MCL(e)toMCL	-0.0288296	-0.00672204	0.193376	-0.0734326	0.118304	-0.0491345	0.0194161	-0.0325531	0.0519692	0.858034	0.444617	0.00027452	0.171154	0.0140152	0.170219	0.196264	0.101316	2.87386e-05
	834		91782	CHMP7	Q8WUX9	protein coding	no	BtoMCL,	0.0864252	-0.0394289	-0.057087	0.0469963	-0.0100907	0.0225595	0.074745	0.0486411	0.026104	0.858034	0.631144	0.325886	0.534114	0.882786	0.647542	0.00418032	0.216444	0.327902
	835		6039	RNASE6	Q93091	protein coding	yes	ItoA,NtoA,HtoMCLx,	0.104344	-0.117542	0.165627	-0.0131979	0.152429	-0.169081	-0.00272708	-0.0634633	0.0607363	0.849468	0.17789	0.0161114	0.906338	0.0235086	0.0213236	0.961063	0.324904	0.120927
	836		65108	MARCKSL1	P49006	protein coding	no	BtoMCL(e),MCL(e)toMCL	0.0749276	-0.0966116	0.0245389	-0.0216841	0.00285489	0.0228541	-0.0386363	-0.0851935	0.0465571	0.785312	0.100941	0.633819	0.753569	0.963693	0.318256	0.131999	0.0103921	0.0346181
	837		388564	TMEM238	C9JI98	protein coding	yes	IStoI,ItoA,NtoI,	-0.0837385	-0.237082	0.220134	-0.32082	-0.100686	0	0	0	0	0.859597	0.00255281	0.000188807	0.00011936	0.0620577	1	1	1	1
	838		145748	LYSMD4	Q5XG99	protein coding	no	IStoI,ItoA,NtoA,MCL(e)toMCL	-0.0787221	0.13091	-0.196338	0.0521879	-0.14415	0.0455292	-0.00863996	0.0214149	-0.0300548	0.858034	0.0495031	0.000690073	0.41938	0.007205	0.0715719	0.56815	0.314249	0.0230708
	839		92140	MTDH	Q86UE4	protein coding	no	ItoA,NtoA,BtoMCL,	-0.0478112	0.0686257	-0.10986	0.0208144	-0.0890459	0.00930305	-0.0419297	-0.0185125	-0.0234172	0.863452	0.0940549	0.00151118	0.630489	0.00674839	0.662351	0.00372474	0.415107	0.0830381
	840		3356	HTR2A	P28223	protein coding	yes	IStoI,ItoA,NtoI,HtoMCLx,BtoMCL,	-0.0505481	0.188422	-0.199627	0.137874	-0.0617529	-0.179414	-0.0127586	-0.00968455	-0.00307405	0.858034	0.000499318	7.48028e-06	0.00202345	0.0561064	0.00302999	0.00142236	0.0900835	0.446773
	841		9448	MAP4K4	O95819	protein coding	no	HtoMCLx,BtoMCL,MCL(e)toMCL	0.0630909	0.00905918	-0.01275	0.07215	0.0594	0.116765	-0.0787444	-0.0408399	-0.0379046	0.858034	0.899149	0.782142	0.151233	0.14039	0.00233983	0.000130947	0.172074	0.0434219
	842		25914	RTTN	Q86VV8	protein coding	no	HtoMCLx,	0.0625482	-0.0363845	0.0341684	0.0261637	0.0603321	0.133524	-0.00798868	0.0171221	-0.0251108	0.849468	0.517798	0.411406	0.641968	0.125767	0.00314204	0.614882	0.450932	0.0637209
	843		80227	PAAF1	Q9BRP4	protein coding	no	ItoA,NtoA,	0.0450834	-0.029441	0.0611674	0.0156425	0.0768099	-0.00249955	-0.0280098	-0.0253549	-0.00265485	0.858034	0.468703	0.037096	0.712648	0.0108782	0.952643	0.06385	0.253239	0.871973
	844		29993	PACSIN1	Q9BY11	protein coding	no	BtoMCL,MCL(e)toMCL	0.0993568	-0.00442998	-0.0647813	0.0949268	0.0301455	-0.0352615	0.0410084	0.00396504	0.0370433	0.865625	0.972032	0.333942	0.245076	0.673242	0.268818	0.0184412	0.907208	0.0232517
	845		3459	IFNGR1	P15260	protein coding	no	BtoMCL(e),MCL(e)toMCL	-0.0780344	0.0684316	0.012017	-0.00960284	0.00241421	-0.10705	-0.0396776	-0.12674	0.0870627	0.841267	0.299572	0.83208	0.902757	0.970176	0.071961	0.0835071	1.63126e-05	6.57697e-06
	846		8204	NRIP1	P48552	protein coding	yes	HtoMCLx,BtoMCL,BtoMCL(e),MCL(e)toMCL	-0.0829791	0.105336	-0.084708	0.0223569	-0.0623511	-0.16587	-0.202695	-0.436524	0.233829	0.859918	0.134683	0.113723	0.779345	0.243162	0.0400233	1.58077e-09	6.88554e-22	6.63955e-25
	847		92935	MARS2	Q96GW9	protein coding	no	BtoMCL,BtoMCL(e),	-0.0515838	0.0308119	0.0527803	-0.020772	0.0320084	0.0179885	-0.0510522	-0.0622561	0.0112038	0.855528	0.506637	0.125947	0.666497	0.364061	0.655861	2.51841e-05	6.96157e-05	0.293855
	848		51278	IER5	Q5VY09	protein coding	no	NtoI,NtoA,BtoMCL,BtoMCL(e),	0.0574317	0.0414022	0.00864708	0.0988339	0.107481	-0.0159467	-0.160295	-0.202337	0.0420415	0.858034	0.408512	0.837617	0.0342502	0.005953	0.727352	1.24365e-05	1.55945e-05	0.169098
	849		57117	INTS12	Q96CB8	protein coding	yes	NtoA,HtoMCLx,BtoMCL,BtoMCL(e),MCL(e)toMCL	0.039508	0.0076481	0.0464302	0.0471561	0.0935863	0.196604	0.068176	0.117286	-0.0491102	0.856837	0.861268	0.0635443	0.133672	0.00113145	0.00022824	3.1192e-12	1.28495e-15	3.20501e-07
	850		91949	COG7	P83436	protein coding	no	NtoA,BtoMCL,MCL(e)toMCL	0.0473288	-0.0312318	0.0443276	0.016097	0.0604247	0.0168723	-0.0498471	0.0120869	-0.061934	0.841617	0.460051	0.146511	0.702145	0.0418579	0.489025	2.44201e-05	0.534613	4.87858e-08
	851		8932	MBD2	Q9UBB5	protein coding	no	NtoI,BtoMCL,BtoMCL(e),	-0.0749993	-0.0541159	0.0588261	-0.129115	-0.070289	0.0169777	-0.0415685	-0.0295384	-0.0120302	0.860488	0.383961	0.193975	0.0322769	0.151701	0.328609	2.04844e-08	0.00195861	0.0619343
	852		11183	MAP4K5	Q9Y4K4	protein coding	no	NtoI,HtoMCLx,BtoMCL(e),MCL(e)toMCL	0.0524085	0.0536884	-0.0466437	0.106097	0.0594532	0.065094	0.00598352	0.0433071	-0.0373236	0.858034	0.258574	0.199979	0.0185414	0.0756735	0.0185917	0.697085	0.0207336	0.00339838
	853		128611	ZNF831	Q5JPB2	protein coding	no	ItoA,NtoA,BtoMCL,BtoMCL(e),MCL(e)toMCL	-0.0687032	0.0348249	-0.113963	-0.0338782	-0.165118	0	-0.0456008	-0.0885769	0.0429761	0.867097	0.641689	0.00156809	0.410372	0.000420867	1	0.0184668	0.000476201	0.00996865
	854		25780	RASGRP3	Q8IV61	protein coding	no	NtoI,NtoA,HtoMCLx,BtoMCL,BtoMCL(e),	-0.142408	-0.210797	0.0702032	-0.353205	-0.283002	-0.541019	-0.418373	-0.471898	0.0535254	0.855528	0.103502	0.520836	0.0066214	0.00433854	0.000196616	1.19438e-09	1.69694e-09	0.14248
	855		5607	MAP2K5	Q13163	protein coding	no	ItoA,NtoA,	0.0610848	0.0384989	0.0832408	0.0789669	0.0942806	0.0312265	0.00910277	0.00488847	0.0042143	0.868277	0.163156	0.0415119	0.0652557	0.00779719	0.296894	0.481031	0.825068	0.743754
	856		1196	CLK2	P49760	protein coding	yes	IStoI,ItoA,NtoA,	-0.0183659	0.103655	-0.1477	0.058779	-0.135871	0	0.0107655	0.0371046	-0.0263392	0.868277	0.0126091	1.34401e-06	0.102552	6.72273e-05	1	0.515071	0.0871442	0.069846
	857		2618	GART	P22102	protein coding	no	ItoA,NtoA,BtoMCL(e),MCL(e)toMCL	0.0640924	0.0123026	0.0937159	0.0622704	0.155986	0.0119549	-0.00269298	-0.0319379	0.0292449	0.858034	0.862414	0.036872	0.233134	0.00104758	0.663048	0.807494	0.0114398	0.000521814
	858		51734	MSRB1	Q9NZV6	protein coding	no	ItoA,BtoMCL,BtoMCL(e),MCL(e)toMCL	0.113089	-0.146149	0.148658	-0.0330609	0.115597	-0.0583003	0.0602486	0.103366	-0.043117	0.855528	0.127319	0.0474677	0.768953	0.109832	0.241859	0.00114913	6.78466e-05	0.0194863
	859		28951	TRIB2	Q92519	protein coding	no	NtoA,HtoMCLx,	-0.107938	-0.000923173	-0.0558561	-0.108861	-0.164717	-0.114935	-0.0702247	-0.0497262	-0.0204985	0.849468	0.994981	0.460527	0.204715	0.0187681	0.0151799	0.0796752	0.415773	0.606336
	860		10695	CNPY3	Q9BT09	protein coding	no	IStoI,ItoA,NtoA,HtoMCLx,BtoMCL,BtoMCL(e),	0.0449955	-0.0859113	0.126286	-0.0409158	0.0853703	-0.0616441	0.0615651	0.0844891	-0.022924	0.867334	0.0325004	0.000380094	0.28191	0.00615429	0.0173162	1.62627e-05	1.78067e-05	0.105529
	861		79961	DENND2D	Q9H6A0	protein coding	no	NtoA,HtoMCLx,	-0.0505364	0.0088634	-0.0278484	-0.041673	-0.0695214	-0.155161	0.0156664	-0.0394144	0.0550809	0.833546	0.875564	0.407347	0.293171	0.0279247	0.0122595	0.665516	0.42521	0.0578595
	862		81558	FAM117A	Q9C073	protein coding	no	NtoI,BtoMCL,BtoMCL(e),MCL(e)toMCL	0.06329	0.0469719	-0.0853466	0.110262	0.0249152	-0.0786858	0.0738828	0.156321	-0.0824379	0.847295	0.443001	0.0529559	0.0386423	0.541135	0.0774328	0.000551692	4.44288e-07	0.000178148
	863		22936	ELL2	O00472	protein coding	no	HtoMCLx,BtoMCL,BtoMCL(e),	-0.0797924	-0.00205397	0.00961472	-0.0818463	-0.0722316	0.194496	-0.116468	-0.115807	-0.000661745	0.855528	0.982676	0.869911	0.203757	0.164651	0.0157285	1.20663e-06	7.74219e-05	0.974618
	864		644873	LINC01184	-	lncRNA	no	IStoI,ItoA,NtoA,BtoMCL,BtoMCL(e),MCL(e)toMCL	0.0573497	-0.103369	0.144574	-0.0460194	0.0985542	0	-0.0802903	-0.106971	0.0266806	0.859597	0.0337005	0.000535822	0.294874	0.0109228	1	3.36548e-08	4.13004e-09	0.0107641
	865		27327	TNRC6A	Q8NDV7	protein coding	no	HtoMCLx,BtoMCL,	0.0458121	-0.0489743	0.0406488	-0.00316221	-0.0037214	0.0971684	0.0335252	0.0321954	0.00132981	0.858034	0.137489	0.121637	0.201706	0.0927314	0.0181199	0.00468481	0.0565144	0.923658
	866		2796	GNRH1	P01148	protein coding	no	ItoA,BtoMCL,	-0.0670312	0.103686	-0.104368	0.0366551	-0.0677131	0.0253385	0.0236064	0.00416752	0.0194388	0.868277	0.0753557	0.0215829	0.538816	0.122726	0.625522	0.0296566	0.836848	0.0560842
	867		3654	IRAK1	P51617	protein coding	no	NtoA,BtoMCL,MCL(e)toMCL	-0.0542136	-0.00102421	-0.0506307	-0.0552378	-0.105868	-0.000884701	-0.035252	0.0173533	-0.0526053	0.858034	0.988153	0.161952	0.209219	0.00488895	0.982463	0.029031	0.508586	0.000449689
	868		4047	LSS	P48449	protein coding	no	HtoMCLx,MCL(e)toMCL	0.0602803	-0.0216747	-0.0149447	0.0386056	0.0236609	0.108219	-0.0132924	0.0249122	-0.0382046	0.867334	0.721982	0.739821	0.461388	0.578394	0.000192443	0.311663	0.174603	0.00101894
	869		253018	HCG27	-	ncRNA	no	NtoA,	-0.0630102	0.0157121	-0.0618517	-0.0472982	-0.10915	-0.0129119	0.0292946	0.0500612	-0.0207665	0.863109	0.81346	0.116438	0.381123	0.010327	0.68234	0.132862	0.0735766	0.306389
	870		2526	FUT4	P22083	protein coding	no	ItoA,NtoA,BtoMCL,BtoMCL(e),MCL(e)toMCL	0.0548859	-0.00629962	0.100095	0.0485862	0.148681	0.0584087	0.0836146	0.0558375	0.0277772	0.868277	0.925931	0.00870311	0.294223	0.000525978	0.0897122	5.49668e-09	0.00372752	0.0480287
	871		241	ALOX5AP	P20292	protein coding	no	NtoA,HtoMCLx,BtoMCL,MCL(e)toMCL	0.0527082	-0.0211196	0.0411777	0.0315886	0.0727663	-0.148667	-0.108175	-0.0215207	-0.0866538	0.794178	0.652644	0.189738	0.45433	0.0240758	0.00314204	0.00566812	0.758161	0.0155166
	872		26272	FBXO4	Q9UKT5	protein coding	no	ItoA,BtoMCL,BtoMCL(e),	-0.0569814	-0.0216745	0.0944093	-0.0786559	0.0157534	-0.00599814	-0.0636127	-0.0587099	-0.00490284	0.868277	0.716087	0.0161658	0.0955066	0.701687	0.872564	1.72293e-06	0.000483513	0.687668
	873		2060	EPS15	P42566	protein coding	no	BtoMCL,BtoMCL(e),	-0.0760991	0.0704957	-0.0619699	-0.00560342	-0.0675733	-0.00694136	-0.143986	-0.108528	-0.0354584	0.868277	0.299572	0.229379	0.947697	0.176813	0.823481	3.18007e-10	0.000130896	0.0595002
	874		9882	TBC1D4	O60343	protein coding	no	ItoA,NtoA,HtoMCLx,BtoMCL(e),MCL(e)toMCL	-0.103676	-0.0577489	-0.149227	-0.161425	-0.310652	-0.188292	-0.0530278	-0.265751	0.212724	0.867334	0.571781	0.0365858	0.0605839	0.000212001	0.011481	0.272951	1.9102e-06	3.43891e-10
	875		7175	TPR	P12270	protein coding	no	MCL(e)toMCL	0.0370673	-0.025516	-0.00442557	0.0115514	0.00712578	0.103379	-0.00919865	0.016266	-0.0254646	0.858034	0.44193	0.879373	0.744471	0.795353	0.113656	0.438812	0.340747	0.0140511
	876		81577	GFOD2	Q3B7J2	protein coding	no	NtoI,	0.0634425	0.0501258	-0.0541891	0.113568	0.0593792	0.0566414	0.000399947	0.0106544	-0.0102545	0.868277	0.406624	0.222943	0.0344374	0.144393	0.10328	0.964647	0.323927	0.130427
	877		55253	TYW1	Q9NV66	protein coding	no	BtoMCL,MCL(e)toMCL	0.0462623	0.0157817	-0.0105519	0.062044	0.0514921	0.0321269	0.0783412	0.0272779	0.0510633	0.869669	0.745925	0.765611	0.104601	0.0914585	0.211494	1.14763e-05	0.3159	0.00222201
	878		57134	MAN1C1	Q9NR34	protein coding	no	NtoA,HtoMCLx,BtoMCL,MCL(e)toMCL	-0.0974113	0.0111867	-0.071279	-0.0862246	-0.157504	-0.151438	0.127929	0.0154853	0.112444	0.868277	0.923179	0.256368	0.296748	0.0157085	0.021449	4.6296e-09	0.66353	2.23424e-08
	879		22850	ADNP2	Q6IQ32	protein coding	no	HtoMCLx,BtoMCL,BtoMCL(e),	-0.0457809	-0.0207183	0.0481787	-0.0664992	-0.0183205	0.17548	-0.07921	-0.0936679	0.0144579	0.868277	0.655303	0.118359	0.0801703	0.569291	0.000760244	0.000762475	0.00226148	0.505977
	880		55920	RCC2	Q9P258	protein coding	no	BtoMCL(e),MCL(e)toMCL	0.0443055	-0.00321952	-0.0250079	0.0410859	0.016078	0.00461509	0.0266441	-0.0718542	0.0984983	0.792894	0.948277	0.357378	0.216126	0.577003	0.0860535	0.177719	0.00445057	1.49555e-08
	881		51163	DBR1	Q9UK59	protein coding	no	HtoMCLx,BtoMCL,BtoMCL(e),	0.0496845	0.0218736	-0.0570796	0.0715581	0.0144785	0.115895	0.0901439	0.12068	-0.0305364	0.833971	0.662989	0.0836456	0.0714559	0.653732	0.0117455	6.96807e-09	4.62753e-08	0.0580387
	882		8482	SEMA7A	O75326	protein coding	yes	IStoI,ItoA,NtoA,BtoMCL(e),MCL(e)toMCL	0.0558364	-0.102173	-0.125707	-0.0463365	-0.172043	4.60394e-05	0.0172481	-0.0755312	0.0927793	0.868277	0.0350764	0.000712709	0.304513	0.000103653	0.99976	0.385371	0.00161294	9.81863e-09
	883		659	BMPR2	Q13873	protein coding	no	NtoI,NtoA,BtoMCL(e),MCL(e)toMCL	0.10019	0.0729679	-0.0178923	0.173158	0.155266	0.0813468	-0.00382718	0.0710325	-0.0748596	0.858034	0.462369	0.833664	0.0402642	0.018422	0.526937	0.886611	0.0338805	0.00169811
	884		916	CD3E	P07766	protein coding	yes	IStoI,NtoI,NtoA,HtoMCLx,BtoMCL,MCL(e)toMCL	-0.107989	-0.302909	0.109473	-0.410898	-0.301425	-0.506083	0.192918	0.0147791	0.178139	0.867334	0.00384889	0.110963	0.000194757	0.000408851	0.00258463	2.86717e-12	0.739205	9.60269e-12
	885		78986	DUSP26	Q9BV47	protein coding	no	BtoMCL,BtoMCL(e),MCL(e)toMCL	-0.0354835	0.0480801	-0.00186052	0.0125965	0.010736	0.0177042	-0.0148801	-0.0249519	0.0100718	0.833971	0.104597	0.951439	0.710054	0.669294	0.521538	0.00859304	0.000852917	0.0443334
	886		8871	SYNJ2	O15056	protein coding	no	BtoMCL,BtoMCL(e),	-0.0518043	-0.0249956	0.0390848	-0.0767999	-0.0377151	-0.0329819	-0.0480431	-0.0516028	0.00355973	0.855528	0.580042	0.218913	0.0603009	0.266844	0.530843	0.00144371	0.00926994	0.812059
	887		153443	SRFBP1	Q8NEF9	protein coding	no	ItoA,NtoA,HtoMCLx,	0.0487771	-0.0553411	0.0782629	-0.00656408	0.0716988	0.171939	0.0155903	0.00115489	0.0144354	0.868277	0.191186	0.0180482	0.898217	0.0276152	0.00215022	0.105274	0.951494	0.105843
	888		23559	WBP1	Q96G27	protein coding	no	IStoI,	0.0428156	-0.0861048	0.0193209	-0.0432892	-0.0239684	0.0175209	0	0	0	0.867334	0.0264406	0.533695	0.22882	0.411307	0.295147	1	1	1
	889		343099	CCDC18	Q5T9S5	protein coding	no	ItoA,BtoMCL,BtoMCL(e),	-0.0683436	0.106173	-0.0962246	0.0378295	-0.0583951	0.0597404	-0.0583832	-0.0522528	-0.00613039	0.868277	0.0765296	0.0401577	0.550082	0.201786	0.641558	0.000599779	0.0210589	0.710391
	890		51634	RBMX2	Q9Y388	protein coding	no	IStoI,ItoA,NtoA,BtoMCL,MCL(e)toMCL	-0.00473538	0.0865876	-0.0377627	0.0447927	-0.0124582	0.00949585	0.0461756	0.00643578	0.0397398	0.873614	0.0236391	0.00116158	0.202507	0.0408353	0.716511	4.21032e-06	0.711274	1.84694e-05
	891		8602	NOP14	P78316	protein coding	no	NtoA,HtoMCLx,BtoMCL,BtoMCL(e),	-0.0461875	-0.000984929	-0.0261053	-0.0471724	-0.0732777	0.0590389	-0.0256533	-0.0343426	0.0086893	0.868277	0.986878	0.426476	0.220293	0.0193966	0.0310153	0.0085109	0.00926735	0.359055
	892		84294	UTP23	Q9BRU9	protein coding	no	ItoA,NtoA,BtoMCL(e),MCL(e)toMCL	0.0400784	-0.031361	0.0667921	0.00871742	0.0755095	0	0.0121213	-0.0427912	0.0549124	0.858034	0.384083	0.0150011	0.824802	0.00640334	1	0.259787	0.00135187	2.34208e-09
	893		10780	ZNF234	Q14588	protein coding	no	IStoI,	0.0628197	-0.1229	0.0342638	-0.0600806	-0.0258168	-0.0358223	0.00936778	0.0271727	-0.017805	0.868277	0.0311659	0.452444	0.263493	0.568215	0.478512	0.376944	0.053808	0.063298
	894		25850	ZNF345	Q14585	protein coding	yes	ItoA,NtoA,	0.0457264	-0.0682519	0.172806	-0.0225255	0.15028	0.115605	0.0075214	-0.000594579	0.00811598	0.833971	0.0667668	1.96878e-05	0.531794	0.000130589	0.116624	0.544786	0.979622	0.476512
	895		26783	SNORA65	-	snoRNA	no	NtoI,NtoA,	-0.0558596	-0.0518012	-0.0122699	-0.107661	-0.119931	0	0	0	0	0.863452	0.242863	0.73463	0.0188736	0.00239472	1	1	1	1
	896		25980	AAR2	Q9Y312	protein coding	no	HtoMCLx,	0.0574553	-0.0851472	0.0743959	-0.0276919	0.046704	0.109919	-0.00853205	-0.0202241	0.0116921	0.858034	0.085569	0.0521292	0.598591	0.210686	0.000414408	0.477182	0.211358	0.267768
	897		653447	HNRNPCP2	-	pseudogene	no	NtoI,	-0.037737	-0.027504	0.0193191	-0.0652411	-0.0459219	0	0	0	0	0.855528	0.382805	0.417495	0.0316554	0.0582769	1	1	1	1
	898		2037	EPB41L2	O43491	protein coding	no	MCL(e)toMCL	-0.0688122	0.0762606	-0.0389318	0.00744838	-0.0314834	-0.0666949	0.0328012	-0.00728894	0.0400901	0.868277	0.204521	0.411454	0.92099	0.507306	0.3997	0.0722858	0.826914	0.0154498
	899		3295	HSD17B4	P51659	protein coding	no	NtoA,BtoMCL,BtoMCL(e),	0.041644	0.024019	0.00518814	0.065663	0.0708512	-0.00197973	0.0533827	0.077024	-0.0236413	0.858034	0.522058	0.870272	0.0501931	0.010823	0.975275	0.0231235	0.0196176	0.330627
	900		93100	NAPRT	Q6XQN6	protein coding	no	IStoI,HtoMCLx,BtoMCL,BtoMCL(e),	-0.107273	0.196521	-0.115892	0.0892475	-0.026644	-0.0614246	0.0976559	0.121926	-0.0242698	0.868277	0.0353202	0.0880294	0.299154	0.728539	0.0459228	0.000117998	0.000904088	0.411923
	901		23111	SPART	Q8N0X7	protein coding	no	HtoMCLx,BtoMCL(e),MCL(e)toMCL	-0.0533379	0.0583876	-0.0203883	0.00504961	-0.0153387	-0.419635	-0.0192324	-0.131584	0.112352	0.833971	0.185248	0.593803	0.933587	0.687025	0.00454153	0.40638	2.10784e-06	8.81072e-10
	902		144348	ZNF664	Q8N3J9	protein coding	no	NtoI,BtoMCL,BtoMCL(e),	0.0508944	0.0337606	-0.0461913	0.084655	0.0384637	0.0194279	0.0735061	0.091992	-0.0184859	0.850973	0.492527	0.193779	0.0458387	0.222582	0.288381	8.49056e-06	5.04034e-05	0.274203
	903		55796	MBNL3	Q9NUK0	protein coding	yes	IStoI,ItoA,NtoI,NtoA,BtoMCL,MCL(e)toMCL	0.0518653	-0.138375	0.177655	-0.0865096	0.0911451	-0.044366	-0.0730591	-0.00364295	-0.0694162	0.877816	0.00563141	4.73331e-05	0.0437174	0.0114598	0.293576	7.41611e-08	0.886501	2.99223e-08
	904		80071	CCDC15	Q0P6D6	protein coding	no	HtoMCLx,BtoMCL(e),MCL(e)toMCL	0.0502272	-0.0517153	0.0466629	-0.0014881	0.0451748	0.0789961	0.0153005	-0.0370623	0.0523628	0.869669	0.244517	0.164292	0.980238	0.169027	0.0279259	0.231119	0.026216	2.64811e-06
	905		146923	RUNDC1	Q96C34	protein coding	no	BtoMCL,	0.0530463	-0.0191783	-0.00556556	0.033868	0.0283024	0.063077	-0.0280929	-0.025352	-0.0027409	0.867334	0.720985	0.895454	0.462811	0.432198	0.364806	0.040273	0.201327	0.85159
	906		7873	MANF	P55145	protein coding	no	NtoI,NtoA,BtoMCL(e),MCL(e)toMCL	-0.0564311	-0.0469825	0.0294727	-0.103414	-0.073941	-0.00649701	-0.0116838	-0.0448339	0.03315	0.834819	0.347418	0.454545	0.0254569	0.0366218	0.803514	0.46149	0.023955	0.0112758
	907		29940	DSE	Q9UL01	protein coding	no	NtoI,NtoA,HtoMCLx,MCL(e)toMCL	0.0774242	0.0628939	0.0538939	0.140318	0.194212	-0.230649	-0.0143948	0.0639167	-0.0783115	0.875936	0.363356	0.291826	0.0320537	0.000982768	9.65669e-05	0.570189	0.0505833	0.000369015
	908		54883	CWC25	Q9NXE8	protein coding	no	IStoI,ItoA,HtoMCLx,BtoMCL,BtoMCL(e),	0.0472648	-0.0851778	0.0918971	-0.037913	0.0539841	0.129051	0.0325594	0.040727	-0.00816761	0.877936	0.0437889	0.00678248	0.355996	0.086548	0.000127801	0.0129043	0.0308413	0.579593
	909		57515	SERINC1	Q9NRX5	protein coding	no	IStoI,ItoA,HtoMCLx,BtoMCL,MCL(e)toMCL	-0.0572001	0.110952	-0.0988714	0.0537517	-0.0451197	0.0628357	-0.0377957	0.0268493	-0.0646451	0.869956	0.0322097	0.0146047	0.2826	0.242889	0.00444141	0.0152014	0.255443	1.15311e-05
	910		9726	ZNF646	O15015	protein coding	no	IStoI,ItoA,BtoMCL,BtoMCL(e),	0.0518793	-0.102073	0.0652378	-0.0501939	0.0150438	0.0437293	0.0186597	0.0274574	-0.00879769	0.858034	0.0219491	0.036542	0.194207	0.669738	0.0979424	0.00899992	0.00576027	0.225732
	911		26512	INTS6	Q9UL03	protein coding	no	BtoMCL,BtoMCL(e),	-0.0597975	0.0736472	-0.00905069	0.0138497	0.00479898	-0.0603389	-0.0738643	-0.0932868	0.0194225	0.868277	0.15354	0.844601	0.816419	0.922062	0.266412	0.00033371	0.000320502	0.241133
	912		27128	CYTH4	Q9UIA0	protein coding	no	NtoI,HtoMCLx,BtoMCL,BtoMCL(e),	-0.0756445	-0.0596576	0.0674744	-0.135302	-0.0678277	-0.197529	0.0797724	0.111723	-0.0319506	0.855528	0.391431	0.188591	0.031753	0.152891	0.000364488	1.02984e-06	1.14826e-06	0.0547072
	913		400986	ANKRD36C	Q5JPF3	protein coding	no	IStoI,ItoA,NtoI,	0.10393	-0.279632	0.250029	-0.175702	0.074327	0	0	0	0	0.877816	0.0042804	0.000734288	0.0375091	0.294027	1	1	1	1
	914		7564	ZNF16	P17020	protein coding	yes	IStoI,ItoA,NtoI,NtoA,HtoMCLx,MCL(e)toMCL	0.0334541	0.0235497	0.0845896	0.0431525	0.0544136	0.0913133	0.0160039	-0.0177994	0.0338033	0.870112	0.00157975	0.000449241	0.00667936	0.030487	0.00992715	0.191048	0.310485	0.00118046
	915		2730	GCLM	P48507	protein coding	no	HtoMCLx,BtoMCL,	-0.051507	0.0262679	-0.0044898	-0.025239	-0.0297288	-0.188103	0.0635453	0.0379188	0.0256265	0.868277	0.590787	0.916046	0.600836	0.404251	0.00136251	0.000151693	0.130126	0.141645
	916		6397	SEC14L1	Q92503	protein coding	no	NtoA,BtoMCL,BtoMCL(e),MCL(e)toMCL	-0.0218208	0.00634047	-0.00418137	-0.0154803	-0.058613	-0.0113675	-0.167666	-0.0814074	-0.0862587	0.884498	0.519841	0.308506	0.0549173	0.0151374	0.748873	4.20518e-14	0.00206489	1.04524e-06
	917		9897	WASHC5	Q12768	protein coding	no	ItoA,NtoA,HtoMCLx,BtoMCL,MCL(e)toMCL	0.0403887	-0.00581783	0.0707702	0.0345709	0.105341	0.143234	-0.043117	-0.00779889	-0.0353181	0.868277	0.902112	0.0103231	0.309968	0.000713358	0.000380451	8.60732e-05	0.680795	0.000451719
	918		64149	C17orf75	Q9HAS0	protein coding	no	IStoI,ItoA,HtoMCLx,	0.0601887	-0.123414	0.108374	-0.0632248	0.0451488	0.15836	0.0278508	0.0161389	0.0117119	0.865625	0.0176202	0.00493754	0.151914	0.239045	0.00336269	0.0648461	0.506541	0.447284
	919		115825	WDFY2	Q96P53	protein coding	no	HtoMCLx,	-0.0584177	0.00744689	0.0274496	-0.0509708	-0.0235213	-0.139596	-0.00983798	0.0114305	-0.0212685	0.884498	0.917937	0.521328	0.31137	0.576444	0.000957589	0.500946	0.610761	0.0950425
	920		8636	SSNA1	O43805	protein coding	no	ItoA,NtoI,HtoMCLx,	-0.0509524	-0.0565918	0.0705539	-0.107544	-0.0369904	-0.0663695	0.00168506	0.00475259	-0.00306753	0.875896	0.220573	0.0467132	0.0173092	0.276076	0.00253064	0.881801	0.778771	0.763031
	921		8233	ZRSR2	Q15696	protein coding	no	NtoI,NtoA,	-0.0546269	-0.0396863	-0.0574298	-0.0943133	-0.151743	0	-0.0114345	0.00911759	-0.0205521	0.858034	0.43416	0.124921	0.0384962	0.000431052	1	0.605877	0.801491	0.290652
	922		93129	ORAI3	Q9BRQ5	protein coding	no	HtoMCLx,BtoMCL,MCL(e)toMCL	0.0493425	-0.0361735	-0.0300916	0.013169	-0.0169226	-0.0944229	-0.0767392	-0.0258109	-0.0509283	0.867334	0.427163	0.355917	0.782974	0.608476	0.00180618	1.1945e-09	0.134892	3.40308e-06
	923		4938	OAS1	P00973	protein coding	no	ItoA,NtoA,BtoMCL,BtoMCL(e),MCL(e)toMCL	0.112117	-0.0633724	0.235108	0.048745	0.239515	-0.0583125	0.0989807	0.195715	-0.0967342	0.879637	0.277626	0.0158487	0.573117	0.00289407	0.305447	0.00617462	0.000298059	0.0188889
	924		55751	TMEM184C	Q9NVA4	protein coding	no	ItoA,NtoI,HtoMCLx,	0.0388543	0.045037	-0.0766484	0.0838913	0.00724293	0.0763674	0.0121661	-0.00766253	0.0198286	0.833971	0.194535	0.00648826	0.0132389	0.785717	0.034226	0.345474	0.71698	0.079562
	925		60412	EXOC4	Q96A65	protein coding	no	ItoA,NtoA,BtoMCL,	0.0528468	-0.0488092	0.0998068	0.00403765	0.103844	0.00755016	-0.0328999	-0.0320245	-0.000875342	0.868277	0.299572	0.00783135	0.943769	0.00551323	0.801215	0.0273493	0.131397	0.957787
	926		79718	TBL1XR1	Q9BZK7	protein coding	yes	IStoI,NtoI,NtoA,	0.0605477	0.183088	-0.0872405	0.243636	0.156396	0.0395694	-0.0145559	-0.0395555	0.0249995	0.858034	0.00493204	0.0612813	0.000263394	0.000860976	0.080022	0.619994	0.314324	0.31797
	927		85406	DNAJC14	Q6Y2X3	protein coding	no	NtoI,NtoA,HtoMCLx,BtoMCL(e),MCL(e)toMCL	0.0583042	0.0695638	-0.0247192	0.127868	0.103149	0.0986273	0.0129451	0.0722428	-0.0592978	0.887663	0.176837	0.557501	0.0136229	0.0117426	0.00331834	0.420784	0.00045985	4.45482e-05
	928		7844	RNF103	O00237	protein coding	yes	NtoI,NtoA,HtoMCLx,BtoMCL,BtoMCL(e),MCL(e)toMCL	-0.0493922	-0.0653461	0.0261598	-0.114738	-0.0885785	0.187403	-0.199871	-0.112861	-0.0870098	0.868277	0.138647	0.46989	0.0100202	0.00966524	0.000506871	4.26656e-25	1.41459e-08	3.69694e-11
	929		57728	WDR19	Q8NEZ3	protein coding	no	HtoMCLx,BtoMCL,	0.0827208	0.0400414	-0.0812128	0.122762	0.0415495	0.1709	0.0434174	0.0535761	-0.0101588	0.868277	0.607617	0.129501	0.0686774	0.470624	0.00824959	0.0401656	0.0829466	0.673346
	930		2055	CLN8	Q9UBY8	protein coding	no	NtoA,	-0.053514	0.00895916	-0.0350935	-0.0445549	-0.0796483	-0.0717521	-0.021906	0.00342402	-0.02533	0.869669	0.884145	0.32125	0.333717	0.0273003	0.0702898	0.150958	0.906819	0.0698601
	931		1212	CLTB	P09497	protein coding	no	NtoI,NtoA,	-0.0439924	-0.0697131	0.0391151	-0.113705	-0.0745903	-0.0342756	0.00734339	0.00785023	-0.000506847	0.858034	0.0738332	0.19606	0.00471072	0.0118102	0.114778	0.633132	0.745861	0.973896
	932		10130	PDIA6	Q15084	protein coding	no	BtoMCL,BtoMCL(e),	-0.0591205	0.0198005	0.0430482	-0.03932	0.00372816	-0.0173496	-0.119693	-0.116951	-0.0027417	0.882692	0.757609	0.296182	0.453377	0.940725	0.590125	6.90521e-11	3.16558e-07	0.878486
	933		550	AUP1	Q9Y679	protein coding	no	IStoI,ItoA,NtoA,BtoMCL,BtoMCL(e),MCL(e)toMCL	-0.0567236	0.101801	-0.160387	0.045077	-0.11531	-0.0169926	0.0667053	0.115385	-0.0486802	0.884498	0.0439699	0.000393562	0.3498	0.00497299	0.344017	9.84135e-07	3.3092e-09	0.000260635
	934		9805	SCRN1	Q12765	protein coding	yes	MCL(e)toMCL	0.177766	-0.116265	0.104766	0.0615008	0.166266	0.0513692	-0.0460451	0.0591765	-0.105222	0.868277	0.476646	0.395109	0.728925	0.161691	0.174958	0.0754839	0.113535	1.87587e-05
	935		5635	PRPSAP1	Q14558	protein coding	no	NtoI,NtoA,BtoMCL(e),	0.0487083	0.0669656	-0.048182	0.115674	0.0674919	-0.0830873	0.0226086	0.0463539	-0.0237453	0.867334	0.0996275	0.118026	0.00686869	0.0362047	0.0829282	0.174394	0.0411143	0.131213
	936		10771	ZMYND11	Q15326	protein coding	no	NtoA,BtoMCL,BtoMCL(e),	0.071189	0.00756431	0.0479978	0.0787533	0.126751	-0.00141509	0.0686896	0.061962	0.00672752	0.863452	0.929148	0.300536	0.172628	0.00885711	0.986484	4.58972e-06	0.00286914	0.694876
	937		1022	CDK7	P50613	protein coding	no	IStoI,NtoI,NtoA,HtoMCLx,BtoMCL,	0.0512688	0.0922918	-0.0669244	0.143561	0.0766361	0.184431	-0.026615	-0.0202322	-0.00638283	0.893895	0.0450669	0.0544886	0.00307703	0.029695	0.00161648	0.0205308	0.23455	0.586741
	938		11011	TLK2	Q86UE8	protein coding	no	NtoI,NtoA,HtoMCLx,MCL(e)toMCL	0.0401496	0.0606164	-0.00943627	0.100766	0.0913297	0.0772458	0.00289085	0.0254266	-0.0225358	0.884498	0.0835534	0.753945	0.00602252	0.00226217	0.0042777	0.821131	0.103285	0.0292201
	939		60481	ELOVL5	Q9NYP7	protein coding	no	NtoI,NtoA,BtoMCL,BtoMCL(e),MCL(e)toMCL	-0.0560002	-0.0504001	0.0112188	-0.1064	-0.0951815	0	-0.112197	-0.0609235	-0.0512733	0.874497	0.332321	0.804848	0.0290035	0.0139763	1	1.26129e-10	0.00547439	0.000400956
	940		6638	SNRPN	P63162	protein coding	yes	IStoI,ItoA,NtoA,	0.0518195	-0.0944783	0.354217	-0.0426589	0.238351	0	0	0	0	0.873271	0.0427289	2.44861e-05	0.141898	0.000680173	1	1	1	1
	941		81873	ARPC5L	Q9BPX5	protein coding	no	NtoI,NtoA,BtoMCL,BtoMCL(e),MCL(e)toMCL	-0.0600623	-0.0560397	0.0203248	-0.116102	-0.0957772	0.0272589	-0.0745528	-0.122486	0.0479332	0.858034	0.300627	0.653419	0.0233611	0.0168757	0.650427	4.80164e-05	4.55842e-07	0.00212225
	942		283234	CCDC88B	A6NC98	protein coding	no	NtoA,	-0.0960312	-0.0425419	0.00122449	-0.138573	-0.137349	-0.0358324	0.0195362	0.0138662	0.00566996	0.893131	0.659854	0.98864	0.0839577	0.0352127	0.117739	0.408007	0.71976	0.816375
	943		284406	ZFP82	Q8N141	protein coding	no	NtoA,HtoMCLx,	0.0465287	0.0159894	0.058179	0.0625181	0.120697	0.152724	0.00404525	0.0284078	-0.0243625	0.893895	0.748255	0.0635705	0.112634	0.000931024	0.025164	0.859863	0.336459	0.19568
	944		57146	TMEM159	Q96B96	protein coding	no	ItoA,NtoA,BtoMCL,BtoMCL(e),MCL(e)toMCL	0.0721244	-0.0451599	0.0979448	0.0269645	0.124909	0.0625099	-0.0919541	-0.141672	0.0497175	0.894491	0.522058	0.0492812	0.708081	0.0137448	0.231116	2.44288e-07	9.50389e-10	0.000326756
	945		256364	EML3	Q32P44	protein coding	no	ItoA,NtoA,HtoMCLx,BtoMCL,BtoMCL(e),MCL(e)toMCL	-0.0472849	0.0171253	-0.0888009	-0.0301597	-0.118961	-0.0422975	0.0437831	0.0795216	-0.0357385	0.855528	0.719369	0.00710119	0.446262	0.000804869	0.0226927	0.000395995	4.36488e-06	0.00304306
	946		7879	RAB7A	P51149	protein coding	no	ItoA,NtoI,BtoMCL,BtoMCL(e),MCL(e)toMCL	0.0385145	0.0560955	-0.0647096	0.09461	0.0299003	0.0147464	0.0543156	0.103966	-0.0496503	0.849468	0.0696167	0.00823725	0.00409401	0.223101	0.679948	8.84587e-07	9.51915e-11	4.48593e-06
	947		81929	SEH1L	Q96EE3	protein coding	no	HtoMCLx,BtoMCL,BtoMCL(e),	-0.00211251	0.072417	0.0170194	0.0367418	0.0537611	0.102317	-0.0725275	-0.0729063	0.000378845	0.88735	0.272706	0.691417	0.463728	0.150547	0.012269	1.25278e-07	3.94516e-05	0.978783
	948		401548	SNX30	Q5VWJ9	protein coding	no	ItoA,NtoA,BtoMCL,	0.0585148	-0.101567	0.150383	-0.0430524	0.107331	0	-0.0482442	-0.0360376	-0.0122066	0.893131	0.0559725	0.000983295	0.418243	0.00971445	1	0.0261504	0.25344	0.555402
	949		7043	TGFB3	P10600	protein coding	no	NtoI,NtoA,BtoMCL,	-0.0582636	-0.0488213	-0.055405	-0.107085	-0.16249	0.0201699	-0.0415997	-0.019338	-0.0222617	0.894491	0.353739	0.133419	0.0316708	0.000420867	0.387161	0.0013064	0.326003	0.0575808
	950		26750	RPS6KC1	Q96S38	protein coding	no	NtoA,BtoMCL,BtoMCL(e),	0.0377097	-0.00924836	0.0484787	0.0284613	0.07694	0.040177	0.0465182	0.0619039	-0.0153856	0.868473	0.830885	0.0659594	0.379083	0.00463478	0.166983	0.000102173	0.000229778	0.221876
	951		26784	SNORA64	-	snoRNA	no	NtoA,	-0.0736618	-0.0263689	-0.0244392	-0.100031	-0.12447	0	0.0229042	0.0553878	-0.0324837	0.884498	0.717154	0.623916	0.101485	0.0145759	1	0.27696	0.0624377	0.125965
	952		221472	FGD2	Q7Z6J4	protein coding	no	ItoA,NtoA,HtoMCLx,BtoMCL,MCL(e)toMCL	-0.0676134	0.0297876	-0.0954331	-0.0378258	-0.133259	-0.134681	-0.105837	0.0227899	-0.128627	0.858034	0.657806	0.0363789	0.516736	0.00480802	0.0052358	6.56254e-06	0.555653	1.16948e-08
	953		8317	CDC7	O00311	protein coding	no	ItoA,NtoA,BtoMCL,MCL(e)toMCL	-0.0705332	0.120284	-0.15642	0.0497509	-0.106669	0.0405273	0.081048	-0.0134538	0.0945018	0.868277	0.0607255	0.00329372	0.459841	0.0241827	0.520789	0.00267091	0.779165	0.000115746
	954		25844	YIPF3	Q9GZM5	protein coding	no	ItoA,BtoMCL(e),MCL(e)toMCL	0.0360394	-0.00962362	-0.0488593	0.0264157	-0.0224436	-0.0468247	0.00777516	0.0761356	-0.0683605	0.873271	0.808561	0.0463647	0.400773	0.363475	0.0892961	0.488354	1.69261e-07	1.46017e-10
	955		116984	ARAP2	Q8WZ64	protein coding	no	IStoI,NtoI,BtoMCL,	-0.0323886	0.0959595	-0.0331564	0.0635709	0.0304145	0.0651568	0.0585447	0.0301857	0.028359	0.865625	0.00428396	0.166798	0.0308614	0.165777	0.14775	0.0175109	0.445377	0.253414
	956		1269	CNR2	P34972	protein coding	no	ItoA,NtoA,MCL(e)toMCL	0.0609789	-0.0832663	0.147796	-0.0222874	0.125508	0.00396081	-0.0249115	0.0364347	-0.0613462	0.868277	0.109677	0.00113501	0.67815	0.00436297	0.951385	0.192124	0.185911	0.000464955
	957		84146	ZNF644	Q9H582	protein coding	no	ItoA,NtoA,HtoMCLx,	0.0583074	0.0756271	0.0814166	0.055653	0.108312	0.155279	0.000105848	0.00361299	-0.00350715	0.858034	0.109546	0.0435678	0.220155	0.00743377	0.000675015	0.996023	0.914826	0.854892
	958		6850	SYK	P43405	protein coding	yes	BtoMCL,MCL(e)toMCL	0.0703226	-0.0932406	0.0738892	-0.0229179	0.0509713	-0.0522518	-0.0770638	0.0288584	-0.105922	0.841267	0.112249	0.108015	0.7356	0.256841	0.210279	0.0190167	0.603337	0.000585772
	959		79596	OBI1	Q5W0B1	protein coding	yes	IStoI,ItoA,NtoI,	-0.012883	0.161657	0.0669188	0.110013	0.0443628	0.0448156	-0.0067289	-0.0420036	0.0352747	0.901807	0.00299544	0.0180482	0.0155277	0.205377	0.198935	0.783867	0.153376	0.0526152
	960		9749	PHACTR2	O75167	protein coding	yes	BtoMCL,BtoMCL(e),	-0.0861479	0.101385	0.00260232	0.0152373	0.0178397	-0.0435899	0.148918	0.119673	0.0292453	0.901807	0.192227	0.973831	0.873883	0.790713	0.5174	5.84351e-15	2.68051e-06	0.14993
	961		266747	RGL4	Q8IZJ4	protein coding	no	NtoI,BtoMCL,BtoMCL(e),MCL(e)toMCL	-0.0839009	-0.0701776	0.0507236	-0.154078	-0.103355	-0.0192931	-0.027878	-0.0783729	0.050495	0.901807	0.361998	0.382923	0.032078	0.0711202	0.39831	0.0466324	1.84039e-05	2.90867e-05
	962		64115	VSIR	Q9H7M9	protein coding	no	NtoA,HtoMCLx,BtoMCL,MCL(e)toMCL	-0.0861303	0.0259101	-0.0698369	-0.0602201	-0.130057	-0.173373	0.0459682	-0.00559254	0.0515608	0.901807	0.792233	0.253973	0.443123	0.0290017	0.00570892	0.00343578	0.848547	0.000345121
	963		201294	UNC13D	Q70J99	protein coding	yes	IStoI,NtoI,NtoA,HtoMCLx,	-0.0552569	-0.148948	0.0436874	-0.204205	-0.160517	-0.166216	-0.00552754	0.00127869	-0.00680623	0.901807	0.00628381	0.244318	0.000408051	0.000408851	0.000125969	0.535007	0.936369	0.401306
	964		11034	DSTN	P60981	protein coding	no	HtoMCLx,BtoMCL,BtoMCL(e),MCL(e)toMCL	-0.0704605	0.030444	-0.00963502	-0.0400165	-0.0496515	-0.208388	-0.129248	-0.22813	0.0988819	0.901807	0.682387	0.871551	0.539869	0.30862	0.000943698	0.0102393	0.000128132	0.00207658
	965		51244	CCDC174	Q6PII3	protein coding	no	NtoI,MCL(e)toMCL	0.0372176	0.0247457	-0.0296174	0.0619633	0.0323459	0.0558489	0.00990101	-0.0105124	0.0204134	0.868277	0.46519	0.229479	0.0448613	0.187133	0.168808	0.250833	0.407632	0.00568536
	966		58477	SRPRB	Q9Y5M8	protein coding	no	MCL(e)toMCL	-0.0408235	0.0192855	0.00634712	-0.021538	-0.0151908	0.0772157	-0.00902356	0.0153633	-0.0243868	0.868277	0.63328	0.843285	0.552471	0.595503	0.178302	0.423662	0.341592	0.0124269
	967		4929	NR4A2	P43354	protein coding	no	BtoMCL,	0.139647	-0.0496759	-0.0679762	0.0899706	0.0219944	0	-0.190131	-0.131853	-0.0582781	0.884498	0.756789	0.511628	0.465992	0.828537	1	0.00162837	0.0952969	0.192169
	968		57704	GBA2	Q9HCG7	protein coding	no	BtoMCL(e),MCL(e)toMCL	0.0491819	-0.0604936	-0.0100957	-0.0113117	-0.0214074	-0.00984885	0.000653366	0.0625046	-0.0618512	0.901807	0.174793	0.80175	0.832047	0.556947	0.811426	0.968583	0.000338593	6.51311e-07
	969		9709	HERPUD1	Q15011	protein coding	yes	HtoMCLx,	0.0620092	-0.0482542	0.0556486	0.013755	0.0694036	0.183215	0.00567105	-0.0212835	0.0269546	0.868277	0.389899	0.17774	0.830698	0.0872003	0.000371138	0.849809	0.606022	0.258559
	970		153733	CCDC112	Q8NEF3	protein coding	no	NtoI,NtoA,HtoMCLx,BtoMCL,BtoMCL(e),	0.0818211	0.0880529	0.0303481	0.169874	0.200222	0.17684	0.118083	0.0975462	0.0205372	0.87945	0.271055	0.654293	0.0207016	0.00131077	0.0170373	1.3219e-12	1.52812e-05	0.256231
	971		64219	PJA1	Q8NG27	protein coding	no	ItoA,NtoA,BtoMCL,MCL(e)toMCL	0.0529615	-0.00638439	0.1193	0.0465771	0.165877	0.067087	-0.0464976	0.0242743	-0.0707719	0.901807	0.923949	0.00233726	0.317678	0.000227291	0.0602066	0.000242721	0.199558	9.66457e-09
	972		5604	MAP2K1	Q02750	protein coding	no	BtoMCL,MCL(e)toMCL	-0.0476423	0.052468	-0.00624018	0.00482568	-0.0014145	-0.0517237	-0.114125	-0.0141421	-0.0999826	0.887832	0.220573	0.87247	0.929433	0.974248	0.242379	5.3517e-10	0.630215	1.75219e-09
	973		5090	PBX3	P40426	protein coding	no	NtoA,	-0.05164	0.040191	-0.0582207	-0.011449	-0.0696698	-0.061831	-0.0101337	0.0158122	-0.0259459	0.88735	0.410949	0.100299	0.832226	0.0466582	0.229465	0.749547	0.747731	0.347879
	974		80205	CHD9	Q3L8U1	protein coding	no	BtoMCL,MCL(e)toMCL	0.0804431	-0.0466293	0.0105985	0.0338139	0.0444124	0.0834431	-0.029224	0.00803364	-0.0372576	0.867334	0.531905	0.869388	0.654377	0.418336	0.0718465	0.0310397	0.737809	0.00285129
	975		912	CD1D	P15813	protein coding	no	HtoMCLx,	0.132525	0.00249379	-0.0690703	0.135019	0.0659488	-0.0921685	0.0333326	0.110938	-0.0776055	0.899948	0.988328	0.466163	0.236983	0.497843	0.0130474	0.567595	0.161463	0.149562
	976		933	CD22	P20273	protein coding	yes	NtoI,NtoA,BtoMCL(e),MCL(e)toMCL	-0.0787206	-0.144612	-0.0327007	-0.223332	-0.256033	0.0114939	0.0134334	0.079575	-0.0661416	0.870112	0.0503747	0.606002	0.00339987	0.000183941	0.868036	0.672227	0.0457671	0.0146101
	977		6302	TSPAN31	Q12999	protein coding	no	BtoMCL,MCL(e)toMCL	0.0680069	0.0107405	-0.0571244	0.0787475	0.021623	-0.0188725	-0.058778	-0.0181853	-0.0405927	0.884498	0.894565	0.217748	0.16903	0.669863	0.462137	5.96263e-05	0.429526	0.00229538
	978		414918	DENND6B	Q8NEG7	protein coding	no	BtoMCL,BtoMCL(e),MCL(e)toMCL	0.0910754	-0.129645	-0.0289538	-0.03857	-0.0675238	0	-0.0390277	-0.0806354	0.0416077	0.884498	0.113471	0.690742	0.67003	0.292183	1	0.0198186	0.000150645	0.0018275
	979		6048	RNF5	Q99942	protein coding	no	ItoA,HtoMCLx,	0.0443177	-0.0728849	0.0790467	-0.0285672	0.0504795	-0.0698074	0	0	0	0.909374	0.0741867	0.0140111	0.490112	0.0977584	0.041626	1	1	1
	980		56929	FEM1C	Q96JP0	protein coding	no	HtoMCLx,BtoMCL(e),MCL(e)toMCL	0.0361145	-0.00635233	-0.0152247	0.0297621	0.0145374	0.118156	-0.00359335	-0.0965058	0.0929124	0.897244	0.885083	0.568855	0.349604	0.585216	0.00038885	0.812089	5.23735e-09	2.11415e-16
	981		10175	CNIH1	O95406	protein coding	no	ItoA,NtoA,BtoMCL,BtoMCL(e),	-0.0313758	0.0347663	0.158171	0.00339052	0.161562	0.0151301	-0.0829208	-0.0981104	0.0151896	0.905715	0.65823	0.00129767	0.195071	0.0033212	0.652969	4.08846e-09	6.53299e-08	0.213305
	982		54438	GFOD1	Q9NXC2	protein coding	no	NtoI,NtoA,HtoMCLx,BtoMCL,BtoMCL(e),	-0.0871944	-0.131117	-0.0628382	-0.218311	-0.281149	-0.0387211	-0.0799453	-0.0699183	-0.010027	0.894491	0.109483	0.339149	0.00817829	0.000194464	0.00775869	2.42299e-07	0.000283527	0.441215
	983		51780	KDM3B	Q7LBC6	protein coding	no	IStoI,ItoA,NtoI,MCL(e)toMCL	0.0343803	0.0773787	-0.0910454	0.111759	0.0207135	0.00336787	-0.0195288	0.0196497	-0.0391785	0.901807	0.0165722	0.000629014	0.00112715	0.393506	0.879538	0.110718	0.279981	0.000450704
	984		2298	FOXD4	Q12950	protein coding	no	ItoA,	0.0512489	-0.0228484	-0.0730145	0.0284006	-0.0446139	0	0	0	0	0.894491	0.674546	0.0354542	0.543074	0.173415	1	1	1	1
	985		23352	UBR4	Q5T4S7	protein coding	no	HtoMCLx,BtoMCL,BtoMCL(e),	0.0420117	-0.0576825	0.018839	-0.0156708	0.00316824	0.0375378	0.0400113	0.0421332	-0.00212192	0.867334	0.112904	0.532932	0.698397	0.928612	0.0409828	0.00345499	0.0287184	0.894537
	986		3112	HLA-DOB	P13765	protein coding	yes	IStoI,ItoA,NtoI,NtoA,BtoMCL,MCL(e)toMCL	-0.0480705	-0.108826	0.0817721	-0.156896	-0.0751244	-0.0799373	-0.131146	-0.0111593	-0.119987	0.850973	0.0174459	0.0182024	0.000967362	0.0167051	0.060233	0.00168788	0.890961	0.0017582
	987		27148	STK36	Q9NRP7	protein coding	no	BtoMCL,	0.0777303	-0.0846566	-0.0607129	-0.00692625	-0.0676392	0.0326066	0.034242	0.0302227	0.00401925	0.868277	0.215812	0.271468	0.938794	0.203197	0.211803	0.00305377	0.0705123	0.759663
	988		23774	BRD1	O95696	protein coding	no	HtoMCLx,BtoMCL,BtoMCL(e),	0.0512244	-0.0138651	-0.0399697	0.0373592	-0.0026105	0.0819387	0.0991196	0.112671	-0.0135517	0.919826	0.817353	0.280014	0.428938	0.956558	0.00418758	3.95992e-10	1.68867e-07	0.414981
	989		2309	FOXO3	O43524	protein coding	no	ItoA,NtoI,BtoMCL,	0.0524044	0.0596587	-0.101771	0.112063	0.0102919	0.0287667	0.093263	0.0676812	0.0255818	0.867334	0.165766	0.00415712	0.0119582	0.796686	0.211494	0.000128045	0.0634137	0.359675
	990		54957	TXNL4B	Q9NX01	protein coding	no	BtoMCL,BtoMCL(e),MCL(e)toMCL	0.0461034	-0.00178152	0.00196495	0.0443218	0.0462868	-0.0171587	-0.0248041	-0.0469909	0.0221868	0.868233	0.977331	0.961823	0.246068	0.116902	0.660845	0.00487146	5.01612e-05	0.00340829
	991		54855	TENT5C	Q5VWP2	protein coding	no	HtoMCLx,MCL(e)toMCL	0.110932	-0.00442549	-0.139418	0.106507	-0.0329112	0.114005	-0.0723006	0.0453314	-0.117632	0.858034	0.97311	0.0530654	0.237559	0.69059	0.000380165	0.0864919	0.506528	0.00270657
	992		23126	POGZ	Q7Z3K3	protein coding	no	IStoI,ItoA,NtoI,HtoMCLx,BtoMCL,MCL(e)toMCL	0.0819694	-0.0936975	0.173642	-0.0743279	0.0583389	0.0368343	0.0484476	0.0115643	0.0368833	0.917324	0.0125977	0.00251717	0.0456967	0.314548	0.0377539	0.000773722	0.638209	0.00610362
	993		7077	TIMP2	P16035	protein coding	no	NtoA,BtoMCL,BtoMCL(e),	0.0893938	-0.0070341	0.0467284	0.0823597	0.129088	0.0355263	0.134204	0.145236	-0.011032	0.894996	0.95165	0.460246	0.289528	0.0364057	0.676731	9.55528e-11	3.02016e-07	0.637137
	994		79088	ZNF426	Q9BUY5	protein coding	no	NtoA,HtoMCLx,BtoMCL,MCL(e)toMCL	0.0656201	0.00877829	0.0584344	0.0743984	0.132833	0.230833	-0.0711532	-0.0142392	-0.056914	0.884498	0.918241	0.23565	0.185762	0.00535355	0.000249273	1.63099e-05	0.602617	0.000113367
	995		7182	NR2C2	P49116	protein coding	no	IStoI,ItoA,NtoA,BtoMCL,BtoMCL(e),MCL(e)toMCL	0.0718426	-0.137164	0.170558	-0.065321	0.105237	0.039063	0.0210743	0.066073	-0.0449987	0.909374	0.0331911	0.00120663	0.263268	0.0349169	0.0530084	0.0377939	4.60406e-06	1.40546e-05
	996		1820	ARID3A	Q99856	protein coding	no	ItoA,	0.0626869	-0.0130203	-0.0904222	0.0496667	-0.0407555	-0.008486	-0.00415044	0.0199007	-0.0240512	0.881538	0.857856	0.0364798	0.362379	0.351516	0.766412	0.844785	0.488957	0.165667
	997		147138	TMC8	Q8IU68	protein coding	no	HtoMCLx,	-0.0927869	-0.0369681	0.0783948	-0.129755	-0.0513602	-0.145057	-0.0055404	-0.0287275	0.0231871	0.899948	0.676659	0.192318	0.0948343	0.453849	0.000499714	0.846447	0.44272	0.313367
	998		79026	AHNAK	Q09666	protein coding	no	IStoI,ItoA,NtoI,BtoMCL,BtoMCL(e),MCL(e)toMCL	0.0717371	0.128206	-0.154011	0.199943	0.0459322	-0.0275792	0.0397037	0.13098	-0.0912767	0.87945	0.035952	0.00202379	0.00249678	0.351849	0.443946	0.00638942	1.60897e-09	4.90066e-09
	999		1933	EEF1B2	P24534	protein coding	no	IStoI,ItoA,NtoA,	-0.0371058	0.0601089	0.14007	0.0230031	0.1243	-0.0250385	0	0	0	0.816519	0.0445594	0.00287108	0.425877	0.00617734	0.468651	1	1	1
	1000		27347	STK39	Q9UEW8	protein coding	no	HtoMCLx,BtoMCL,BtoMCL(e),MCL(e)toMCL	-0.0629758	0.0348358	-0.0367926	-0.02814	-0.0649326	-0.140464	-0.0877959	-0.229057	0.141261	0.894491	0.580042	0.419013	0.637783	0.124179	0.000176939	0.000309885	2.16327e-12	7.14521e-13
	1001		1731	SEPTIN1	Q8WYJ6	protein coding	no	NtoI,NtoA,HtoMCLx,BtoMCL,BtoMCL(e),	-0.0305735	-0.047768	0.0772698	-0.0783416	-0.0574857	-0.134959	0.151095	0.168839	-0.0177433	0.894491	0.12992	0.164648	0.0101976	0.0409551	0.00173245	5.36654e-14	6.39646e-10	0.395286
	1002		26973	CHORDC1	Q9UHD1	protein coding	no	HtoMCLx,BtoMCL(e),	-0.0698473	0.0974215	-0.0663786	0.0275742	-0.0388044	0.0866422	-0.0305833	-0.0574278	0.0268445	0.908539	0.12645	0.191039	0.706373	0.450232	0.0434715	0.113517	0.0251756	0.119821
	1003		7048	TGFBR2	P37173	protein coding	no	NtoI,NtoA,HtoMCLx,BtoMCL(e),MCL(e)toMCL	0.0598661	0.0378381	0.0164934	0.0977042	0.114198	0.0617058	-0.0182123	0.07147	-0.0896823	0.868277	0.483886	0.699507	0.0477384	0.00625008	0.0100359	0.451106	0.0232157	3.25951e-05
	1004		5775	PTPN4	P29074	protein coding	no	BtoMCL,BtoMCL(e),MCL(e)toMCL	-0.0497663	0.0693059	-0.0479654	0.0195397	-0.0284257	-0.0299438	-0.0252478	-0.0566461	0.0313983	0.922681	0.12899	0.171761	0.695413	0.427129	0.423459	0.00488379	1.67155e-06	3.69641e-05
	1005		134266	GRPEL2	Q8TAA5	protein coding	no	BtoMCL,BtoMCL(e),MCL(e)toMCL	-0.0546959	0.0818173	-0.049178	0.0271214	-0.0220567	-0.0362834	0.0570592	-0.0286331	0.0856923	0.919826	0.101959	0.198857	0.603695	0.587665	0.385099	7.93877e-08	0.0379259	9.27851e-17
	1006		84816	RTN4IP1	Q8WWV3	protein coding	no	BtoMCL,BtoMCL(e),MCL(e)toMCL	-0.0661062	0.0817431	-0.0377477	0.0156369	-0.0221108	0.0189719	-0.108391	-0.0579433	-0.0504475	0.922681	0.179609	0.446417	0.829548	0.663005	0.666666	1.16514e-08	0.0194142	0.00163168
	1007		6892	TAPBP	O15533	protein coding	no	ItoA,NtoI,BtoMCL,BtoMCL(e),MCL(e)toMCL	-0.00140087	0.0219092	0.171913	-0.0380837	0.0576462	-0.0425761	0.0266506	0.0521545	-0.0255039	0.884498	0.108443	0.000924164	0.0483745	0.11191	0.127257	0.0443685	0.00396257	0.0447102
	1008		57721	METTL14	Q9HCE5	protein coding	no	NtoI,NtoA,HtoMCLx,BtoMCL,MCL(e)toMCL	0.0425638	0.0529407	0.00377611	0.0955045	0.0992806	0.130693	0.0258422	0.0050774	0.0207648	0.868277	0.186726	0.924571	0.0145775	0.00194056	0.00523999	0.00169888	0.728499	0.0069318
	1009		51073	MRPL4	Q9BYD3	protein coding	no	NtoI,BtoMCL,MCL(e)toMCL	-0.0733241	-0.0474139	0.0868307	-0.120738	-0.0339073	0.0132814	0.0332046	0.0194266	0.013778	0.899607	0.45945	0.0635268	0.049995	0.540161	0.589362	6.16645e-06	0.0586456	0.0456964
	1010		3980	LIG3	P49916	protein coding	no	HtoMCLx,BtoMCL(e),MCL(e)toMCL	0.0392605	0.0370963	-0.0154173	0.0564174	0.0410001	0.070648	0.0085709	-0.0297845	0.0383554	0.855528	0.538832	0.59941	0.0800152	0.0961215	0.000857624	0.402223	0.0197583	5.58592e-06
	1011		224	ALDH3A2	P51648	protein coding	no	ItoA,NtoA,BtoMCL(e),MCL(e)toMCL	0.0726653	-0.0719266	0.1404	0.000738715	0.141139	-0.053336	0.0290405	0.0852448	-0.0562043	0.920902	0.293406	0.00879241	0.992137	0.00798714	0.0999632	0.0955599	0.000312196	0.000710251
	1012		57657	HCN3	Q9P1Z3	protein coding	no	ItoA,BtoMCL,MCL(e)toMCL	0.0527919	-0.00688946	-0.0988848	0.0459024	-0.0529824	-0.0105016	0.0254195	-0.00917566	0.0345951	0.899772	0.920059	0.00878909	0.320013	0.112919	0.783798	0.000144511	0.37046	3.21478e-08
	1013		8243	SMC1A	Q14683	protein coding	no	NtoI,NtoA,	-0.0485086	-0.0370217	-0.0522299	-0.0855303	-0.13776	0.026062	-0.0125951	-2.9708e-05	-0.0125654	0.927909	0.43416	0.11504	0.0463542	0.000513371	0.504925	0.0998908	0.998369	0.0749598
	1014		51316	PLAC8	Q9NZF1	protein coding	no	HtoMCLx,BtoMCL,MCL(e)toMCL	-0.237463	0.303775	-0.0865333	0.0663113	-0.020222	-0.19299	-0.30601	-0.0698135	-0.236197	0.894491	0.146521	0.593413	0.76569	0.915559	0.0180921	0.0134286	0.749228	0.0316183
	1015		87	ACTN1	P12814	protein coding	yes	ItoA,NtoA,HtoMCLx,BtoMCL,MCL(e)toMCL	-0.0771773	0.0199995	-0.21056	-0.0571778	-0.267738	-0.566413	0.212088	-0.0428691	0.254957	0.87945	0.821885	0.00077465	0.394255	0.000122339	1.17919e-05	2.4404e-20	0.0868201	8.67999e-30
	1016		8926	SNURF	Q9Y675	protein coding	no	ItoA,NtoA,	0.0808543	-0.138956	0.254098	-0.0581014	0.195996	0	0	0	0	0.901807	0.064524	0.000218817	0.445255	0.00156965	1	1	1	1
	1017		276	AMY1A	P04745	protein coding	no	NtoA,	-0.0592709	-0.0360668	-0.068462	-0.0953377	-0.1638	0.0773732	0	0	0	0.919826	0.553833	0.110759	0.0670589	0.00076829	0.157101	1	1	1
	1018		64772	ENGASE	Q8NFI3	protein coding	no	NtoA,HtoMCLx,BtoMCL,BtoMCL(e),	-0.0800914	-0.0131948	-0.084723	-0.0932862	-0.178009	-0.0564733	0.0681995	0.0910491	-0.0228496	0.919826	0.897938	0.144553	0.183638	0.00342133	0.0391433	2.49893e-05	4.5972e-05	0.16184
	1019		83989	FAM172A	Q8WUF8	protein coding	no	NtoA,HtoMCLx,BtoMCL,MCL(e)toMCL	0.0458904	0.0107555	0.0480029	0.0566459	0.104649	0.0744288	-0.035307	0.0219394	-0.0572464	0.905715	0.840654	0.124133	0.149785	0.00253101	0.0237463	0.000800925	0.160921	2.692e-08
	1020		51447	IP6K2	Q9UHH9	protein coding	no	ItoA,NtoA,HtoMCLx,BtoMCL,BtoMCL(e),	0.061817	0.0219019	0.174895	0.0470608	0.199348	0.143881	0.0632809	0.0607342	0.00254669	0.913153	0.543212	0.000580794	0.483237	0.000208065	6.87386e-05	0.000202266	0.0104425	0.89997
	1021		3594	IL12RB1	P42701	protein coding	no	HtoMCLx,BtoMCL,BtoMCL(e),	-0.0782363	-0.00409991	-0.0100088	-0.0823362	-0.0923451	-0.0801098	-0.0701374	-0.0803443	0.0102068	0.910345	0.968963	0.87247	0.228641	0.0897383	0.00448912	2.25105e-06	2.90151e-05	0.45795
	1022		81566	CSRNP2	Q9H175	protein coding	no	NtoA,BtoMCL,MCL(e)toMCL	0.0510153	0.00397786	0.0329505	0.0549932	0.0879437	0.0604621	0.0495514	0.0276796	0.0218718	0.932855	0.954159	0.380871	0.225199	0.0174515	0.0643183	1.95643e-06	0.0609056	0.0311933
	1023		29956	CERS2	Q96G23	protein coding	no	HtoMCLx,BtoMCL,	0.0463609	0.00715609	-0.0255483	0.0498423	0.0194862	-0.173196	0.0323083	0.0274667	0.0048416	0.932215	0.888016	0.37391	0.22583	0.438864	0.000235187	0.0115545	0.141995	0.729751
	1024		6904	TBCD	Q9BTW9	protein coding	no	BtoMCL,	0.0685843	-0.0483547	0.0276777	0.0202296	0.0479073	0.00117448	0.0757165	0.049239	0.0264775	0.920902	0.472649	0.59902	0.783685	0.32809	0.978381	8.20122e-05	0.0749856	0.167935
	1025		643668	PSMC1P9	-	pseudogene	yes	IStoI,ItoA,NtoI,NtoA,	0.0609986	-0.0616773	0.359246	-0.0480195	0.208656	0	0	0	0	0.874497	0.000245145	6.16743e-07	0.000722147	0.000513371	1	1	1	1
	1026		22818	COPZ1	P61923	protein coding	no	IStoI,ItoA,HtoMCLx,BtoMCL,BtoMCL(e),	0.0688331	-0.126229	0.134136	-0.0573963	0.0767402	-0.0723993	0.0636769	0.0895789	-0.0259019	0.88755	0.0454575	0.00826334	0.355996	0.0989312	0.0248515	2.2087e-05	1.61136e-05	0.0821364
	1027		9419	CRIPT	Q9P021	protein coding	no	NtoI,NtoA,HtoMCLx,BtoMCL,BtoMCL(e),	0.0566777	0.0540161	0.0706772	0.110694	0.181371	0.11836	-0.0434826	-0.0554367	0.0119541	0.934606	0.310528	0.0710594	0.0304265	0.000239521	0.00486276	0.000845609	0.00145163	0.335629
	1028		65982	ZSCAN18	Q8TBC5	protein coding	no	HtoMCLx,BtoMCL,BtoMCL(e),	0.0597294	0.00758273	-0.0314191	0.0673122	0.0358931	0.0432673	0.130726	0.162641	-0.0319152	0.882692	0.915535	0.455659	0.179373	0.386865	0.0242486	5.95021e-09	1.67675e-07	0.162829
	1029		157680	VPS13B	Q7Z7G8	protein coding	no	IStoI,ItoA,HtoMCLx,BtoMCL,MCL(e)toMCL	0.0653813	-0.120888	0.0944404	-0.0555065	0.038934	0.0685045	-0.0372638	0.000219269	-0.037483	0.897274	0.0362779	0.0242971	0.280982	0.377903	0.0181978	0.000702277	0.991771	0.000234591
	1030		8805	TRIM24	O15164	protein coding	no	IStoI,BtoMCL,MCL(e)toMCL	-0.0331163	0.0767464	0.0440143	0.0354815	0.0468395	-0.0412668	0.0491464	0.0183352	0.0308112	0.858034	0.0395181	0.242562	0.339413	0.0997302	0.243729	0.000631432	0.422367	0.0239992
	1031		6402	SELL	P14151	protein coding	no	NtoA,HtoMCLx,BtoMCL,BtoMCL(e),	-0.137202	-0.0926843	0.00525515	-0.229886	-0.224631	-0.274775	-0.156391	-0.218159	0.0617679	0.871507	0.507135	0.968459	0.0524202	0.0172689	0.00921375	0.0153476	0.00873087	0.256739
	1032		81615	TMEM163	Q8TC26	protein coding	no	HtoMCLx,BtoMCL,MCL(e)toMCL	0.0924976	-0.0662337	-0.017582	0.0262639	0.00868193	0.169948	0.16481	-0.00955088	0.174361	0.92416	0.46495	0.821078	0.794811	0.916452	0.0282667	4.88445e-06	0.886179	1.40828e-07
	1033		27040	LAT	O43561	protein coding	no	NtoI,NtoA,BtoMCL,MCL(e)toMCL	-0.0815603	-0.0977855	-0.076984	-0.179346	-0.25633	0	0.157912	0.0303688	0.127543	0.901024	0.186493	0.222523	0.0153828	0.000322264	1	8.50109e-11	0.390965	2.90006e-08
	1034		3251	HPRT1	P00492	protein coding	no	BtoMCL,BtoMCL(e),	-0.0658352	0.0633238	0.032349	-0.00251144	0.0298375	0.075306	-0.0748459	-0.0636304	-0.0112155	0.925113	0.309803	0.508634	0.976125	0.535205	0.183978	0.000332366	0.0253	0.590356
	1035		57121	LPAR5	Q9H1C0	protein coding	no	HtoMCLx,	0.0752517	-0.06209	4.42492e-05	0.0131617	0.013206	-0.0873609	-0.0038109	0.0255557	-0.0293666	0.884498	0.37408	0.999572	0.876097	0.826677	0.00173845	0.887218	0.477155	0.176896
	1036		7741	ZSCAN26	Q16670	protein coding	yes	IStoI,ItoA,NtoI,HtoMCLx,BtoMCL,BtoMCL(e),	0.0444824	0.137832	-0.120745	0.182314	0.0615687	0.132831	0.0231623	0.0327519	-0.00958964	0.934606	0.00384889	0.000738958	0.000251359	0.0518456	0.00110888	0.034622	0.0348227	0.40546
	1037		27106	ARRDC2	Q8TBH0	protein coding	no	ItoA,NtoA,HtoMCLx,BtoMCL,MCL(e)toMCL	-0.071279	0.0595904	-0.103877	-0.0116886	-0.115566	0.109911	-0.0510995	0.0456479	-0.0967474	0.925323	0.391431	0.0426502	0.884455	0.0235086	0.0221019	0.031256	0.197832	1.80129e-05
	1038		57649	PHF12	Q96QT6	protein coding	no	IStoI,NtoI,HtoMCLx,BtoMCL,BtoMCL(e),	0.0577399	-0.167942	0.0431273	-0.110202	-0.0670746	-0.0645621	0.026104	0.0365525	-0.0104486	0.934606	0.0042804	0.263681	0.0285175	0.0944184	0.0362501	0.0140727	0.0153523	0.357563
	1039		157285	PRAG1	Q86YV5	protein coding	no	IStoI,ItoA,	0.0755571	-0.159366	0.119461	-0.0838091	0.0356519	0	-0.00251135	-0.0322916	0.0297803	0.88735	0.0265473	0.029516	0.213417	0.515785	1	0.946778	0.495336	0.295561
	1040		51663	ZFR	Q96KR1	protein coding	no	IStoI,NtoI,HtoMCLx,	-0.0419047	0.127684	-0.052717	0.0857797	0.0330627	0.0532684	-0.0111407	-0.0154943	0.00435359	0.934606	0.0041857	0.0707528	0.0233019	0.264503	0.0301053	0.093331	0.0930643	0.507001
	1041		22908	SACM1L	Q9NTJ5	protein coding	no	NtoA,HtoMCLx,	-0.0510048	0.000259201	-0.0545202	-0.0507456	-0.105266	-0.0857286	-0.00628614	0.00855258	-0.0148387	0.934606	0.997515	0.142463	0.268357	0.00630141	0.00455702	0.703649	0.737077	0.293752
	1042		25942	SIN3A	Q96ST3	protein coding	no	HtoMCLx,BtoMCL(e),MCL(e)toMCL	0.0408546	-0.0313069	0.0170675	0.00954772	0.0266152	0.0617464	-0.0187788	0.0710083	-0.0897871	0.882613	0.41203	0.568464	0.824802	0.342884	0.00972841	0.134959	4.24426e-05	1.26147e-11
	1043		388566	ZNF470	Q6ECI4	protein coding	no	BtoMCL(e),MCL(e)toMCL	0.0428064	0.00684249	-0.0116735	0.0496489	0.0379754	0.107955	-0.00606257	0.0593993	-0.0654619	0.883116	0.899466	0.734866	0.173557	0.179151	0.124224	0.546209	5.21334e-06	3.99167e-11
	1044		83442	SH3BGRL3	Q9H299	protein coding	yes	NtoI,HtoMCLx,BtoMCL(e),MCL(e)toMCL	-0.0587725	-0.0580058	0.0598494	-0.116778	-0.0569289	-0.294372	0.0171474	0.118518	-0.101371	0.87945	0.291644	0.149963	0.0243555	0.141963	1.24667e-05	0.363891	2.15096e-06	2.36976e-08
	1045		594839	SNORA33	-	snoRNA	no	NtoI,	-0.0649274	-0.0779692	0.0627624	-0.142897	-0.0801342	0	0	0	0	0.937807	0.19185	0.16806	0.0163042	0.0821493	1	1	1	1
	1046		103	ADAR	P55265	protein coding	no	HtoMCLx,BtoMCL,BtoMCL(e),	0.0371842	-0.0614775	0.0286764	-0.0242933	0.00438309	0.0543272	0.0682372	0.0562896	0.0119476	0.868277	0.0621943	0.270441	0.46651	0.884072	0.0206678	2.90031e-07	0.00160133	0.373397
	1047		5880	RAC2	P15153	protein coding	no	NtoI,NtoA,HtoMCLx,	-0.0433954	-0.0292388	-0.00675478	-0.0726342	-0.0793889	-0.149521	-0.0246406	0.0141772	-0.0388178	0.833546	0.457457	0.843164	0.0373295	0.00589715	0.00523999	0.343143	0.744835	0.0947265
	1048		79447	PAGR1	Q9BTK6	protein coding	no	NtoA,HtoMCLx,	-0.0438614	0.00749421	-0.0595339	-0.0363672	-0.0959011	-0.0778268	-0.00933297	0.010568	-0.019901	0.934606	0.894565	0.0624371	0.367116	0.00442935	0.0102992	0.451683	0.57807	0.0655424
	1049		11177	BAZ1A	Q9NRL2	protein coding	no	IStoI,NtoA,	-0.00727061	0.0803391	0.0355405	0.0387567	0.0739028	0.0130574	0.024421	0.0241865	0.000234519	0.912142	0.0366767	0.304346	0.279675	0.0282695	0.671098	0.0841086	0.247619	0.988697
	1050		256236	NAPSB	-	pseudogene	yes	IStoI,ItoA,NtoI,NtoA,MCL(e)toMCL	0.0647044	-0.127493	0.40201	-0.0627883	0.164303	0	-0.0382928	0.0356932	-0.073986	0.841267	0.00177874	3.83476e-06	0.0035928	0.00428734	1	0.181631	0.417135	0.00448661
	1051		375295	LINC01116	-	lncRNA	no	IStoI,BtoMCL,MCL(e)toMCL	-0.0466323	0.0885874	-0.0266744	0.0419551	0.0152806	0	-0.0294404	0.0161436	-0.045584	0.867334	0.0391422	0.463099	0.326903	0.663762	1	0.00995864	0.369874	2.69262e-05
	1052		221188	ADGRG5	Q8IZF4	protein coding	no	NtoA,HtoMCLx,BtoMCL,BtoMCL(e),	-0.117611	0.042271	-0.147228	-0.0753402	-0.222568	-0.170533	-0.156506	-0.177901	0.0213943	0.905715	0.748255	0.0826206	0.48198	0.00949729	2.38495e-05	7.66772e-10	9.07965e-09	0.250678
	1053		160518	DENND5B	Q6ZUT9	protein coding	yes	ItoA,NtoA,HtoMCLx,BtoMCL,BtoMCL(e),MCL(e)toMCL	0.097904	-0.153378	0.242039	-0.0554745	0.186565	0.180082	-0.049482	0.0789216	-0.128404	0.934606	0.0856728	0.00113501	0.533307	0.00960622	0.0107309	0.00263233	0.000738421	9.79549e-13
	1054		9138	ARHGEF1	Q92888	protein coding	no	IStoI,NtoI,NtoA,HtoMCLx,BtoMCL,BtoMCL(e),	-0.066597	-0.168857	0.0671179	-0.235454	-0.168336	-0.0512284	0.135974	0.152279	-0.0163049	0.934606	0.0138428	0.17871	0.000921736	0.00159673	0.0378938	2.3704e-13	8.83945e-10	0.377226
	1055		55636	CHD7	Q9P2D1	protein coding	no	BtoMCL(e),MCL(e)toMCL	0.0865778	-0.0262173	-0.0278865	0.0603605	0.032474	0	-0.00142739	0.0590788	-0.0605061	0.917521	0.787803	0.678753	0.452301	0.624171	1	0.948341	0.0148161	0.000274013
	1056		79651	RHBDF2	Q6PJF5	protein coding	no	BtoMCL,BtoMCL(e),MCL(e)toMCL	0.0569702	0.0160228	-0.0216804	0.0326954	-0.017167	0.00121249	0.0614258	0.122315	-0.0608896	0.884498	0.311491	0.0798325	0.567027	0.221505	0.980902	0.00516593	7.69946e-05	0.00565113
	1057		6525	SMTN	P53814	protein coding	no	ItoA,BtoMCL(e),	0.0714301	-0.109625	0.101884	-0.0381945	0.0636898	-0.00380142	-0.0238551	-0.054211	0.0303559	0.934606	0.0940549	0.0390706	0.556178	0.202585	0.89132	0.231919	0.0309451	0.0555176
	1058		5937	RBMS1	P29558	protein coding	no	ItoA,NtoA,BtoMCL,BtoMCL(e),MCL(e)toMCL	0.0541014	-0.00181646	0.104844	0.0522849	0.157129	0.0298357	0.10978	0.144869	-0.035089	0.9387	0.980937	0.0106897	0.289769	0.000565456	0.547584	1.37851e-10	9.81263e-10	0.0326172
	1059		64375	IKZF4	Q9H2S9	protein coding	no	ItoA,HtoMCLx,BtoMCL,BtoMCL(e),	0.043219	-0.0321494	-0.063136	0.0110697	-0.0520663	0.085123	0.0444248	0.035939	0.00848585	0.927909	0.456139	0.0340024	0.809842	0.0686501	0.00780092	5.34942e-11	4.51275e-05	0.194839
	1060		154807	VKORC1L1	Q8N0U8	protein coding	no	HtoMCLx,BtoMCL(e),MCL(e)toMCL	-0.0644424	0.0742936	-0.0214199	0.00985123	-0.0115687	0.027959	0.00589198	-0.0433304	0.0492224	0.934606	0.221966	0.690796	0.899135	0.834743	0.00108824	0.661389	0.00511286	1.62888e-06
	1061		7534	YWHAZ	P63104	protein coding	no	BtoMCL,BtoMCL(e),MCL(e)toMCL	0.0299024	0.0106122	-0.01578	0.0405146	0.0247346	0.000740619	-0.0346103	0.0637091	-0.0983194	0.816519	0.701159	0.401139	0.0749066	0.178132	0.979578	0.0284478	0.00348795	6.37348e-10
	1062		84191	CIAO2A	Q9H5X1	protein coding	yes	IStoI,ItoA,NtoI,NtoA,BtoMCL,BtoMCL(e),MCL(e)toMCL	-0.041655	0.23391	0.0740631	0.168511	0.0808298	-0.0541006	-0.0553675	0.0764488	-0.131816	0.934606	0.00187514	0.0102893	0.0087866	0.00931641	0.269254	8.85688e-05	9.65791e-05	6.87108e-17
	1063		80222	TARS2	Q9BW92	protein coding	no	BtoMCL,BtoMCL(e),	0.0508319	-0.0425861	-0.00296921	0.00824578	0.00527658	0.000105214	-0.0621889	-0.0443565	-0.0178324	0.901807	0.382791	0.946141	0.882025	0.89737	0.996279	1.14469e-07	0.00373349	0.0874449
	1064		8864	PER2	O15055	protein coding	no	HtoMCLx,BtoMCL,BtoMCL(e),MCL(e)toMCL	-0.0543658	0.0105372	0.00784124	-0.0438286	-0.0359873	0.0936122	-0.0405922	-0.0874061	0.0468139	0.934606	0.879564	0.868689	0.378897	0.35281	0.024455	0.000529416	2.19019e-08	1.83632e-06
	1065		63940	GPSM3	Q9Y4H4	protein coding	no	NtoI,NtoA,HtoMCLx,BtoMCL,BtoMCL(e),	-0.0659362	-0.0847897	0.0537377	-0.150726	-0.0969881	-0.090902	0.094452	0.125385	-0.0309334	0.925174	0.179674	0.284641	0.0153951	0.0377586	0.00185667	4.46246e-08	1.50544e-07	0.0690208
	1066		832	CAPZB	P47756	protein coding	yes	IStoI,ItoA,NtoI,NtoA,HtoMCLx,BtoMCL(e),MCL(e)toMCL	-0.0260874	-0.0542688	-0.00837178	-0.098513	-0.106885	-0.159878	-0.00925958	-0.046264	0.0370044	0.941147	0.0496016	0.00929945	0.00816428	2.75483e-05	6.89321e-05	0.539152	0.012057	0.00247463
	1067		1810	DR1	Q01658	protein coding	no	IStoI,HtoMCLx,BtoMCL,MCL(e)toMCL	-0.0539236	0.111037	-0.056552	0.0571138	0.000561783	-0.0533889	-0.0796289	-0.0237472	-0.0558817	0.934606	0.0339759	0.166626	0.260608	0.991308	0.00442418	6.06308e-06	0.379112	0.000412693
	1068		25996	REXO2	Q9Y3B8	protein coding	no	IStoI,HtoMCLx,	-0.0580249	0.110421	-0.0258818	0.052396	0.0265142	-0.0569807	-0.00657603	-0.0281579	0.0215819	0.927909	0.0405649	0.54237	0.30021	0.533072	0.0482395	0.732335	0.251525	0.163987
	1069		55813	UTP6	Q9NYH9	protein coding	no	NtoI,NtoA,	-0.0394717	-0.0322029	-0.013514	-0.0716746	-0.0851887	-0.0371224	0.0105163	0.0114944	-0.000978089	0.905715	0.405065	0.667348	0.040482	0.00400404	0.194566	0.584998	0.703623	0.960784
	1070		54832	VPS13C	Q709C8	protein coding	no	IStoI,ItoA,HtoMCLx,BtoMCL,MCL(e)toMCL	0.0603433	-0.144914	0.158273	-0.0845708	0.0737024	0.0755673	-0.0674899	-0.000700469	-0.0667895	0.942462	0.0156264	0.00104549	0.114125	0.0896213	0.0152321	1.51785e-08	0.976636	1.69094e-09
	1071		54432	YIPF1	Q9Y548	protein coding	no	BtoMCL,MCL(e)toMCL	-0.0571978	0.0261394	-0.00432357	-0.0310584	-0.035382	-0.00464095	-0.0492746	-0.0168176	-0.032457	0.934606	0.673842	0.933471	0.573231	0.388557	0.865208	0.000126371	0.402127	0.00559115
	1072		9145	SYNGR1	O43759	protein coding	no	NtoA,BtoMCL(e),	0.0809701	0.0551717	-0.00871542	0.135586	0.118243	0.0121918	-0.0348279	-0.0544802	0.0196523	0.941147	0.599107	0.323427	0.0816128	0.0421844	0.662351	0.0924064	0.0468359	0.281523
	1073		10867	TSPAN9	O75954	protein coding	no	HtoMCLx,	0.122462	-0.128043	-0.0561101	-0.00558023	-0.0616904	-0.267858	0.00445602	0.00854275	-0.00408673	0.939315	0.278175	0.568843	0.972607	0.519614	0.000625397	0.520625	0.388725	0.534953
	1074		552889	ATXN7L3B	Q96GX2	protein coding	no	BtoMCL,MCL(e)toMCL	0.04744	0.0054003	-0.0534508	0.0528403	-0.000610411	0.0541183	-0.0504834	-0.0121063	-0.038377	0.919826	0.92982	0.10774	0.203757	0.988666	0.196327	0.000188534	0.590192	0.00191767
	1075		7091	TLE4	Q04727	protein coding	no	ItoA,NtoI,BtoMCL,BtoMCL(e),MCL(e)toMCL	-0.0801668	-0.109908	0.146182	-0.190075	-0.0438934	-0.0418578	-0.189884	-0.0709976	-0.118886	0.937153	0.159944	0.0174646	0.013869	0.455308	0.0943014	8.27057e-16	0.0100639	1.22999e-10
	1076		1652	DDT	P30046	protein coding	no	NtoI,BtoMCL,MCL(e)toMCL	-0.0469764	-0.0429169	0.0392015	-0.0898933	-0.0506918	-0.0124294	-0.104634	-0.0459972	-0.0586372	0.890467	0.334895	0.246818	0.0304709	0.107252	0.744861	1.27298e-07	0.0907371	0.000654865
	1077		10782	ZNF274	Q96GC6	protein coding	no	HtoMCLx,BtoMCL,BtoMCL(e),MCL(e)toMCL	0.0552623	0.0115036	0.000243417	0.0667658	0.0670093	0.0778729	0.0912946	0.150596	-0.0593011	0.934606	0.866825	0.996858	0.174751	0.0879123	0.00721507	6.09898e-07	9.61101e-09	0.00114501
	1078		10087	CERT1	Q9Y5P4	protein coding	no	BtoMCL,BtoMCL(e),	-0.0427955	0.0250018	-0.0206807	-0.0177937	-0.0384744	-0.00783148	-0.04609	-0.0449666	-0.00112339	0.929444	0.56936	0.52547	0.678179	0.198041	0.755741	0.00256052	0.0316614	0.946636
	1079		54897	CASZ1	Q86V15	protein coding	no	HtoMCLx,	-0.0427911	-0.0145426	0.014577	-0.0573338	-0.0427567	0.0833396	0.00528619	0.00511096	0.000175227	0.942462	0.774437	0.677954	0.139523	0.164651	0.0457752	0.386405	0.590674	0.978241
	1080		79036	KXD1	Q9BQD3	protein coding	no	BtoMCL,BtoMCL(e),MCL(e)toMCL	-0.0395084	-0.0207308	0.0334155	-0.0602392	-0.0268237	0.00397536	0.0791573	0.107029	-0.0278715	0.941147	0.629771	0.26057	0.091251	0.35024	0.856142	1.06643e-13	3.15263e-13	0.00317043
	1081		64359	NXN	Q6DKJ4	protein coding	no	BtoMCL(e),MCL(e)toMCL	-0.0552191	0.0172953	-0.0182365	-0.0379238	-0.0561603	-0.00550428	-0.00419874	-0.121667	0.117468	0.884498	0.764695	0.650525	0.451416	0.134228	0.842664	0.905446	0.00049158	4.208e-08
	1082		84433	CARD11	Q9BXL7	protein coding	no	ItoA,NtoI,HtoMCLx,MCL(e)toMCL	0.0528964	0.0682639	-0.186693	0.12116	-0.0655322	0.0833854	-0.0126786	0.0730823	-0.0857608	0.922681	0.147198	6.90516e-05	0.0124266	0.0826029	0.00311082	0.670847	0.0515884	0.00068162
	1083		5494	PPM1A	P35813	protein coding	yes	IStoI,ItoA,NtoA,BtoMCL,BtoMCL(e),	0.0547582	-0.12306	0.192155	-0.0683015	0.123854	-0.00207923	-0.0274816	-0.0388624	0.0113808	0.934606	0.0173685	5.57564e-05	0.122162	0.00348066	0.953203	0.006233	0.00333704	0.207485
	1084		84830	ADTRP	Q96IZ2	protein coding	no	BtoMCL,BtoMCL(e),	0.126614	-0.147944	0.164308	-0.0213304	0.142977	-0.00350701	0.152775	0.182688	-0.029913	0.934606	0.208688	0.0603974	0.873883	0.10151	0.95687	8.68397e-06	0.00059774	0.520829
	1085		134957	STXBP5	Q5T5C0	protein coding	no	NtoA,HtoMCLx,BtoMCL,BtoMCL(e),	-0.0461103	-0.00772805	-0.0164907	-0.0538383	-0.070329	-0.0815925	-0.0600798	-0.044643	-0.0154368	0.945595	0.8979	0.654816	0.202507	0.0371986	0.0434163	1.2475e-08	0.000735579	0.0735789
	1086		57228	SMAGP	Q0VAQ4	protein coding	no	HtoMCLx,BtoMCL,	-0.110529	-0.00682235	0.0646197	-0.117351	-0.0527314	-0.133408	-0.0570288	-0.02376	-0.0332688	0.934606	0.961474	0.409097	0.234093	0.548239	0.0134912	0.0292335	0.578354	0.167239
	1087		54861	SNRK	Q9NRH2	protein coding	no	BtoMCL,MCL(e)toMCL	-0.0382624	0.0578936	-0.0285248	0.0196312	-0.00889354	-0.0155854	-0.0372724	0.0192764	-0.0565488	0.9387	0.108367	0.309962	0.60155	0.773713	0.602436	0.0320013	0.492787	0.000462988
	1088		6502	SKP2	Q13309	protein coding	no	MCL(e)toMCL	-0.0387057	0.0255616	-0.0389074	-0.0131441	-0.0520515	-0.0338334	-0.0116875	0.0327585	-0.0444461	0.942462	0.52606	0.173349	0.751634	0.0626624	0.331096	0.563261	0.232886	0.00968992
	1089		861	RUNX1	Q01196	protein coding	no	ItoA,NtoI,	0.0432225	0.0572124	0.00666987	0.100435	0.0366399	-0.0267913	0.00182219	0.00671061	-0.00488843	0.9387	0.0557737	0.0378537	0.0132416	0.235297	0.244541	0.724161	0.329666	0.266974
	1090		2896	GRN	P28799	protein coding	no	HtoMCLx,BtoMCL,	0.0994224	0.0151002	0.108372	0.111272	0.0808998	-0.117197	0.0484681	0.00533227	0.0431358	0.934606	0.188784	0.150465	0.192942	0.274286	0.00863409	0.0457604	0.910195	0.0566115
	1091		23523	CABIN1	Q9Y6J0	protein coding	no	NtoI,NtoA,BtoMCL,BtoMCL(e),MCL(e)toMCL	-0.0694811	-0.0993806	0.0222674	-0.168862	-0.146594	-0.0343565	0.0243905	-0.0333393	0.0577298	0.938499	0.143136	0.711195	0.0125078	0.00592578	0.173178	0.0474357	0.0476187	2.73534e-07
	1092		6786	STIM1	Q13586	protein coding	no	IStoI,NtoI,NtoA,HtoMCLx,	-0.0614152	-0.139947	0.048366	-0.201363	-0.152996	-0.0688528	-0.0128913	-0.0157121	0.00282083	0.942462	0.0244702	0.307318	0.00189103	0.00206084	0.0126098	0.2652	0.349042	0.811596
	1093		10477	UBE2E3	Q969T4	protein coding	no	ItoA,NtoI,NtoA,HtoMCLx,	0.0622248	0.0482238	0.106865	0.110449	0.196406	0.130314	0	0	0	0.937807	0.425851	0.046448	0.0473691	0.000606734	0.0263091	1	1	1
	1094		57798	GATAD1	Q8WUU5	protein coding	no	IStoI,ItoA,NtoI,BtoMCL,BtoMCL(e),MCL(e)toMCL	0.0375527	0.101129	-0.119054	0.138682	0.0196285	0.0165709	0.0694593	0.0352428	0.0342165	0.908874	0.0132318	0.000521533	0.000921736	0.458492	0.368331	7.15173e-09	0.0317105	0.0027521
	1095		3959	LGALS3BP	Q08380	protein coding	no	ItoA,NtoA,HtoMCLx,BtoMCL,BtoMCL(e),MCL(e)toMCL	0.0979664	-0.0291697	0.154081	0.0687967	0.222878	0.146143	0.19317	0.105524	0.0876456	0.950946	0.806081	0.0320152	0.471301	0.00361952	0.00745861	1.91242e-07	0.0463127	0.0204824
	1096		388555	IGFL3	Q6UXB1	protein coding	no	ItoA,	0.0586625	-0.00215544	-0.110793	0.0565071	-0.0542855	0.0288412	0	0	0	0.939315	0.979737	0.0114355	0.293134	0.164651	0.407072	1	1	1
	1097		652276	LOC652276	-	pseudogene	no	NtoA,	0.0648533	-0.00418332	0.0450304	0.06067	0.1057	0	0	0	0	0.935152	0.965793	0.380871	0.305361	0.0245136	1	1	1	1
	1098		7581	ZNF33A	Q06730	protein coding	no	NtoI,BtoMCL,BtoMCL(e),MCL(e)toMCL	0.0490881	0.0590804	-0.0670157	0.108169	0.0411529	0	0.0460369	0.0877043	-0.0416675	0.941147	0.227715	0.0728199	0.0206162	0.240481	1	0.00310697	0.000121796	0.0139326
	1099		328	APEX1	P27695	protein coding	no	ItoA,NtoA,HtoMCLx,BtoMCL,	0.0506718	-0.0256619	0.128734	0.0214275	0.142835	0.0633072	0.0361095	0.0289458	0.00716372	0.868277	0.524053	0.00277476	0.628507	0.00142223	0.00612089	0.00788293	0.146636	0.622196
	1100		51128	SAR1B	Q9Y6B6	protein coding	no	BtoMCL,BtoMCL(e),	-0.0578034	0.0533976	0.0111313	-0.00520755	0.00245777	0.0522428	-0.0282562	-0.0336922	0.00543602	0.941147	0.356086	0.633819	0.909938	0.539648	0.143063	0.00118888	0.00402379	0.531653
	1101		5993	RFX5	P48382	protein coding	no	IStoI,ItoA,NtoI,NtoA,BtoMCL,	-0.037131	-0.085522	0.0584995	-0.122653	-0.0641535	-0.007426	-0.0512458	-0.0352231	-0.0160227	0.875936	0.0184147	0.0316638	0.00118938	0.0128435	0.858537	0.000737737	0.103492	0.269955
	1102		8418	CMAHP	-	pseudogene	no	NtoI,HtoMCLx,	-0.069379	-0.0545423	0.0449558	-0.123921	-0.0789655	-0.214675	-0.00240722	-0.0190797	0.0166725	0.945595	0.408259	0.355248	0.045528	0.116391	0.00462543	0.920547	0.541462	0.370321
	1103		8045	RASSF7	Q02833	protein coding	no	NtoA,HtoMCLx,BtoMCL(e),MCL(e)toMCL	-0.0415092	-0.0142612	-0.0242052	-0.0557704	-0.0799755	-0.079223	0.000826199	0.0343893	-0.0335631	0.925113	0.764443	0.446099	0.125974	0.00912427	0.0108328	0.94076	0.00469373	6.30844e-05
	1104		55841	WWC3	Q9ULE0	protein coding	no	NtoA,BtoMCL,	-0.0486917	-0.00549724	-0.0313967	-0.0541889	-0.0855857	0.0114535	-0.072593	-0.0280778	-0.0445152	0.934606	0.933423	0.397453	0.213932	0.0165881	0.828459	0.0193977	0.582978	0.123956
	1105		8877	SPHK1	Q9NYA1	protein coding	no	NtoI,HtoMCLx,BtoMCL,BtoMCL(e),	-0.0752865	-0.114408	0.0909477	-0.189694	-0.0987466	-0.0950244	0.0292813	0.0365679	-0.00728658	0.945595	0.0763262	0.0541898	0.0064651	0.0704756	0.00776347	0.00473769	0.012636	0.523401
	1106		51186	TCEAL9	Q9UHQ7	protein coding	no	HtoMCLx,BtoMCL(e),MCL(e)toMCL	0.0880395	-0.0828366	0.0955297	0.00520291	0.100733	-0.129172	0.0571466	-0.107725	0.164871	0.953321	0.345392	0.144553	0.963963	0.115828	0.0107371	0.0803173	0.00684266	1.9052e-10
	1107		1737	DLAT	P10515	protein coding	no	BtoMCL,	-0.0494803	0.0897458	-0.0152219	0.0402656	0.0250437	0.00946369	-0.0463047	-0.0371832	-0.00912152	0.941147	0.0629182	0.724415	0.41375	0.525052	0.761139	0.00569216	0.120333	0.592022
	1108		283899	INO80E	Q8NBZ0	protein coding	no	IStoI,NtoI,NtoA,BtoMCL,BtoMCL(e),MCL(e)toMCL	-0.0576402	-0.116223	0.0666172	-0.173864	-0.107246	-0.0319963	0.0393211	0.0703087	-0.0309876	0.9387	0.0434005	0.132105	0.00348805	0.0127139	0.106475	0.00559493	0.000334371	0.0251177
	1109		133619	PRRC1	Q96M27	protein coding	no	NtoA,BtoMCL,BtoMCL(e),	0.036357	0.0232678	0.030299	0.0596248	0.0899238	0.024673	0.0379671	0.0320148	0.00595225	0.963593	0.550549	0.276639	0.0759668	0.00233534	0.297572	0.000141585	0.0211224	0.572855
	1110		5660	PSAP	P07602	protein coding	no	BtoMCL,BtoMCL(e),	0.0588564	-0.00155057	-0.0650403	0.0573059	-0.0077345	-0.0192354	0.138554	0.116406	0.0221474	0.858034	0.982889	0.0859181	0.228241	0.868268	0.600098	1.1999e-11	1.10896e-05	0.265842
	1111		10617	STAMBP	O95630	protein coding	no	IStoI,ItoA,NtoI,NtoA,BtoMCL,BtoMCL(e),	0.0365279	0.0707999	0.0805088	0.0847726	0.0887631	0.0213362	0.0282341	0.0406252	-0.0123911	0.945595	0.0253245	0.00471564	0.00732583	0.00236428	0.396792	0.000199873	0.000107268	0.0998831
	1112		10346	TRIM22	Q8IYM9	protein coding	no	NtoA,HtoMCLx,BtoMCL(e),MCL(e)toMCL	0.0599446	0.0164304	0.0236968	0.076375	0.100072	0.0672008	0.0267121	0.0962331	-0.069521	0.913153	0.808425	0.589138	0.139362	0.0188244	0.0119874	0.192584	0.000448563	0.000326438
	1113		9889	ZBED4	O75132	protein coding	no	ItoA,NtoA,HtoMCLx,	0.0486725	-0.0324563	0.0978536	0.0162162	0.11407	0.0799543	0.00498914	-0.00336163	0.00835077	0.965011	0.528188	0.00958028	0.764258	0.0033557	0.0227716	0.695769	0.87438	0.453569
	1114		114908	TMEM123	Q8N131	protein coding	no	HtoMCLx,BtoMCL,BtoMCL(e),MCL(e)toMCL	-0.0750147	0.0833366	0.0349126	0.00832186	0.0432344	0.0721743	-0.1397	-0.091096	-0.048604	0.921324	0.230534	0.52377	0.922444	0.407581	0.00703999	2.37885e-07	0.009772	0.0362008
	1115		115361	GBP4	Q96PP9	protein coding	no	HtoMCLx,	-0.171071	0.0315189	0.0101936	-0.139552	-0.129359	-0.34387	-0.0102283	-0.049828	0.0395997	0.949458	0.891516	0.951225	0.388545	0.296228	0.00969724	0.70159	0.125065	0.0521021
	1116		727866	FAM156B	Q8NDB6	protein coding	no	IStoI,ItoA,NtoI,	-0.0209872	-0.041852	0.170929	-0.0628392	0.00328901	0	0	0	0	0.965556	0.017572	0.000130739	0.0012652	0.936011	1	1	1	1
	1117		23406	COTL1	Q14019	protein coding	no	ItoA,HtoMCLx,	-0.0641058	0.105764	-0.0989788	0.0416584	-0.0573204	-0.0959945	-0.0374871	-0.0108591	-0.026628	0.894491	0.0792516	0.0400444	0.521648	0.199068	0.0134912	0.108553	0.793936	0.224817
	1118		54974	THG1L	Q9NWX6	protein coding	no	HtoMCLx,BtoMCL(e),MCL(e)toMCL	0.0710427	-0.0343696	0.00274216	0.0366731	0.0394153	0.0501287	-0.0267643	-0.0850741	0.0583098	0.953321	0.671189	0.968513	0.610226	0.458492	0.0412674	0.167418	0.000351747	0.000112498
	1119		113655	MFSD3	Q96ES6	protein coding	no	HtoMCLx,	0.0515689	-0.00658693	0.0253122	0.044982	0.0702941	-0.0653416	-0.00434267	0.00307386	-0.00741653	0.942462	0.923374	0.525004	0.350513	0.0598958	0.0107255	0.442396	0.740752	0.137853
	1120		84678	KDM2B	Q8NHM5	protein coding	no	HtoMCLx,BtoMCL,BtoMCL(e),MCL(e)toMCL	0.0585352	0.0300116	-0.0495886	0.0885467	0.0389581	0.0469542	0.066609	0.126972	-0.0603629	0.870112	0.577864	0.188183	0.0645002	0.331215	0.0440304	0.000254121	1.01575e-06	0.000956557
	1121		10423	CDIPT	O14735	protein coding	no	HtoMCLx,BtoMCL(e),MCL(e)toMCL	0.0480167	0.00535258	-0.0508109	0.0533693	0.00255841	-0.102419	0.0148007	0.0846606	-0.0698599	0.920902	0.935095	0.14482	0.211783	0.952616	0.00679955	0.147457	3.2261e-09	1.5486e-11
	1122		55234	SMU1	Q2TAY7	protein coding	no	IStoI,NtoA,BtoMCL,MCL(e)toMCL	-0.0512133	0.127705	0.00495553	0.076492	0.0814475	0.0194686	-0.043354	-0.00435613	-0.0389978	0.920902	0.016882	0.924571	0.12231	0.038204	0.393492	0.000487167	0.853534	0.000637695
	1123		10520	ZNF211	Q13398	protein coding	no	HtoMCLx,BtoMCL(e),MCL(e)toMCL	0.0662227	-0.0501939	-0.0385372	0.0160287	-0.0225084	0.218746	0.0202407	0.0571452	-0.0369045	0.938311	0.448469	0.452404	0.83054	0.66963	0.000306995	0.227628	0.0116541	0.020673
	1124		9857	CEP350	Q5VT06	protein coding	no	IStoI,BtoMCL,	-0.0522094	0.100718	-0.0544924	0.048509	-0.00598339	0.0325954	-0.0335874	-0.031714	-0.00187343	0.945006	0.0439699	0.144613	0.304006	0.89559	0.344154	0.023639	0.132151	0.907853
	1125		132158	GLYCTK	Q8IVS8	protein coding	no	IStoI,NtoI,NtoA,BtoMCL,MCL(e)toMCL	-0.0582231	-0.112369	0.0300392	-0.170592	-0.140553	-0.000807736	-0.0455976	-0.00653176	-0.0390658	0.967264	0.0392797	0.463244	0.00301248	0.00243999	0.975275	9.65641e-06	0.716135	3.15918e-05
	1126		55116	TMEM39B	Q9GZU3	protein coding	no	IStoI,BtoMCL,	0.042972	-0.110119	0.0278268	-0.0671469	-0.0393201	-0.0315048	0.0412706	0.0340536	0.00721701	0.934606	0.0130167	0.407899	0.0882803	0.20625	0.14381	0.00307382	0.0937404	0.63819
	1127		55823	VPS11	Q9H270	protein coding	no	ItoA,NtoI,HtoMCLx,BtoMCL(e),MCL(e)toMCL	0.0476209	0.0454454	-0.0917111	0.0930663	0.00135521	0.0588068	-0.000611557	0.052716	-0.0533275	0.939541	0.362821	0.0145052	0.0387901	0.976019	0.00734124	0.975161	0.0097483	0.000147665
	1128		401115	C4orf48	Q5BLP8	protein coding	no	NtoA,BtoMCL,BtoMCL(e),	0.0494929	-0.0407631	0.060405	0.00872981	0.0691348	0	0.0585404	0.0490144	0.00952605	0.919826	0.393571	0.0824847	0.878769	0.0462185	1	0.000452531	0.0378611	0.595976
	1129		8507	ENC1	O14682	protein coding	no	NtoI,NtoA,HtoMCLx,BtoMCL(e),MCL(e)toMCL	0.0732925	0.0672283	-0.0116223	0.140521	0.128899	0.292038	0.0327931	0.0886365	-0.0558435	0.967264	0.375845	0.861224	0.0408926	0.019561	0.00258598	0.0747096	0.000708137	0.0034675
	1130		56648	EIF5A2	Q9GZV4	protein coding	no	ItoA,NtoA,BtoMCL(e),MCL(e)toMCL	-0.0465268	0.0401589	-0.109545	-0.00636789	-0.115913	-0.123476	0.00784772	-0.0580768	0.0659245	0.941147	0.386181	0.00243014	0.912006	0.00172051	0.0506858	0.464221	1.15243e-05	7.96037e-12
	1131		8916	HERC3	Q15034	protein coding	no	HtoMCLx,MCL(e)toMCL	-0.0573909	0.0477992	-0.0119309	-0.00959171	-0.0215226	-0.0848733	-0.00870223	0.0161522	-0.0248544	0.970849	0.423043	0.815209	0.890674	0.645796	0.029472	0.542796	0.438793	0.0466912
	1132		23228	PLCL2	Q9UPR0	protein coding	no	NtoA,HtoMCLx,BtoMCL(e),MCL(e)toMCL	0.0582366	0.0201395	0.0217076	0.0783761	0.100084	0.124326	0.0453822	0.230934	-0.185552	0.934606	0.754289	0.622379	0.125883	0.0182068	0.000647984	0.0940317	8.75026e-09	6.05304e-10
	1133		11234	HPS5	Q9UPZ3	protein coding	no	NtoA,HtoMCLx,	0.0481428	0.0321081	0.022697	0.071883	0.0784546	0.0947854	0.0322886	0.0353834	-0.00309477	0.966651	0.509604	0.548794	0.0933744	0.0293932	0.0302593	0.0628598	0.160557	0.87549
	1134		5813	PURA	Q00577	protein coding	no	HtoMCLx,BtoMCL,BtoMCL(e),	-0.048624	0.063402	-0.0372184	0.014778	-0.0224404	-0.04068	-0.0602675	-0.0688971	0.00862963	0.973055	0.184988	0.325135	0.790479	0.564904	0.0366769	0.00129696	0.00590054	0.645641
	1135		55958	KLHL9	Q9P2J3	protein coding	no	NtoA,HtoMCLx,	0.0716789	0.0538169	-0.00581352	0.125496	0.119682	0.0760275	0.0137521	0.000726437	0.0130257	0.970849	0.461918	0.928634	0.0581927	0.0267682	0.0311239	0.488354	0.985056	0.479961
	1136		120	ADD3	Q9UEY8	protein coding	no	ItoA,HtoMCLx,BtoMCL,BtoMCL(e),MCL(e)toMCL	-0.0422951	0.0124217	0.118557	-0.0298734	0.0886835	-0.109366	-0.0602993	0.0983076	-0.158607	0.953321	0.896565	0.0263739	0.308738	0.0839035	0.015097	0.0146464	0.00462812	5.34655e-10
	1137		79872	CBLL1	Q75N03	protein coding	no	HtoMCLx,BtoMCL(e),MCL(e)toMCL	-0.035943	0.00290983	-0.0122422	-0.0330332	-0.0452754	0.145055	-0.0136358	-0.0349908	0.021355	0.973055	0.955123	0.685703	0.34007	0.0901001	0.00146563	0.29379	0.0348072	0.0469145
	1138		55591	VEZT	Q9HBM0	protein coding	yes	IStoI,ItoA,NtoI,HtoMCLx,BtoMCL,BtoMCL(e),	0.0554214	-0.206612	0.199726	-0.151191	0.0485354	0.197289	-0.0460496	-0.0501819	0.00413233	0.945502	0.00241877	0.000150274	0.00822524	0.231086	0.000483496	0.00623349	0.028172	0.814488
	1139		7710	ZNF154	Q13106	protein coding	no	HtoMCLx,BtoMCL,BtoMCL(e),MCL(e)toMCL	0.0684348	0.0213523	-0.0648086	0.0897871	0.0249785	0.106849	-0.0457682	0.126795	-0.172563	0.973055	0.800793	0.213931	0.159035	0.654521	0.0408664	0.00986392	4.36488e-06	4.68106e-14
	1140		483	ATP1B3	P54709	protein coding	no	NtoA,	-0.0644855	0.0519204	-0.0999314	-0.0149421	-0.114873	0.0752411	0.0446082	0.0318149	0.0127933	0.966651	0.546614	0.0825123	0.685295	0.033349	0.265157	0.0765295	0.418032	0.630672
	1141		23660	ZKSCAN5	Q9Y2L8	protein coding	no	HtoMCLx,BtoMCL,	0.034327	-0.0398452	0.0343115	-0.00551815	0.0287934	0.138669	-0.0210563	-0.0139242	-0.0071321	0.941147	0.224736	0.166052	0.887461	0.240396	0.000571429	0.0217593	0.313376	0.424218
	1142		29894	CPSF1	Q10570	protein coding	no	ItoA,BtoMCL,MCL(e)toMCL	0.0665066	0.0280882	-0.108995	0.0945948	-0.0144003	0.0233144	0.0546641	0.0264564	0.0282078	0.941147	0.697851	0.0252857	0.112096	0.798139	0.499401	7.42454e-05	0.195603	0.0311933
	1143		1434	CSE1L	P55060	protein coding	no	HtoMCLx,MCL(e)toMCL	-0.0356674	0.0496717	-0.00983985	0.0140043	0.00416446	0.0858597	0.0214601	-0.0139318	0.035392	0.941147	0.293406	0.320431	0.792163	0.217601	0.00764665	0.132225	0.535331	0.00519368
	1144		4637	MYL6	P60660	protein coding	no	ItoA,NtoA,BtoMCL(e),MCL(e)toMCL	0.0313006	-0.0211836	0.0440708	0.00714219	0.051213	-0.0295518	-0.0246516	0.0450106	-0.0696622	0.816519	0.333575	0.021477	0.807301	0.00917045	0.392059	0.0673715	0.0149437	7.61557e-08
	1145		5959	RDH5	Q92781	protein coding	no	ItoA,	0.0688566	0.00755329	-0.106903	0.0764099	-0.0304928	0.00794866	0	0	0	0.971767	0.935983	0.04025	0.236645	0.585216	0.730926	1	1	1
	1146		127018	LYPLAL1	Q5VWZ2	protein coding	no	ItoA,NtoI,HtoMCLx,BtoMCL,BtoMCL(e),	-0.0545074	-0.0731291	0.148614	-0.127636	0.0209772	-0.21522	-0.125374	-0.124511	-0.000863069	0.973055	0.175275	0.00122883	0.0168923	0.63143	0.000930674	1.47053e-10	3.29992e-07	0.964149
	1147		6510	SLC1A5	Q15758	protein coding	no	HtoMCLx,BtoMCL,BtoMCL(e),MCL(e)toMCL	-0.0823453	0.0043371	-0.0410116	-0.0780082	-0.11902	-0.139222	-0.0593084	-0.133732	0.074424	0.971767	0.971236	0.523791	0.323958	0.0510725	0.00153034	0.0029833	3.27092e-07	7.59769e-06
	1148		81575	APOLD1	Q96LR9	protein coding	no	MCL(e)toMCL	-0.0642473	0.0702057	-0.0406039	0.00595843	-0.0346454	0.0197677	0.0457161	-0.0634137	0.10913	0.905715	0.236958	0.408972	0.941779	0.470857	0.496146	0.0946694	0.0921437	7.48425e-06
	1149		57799	RAB40C	Q96S21	protein coding	no	NtoI,	0.0554532	0.0446189	-0.0535658	0.100072	0.0465063	0.00484689	-0.0105855	-0.0140932	0.00350778	0.932215	0.396252	0.16192	0.0412907	0.238286	0.854233	0.0880515	0.101672	0.566191
	1150		10592	SMC2	O95347	protein coding	no	BtoMCL(e),MCL(e)toMCL	0.0025797	0.0430801	0.0504894	0.00974763	0.0478864	0.0749137	0.0211574	-0.0542405	0.0753979	0.941147	0.491721	0.300137	0.789565	0.408738	0.34168	0.214763	0.0117972	1.59029e-07
	1151		7378	UPP1	Q16831	protein coding	no	HtoMCLx,BtoMCL,BtoMCL(e),MCL(e)toMCL	-0.106588	0.0297563	-0.0646058	-0.0768321	-0.141438	-0.118447	0.074048	-0.0713561	0.145404	0.973055	0.827705	0.452552	0.466368	0.0730137	0.0367376	0.000127723	0.00355203	1.08965e-15
	1152		154075	SAMD3	Q8N6K7	protein coding	no	HtoMCLx,BtoMCL,MCL(e)toMCL	-0.0926122	0.0825134	-0.0459218	-0.0100988	-0.0560206	-0.59737	0.10769	-0.00422177	0.111912	0.961476	0.380606	0.546724	0.934603	0.443604	0.00213278	2.61855e-05	0.932328	2.63506e-06
	1153		825	CAPN3	P20807	protein coding	yes	BtoMCL,BtoMCL(e),MCL(e)toMCL	0.0882224	0.000509152	-0.047918	0.0606042	-0.0152546	0.00678958	0.175611	0.281699	-0.106088	0.967264	0.553833	0.0736213	0.500878	0.381135	0.924814	1.04464e-13	7.78798e-14	9.94533e-05
	1154		5782	PTPN12	Q05209	protein coding	no	NtoI,NtoA,HtoMCLx,BtoMCL,BtoMCL(e),MCL(e)toMCL	0.0567903	0.072422	0.00165452	0.129212	0.130867	-0.179054	0.0373877	0.110292	-0.0729045	0.974695	0.201855	0.977175	0.0195194	0.0042115	0.000305919	0.0186003	1.16041e-06	6.77347e-06
	1155		83706	FERMT3	Q86UX7	protein coding	no	IStoI,ItoA,NtoI,NtoA,HtoMCLx,BtoMCL(e),MCL(e)toMCL	-0.0607465	-0.138219	0.107889	-0.198965	-0.0910767	-0.348167	-0.0101795	-0.0427464	0.0325668	0.939541	0.0279752	0.0246906	0.00219067	0.0384743	4.3825e-05	0.556635	0.0472712	0.0208753
	1156		1195	CLK1	P49759	protein coding	no	ItoA,NtoA,HtoMCLx,BtoMCL(e),MCL(e)toMCL	-0.0411467	0.0647201	-0.0572545	0.0235734	-0.0474021	0.130169	-0.00678461	-0.0689222	0.0621375	0.960803	0.224907	0.0098407	0.678251	0.0356037	0.000380659	0.802574	0.0270009	0.00219929
	1157		8263	F8A1	P23610	protein coding	no	ItoA,	0.0498317	0.0124098	-0.0958784	0.0622415	-0.0336369	0	0	0	0	0.967264	0.842596	0.0129503	0.17702	0.379919	1	1	1	1
	1158		6455	SH3GL1	Q99961	protein coding	no	IStoI,ItoA,NtoI,BtoMCL,MCL(e)toMCL	-0.0402513	0.119702	-0.124927	0.079451	-0.0454763	-0.0440497	-0.0605172	-0.0117446	-0.0487726	0.941147	0.00717341	0.000604363	0.0463793	0.117847	0.072329	1.25957e-06	0.561163	1.6333e-05
	1159		27352	SGSM3	Q96HU1	protein coding	no	NtoA,HtoMCLx,	-0.0621986	-0.0511721	0.00570319	-0.113371	-0.107667	-0.06648	-0.0142743	-0.00322601	-0.0110483	0.972245	0.441801	0.924052	0.0545846	0.0229779	0.0118088	0.369612	0.91209	0.461725
	1160		56935	SMCO4	Q9NRQ5	protein coding	no	HtoMCLx,BtoMCL(e),MCL(e)toMCL	-0.0956808	0.00185383	-0.0364312	-0.093827	-0.130258	-0.1671	-0.0273571	-0.222951	0.195594	0.974695	0.990057	0.653841	0.30591	0.0673617	0.00608516	0.467769	6.91674e-08	4.15051e-15
	1161		8797	TNFRSF10A	O00220	protein coding	no	ItoA,NtoA,BtoMCL(e),MCL(e)toMCL	0.0617832	-0.101252	0.130243	-0.0394683	0.0907747	0.0413318	-0.0375602	-0.0903721	0.052812	0.973055	0.0891073	0.00613116	0.500603	0.0482875	0.439514	0.0561881	0.000304619	0.00101011
	1162		163126	EID2	Q8N6I1	protein coding	no	BtoMCL(e),MCL(e)toMCL	-0.047152	0.0186351	0.00486254	-0.0285169	-0.0236544	0.00550357	-0.015625	-0.0491994	0.0335744	0.934606	0.716437	0.907489	0.538381	0.517565	0.87638	0.129069	0.000193769	0.000131826
	1163		6868	ADAM17	P78536	protein coding	no	NtoI,HtoMCLx,MCL(e)toMCL	0.0334489	0.0406985	-0.0253222	0.0741474	0.0488252	0.138562	-0.021724	0.029291	-0.051015	0.97367	0.230976	0.344225	0.0235866	0.0514756	0.000558846	0.215484	0.249402	0.00120652
	1164		161176	SYNE3	Q6ZMZ3	protein coding	no	ItoA,NtoA,HtoMCLx,BtoMCL,	-0.0551593	0.0135611	-0.107419	-0.0415983	-0.149018	-0.102429	-0.0497294	-0.0253516	-0.0243778	0.978619	0.852056	0.0136282	0.448388	0.0014278	0.00256379	0.0182508	0.44366	0.219045
	1165		55112	DYNC2I1	Q8WVS4	protein coding	no	IStoI,ItoA,NtoI,HtoMCLx,	0.0498609	0.124493	-0.155227	0.174354	0.019127	0.127035	0.0145485	0.0242255	-0.00967701	0.978945	0.0168019	0.00041453	0.00133156	0.640203	0.00238446	0.243969	0.173894	0.441702
	1166		221504	ZBTB9	Q96C00	protein coding	no	ItoA,BtoMCL,MCL(e)toMCL	0.0392741	-0.0662929	0.0663858	-0.0270188	0.0393669	0	0.0460442	-0.00668027	0.0527245	0.978945	0.0916208	0.0297833	0.499714	0.182349	1	1.44868e-05	0.715125	9.60553e-08
	1167		2643	GCH1	P30793	protein coding	no	HtoMCLx,BtoMCL,BtoMCL(e),MCL(e)toMCL	-0.0939951	0.0690751	0.0695771	-0.02492	0.0446571	-0.124623	-0.0659983	-0.131145	0.0651469	0.966716	0.477772	0.363079	0.826919	0.572976	0.0116887	0.023143	0.000513557	0.00818579
	1168		81887	LAS1L	Q9Y4W2	protein coding	no	ItoA,HtoMCLx,BtoMCL,MCL(e)toMCL	-0.0356047	0.0577773	-0.0699868	0.0221726	-0.0478142	0.0492892	-0.0271798	0.00343705	-0.0306168	0.978945	0.10178	0.0124931	0.537113	0.0737913	0.0123427	0.00249827	0.839686	0.000248106
	1169		6788	STK3	Q13188	protein coding	no	IStoI,BtoMCL,MCL(e)toMCL	-0.0534566	0.120162	-0.0539681	0.0667055	0.0127374	-0.00708865	0.117232	-0.0118401	0.129072	0.978945	0.02862	0.193062	0.192439	0.785241	0.924757	4.8591e-16	0.559839	3.44344e-20
	1170		171017	ZNF384	Q8TF68	protein coding	no	ItoA,BtoMCL,BtoMCL(e),MCL(e)toMCL	0.0455823	-0.0317526	-0.0793801	0.0138297	-0.0655504	-0.000773028	0.0736408	0.0554738	0.018167	0.978945	0.519108	0.025627	0.794811	0.0585272	0.978448	1.87629e-14	2.75176e-06	0.0277142
	1171		1984	EIF5A	P63241	protein coding	no	NtoI,NtoA,BtoMCL,BtoMCL(e),MCL(e)toMCL	-0.0536198	-0.071033	-0.00531206	-0.124653	-0.129965	-9.26283e-05	0.105527	0.175768	-0.0702406	0.934606	0.173386	0.916553	0.0153828	0.00234041	0.997782	0.001155	0.000159954	0.0399869
	1172		6229	RPS24	P62847	protein coding	no	ItoA,NtoI,BtoMCL,BtoMCL(e),	0.0162668	-0.00230748	0.176932	0.0139593	-0.0305195	-0.00770529	0.0762369	0.0855199	-0.00928303	0.970849	0.116816	0.00717488	0.0108357	0.0998653	0.672343	1.04347e-07	1.02149e-05	0.541138
	1173		23670	CEMIP2	Q9UHN6	protein coding	no	NtoA,HtoMCLx,BtoMCL,BtoMCL(e),MCL(e)toMCL	-0.0939272	-0.0074082	-0.0467285	-0.101335	-0.148064	0.122444	-0.10434	-0.154918	0.0505782	0.970849	0.957233	0.549168	0.250962	0.0360172	0.00810609	0.000129595	8.64083e-06	0.0202418
	1174		159090	PABIR2|FAM122B	Q7Z309	protein coding	no	BtoMCL,BtoMCL(e),MCL(e)toMCL	-0.0467589	-0.00555042	0.0117232	-0.0523093	-0.040586	-0.0368442	0.0415936	0.0786234	-0.0370298	0.973055	0.933461	0.77573	0.236205	0.244869	0.0781893	0.000614586	4.02004e-06	0.00184328
	1175		7277	TUBA4A	P68366	protein coding	yes	ItoA,NtoI,NtoA,HtoMCLx,BtoMCL,MCL(e)toMCL	-0.0553285	-0.0759619	-0.123399	-0.13129	-0.25469	-0.302862	-0.126439	0.0104627	-0.136902	0.963593	0.170426	0.00751952	0.0162161	2.14128e-05	8.20185e-05	2.15989e-08	0.794359	1.6952e-10
	1176		3396	MRPL58	Q14197	protein coding	no	ItoA,HtoMCLx,	-0.0433107	0.0741772	-0.0682907	0.0308665	-0.0374242	-0.0504946	-0.0212354	-0.0203632	-0.000872263	0.978945	0.0847671	0.0383124	0.471216	0.25223	0.0149843	0.0601846	0.216429	0.944883
	1177		215	ABCD1	P33897	protein coding	no	BtoMCL,	0.0871034	-0.129256	0.0832287	-0.0421525	0.0410762	0.0511434	0.0222063	0.0188933	0.003313	0.979035	0.129004	0.204559	0.642375	0.55979	0.053702	0.0426437	0.250213	0.785177
	1178		6209	RPS15	P62841	protein coding	no	HtoMCLx,	-0.03148	0.00802982	-7.3926e-06	-0.0234502	-0.0234575	-0.0623622	0	0	0	0.858034	0.815266	0.999831	0.365504	0.24104	0.0055015	1	1	1
	1179		51016	EMC9	Q9Y3B6	protein coding	no	ItoA,BtoMCL(e),MCL(e)toMCL	-0.0624883	0.103129	-0.124692	0.0406411	-0.0840507	0.0287003	-0.0109685	-0.0463003	0.0353318	0.979035	0.0979788	0.0115697	0.522824	0.0747182	0.300183	0.371248	0.00240463	0.000536375
	1180		56995	TULP4	Q9NRJ4	protein coding	no	NtoI,NtoA,HtoMCLx,BtoMCL(e),MCL(e)toMCL	0.0620747	0.0657365	0.017093	0.127811	0.144904	0.132346	0.0156601	0.0549895	-0.0393295	0.970849	0.274628	0.73397	0.0292647	0.00362454	0.000241197	0.311877	0.00857656	0.00810307
	1181		1353	COX11	Q9Y6N1	protein coding	no	ItoA,NtoA,BtoMCL,MCL(e)toMCL	0.0455258	-0.0126203	0.0789828	0.0329055	0.111888	-0.0309547	-0.074468	-0.0167867	-0.0576813	0.931306	0.821485	0.0253963	0.434866	0.00226803	0.447665	6.03558e-11	0.297142	1.00302e-08
	1182		84950	PRPF38A	Q8NAV1	protein coding	no	HtoMCLx,	-0.0137365	0.0345357	-0.0365115	0.00572776	-0.0307838	0.0605879	-0.0256348	-0.0285655	0.00293064	0.978945	0.512382	0.169601	0.803773	0.0737913	0.0209993	0.0880917	0.183863	0.855803
	1183		6610	SMPD2	O60906	protein coding	no	NtoI,NtoA,BtoMCL,MCL(e)toMCL	-0.0668365	-0.0668228	-0.0231311	-0.133659	-0.15679	-0.0126845	-0.0641244	-0.0272959	-0.0368285	0.979035	0.309864	0.654085	0.0336909	0.00339928	0.689523	1.32909e-08	0.074361	0.00017689
	1184		261726	TIPRL	O75663	protein coding	no	ItoA,NtoA,HtoMCLx,BtoMCL,MCL(e)toMCL	0.0146743	0.0334892	0.151153	-0.0258111	0.120428	0.0685055	0.0465076	0.00918385	0.0373238	0.978945	0.28141	0.00426318	0.485889	0.0173279	0.0277203	1.92739e-05	0.612536	0.000207596
	1185		79567	RIPOR1	Q6ZS17	protein coding	yes	IStoI,ItoA,NtoI,BtoMCL,BtoMCL(e),MCL(e)toMCL	0.0588013	0.169692	-0.207914	0.228494	0.0205792	0.0709229	0.0643691	0.105809	-0.0414396	0.941147	0.0042804	4.59904e-05	0.000304738	0.659641	0.0582768	2.62625e-06	4.3765e-08	0.00184482
	1186		3239	HOXD13	P35453	protein coding	no	IStoI,ItoA,BtoMCL(e),MCL(e)toMCL	-0.0322099	0.0683505	-0.0619753	0.0361406	-0.0258347	0.0183008	0.000370661	-0.0126085	0.0129791	0.939541	0.0343589	0.0150011	0.24391	0.273131	0.565278	0.943812	0.0284338	0.00066002
	1187		10419	PRMT5	O14744	protein coding	no	NtoI,HtoMCLx,	0.0421596	0.0654693	-0.0339233	0.103868	0.0578856	0.049293	0.00811637	0.0256161	-0.0174997	0.979035	0.134221	0.144553	0.013201	0.0693108	0.0292485	0.496464	0.103285	0.094759
	1188		6609	SMPD1	P17405	protein coding	yes	HtoMCLx,BtoMCL,BtoMCL(e),MCL(e)toMCL	-0.0337493	-0.00523923	-0.000737514	-0.0389886	-0.0397261	-0.098714	-0.0581295	-0.0365255	-0.021604	0.912566	0.897528	0.980725	0.184399	0.0904324	0.0132757	4.7067e-10	0.00164283	0.00390613
	1189		699	BUB1	O43683	protein coding	no	BtoMCL(e),MCL(e)toMCL	-0.102539	-0.030249	0.0152544	-0.132788	-0.117533	0.0703552	0.0120991	-0.135301	0.1474	0.979035	0.821066	0.874302	0.173147	0.12539	0.281173	0.549178	4.31246e-09	4.13328e-20
	1190		57147	SCYL3	Q8IZE3	protein coding	no	ItoA,NtoA,BtoMCL,BtoMCL(e),	-0.024959	0.0540117	-0.013133	0.0115435	-0.0278803	-0.0721852	-0.067173	-0.0512071	-0.0159659	0.979035	0.20628	0.0137974	0.69443	0.0287255	0.0840854	2.25983e-08	0.000739997	0.112538
	1191		8140	SLC7A5	Q01650	protein coding	no	BtoMCL,BtoMCL(e),MCL(e)toMCL	0.0974041	-0.163206	0.0390801	-0.0658016	-0.0267214	0.102319	0.124412	-0.101542	0.225954	0.964218	0.0914078	0.640466	0.512877	0.746716	0.237723	4.38171e-05	0.00643627	3.03531e-17
	1192		53335	BCL11A	Q9H165	protein coding	yes	ItoA,NtoI,BtoMCL,BtoMCL(e),MCL(e)toMCL	0.00957978	0.0768728	0.124125	0.0864526	0.0215572	-0.0147689	-0.14086	-0.0783318	-0.0625283	0.979035	0.0920516	0.00417285	0.0482282	0.603289	0.741906	7.51387e-08	0.023279	0.00500733
	1193		8851	CDK5R1	Q15078	protein coding	no	NtoI,NtoA,BtoMCL,BtoMCL(e),MCL(e)toMCL	-0.106527	-0.17329	0.0675589	-0.279818	-0.212259	0.0670706	-0.118018	-0.165254	0.0472357	0.970849	0.116136	0.458736	0.0107548	0.0108054	0.312598	3.95767e-06	1.2467e-07	0.00568541
	1194		7107	GPR137B	O60478	protein coding	no	ItoA,NtoA,BtoMCL(e),MCL(e)toMCL	0.0741468	-0.0797249	0.151698	-0.00557811	0.14612	0.0674366	-0.0475599	-0.15647	0.10891	0.97999	0.296665	0.0105815	0.954869	0.0124001	0.133908	0.178707	0.000228086	3.11958e-05
	1195		10732	TCFL5	Q9UL49	protein coding	no	HtoMCLx,	0.0811019	0.0295816	0.00129212	0.110684	0.111976	0.121873	0.0407932	-0.00875699	0.0495502	0.97999	0.768768	0.98792	0.150432	0.0683869	0.00229378	0.18969	0.876703	0.0725117
	1196		440712	RHEX	Q6ZWK4	protein coding	no	BtoMCL,	0.0678153	0.000920034	-0.0386054	0.0687353	0.0301299	0	0.044446	0.00801019	0.0364358	0.965269	0.993123	0.489487	0.283222	0.55845	1	0.0406129	0.843218	0.0759296
	1197		64598	MOSPD3	O75425	protein coding	yes	IStoI,ItoA,NtoI,MCL(e)toMCL	0.0430196	-0.138209	0.125543	-0.0951892	0.0303542	-0.0444377	-0.00200375	0.0224238	-0.0244276	0.976539	0.00318369	0.000332773	0.0141703	0.347418	0.114232	0.844107	0.0640207	0.00229731
	1198		10628	TXNIP	Q9H3M7	protein coding	no	IStoI,ItoA,NtoA,MCL(e)toMCL	-0.062576	0.135185	-0.19955	0.0726093	-0.126941	-0.00465434	-0.0971226	0.0481647	-0.145287	0.9387	0.0243522	0.000203024	0.175055	0.00768569	0.850837	0.0523405	0.56327	0.00201698
	1199		93594	TBC1D31	Q96DN5	protein coding	no	ItoA,NtoA,HtoMCLx,BtoMCL,MCL(e)toMCL	-0.0427883	0.0784892	-0.102743	0.0357009	-0.0670424	-0.145695	0.0390507	-0.0332988	0.0723495	0.97999	0.0705161	0.00364501	0.401209	0.041844	0.00895081	0.00521131	0.0827957	1.03035e-08
	1200		339745	SPOPL	Q6IQ16	protein coding	yes	ItoA,NtoA,BtoMCL,MCL(e)toMCL	0.0322123	-0.0221901	0.0709436	0.0100222	0.0809658	0.0795268	-0.0762191	-0.00181766	-0.0744015	0.934606	0.4995	0.00551754	0.76624	0.00194594	0.0614849	1.31388e-08	0.944783	2.15535e-09
	1201		25888	ZNF473	Q8WTR7	protein coding	no	NtoA,HtoMCLx,	0.0412585	0.0196752	0.0149468	0.0609338	0.0758806	0.0880075	0.00561298	-0.00868296	0.0142959	0.979035	0.688119	0.67803	0.122162	0.0187215	0.0320641	0.532239	0.506528	0.0567313
	1202		2801	GOLGA2	Q08379	protein coding	no	ItoA,HtoMCLx,BtoMCL,BtoMCL(e),	0.0501115	-0.0139653	-0.110054	0.0361462	-0.073908	0.054352	0.0739118	0.0684704	0.00544133	0.97999	0.829838	0.00678248	0.482421	0.0520887	0.00670999	1.06392e-12	3.2161e-07	0.608278
	1203		10717	AP4B1	Q9Y6B7	protein coding	no	IStoI,ItoA,BtoMCL,BtoMCL(e),MCL(e)toMCL	-0.0445546	0.100278	-0.104309	0.0557236	-0.0485854	0.0317434	0.0376431	0.0775716	-0.0399285	0.943023	0.0226003	0.00259078	0.154432	0.127598	0.331107	0.0190599	0.000795654	0.0189136
	1204		5366	PMAIP1	Q13794	protein coding	no	HtoMCLx,BtoMCL,MCL(e)toMCL	0.0583489	-0.0965057	0.0333838	-0.0381568	-0.00477298	0.35661	-0.202968	-0.0346028	-0.168365	0.973055	0.0865321	0.435209	0.483804	0.928476	0.00209475	0.000134306	0.710377	0.000440789
	1205		7371	UCK2	Q9BZX2	protein coding	no	BtoMCL,MCL(e)toMCL	-0.0801434	0.0533567	-0.0398057	-0.0267867	-0.0665924	-0.0196083	0.0292816	-0.0063612	0.0356428	0.97999	0.550066	0.552664	0.772963	0.282513	0.639846	0.0122211	0.758959	0.000848747
	1206		26094	DCAF4	Q8WV16	protein coding	no	HtoMCLx,BtoMCL,	-0.0652305	0.088526	-0.0204991	0.0232954	0.00279638	0.147981	-0.0305267	-0.0119727	-0.018554	0.97999	0.176419	0.715313	0.750383	0.966802	0.0142545	0.0431295	0.636288	0.193828
	1207		51460	SFMBT1	Q9UHJ3	protein coding	no	HtoMCLx,BtoMCL(e),MCL(e)toMCL	0.0390032	-0.00152611	0.0199854	0.0374771	0.0574625	0.188306	0.0136131	0.0952486	-0.0816355	0.97999	0.979015	0.532336	0.327926	0.05428	2.69015e-05	0.263885	7.07848e-08	1.4024e-09
	1208		267	AMFR	Q9UKV5	protein coding	no	BtoMCL,MCL(e)toMCL	0.0478612	0.0141731	0.0262032	0.0620342	0.00733803	0.0195285	-0.170034	-0.0876312	-0.0824025	0.954491	0.0545166	0.118614	0.129783	0.326137	0.634709	0.000125827	0.168978	0.0337155
	1209		22955	SCMH1	Q96GD3	protein coding	no	ItoA,NtoA,BtoMCL(e),MCL(e)toMCL	-0.0450282	0.024221	-0.0817442	-0.0208072	-0.102551	0.0246092	-0.0292273	-0.0852197	0.0559924	0.97999	0.642621	0.0214878	0.674667	0.0052547	0.354525	0.0736113	3.0972e-05	1.51752e-05
	1210		23047	PDS5B	Q9NTI5	protein coding	no	IStoI,BtoMCL,MCL(e)toMCL	-0.0104764	0.10437	-0.0151859	0.0560257	0.0306911	0.0617608	-0.0402659	0.00602116	-0.046287	0.97999	0.0359918	0.0796562	0.229631	0.400223	0.159121	0.0114887	0.842363	0.00177396
	1211		8269	TMEM187	Q14656	protein coding	no	BtoMCL,	-0.0594165	0.0234918	-0.0376317	-0.0359247	-0.0735564	-0.0268755	-0.0349494	-0.0370909	0.00214156	0.97999	0.74605	0.437319	0.568763	0.103857	0.286304	0.0128564	0.0532203	0.885019
	1212		2534	FYN	P06241	protein coding	yes	ItoA,NtoI,NtoA,HtoMCLx,BtoMCL,BtoMCL(e),	-0.0300772	0.0370312	0.0515132	-0.0190137	0.0324995	-0.130384	0.200067	0.177962	0.0221049	0.942462	0.16271	0.0437531	0.0219969	0.000107092	0.039897	4.56314e-19	1.5233e-09	0.346529
	1213		3055	HCK	P08631	protein coding	no	BtoMCL,BtoMCL(e),MCL(e)toMCL	0.118873	-0.0814324	0.0122995	0.0374411	0.0497406	-0.100531	0.211149	0.30985	-0.0987009	0.979035	0.527466	0.914267	0.790221	0.618165	0.0676031	3.71997e-09	9.44487e-09	0.0146668
	1214		29954	POMT2	Q9UKY4	protein coding	no	HtoMCLx,BtoMCL,	0.0540394	-0.0407503	-0.0793335	0.0132891	-0.0660444	0.102602	-0.023742	-0.0159144	-0.00782764	0.97999	0.490682	0.050999	0.8377	0.0932115	0.00391881	0.00053323	0.102875	0.22772
	1215		25824	PRDX5	P30044	protein coding	no	IStoI,ItoA,NtoA,HtoMCLx,BtoMCL(e),MCL(e)toMCL	0.0499984	-0.0972518	0.192746	-0.0593087	0.116585	-0.0636762	-0.045505	-0.10215	0.0566448	0.941147	0.0151234	5.90749e-05	0.102912	0.00294603	0.0369092	0.0504057	0.000711612	0.00426398
	1216		3146	HMGB1	P09429	protein coding	no	IStoI,ItoA,NtoA,BtoMCL,MCL(e)toMCL	-0.0469131	0.0981826	-0.140309	0.0512695	-0.0890398	0.0300247	-0.101788	0.0387261	-0.140514	0.979035	0.0413901	0.000701637	0.273559	0.0148975	0.0997405	2.50855e-05	0.296023	3.05119e-09
	1217		7360	UGP2	Q16851	protein coding	no	HtoMCLx,BtoMCL,BtoMCL(e),MCL(e)toMCL	-0.0370726	0.00580689	0.0522438	-0.0312657	0.0209781	-0.127837	-0.11409	-0.0508904	-0.0631992	0.97999	0.911917	0.0690748	0.400019	0.475917	0.0019789	3.73995e-14	0.00495693	2.68655e-07
	1218		8540	AGPS	O00116	protein coding	no	ItoA,BtoMCL,BtoMCL(e),MCL(e)toMCL	-0.0485718	-0.0283607	0.109398	-0.0769325	0.0324657	-0.0166947	-0.0731431	-0.0354903	-0.0376527	0.97999	0.611181	0.00644147	0.100193	0.391988	0.606671	6.88603e-11	0.0124088	6.04507e-05
	1219		147807	ZNF524	Q96C55	protein coding	no	NtoI,NtoA,BtoMCL,MCL(e)toMCL	-0.0640915	-0.122972	0.0531416	-0.187064	-0.133922	-0.0558001	0.0332337	-0.00485064	0.0380844	0.979035	0.0663537	0.314709	0.00602252	0.00916964	0.10394	1.47847e-05	0.713485	9.633e-08
	1220		57508	INTS2	Q9H0H0	protein coding	no	BtoMCL,MCL(e)toMCL	0.0417046	-0.0380357	-0.00187344	0.00366893	0.00179549	0.0365699	0.0595081	0.00914124	0.0503669	0.979035	0.387137	0.962851	0.944639	0.965727	0.249669	7.55357e-06	0.68877	4.37265e-05
	1221		51020	HDDC2	Q7Z4H3	protein coding	no	IStoI,ItoA,HtoMCLx,	-0.0449473	0.0841912	-0.078744	0.0392438	-0.0395002	-0.061935	-0.020387	-0.0111569	-0.00923014	0.941147	0.0487867	0.0166379	0.333546	0.2206	0.0259127	0.21522	0.680953	0.567865
	1222		7942	TFEB	P19484	protein coding	yes	BtoMCL,MCL(e)toMCL	0.0610465	-0.0976087	0.0745254	-0.0365621	0.0379633	0.0207615	-0.0745033	-0.00803493	-0.0664684	0.980103	0.113652	0.114026	0.568276	0.436724	0.670014	6.54654e-05	0.815785	0.000105235
	1223		83443	SF3B5	Q9BWJ5	protein coding	no	ItoA,NtoA,BtoMCL,MCL(e)toMCL	-0.0419149	0.0425672	0.0621371	0.000652327	0.0627894	0.0604927	-0.053793	-0.0148418	-0.0389512	0.942462	0.297889	0.0391166	0.989143	0.0356957	0.23216	0.000667574	0.570889	0.00726404
	1224		51537	MTFP1	Q9UDX5	protein coding	no	BtoMCL,BtoMCL(e),MCL(e)toMCL	-0.0724014	0.0257082	0.0145981	-0.0466933	-0.0320952	-0.0296347	-0.0272127	-0.0519828	0.0247701	0.978619	0.773884	0.821678	0.521997	0.577914	0.256433	0.0434398	0.00361651	0.0404531
	1225		10549	PRDX4	Q13162	protein coding	no	BtoMCL(e),	-0.0644026	0.0337406	0.0579068	-0.030662	0.0272448	0.0787237	-0.0543311	-0.100512	0.0461804	0.978619	0.646557	0.239466	0.652499	0.592979	0.186229	0.0697635	0.0101901	0.0753217
	1226		23528	ZNF281	Q9Y2X9	protein coding	no	ItoA,NtoA,BtoMCL,BtoMCL(e),MCL(e)toMCL	-0.0510066	0.0748578	-0.128954	0.0238511	-0.105103	0.0323295	-0.0372105	-0.0700489	0.0328384	0.979035	0.140147	0.00244579	0.658918	0.00990742	0.115292	0.0103794	0.000252004	0.00962492
	1227		84259	DCUN1D5	Q9BTE7	protein coding	no	HtoMCLx,	-0.0644711	0.0613699	0.026281	-0.00310115	0.0231798	0.100989	-0.0183068	-0.0109478	-0.007359	0.97999	0.368131	0.625991	0.971697	0.662589	0.00894122	0.140864	0.58144	0.544437
	1228		256586	LYSMD2	Q8IV50	protein coding	no	ItoA,BtoMCL,BtoMCL(e),	-0.0431612	-0.00525691	0.0666724	-0.0484181	0.0182543	-0.0404776	-0.0877222	-0.114444	0.0267215	0.967264	0.930475	0.0410487	0.229048	0.589038	0.0918294	0.000146768	0.000156417	0.195377
	1229		9787	DLGAP5	Q15398	protein coding	no	BtoMCL(e),MCL(e)toMCL	-0.110937	0.106882	-0.0504218	-0.00405513	-0.0544769	-0.0571012	-0.0389844	-0.236714	0.19773	0.97999	0.362385	0.597783	0.980218	0.558022	0.310796	0.165559	5.81196e-12	3.30608e-20
	1230		83982	IFI27L2	Q9H2X8	protein coding	no	ItoA,NtoA,HtoMCLx,BtoMCL,BtoMCL(e),	-0.0474551	0.0744691	-0.103082	0.027014	-0.0760684	-0.0593968	-0.0868795	-0.10936	0.0224804	0.981481	0.123686	0.00804015	0.592661	0.0402501	0.0419923	2.41152e-09	4.9024e-09	0.0564596
	1231		3096	HIVEP1	P15822	protein coding	no	HtoMCLx,	0.0418091	-0.0634295	0.051238	-0.0216204	0.0296176	0.21298	0.0271468	0.00909218	0.0180546	0.981481	0.138766	0.120104	0.638202	0.372857	0.00214862	0.1766	0.79799	0.352747
	1232		54788	DNAJB12	Q9NXW2	protein coding	no	ItoA,NtoI,NtoA,HtoMCLx,	0.0385745	0.0501775	-0.0661174	0.0887519	-0.0168107	0.0613579	0.00229342	-0.00541534	0.00770876	0.981481	0.206824	0.00156728	0.0223566	0.0155712	0.0384803	0.68943	0.500537	0.100294
	1233		163486	DENND1B	Q6P3S1	protein coding	no	NtoA,BtoMCL,BtoMCL(e),MCL(e)toMCL	-0.0656424	-0.0379371	-0.0100804	-0.10358	-0.11366	-0.047016	-0.0443958	-0.110321	0.0659256	0.978945	0.614693	0.87238	0.0976809	0.0248143	0.522255	0.014091	2.77316e-06	1.19213e-05
	1234		5373	PMM2	O15305	protein coding	no	HtoMCLx,BtoMCL,MCL(e)toMCL	-0.047713	-0.00644537	-0.00664775	-0.0541583	-0.0608061	0.143782	-0.0318113	0.0239844	-0.0557957	0.981481	0.926059	0.884269	0.247211	0.0979872	0.00433414	0.00376477	0.136857	1.39076e-07
	1235		51105	PHF20L1	A8MW92	protein coding	no	ItoA,NtoA,BtoMCL,BtoMCL(e),	0.0436039	0.0264778	0.0616225	0.0700817	0.0909746	0.0444822	0.0303473	0.0485166	-0.0181694	0.979035	0.578492	0.0467981	0.0893669	0.00890594	0.080509	0.0110302	0.00413947	0.145715
	1236		83931	STK40	Q8N2I9	protein coding	no	NtoI,NtoA,HtoMCLx,BtoMCL,BtoMCL(e),	-0.0642206	-0.10621	0.0628093	-0.170431	-0.107621	-0.160057	-0.0738923	-0.0769449	0.00305254	0.94371	0.0999941	0.217748	0.00880721	0.0237372	0.000553959	8.73733e-10	4.40352e-07	0.793278
	1237		2591	GALNT3	Q14435	protein coding	no	BtoMCL,BtoMCL(e),	-0.0851957	-0.0434671	0.00183069	-0.128663	-0.126832	-0.0149003	-0.0799827	-0.0796958	-0.000286817	0.981481	0.655303	0.983344	0.112096	0.052548	0.865161	0.00315853	0.0313194	0.992592
	1238		64753	CCDC136	Q96JN2	protein coding	no	ItoA,	0.073433	0.0405448	-0.155089	0.113978	-0.0411115	0.0295478	0.0147774	-0.00251333	0.0172907	0.981481	0.631507	0.00923954	0.107953	0.493004	0.306594	0.166195	0.899689	0.0744569
	1239		57819	LSM2	Q9Y333	protein coding	no	ItoA,BtoMCL,MCL(e)toMCL	0.0321621	0.0223663	-0.0480281	0.0545285	0.00650035	0.0153909	0.0694451	0.0209874	0.0484578	0.934606	0.475793	0.0349896	0.0547499	0.806565	0.656599	1.1252e-06	0.330329	0.000222331
	1240		2030	SLC29A1	Q99808	protein coding	no	NtoI,NtoA,BtoMCL(e),MCL(e)toMCL	-0.0351764	-0.0744324	0.108546	-0.144918	-0.0363714	0.0373627	-0.0081317	-0.0695173	0.0613856	0.981481	0.15046	0.0640783	0.036067	0.0444892	0.316584	0.612408	0.000132493	2.18781e-07
	1241		6950	TCP1	P17987	protein coding	no	IStoI,ItoA,NtoA,HtoMCLx,MCL(e)toMCL	-0.0511479	0.130172	-0.158151	0.0790241	-0.0791265	0.0752692	-0.0216323	0.0216251	-0.0432575	0.981481	0.0175637	0.000546758	0.104614	0.0471926	0.00193846	0.222385	0.421512	0.00633431
	1242		10252	SPRY1	O43609	protein coding	no	ItoA,NtoA,BtoMCL,BtoMCL(e),MCL(e)toMCL	-0.0929331	0.0899526	-0.117858	-0.00298056	-0.120839	-0.0546745	-0.183592	-0.264038	0.0804464	0.981481	0.425851	0.0472712	0.615102	0.00852285	0.166637	4.37255e-09	4.18882e-12	1.13161e-05
	1243		53340	SPA17	Q15506	protein coding	no	MCL(e)toMCL	-0.063378	0.0331517	0.0620928	-0.0302262	0.0318666	0.0121148	0.0251022	-0.0263755	0.0514777	0.973055	0.631826	0.216753	0.663206	0.553821	0.70414	0.11246	0.248042	0.000226943
	1244		728917	ABHD17AP1	-	pseudogene	yes	IStoI,ItoA,NtoI,	-0.0291991	-0.0853209	0.361829	-0.157829	0.107134	0	0	0	0	0.97999	0.0213891	4.00846e-05	0.00805261	0.171377	1	1	1	1
	1245		7536	SF1	Q15637	protein coding	no	NtoA,HtoMCLx,BtoMCL(e),MCL(e)toMCL	0.123298	-0.107091	0.0284551	0.0144923	0.0429475	0.0514881	0.000550523	0.0361332	-0.0355827	0.980103	0.0696167	0.801953	0.104065	0.026109	0.0171678	0.973254	0.0375302	0.00221666
	1246		6799	SULT1A2	P50226	protein coding	no	HtoMCLx,MCL(e)toMCL	-0.0685663	0.0966153	-0.0947051	0.028049	-0.0666561	-0.0896067	0.0126312	-0.0127225	0.0253537	0.979035	0.164045	0.0820786	0.729519	0.207608	0.0007856	0.25093	0.43981	0.00794193
	1247		57480	PLEKHG1	Q9ULL1	protein coding	yes	NtoI,NtoA,BtoMCL,BtoMCL(e),MCL(e)toMCL	0.0757333	0.142143	-0.100833	0.217876	0.117043	0	0.0626886	0.15239	-0.089701	0.981481	0.062175	0.0765288	0.00590517	0.0480442	1	0.0422933	0.000436785	0.00390995
	1248		3689	ITGB2	P05107	protein coding	no	NtoI,NtoA,HtoMCLx,BtoMCL(e),MCL(e)toMCL	-0.0652604	-0.102572	0.05731	-0.17177	-0.11446	-0.356617	-0.0188792	-0.146784	0.127905	0.868277	0.0972848	0.28844	0.00806975	0.0103112	0.000131668	0.498419	9.28491e-06	8.88395e-09
	1249		6222	RPS18	P62269	protein coding	no	ItoA,NtoA,	-0.031179	0.0221947	-0.0490038	-0.00898434	-0.0579881	-0.0293617	0	0	0	0.875936	0.449264	0.0235051	0.770584	0.00841737	0.218955	1	1	1
	1250		51205	ACP6	Q9NPH0	protein coding	no	IStoI,	-0.0475127	0.128675	-0.0770455	0.0811621	0.00411661	-0.0379998	-0.0244487	-0.0290809	0.0046322	0.939541	0.0138428	0.0528346	0.0905191	0.92781	0.197219	0.159742	0.24162	0.795681
	1251		89849	ATG16L2	Q8NAA4	protein coding	no	ItoA,NtoA,BtoMCL(e),MCL(e)toMCL	-0.0855526	0.0309132	-0.213708	-0.0546394	-0.268348	0	0.0348129	0.148062	-0.11325	0.979035	0.773105	0.00341824	0.531794	0.000592828	1	0.185266	4.75735e-05	2.00567e-05
	1252		80063	ATF7IP2	Q5U623	protein coding	no	BtoMCL(e),	-0.047588	0.0614219	-0.0488513	0.0138338	-0.0350175	-0.0458824	-0.0293148	-0.0532484	0.0239336	0.979035	0.197616	0.180065	0.801495	0.338038	0.295142	0.0665313	0.0114376	0.0902674
	1253		148423	C1orf52	Q8N6N3	protein coding	no	IStoI,ItoA,NtoI,HtoMCLx,BtoMCL(e),	-0.0406776	0.1189	-0.0925077	0.0782221	-0.0142856	0.116784	0.0283534	0.0620574	-0.033704	0.97999	0.00751348	0.00456898	0.042208	0.672265	0.000108574	0.10415	0.0106713	0.0532331
	1254		57132	CHMP1B	Q7LBR1	protein coding	no	NtoA,HtoMCLx,BtoMCL(e),MCL(e)toMCL	0.0505417	0.012368	0.0572794	0.0629097	0.120189	0.10473	-0.0218335	0.046901	-0.0687345	0.979035	0.849542	0.127696	0.188869	0.00360972	0.00168156	0.115431	0.0125695	1.75238e-07
	1255		152518	NFXL1	Q6ZNB6	protein coding	no	BtoMCL,MCL(e)toMCL	-0.0384476	0.0269398	0.00862181	-0.0115078	-0.00288603	0.0201387	0.0537113	0.0120092	0.0417022	0.967264	0.504402	0.800757	0.798177	0.939384	0.561273	4.18928e-06	0.522269	0.000116637
	1256		54733	SLC35F2	Q8IXU6	protein coding	no	BtoMCL(e),MCL(e)toMCL	-0.0643328	0.0856576	-0.064638	0.0213248	-0.0433132	0.046703	-0.0149806	-0.0441241	0.0291435	0.981481	0.196857	0.208403	0.779948	0.403362	0.371492	0.390222	0.0485088	0.0470977
	1257		10806	SDCCAG8	Q86SQ7	protein coding	no	IStoI,ItoA,NtoI,NtoA,BtoMCL,BtoMCL(e),MCL(e)toMCL	0.0303215	-0.0897678	0.105063	-0.0594463	0.0456164	-0.0226622	0.0268372	0.0443795	-0.0175424	0.947766	0.00433222	7.39246e-05	0.0246067	0.0407172	0.604662	0.000204879	1.58511e-05	0.0178382
	1258		6809	STX3	Q13277	protein coding	no	BtoMCL,MCL(e)toMCL	0.0665104	0.0426703	-0.0221589	0.109181	0.0870218	-0.00519631	0.0664349	0.0315239	0.034911	0.981481	0.579017	0.713798	0.0922218	0.0900827	0.944768	2.36726e-05	0.178745	0.0247959
	1259		166793	ZBTB49	Q6ZSB9	protein coding	no	IStoI,HtoMCLx,BtoMCL,	0.0470146	-0.124274	0.0325809	-0.0772593	-0.0446783	0.133481	0.0297486	0.0152424	0.0145062	0.981481	0.0160431	0.402967	0.0945265	0.228715	0.00199178	0.000649719	0.25117	0.0895331
	1260		55023	PHIP	Q8WWQ0	protein coding	no	ItoA,HtoMCLx,	-0.0333686	0.0547703	-0.0630343	0.0214018	-0.0416326	0.0826569	-0.0114055	-0.00227723	-0.00912829	0.978619	0.0972511	0.0148831	0.520605	0.0944184	0.0130474	0.459056	0.93521	0.52986
	1261		25878	MXRA5	Q9NR99	protein coding	no	BtoMCL,MCL(e)toMCL	-0.131495	0.150947	-0.0826719	0.019452	-0.0632199	-0.00636988	0.0778181	-0.0412287	0.119047	0.981481	0.27179	0.453391	0.909052	0.570315	0.808104	0.00506965	0.316757	2.20166e-06
	1262		2208	FCER2	P06734	protein coding	yes	IStoI,NtoI,NtoA,BtoMCL(e),MCL(e)toMCL	-0.106315	-0.479118	0.0865472	-0.585433	-0.498886	-0.100176	-0.0594875	0.137134	-0.196622	0.945102	0.00111107	0.380482	6.46911e-05	2.26672e-05	0.0713929	0.132449	0.0139608	8.28143e-07
	1263		10126	DNAL4	O96015	protein coding	no	ItoA,BtoMCL,MCL(e)toMCL	0.0401234	-0.0799129	0.0760695	-0.0397895	0.03628	0.00317968	0.0480175	-0.00749697	0.0555145	0.979035	0.0520193	0.0180482	0.318064	0.237883	0.936056	3.60035e-07	0.623396	3.49181e-10
	1264		55210	ATAD3A	Q9NVI7	protein coding	no	NtoI,NtoA,	-0.0683514	-0.107219	0.0660536	-0.17557	-0.109517	0	0.00892243	0.0254521	-0.0165297	0.981481	0.103166	0.174274	0.00972529	0.0402501	1	0.398534	0.0691531	0.0797574
	1265		585	BBS4	Q96RK4	protein coding	no	HtoMCLx,	0.067363	-0.00518683	-0.00560641	0.0621761	0.0565697	0.156092	0.0222017	0.00254988	0.0196518	0.98316	0.959573	0.933471	0.363483	0.290838	0.00291814	0.0850342	0.917933	0.10253
	1266		25943	DNAAF9|C20orf194	Q5TEA3	protein coding	no	BtoMCL,BtoMCL(e),	0.0548984	0.0114863	-0.00569701	0.0663847	0.0606877	0	0.0754955	0.0744627	0.00103277	0.961028	0.880355	0.916046	0.198076	0.12507	1	3.12677e-08	0.000100568	0.953547
	1267		25776	CBY1	Q9Y3M2	protein coding	no	BtoMCL,MCL(e)toMCL	0.0378119	-0.0177165	-0.0061627	0.0200954	0.0139327	-0.0256802	0.0662081	0.0182518	0.0479563	0.981481	0.695664	0.863576	0.628907	0.666587	0.396003	5.60789e-11	0.19095	1.44958e-07
	1268		1108	CHD4	Q14839	protein coding	no	HtoMCLx,BtoMCL,BtoMCL(e),MCL(e)toMCL	0.0391648	-0.0571259	-0.0126917	-0.0179611	-0.0306527	0.0475946	-0.0649975	-0.0848957	0.0198981	0.93986	0.124865	0.700653	0.659416	0.290838	0.015716	2.80389e-08	3.27904e-08	0.0473061
	1269		23457	ABCB9	Q9NP78	protein coding	no	IStoI,NtoI,NtoA,BtoMCL,MCL(e)toMCL	-0.0599206	-0.121092	0.00396141	-0.181013	-0.177051	-0.000538287	0.0182239	-0.00506404	0.0232879	0.981481	0.0355924	0.936294	0.00309039	0.000772833	0.980986	0.0075906	0.664269	0.00020147
	1270		8634	RTCA	O00442	protein coding	no	BtoMCL,	-0.0622463	0.1111	-0.0730169	0.0488539	-0.0241631	0.0441806	-0.0428456	-0.0255415	-0.0173041	0.980103	0.0834396	0.150465	0.465237	0.65353	0.0624038	0.0182536	0.3596	0.325229
	1271		9631	NUP155	O75694	protein coding	no	HtoMCLx,BtoMCL,MCL(e)toMCL	-0.0444636	0.0196486	0.0600777	-0.0248149	0.0352628	0.0888734	-0.0447931	0.00888899	-0.0536821	0.981481	0.717303	0.0831563	0.604461	0.30495	0.00296252	0.000251319	0.675551	3.12981e-06
	1272		3965	LGALS9	O00182	protein coding	yes	IStoI,ItoA,NtoI,NtoA,BtoMCL,BtoMCL(e),	0.0584763	-0.214155	0.260652	-0.155678	0.104974	0.00273029	0.209518	0.1972	0.0123188	0.980103	0.00303401	2.97906e-05	0.0124284	0.0222718	0.954404	1.99782e-20	4.71382e-12	0.571343
	1273		7940	LST1	O00453	protein coding	no	ItoA,HtoMCLx,BtoMCL,BtoMCL(e),MCL(e)toMCL	-0.0604938	-0.0552428	0.223549	-0.135704	0.0202393	-0.233938	0.0456932	-0.104098	0.149791	0.981481	0.322651	0.0114932	0.0557911	0.571497	0.00140038	0.0346004	0.000169445	7.02989e-14
	1274		51533	PHF7	Q9BWX1	protein coding	no	IStoI,BtoMCL,MCL(e)toMCL	0.0498456	-0.114544	0.0587182	-0.0646983	-0.00598009	0.0815576	-0.0198409	0.0136485	-0.0334894	0.973055	0.019499	0.0787683	0.125883	0.889365	0.0994089	0.01233	0.261277	1.05841e-05
	1275		51742	ARID4B	Q4LE39	protein coding	yes	IStoI,ItoA,NtoI,HtoMCLx,BtoMCL,BtoMCL(e),	0.0727113	-0.276818	0.277525	-0.204107	0.0734176	0.132605	-0.0456846	-0.0382798	-0.00740482	0.97999	0.00254488	0.000126375	0.0092023	0.190268	0.0048968	3.72025e-06	0.00348023	0.440793
	1276		51522	TMEM14C	Q9P0S9	protein coding	no	NtoA,HtoMCLx,BtoMCL,MCL(e)toMCL	0.0488696	0.0258616	0.025979	0.0747311	0.10071	-0.0995314	0.0666221	0.0274914	0.0391307	0.972245	0.626942	0.493253	0.0982133	0.00837423	0.00129107	0.000143486	0.305408	0.0182167
	1277		55902	ACSS2	Q9NR19	protein coding	no	NtoA,HtoMCLx,BtoMCL(e),	-0.0827275	-0.048345	0.00995399	-0.137881	-0.137652	-0.208976	-0.0299444	-0.0410269	0.0110825	0.980103	0.426372	0.90954	0.0599983	0.026975	7.02993e-05	0.0535395	0.047938	0.435986
	1278		10131	TRAP1	Q12931	protein coding	no	NtoI,NtoA,HtoMCLx,BtoMCL,BtoMCL(e),	-0.0481529	-0.0469898	-0.0134871	-0.0951427	-0.10863	-0.0575187	0.0408548	0.0621473	-0.0212926	0.981481	0.373541	0.762837	0.0473691	0.0065767	0.019672	0.018399	0.00979194	0.222199
	1279		57585	CRAMP1	Q96RY5	protein coding	no	HtoMCLx,BtoMCL,BtoMCL(e),MCL(e)toMCL	0.0600659	-0.0297745	0.0273547	0.0302914	0.0576461	0.0559971	0.10324	0.138182	-0.0349421	0.981481	0.674726	0.591787	0.649941	0.220412	0.0163847	6.98475e-10	7.05268e-09	0.0439388
	1280		10432	RBM14	Q96PK6	protein coding	no	ItoA,NtoA,HtoMCLx,BtoMCL,MCL(e)toMCL	-0.0174605	0.107269	-0.102036	0.00684006	-0.0989117	0.0135072	-0.0480659	-0.0121463	-0.0359196	0.981481	0.308616	0.000294961	0.935541	0.000420867	0.0215607	4.2686e-06	0.459833	0.000144512
	1281		1454	CSNK1E	P49674	protein coding	no	BtoMCL,BtoMCL(e),MCL(e)toMCL	0.0606038	0.0484242	-0.0230812	0.109028	0.0859467	0	0.0629984	0.0921621	-0.0291637	0.97999	0.443129	0.640927	0.0579751	0.0631512	1	7.92114e-07	2.9103e-07	0.0227338
	1282		100131755	ARMCX4	Q5H9R4	protein coding	no	HtoMCLx,BtoMCL(e),MCL(e)toMCL	0.0725608	0.00680489	-0.0785096	0.0793657	0.000856109	0.137844	0.0102571	0.0429909	-0.0327338	0.979035	0.951846	0.173349	0.259333	0.989871	0.00709278	0.240778	0.000202013	5.98801e-05
	1283		84135	UTP15	Q8TED0	protein coding	no	ItoA,HtoMCLx,	0.0321702	-0.0374248	0.0459897	-0.00525464	0.0407351	0.319717	-0.00618899	0.00612061	-0.0123096	0.93986	0.22197	0.0488696	0.885309	0.0759562	0.000106341	0.509694	0.680795	0.134904
	1284		54534	MRPL50	Q8N5N7	protein coding	no	BtoMCL,	-0.0644707	0.0514229	0.0298523	-0.0130478	0.0168045	0.0492907	-0.0376726	-0.0301003	-0.00757232	0.983777	0.475656	0.588152	0.874762	0.767732	0.144684	0.01812	0.196107	0.645432
	1285		23412	COMMD3	Q9UBI1	protein coding	no	NtoA,BtoMCL,BtoMCL(e),MCL(e)toMCL	0.0420883	0.0157051	0.0256643	0.0577934	0.0834577	0.0657502	0.0871141	0.13232	-0.0452058	0.927909	0.725852	0.383815	0.114042	0.00721142	0.329899	2.89583e-09	2.09069e-10	0.00131088
	1286		6917	TCEA1	P23193	protein coding	no	ItoA,NtoA,HtoMCLx,	0.0501775	-0.0268111	0.198192	0.0057141	0.187843	0.0904708	0	0	0	0.9387	0.278132	0.00011695	0.878637	0.000229995	0.00142995	1	1	1
	1287		9641	IKBKE	Q14164	protein coding	no	NtoI,HtoMCLx,BtoMCL(e),MCL(e)toMCL	-0.0588005	-0.0987108	0.0697006	-0.157511	-0.0878107	-0.170099	-0.0150159	-0.0373206	0.0223047	0.97999	0.111251	0.147311	0.0111752	0.0525448	7.12974e-05	0.125008	0.00338391	0.00893957
	1288		80279	CDK5RAP3	Q96JB5	protein coding	yes	ItoA,NtoA,BtoMCL,BtoMCL(e),	0.0577203	0.0105344	-0.0868256	0.0682547	-0.0228951	0.0532385	0.12665	0.150819	-0.0241692	0.934606	0.211681	0.028091	0.179373	0.00362803	0.112303	5.71877e-14	3.50149e-11	0.12765
	1289		124512	METTL23	Q86XA0	protein coding	no	ItoA,BtoMCL,BtoMCL(e),	-0.0219332	0.0280858	0.0634033	-0.0129062	0.0347372	0	-0.0662778	-0.058014	-0.00826377	0.980103	0.310187	0.0317334	0.0871703	0.296116	1	5.33242e-08	0.000220923	0.473502
	1290		4012	LNPEP	Q9UIQ6	protein coding	no	BtoMCL,BtoMCL(e),	-0.0488825	0.0193788	0.0304196	-0.0295037	0.000915912	0.00454555	-0.0999007	-0.072074	-0.0278267	0.984456	0.754272	0.463972	0.582026	0.986072	0.859577	5.42146e-06	0.0116075	0.131548
	1291		729096	BMS1P4	-	pseudogene	no	IStoI,NtoI,NtoA,	0.0486472	-0.0310389	0.00839616	-0.0219104	-0.014849	0	0	0	0	0.983777	0.00384889	0.824648	0.0174769	0.00788848	1	1	1	1
	1292		4686	NCBP1	Q09161	protein coding	no	HtoMCLx,BtoMCL,BtoMCL(e),	-0.0500326	0.0759983	-0.0714756	0.0259657	-0.0455099	0.0792089	-0.0342465	-0.0385752	0.00432873	0.984456	0.143932	0.073289	0.639145	0.252512	0.0144643	0.00436249	0.0179295	0.727983
	1293		29802	VPREB3	Q9UKI3	protein coding	yes	BtoMCL,BtoMCL(e),	0.0699534	-0.0917867	0.0364518	-0.0218334	0.0146184	-0.0688211	-0.144306	-0.173859	0.0295528	0.869956	0.138427	0.487111	0.765225	0.790368	0.235921	4.63952e-05	0.000140599	0.344624
	1294		23531	MMD	Q15546	protein coding	no	HtoMCLx,BtoMCL,BtoMCL(e),	0.0617265	0.0209749	0.00978847	0.0827014	0.0924898	-0.335302	0.0792678	0.111429	-0.0321616	0.97999	0.782893	0.861276	0.160793	0.0518428	0.000104848	0.000648271	0.000623737	0.182081
	1295		81671	VMP1	Q96GC9	protein coding	no	BtoMCL(e),MCL(e)toMCL	0.068163	-0.0589162	0.00652044	0.00924678	0.0157672	0	-0.0198154	-0.0895305	0.0697151	0.967264	0.399937	0.918658	0.914124	0.78827	1	0.485677	0.00951441	0.00204282
	1296		55646	LYAR	Q9NX58	protein coding	no	BtoMCL,MCL(e)toMCL	-0.0435807	0.00343882	0.0068792	-0.0401418	-0.0332626	0.0293912	0.0948258	0.0171078	0.077718	0.981481	0.95906	0.870266	0.362379	0.334578	0.549294	6.21925e-13	0.356166	7.39332e-11
	1297		23170	TTLL12	Q14166	protein coding	no	NtoA,	-0.0456528	-0.0247604	-0.0589343	-0.0704133	-0.129348	-0.0448442	0.00449425	-0.00411156	0.00860581	0.981481	0.651926	0.111453	0.115791	0.00147791	0.162175	0.706444	0.831911	0.406556
	1298		728489	DNLZ	Q5SXM8	protein coding	no	ItoA,	0.0413821	-0.074632	0.0843952	-0.0332499	0.0511453	0	-0.00157225	0.0400399	-0.0416121	0.97999	0.0772301	0.0121511	0.434515	0.103481	1	0.955844	0.231089	0.0510774
	1299		7174	TPP2	P29144	protein coding	no	IStoI,ItoA,NtoI,	-0.0497578	0.156778	-0.135306	0.10702	-0.0282858	-0.023794	-0.00724306	-0.0145259	0.00728284	0.97999	0.00667253	0.00252271	0.040248	0.492917	0.418998	0.705058	0.597922	0.675594
	1300		3491	CCN1	O00622	protein coding	no	ItoA,BtoMCL,MCL(e)toMCL	0.143536	0.0164127	-0.365994	0.159949	-0.206045	0.0104618	0.243162	-0.0111251	0.254287	0.97999	0.933785	0.00263952	0.246506	0.0760041	0.769188	6.21877e-08	0.888989	1.42005e-09
	1301		976	ADGRE5	P48960	protein coding	no	NtoI,HtoMCLx,	-0.056	-0.0592178	0.0631003	-0.115218	-0.0755847	-0.136548	-0.0191848	-0.0496803	0.0304955	0.984456	0.305028	0.288221	0.0388561	0.0661097	0.0137286	0.392085	0.0895333	0.110625
	1302		7570	ZNF22	P17026	protein coding	no	IStoI,NtoI,NtoA,HtoMCLx,MCL(e)toMCL	0.0445605	0.105998	-0.0199024	0.150559	0.130657	0.15348	-0.0209289	0.0196093	-0.0405383	0.978945	0.0179538	0.558391	0.00161456	0.000788231	0.000784396	0.101894	0.306949	0.000521362
	1303		10988	METAP2	P50579	protein coding	no	ItoA,NtoA,HtoMCLx,BtoMCL,BtoMCL(e),	-0.0425112	0.0700725	-0.0960965	0.0275613	-0.0685352	0.0802862	-0.11247	-0.0960848	-0.0163855	0.954491	0.0857982	0.00392094	0.497446	0.0299147	0.0115494	4.29945e-13	3.67245e-07	0.199905
	1304		55633	TBC1D22B	Q9NU19	protein coding	no	IStoI,HtoMCLx,MCL(e)toMCL	0.0330479	-0.0763474	0.0339775	-0.0432995	-0.00932202	0.0625414	0.0005126	-0.0211654	0.021678	0.984456	0.032666	0.210325	0.193402	0.753422	0.021133	0.962313	0.0663804	0.0031744
	1305		6634	SNRPD3	P62318	protein coding	no	ItoA,NtoA,BtoMCL,MCL(e)toMCL	0.0635399	-0.0954081	0.169735	-0.0318683	0.137866	-0.0468804	-0.0569439	0.00391133	-0.0608552	0.983777	0.140826	0.00169762	0.636846	0.00851564	0.108237	0.00305435	0.917933	0.000642237
	1306		8751	ADAM15	Q13444	protein coding	no	ItoA,NtoA,HtoMCLx,BtoMCL,MCL(e)toMCL	-0.013605	0.0454209	-0.00744947	0.0318159	0.0243664	-0.0960739	0.0221672	-0.0114297	0.0335969	0.978945	0.299572	0.0183067	0.356321	0.00130412	0.00605816	0.00281949	0.312121	1.25901e-06
	1307		255043	TMEM86B	Q8N661	protein coding	no	NtoI,NtoA,MCL(e)toMCL	-0.0581158	-0.120203	-0.0269424	-0.178319	-0.205261	-0.0346154	-0.0133723	-0.0398647	0.0264925	0.983777	0.0545213	0.606002	0.00532543	0.00029008	0.0771797	0.41668	0.0535966	0.043674
	1308		11019	LIAS	O43766	protein coding	no	HtoMCLx,BtoMCL,BtoMCL(e),MCL(e)toMCL	0.0454579	-0.0364467	0.0466864	0.00901116	0.0556976	0.106694	0.0801132	0.0338204	0.0462929	0.978619	0.451747	0.183092	0.868782	0.099301	0.0202017	7.56062e-12	0.0263781	1.35727e-05
	1309		166824	RASSF6	Q6ZTQ3	protein coding	no	HtoMCLx,	0.0734397	0.0395353	-0.0452212	0.112975	0.0677538	0.449302	-0.07268	-0.0934138	0.0207338	0.979035	0.668672	0.491259	0.11649	0.214407	0.0289968	0.475158	0.519903	0.823635
	1310		219988	PATL1	Q86TB9	protein coding	no	HtoMCLx,	0.0309513	0.00280646	-0.0389626	0.0337578	-0.00520483	0.098813	0.00728713	0.0208076	-0.0135205	0.974695	0.949408	0.0957891	0.248253	0.851372	0.00216038	0.500158	0.152383	0.162706
	1311		84307	ZNF397	Q8NF99	protein coding	no	BtoMCL,MCL(e)toMCL	0.0699256	0.0557064	-0.0401029	0.125632	0.0855291	0.0419799	0.0706981	0.0182711	0.052427	0.981481	0.49603	0.523791	0.0692875	0.10915	0.429616	1.63131e-05	0.488634	0.000758973
	1312		2879	GPX4	P36969	protein coding	no	IStoI,ItoA,NtoI,HtoMCLx,BtoMCL,BtoMCL(e),MCL(e)toMCL	0.0397478	-0.0827225	0.0999905	-0.0429747	0.0227588	-0.123398	0.0351553	-0.0594658	0.0946211	0.967264	0.00397341	0.000667325	0.00689862	0.461375	0.000537016	0.0259544	0.00445788	1.64456e-10
	1313		818	CAMK2G	Q13555	protein coding	no	ItoA,NtoI,HtoMCLx,BtoMCL,BtoMCL(e),	0.0374198	0.0704627	-0.0163045	0.107883	0.0170309	-0.0573101	0.0562941	0.0446782	0.0116159	0.984456	0.07598	0.00488024	0.00781346	0.594282	0.0214991	4.98298e-09	0.000479353	0.223897
	1314		64108	RTP4	Q96DX8	protein coding	yes	IStoI,NtoI,NtoA,HtoMCLx,BtoMCL,BtoMCL(e),	0.0450633	0.101808	0.0374584	0.146871	0.184329	0.0898428	0.06718	0.101969	-0.0347894	0.983777	0.0382416	0.323024	0.00339987	8.23652e-05	0.0376105	0.0044795	0.00417686	0.216306
	1315		51231	VRK3	Q8IV63	protein coding	no	BtoMCL,	0.0513683	-0.0426118	0.0411231	0.00875652	0.0498796	-0.0418658	-0.0299475	-0.0197323	-0.0102152	0.984456	0.457457	0.335065	0.896136	0.223561	0.101967	0.000193902	0.0829494	0.1809
	1316		23113	CUL9	Q8IWT3	protein coding	no	BtoMCL,BtoMCL(e),MCL(e)toMCL	0.0689023	-0.0501578	-0.0558727	0.0187445	-0.0371283	0.0323328	0.0915953	0.0620168	0.0295785	0.984456	0.519841	0.332058	0.827682	0.528777	0.0936484	2.65519e-10	0.00109983	0.0306015
	1317		6919	TCEA2	Q15560	protein coding	no	BtoMCL(e),MCL(e)toMCL	0.0661324	-0.0980955	0.0529024	-0.031963	0.0209393	0.0104895	0.0117886	0.0466152	-0.0348265	0.981481	0.150295	0.334254	0.670405	0.716037	0.62707	0.213231	0.000288274	0.000158928
	1318		345778	MTX3	Q5HYI7	protein coding	no	NtoA,	-0.0823977	0.0349605	-0.100879	-0.0474372	-0.148317	0	-0.0209991	-0.0278323	0.00683327	0.984456	0.73937	0.129202	0.603882	0.025112	1	0.420455	0.459967	0.785405
	1319		57403	RAB22A	Q9UL26	protein coding	no	NtoI,NtoA,HtoMCLx,	0.0423387	0.0650141	-0.0132733	0.107353	0.0940794	0.0588713	-0.0161413	3.39546e-05	-0.0161753	0.981481	0.123827	0.714063	0.0127791	0.0067752	0.00643008	0.181848	0.998823	0.145438
	1320		84080	ENKD1	Q9H0I2	protein coding	no	IStoI,ItoA,NtoI,BtoMCL,BtoMCL(e),	0.0455255	0.106215	-0.130315	0.15174	0.0214258	0.0142898	0.0478734	0.0420694	0.00580402	0.984456	0.0304083	0.00129767	0.00287958	0.584278	0.518479	6.58271e-06	0.00406318	0.620151
	1321		10875	FGL2	Q14314	protein coding	no	NtoA,HtoMCLx,BtoMCL,MCL(e)toMCL	0.13487	0.0183403	0.0884639	0.153211	0.241675	-0.453188	0.0964215	-0.0575085	0.15393	0.984456	0.92499	0.416102	0.257785	0.0257681	0.0014374	0.00811808	0.25927	4.36119e-07
	1322		28958	COA3	Q9Y2R0	protein coding	no	BtoMCL,MCL(e)toMCL	0.0306503	0.0184215	-0.0143116	0.0490717	0.0347601	0.0105505	-0.0379099	-0.0124758	-0.0254341	0.965269	0.567901	0.551113	0.0811237	0.12166	0.76958	0.00121403	0.512539	0.0189334
	1323		202018	TAPT1	Q6NXT6	protein coding	no	ItoA,NtoA,BtoMCL,BtoMCL(e),MCL(e)toMCL	-0.0612024	0.108313	-0.150506	0.0471103	-0.103395	0.0055569	-0.0748762	0.0510718	-0.125948	0.982845	0.0920516	0.00417218	0.4852	0.0325702	0.924829	1.12094e-08	0.00369825	1.59167e-18
	1324		10863	ADAM28	Q9UKQ2	protein coding	no	NtoA,BtoMCL,BtoMCL(e),	-0.111941	0.00977611	-0.122264	-0.102165	-0.224429	-0.120657	-0.240755	-0.167651	-0.0731043	0.984456	0.954816	0.160189	0.382425	0.0117426	0.0929578	9.10658e-07	0.00798177	0.0715644
	1325		90843	TCEAL8	Q8IYN2	protein coding	yes	IStoI,ItoA,NtoA,BtoMCL,BtoMCL(e),	0.0448652	-0.0304025	0.234624	0.00573672	0.163353	-0.0413171	-0.045587	-0.0617671	0.0161801	0.984456	0.0233825	8.06664e-06	0.126665	0.000262528	0.227558	0.0043843	0.00361889	0.272512
	1326		54931	TRMT10C	Q7L0Y3	protein coding	no	HtoMCLx,BtoMCL,MCL(e)toMCL	-0.0523703	0.0287802	0.000219151	-0.0235901	-0.023371	0.228868	-0.0400112	-0.0102353	-0.0297759	0.97999	0.623188	0.997248	0.690543	0.598306	0.00280947	0.00613004	0.685908	0.0278478
	1327		11020	IFT27	Q9BW83	protein coding	no	BtoMCL,MCL(e)toMCL	0.0384151	0.0203327	-0.0278596	0.0587478	0.0308883	0.0407442	0.027776	-0.0115023	0.0392782	0.984456	0.659761	0.383007	0.12377	0.3222	0.136125	0.00150943	0.394487	1.06158e-06
	1328		26039	SS18L1	O75177	protein coding	no	ItoA,NtoI,BtoMCL,BtoMCL(e),MCL(e)toMCL	0.0555302	0.0948429	-0.155624	0.150373	-0.00525112	-0.0259776	0.114722	0.0414518	0.0732707	0.984456	0.108101	0.00160597	0.0111259	0.924694	0.218586	1.593e-20	0.00298366	1.03206e-11
	1329		54472	TOLLIP	Q9H0E2	protein coding	no	IStoI,ItoA,BtoMCL,MCL(e)toMCL	0.05909	-0.164402	0.13887	-0.105312	0.0335579	-0.0476853	0.0199016	-0.00622788	0.0261295	0.984456	0.0141375	0.00651862	0.0788073	0.502262	0.125722	0.0103934	0.633191	0.000233734
	1330		9392	TGFBRAP1	Q8WUH2	protein coding	yes	IStoI,ItoA,NtoI,HtoMCLx,	0.0646279	-0.252896	0.207712	-0.188268	0.0194441	0.0614575	0.016536	0.00306179	0.0134742	0.984828	0.00145119	0.000245225	0.00466653	0.738558	0.016772	0.0750001	0.86039	0.12264
	1331		79685	SAP30L	Q9HAJ7	protein coding	no	BtoMCL(e),MCL(e)toMCL	-0.0523786	0.0708074	-0.0597596	0.0184288	-0.0413308	0.0491179	0.0138082	0.0512381	-0.0374299	0.984828	0.202899	0.163781	0.773247	0.335309	0.127799	0.25036	0.00148732	0.00107919
	1332		51337	THEM6	Q8WUY1	protein coding	no	ItoA,NtoI,BtoMCL,MCL(e)toMCL	0.0525264	0.0952036	-0.099725	0.14773	0.0480051	-0.0275279	-0.0507753	-0.025795	-0.0249803	0.982845	0.0719615	0.015158	0.00732583	0.247602	0.298941	9.81925e-05	0.170485	0.0316061
	1333		5573	PRKAR1A	P10644	protein coding	no	NtoI,NtoA,HtoMCLx,MCL(e)toMCL	0.047927	0.0636566	0.0527692	0.111584	0.164353	-0.0787073	-0.00903028	0.0206808	-0.0297111	0.979035	0.169251	0.125475	0.01717	0.000229995	0.0339081	0.55401	0.331012	0.0219915
	1334		51082	POLR1D	P0DPB5,P0DPB6|P0DPB5	protein coding	no	ItoA,BtoMCL,	0.00272942	0.0546557	-0.0408878	0.00841282	-0.0332148	0.0136298	-0.0395052	-0.041601	0.00209575	0.983777	0.263833	0.0475211	0.88308	0.0740363	0.579225	0.0334485	0.112676	0.918703
	1335		8848	TSC22D1	Q15714	protein coding	no	HtoMCLx,BtoMCL,MCL(e)toMCL	0.068891	0.0533304	-0.0783997	0.122221	0.0438217	-0.18657	0.0559847	0.00293967	0.0530451	0.984456	0.476385	0.144553	0.0700768	0.442136	0.0037567	1.53582e-06	0.893929	9.00763e-07
	1336		8766	RAB11A	P62491	protein coding	no	ItoA,NtoA,HtoMCLx,BtoMCL,BtoMCL(e),MCL(e)toMCL	0.0312063	0.0247515	0.0581393	0.0559577	0.114097	-0.22915	-0.0286669	0.0548295	-0.0834964	0.979035	0.44916	0.0146718	0.0581998	0.00016063	0.000129161	0.0132475	0.000581131	3.42147e-12
	1337		79612	NAA16	Q6N069	protein coding	no	ItoA,NtoA,BtoMCL,BtoMCL(e),	-0.0359903	0.0222389	-0.0554874	-0.0137514	-0.0692388	0.0593601	0.0580517	0.0482711	0.00978063	0.981481	0.582129	0.0467132	0.745318	0.0156473	0.277102	8.98542e-05	0.0219021	0.551173
	1338		10569	SLU7	O95391	protein coding	no	HtoMCLx,BtoMCL,BtoMCL(e),MCL(e)toMCL	-0.0397404	0.0269066	0.0417577	-0.0128338	0.0289239	0.148033	0.0320276	0.0938095	-0.0617819	0.984456	0.558096	0.191071	0.789565	0.362421	0.00040175	0.00394747	7.22734e-09	6.90262e-08
	1339		9380	GRHPR	Q9UBQ7	protein coding	no	BtoMCL,MCL(e)toMCL	-0.0685291	-0.0395457	0.0217648	-0.108075	-0.0863099	0.0108996	-0.111411	-0.0386759	-0.0727352	0.984456	0.636401	0.73463	0.116751	0.11191	0.779878	0.00553545	0.556492	0.0475098
	1340		23658	LSM5	Q9Y4Y9	protein coding	no	ItoA,HtoMCLx,BtoMCL,BtoMCL(e),	-0.041149	0.0133696	0.0793482	-0.0277794	0.0515688	0.210941	-0.0264452	-0.0322033	0.00575806	0.979035	0.798243	0.0139844	0.506064	0.0898814	0.000556898	0.0251166	0.0478528	0.631796
	1341		642236	FRG1JP	-	pseudogene	no	IStoI,	0.0417319	-0.0266363	0.0563796	0.00747197	0.0638516	0	0	0	0	0.980103	0.00952665	0.156669	0.0507956	0.110252	1	1	1	1
	1342		219854	TMEM218	A2RU14	protein coding	no	BtoMCL(e),MCL(e)toMCL	0.0393533	0.0297932	-0.0495615	0.0691466	0.0195851	0	0.00843924	0.0292496	-0.0208103	0.983777	0.489269	0.107725	0.0725141	0.555791	1	0.418754	0.0347649	0.0297671
	1343		55717	WDR11	Q9BZH6	protein coding	no	BtoMCL,BtoMCL(e),MCL(e)toMCL	0.0443077	-0.0366861	0.0583566	0.00762161	0.0659782	0.064052	0.0580561	0.124332	-0.0662762	0.981481	0.449715	0.0952437	0.893408	0.0568946	0.128182	0.000870912	6.42501e-07	0.000163675
	1344		5160	PDHA1	P08559	protein coding	no	ItoA,NtoA,HtoMCLx,	-0.0423378	0.0690473	-0.112953	0.0267095	-0.0862436	-0.0435938	0.0198904	0.0269916	-0.00710111	0.984456	0.118704	0.00231853	0.553903	0.0138768	0.0188436	0.0668506	0.0773821	0.525244
	1345		57226	LYRM2	Q9NU23	protein coding	no	ItoA,NtoA,HtoMCLx,BtoMCL(e),MCL(e)toMCL	0.0671541	-0.086152	0.273889	-0.0189978	0.254891	0.149544	-0.00674624	0.0349511	-0.0416973	0.986472	0.231915	6.38331e-05	0.822544	0.000174985	0.000976243	0.495189	0.00561847	2.64144e-06
	1346		54518	APBB1IP	Q7Z5R6	protein coding	no	BtoMCL,BtoMCL(e),MCL(e)toMCL	0.0484768	-0.0252611	-0.0168971	0.0232157	0.00631857	-0.0399243	0.0794448	0.145831	-0.0663862	0.948288	0.628372	0.670931	0.644433	0.884434	0.226236	0.000199039	1.82375e-06	0.00218108
	1347		22930	RAB3GAP1	Q15042	protein coding	no	ItoA,BtoMCL,BtoMCL(e),MCL(e)toMCL	-0.0378329	0.0570109	-0.0728616	0.019178	-0.0536836	0	-0.0320607	-0.0809783	0.0489176	0.973055	0.123827	0.0130349	0.622421	0.057438	1	0.00225263	1.67471e-08	2.19743e-07
	1348		25902	MTHFD1L	Q6UB35	protein coding	no	HtoMCLx,BtoMCL,BtoMCL(e),MCL(e)toMCL	-0.0491947	0.0245797	0.00795724	-0.024615	-0.0166577	0.160345	0.0463522	-0.0451003	0.0914525	0.984828	0.685854	0.869388	0.659034	0.699392	0.0012144	0.00168765	0.024418	6.67926e-11
	1349		10933	MORF4L1	Q9UBU8	protein coding	no	NtoA,HtoMCLx,BtoMCL(e),MCL(e)toMCL	0.0419945	-0.00722085	0.0346577	0.0347737	0.0694314	0.115892	0.0054518	0.0653617	-0.0599099	0.979035	0.899266	0.289712	0.40918	0.0320411	8.18831e-05	0.782693	0.00510641	0.000217818
	1350		4140	MARK3	P27448	protein coding	no	ItoA,NtoI,	0.0314464	0.0366989	-0.0953911	0.0681452	-0.0272459	-0.0129218	0.0172416	0.0275981	-0.0103566	0.987206	0.280384	0.000972373	0.0354272	0.29035	0.49444	0.111252	0.0665462	0.329826
	1351		80726	IQCN	Q9H0B3	protein coding	no	BtoMCL,BtoMCL(e),MCL(e)toMCL	0.0852743	0.0565153	-0.102466	0.14179	0.0393239	0.0625702	0.0591123	0.133591	-0.0744782	0.984828	0.579017	0.145084	0.0960733	0.588745	0.253569	0.0264916	0.00106427	0.0181641
	1352		6944	VPS72	Q15906	protein coding	no	ItoA,NtoA,HtoMCLx,BtoMCL,BtoMCL(e),	0.042929	-0.04108	0.0855291	0.00184896	0.087378	-0.0749272	0.0649165	0.0509637	0.0139528	0.984456	0.384083	0.0154598	0.976978	0.0131867	0.0477782	7.86149e-08	0.00153092	0.234735
	1353		128989	TANGO2	Q6ICL3	protein coding	no	NtoI,NtoA,HtoMCLx,BtoMCL,BtoMCL(e),	-0.0388902	-0.054361	0.00710728	-0.0932511	-0.0861439	-0.149086	0.0406237	0.0519112	-0.0112875	0.984456	0.192308	0.854191	0.0221007	0.00855935	6.66477e-05	0.00170468	0.00378255	0.403759
	1354		23586	DDX58	O95786	protein coding	no	NtoA,BtoMCL,BtoMCL(e),MCL(e)toMCL	0.0484337	0.0482993	-0.0071534	0.096733	0.0895796	-0.0901105	0.047603	0.0866127	-0.0390096	0.984828	0.37997	0.883233	0.0505259	0.0235655	0.161678	0.000265037	5.37389e-06	0.00489619
	1355		94103	ORMDL3	Q8N138	protein coding	no	HtoMCLx,	-0.0425849	-0.02285	0.0546808	-0.0654348	-0.010754	-0.101775	-0.0214269	0.0162015	-0.0376285	0.987996	0.663917	0.118012	0.128823	0.785241	0.018023	0.364794	0.67214	0.0736468
	1356		100	ADA	P00813	protein coding	no	NtoI,NtoA,HtoMCLx,BtoMCL,BtoMCL(e),MCL(e)toMCL	-0.0704363	-0.146769	0.0520979	-0.217205	-0.165107	-0.154616	-0.119531	-0.283432	0.163901	0.97999	0.0539609	0.40031	0.00509184	0.00488895	0.00160325	8.84138e-05	2.55204e-12	6.39176e-12
	1357		1201	CLN3	Q13286	protein coding	no	BtoMCL,BtoMCL(e),	0.0481129	-0.0859479	0.0170686	-0.0378349	-0.0207663	-0.0483239	0.0712692	0.0566172	0.014652	0.984828	0.0953218	0.704747	0.468632	0.624435	0.113289	3.03804e-10	0.000117413	0.173019
	1358		10221	TRIB1	Q96RU8	protein coding	no	BtoMCL,BtoMCL(e),MCL(e)toMCL	0.0872177	-0.159486	-0.0394109	-0.0722685	-0.111679	0.0663059	-0.0802986	-0.189432	0.109134	0.978945	0.0741426	0.613077	0.426727	0.102352	0.370211	0.0109259	1.01927e-06	1.33865e-06
	1359		387763	C11orf96	Q7Z7L8	protein coding	no	BtoMCL,MCL(e)toMCL	0.112882	-0.0801097	-0.0953882	0.0327721	-0.0626161	0	0.184476	-0.0319688	0.216445	0.987206	0.546842	0.31206	0.818785	0.512274	1	2.31647e-07	0.561445	1.47179e-10
	1360		25994	HIGD1A	Q9Y241	protein coding	no	ItoA,NtoA,BtoMCL,MCL(e)toMCL	-0.039641	0.0181301	0.105005	-0.0215109	0.0834937	-0.0786636	-0.0291242	0.00281965	-0.0319439	0.985124	0.717154	0.00243944	0.629995	0.0105687	0.0867333	0.00580041	0.890961	0.00107919
	1361		64423	INF2	Q27J81	protein coding	no	BtoMCL(e),MCL(e)toMCL	0.0617026	0.0321347	0.0582476	0.0938373	0.0383998	-0.0184963	0.0169008	0.0466044	-0.0297036	0.982161	0.267845	0.296444	0.128197	0.404251	0.637573	0.152075	0.00382209	0.00929698
	1362		144402	CPNE8	Q86YQ8	protein coding	no	HtoMCLx,BtoMCL,MCL(e)toMCL	-0.0679794	0.140108	-0.0476637	0.0721288	0.0244651	-0.265846	0.0657979	0.0109071	0.0548908	0.970849	0.0523147	0.44864	0.325547	0.682951	0.00204677	1.58077e-09	0.51598	3.4867e-08
	1363		58527	ABRACL	Q9P1F3	protein coding	no	HtoMCLx,BtoMCL,BtoMCL(e),	-0.0556434	0.0294956	-0.0249581	-0.0261478	-0.0511059	-0.139413	-0.0797328	-0.0784602	-0.00127261	0.988965	0.670526	0.618351	0.689144	0.261241	0.00262993	0.00184616	0.024404	0.963472
	1364		64430	PCNX4	Q63HM2	protein coding	no	NtoI,NtoA,BtoMCL(e),MCL(e)toMCL	0.0398245	0.0474945	-0.00197442	0.087319	0.0853446	0.0441936	0.0115526	0.0359503	-0.0243977	0.983777	0.247736	0.960378	0.0294265	0.0094767	0.271244	0.371765	0.0378788	0.0418394
	1365		26276	VPS33B	Q9H267	protein coding	no	HtoMCLx,BtoMCL(e),MCL(e)toMCL	0.0364501	-0.0466543	-0.0244343	-0.0102042	-0.0346385	0.0851681	0.00281664	0.0706365	-0.0678198	0.984456	0.22635	0.435186	0.822655	0.238682	0.00362892	0.821661	1.93242e-06	5.50686e-10
	1366		7454	WAS	P42768	protein coding	no	NtoA,HtoMCLx,	-0.0315345	0.00121107	-0.0370386	-0.0303234	-0.067362	-0.070921	0.0215495	0.0335488	-0.0119992	0.934606	0.978676	0.111503	0.286133	0.0052685	0.00287393	0.0837832	0.0528208	0.330583
	1367		11040	PIM2	Q9P1W9	protein coding	no	IStoI,NtoA,BtoMCL(e),MCL(e)toMCL	0.069863	-0.141579	-0.0531428	-0.0717156	-0.124858	0.0448033	-0.0283342	0.126188	-0.154522	0.934606	0.0405649	0.363435	0.291641	0.0224287	0.163912	0.362877	0.00217711	2.24214e-07
	1368		10007	GNPDA1	P46926	protein coding	no	ItoA,NtoA,BtoMCL,BtoMCL(e),MCL(e)toMCL	0.0581032	-0.0911732	0.123301	-0.03307	0.0902311	0.052835	0.141387	0.0780086	0.0633784	0.97999	0.12321	0.00962276	0.601664	0.0431551	0.126076	3.09765e-13	0.00129813	0.000224792
	1369		64710	NUCKS1	Q9H1E3	protein coding	no	ItoA,NtoA,BtoMCL,BtoMCL(e),MCL(e)toMCL	-0.0509917	0.0870203	-0.197173	0.0360286	-0.161144	-0.00449947	-0.0372183	-0.0885146	0.0512962	0.981481	0.107068	9.52992e-05	0.529766	0.00046587	0.886375	0.0166699	1.65699e-05	0.000160645
	1370		55602	CDKN2AIP	Q9NXV6	protein coding	no	ItoA,NtoA,	0.0340888	-0.0462713	0.112615	-0.0121825	0.100432	0.0667836	0.00974883	-0.00373031	0.0134791	0.988965	0.208741	0.000530163	0.772384	0.00135681	0.103904	0.497937	0.882544	0.2929
	1371		22948	CCT5	P48643	protein coding	no	NtoI,NtoA,	0.0446036	0.0848898	-0.0431034	0.129493	0.0863899	0.00709946	-0.0222576	-0.00156344	-0.0206941	0.97999	0.0873421	0.285775	0.00872275	0.0157667	0.817289	0.0521972	0.945506	0.0508782
	1372		120425	JAML	Q86YT9	protein coding	no	NtoA,HtoMCLx,BtoMCL,MCL(e)toMCL	-0.113674	-0.10467	0.040586	-0.218344	-0.177757	-0.662497	0.113342	0.0195446	0.093797	0.983777	0.427163	0.711838	0.0587159	0.0487064	9.09883e-05	3.15337e-06	0.626719	4.34638e-05
	1373		9117	SEC22C	Q9BRL7	protein coding	no	ItoA,NtoA,HtoMCLx,MCL(e)toMCL	0.0107903	0.0338511	0.078673	-0.00573987	0.070203	0.123135	0.0103844	-0.00559676	0.0159811	0.978945	0.415322	0.0246728	0.880309	0.0402501	0.00654028	0.223221	0.690561	0.0339644
	1374		55592	GOLGA2P5	-	pseudogene	no	BtoMCL,BtoMCL(e),MCL(e)toMCL	0.0533988	0.013063	-0.0715719	0.0664619	-0.00511004	0.0743539	0.0326248	0.0841825	-0.0515577	0.987996	0.866825	0.104221	0.224492	0.924694	0.0898811	0.00102177	3.23535e-08	3.87921e-06
	1375		6748	SSR4	P51571	protein coding	no	HtoMCLx,BtoMCL,BtoMCL(e),MCL(e)toMCL	-0.0390423	0.0104291	0.0159753	-0.0286132	-0.0126379	-0.101828	-0.0526189	-0.0868863	0.0342674	0.942462	0.829838	0.608413	0.441552	0.678311	0.00663545	0.0031839	0.000233846	0.0298073
	1376		6856	SYPL1	Q16563	protein coding	no	ItoA,BtoMCL,MCL(e)toMCL	-0.0308309	0.0780017	0.0798338	0.0205785	0.0502512	-0.0321317	-0.0996229	-0.0548466	-0.0447763	0.981481	0.184988	0.038589	0.571133	0.178132	0.233016	1.15465e-05	0.0829466	0.0269737
	1377		9581	PREPL	Q4J6C6	protein coding	no	IStoI,ItoA,BtoMCL,MCL(e)toMCL	-0.0097514	0.133135	0.0271385	0.0815792	0.0483558	0.0148729	0.0329111	0.0150006	0.0179105	0.983777	0.02158	0.0295147	0.132296	0.200825	0.657899	7.31037e-05	0.227174	0.0224807
	1378		9650	MTFR1	Q15390	protein coding	no	ItoA,BtoMCL,MCL(e)toMCL	-0.0403728	0.00484373	0.0949198	-0.0355291	0.0593907	0.0191976	0.0757112	-0.0011714	0.0768826	0.979035	0.930475	0.00546677	0.376443	0.0692852	0.456728	2.84451e-08	0.96577	1.51365e-09
	1379		55147	RBM23	Q86U06	protein coding	no	HtoMCLx,BtoMCL,BtoMCL(e),	0.0367822	-0.0110011	0.0388011	0.0232734	0.032553	0.052949	0.112315	0.118401	-0.00608575	0.97367	0.241263	0.168321	0.658495	0.240481	0.00419153	1.22041e-12	1.30677e-08	0.715306
	1380		79675	FASTKD1	Q53R41	protein coding	yes	IStoI,ItoA,NtoI,BtoMCL,BtoMCL(e),	-0.048968	0.183666	-0.0991884	0.134698	0.0355097	0.0241587	0.0390426	0.0554664	-0.0164238	0.984456	0.00299544	0.0190425	0.0127377	0.395343	0.637644	0.00585642	0.00467751	0.25168
	1381		5581	PRKCE	Q02156	protein coding	no	NtoI,NtoA,HtoMCLx,BtoMCL(e),MCL(e)toMCL	0.0772837	0.103354	-0.0231411	0.180637	0.157496	0.189489	-0.0260527	0.0719235	-0.0979763	0.984456	0.227715	0.756605	0.0243998	0.0131711	0.000291096	0.107007	0.00105824	1.12698e-09
	1382		92017	SNX29	Q8TEQ0	protein coding	no	NtoA,	0.100464	-0.0107897	0.135302	0.0855922	0.220894	0.0564781	0	0	0	0.983777	0.940612	0.236605	0.263857	0.0128901	0.166336	1	1	1
	1383		10245	TIMM17B	O60830	protein coding	no	ItoA,NtoI,BtoMCL,	-0.050222	-0.0558692	0.0816383	-0.106091	-0.0244529	-0.0142232	-0.0330977	-0.0189019	-0.0141958	0.988965	0.313459	0.0499016	0.0415951	0.578061	0.468504	0.00498141	0.288537	0.208261
	1384		10667	FARS2	O95363	protein coding	no	ItoA,NtoA,BtoMCL,BtoMCL(e),	0.0296675	-0.040524	0.0968628	-0.0108565	0.0860064	-0.0572575	-0.0598261	-0.0556091	-0.004217	0.984456	0.192459	0.000488464	0.759908	0.00126742	0.155705	4.49731e-08	7.50105e-05	0.694968
	1385		84529	CDIN1	Q9Y2V0	protein coding	no	NtoA,BtoMCL,MCL(e)toMCL	0.0466785	0.0290958	0.0101747	0.0757743	0.085949	0.0437617	0.0271341	-0.00707993	0.034214	0.980103	0.607202	0.827428	0.101485	0.0208998	0.25973	0.00199455	0.630396	2.16125e-05
	1386		9124	PDLIM1	O00151	protein coding	yes	NtoA,HtoMCLx,BtoMCL,BtoMCL(e),	0.0695735	0.0426414	0.0201845	0.112215	0.132399	-0.104501	0.0396729	0.0607944	-0.0211216	0.979035	0.565965	0.724889	0.0865363	0.0151364	0.00231715	0.0417329	0.0253727	0.281975
	1387		157697	ERICH1	Q86X53	protein coding	no	ItoA,BtoMCL,	-0.038957	0.0731047	-0.0702968	0.0341477	-0.0361491	-0.0100997	-0.0420631	-0.0470272	0.00496402	0.984419	0.0722128	0.0243188	0.385698	0.239957	0.749026	0.0264973	0.0750544	0.805532
	1388		220433	RPS4XP16	-	pseudogene	no	ItoA,NtoA,	-0.0514669	0.0185173	-0.139576	-0.0329496	-0.172525	0	0	0	0	0.980103	0.775925	0.00206908	0.536169	0.000408851	1	1	1	1
	1389		51069	MRPL2	Q5T653	protein coding	no	NtoI,BtoMCL,MCL(e)toMCL	-0.063936	-0.0901134	0.0945606	-0.154049	-0.0594887	0.0120763	0.0319124	-0.00414098	0.0360534	0.988965	0.192459	0.0742417	0.0224064	0.254697	0.479483	0.00092225	0.816055	5.38682e-05
	1390		2870	GRK6	P43250	protein coding	no	IStoI,ItoA,NtoI,HtoMCLx,BtoMCL(e),MCL(e)toMCL	-0.0520176	-0.155645	0.128616	-0.207663	-0.0790464	-0.115993	0.00766533	0.0547971	-0.0471318	0.988651	0.0106394	0.00492121	0.000921736	0.0610307	0.0011141	0.553775	0.00063765	2.60956e-05
	1391		10970	CKAP4	Q07065	protein coding	yes	NtoI,HtoMCLx,BtoMCL,BtoMCL(e),MCL(e)toMCL	0.111794	0.12842	-0.0746625	0.240214	0.165551	0.131486	0.10481	0.319166	-0.214356	0.985124	0.258897	0.393275	0.0319007	0.0651968	0.000660178	3.89325e-05	6.03673e-14	6.00786e-12
	1392		90634	N4BP2L1	Q5TBK1	protein coding	no	ItoA,HtoMCLx,BtoMCL(e),MCL(e)toMCL	-0.0187523	0.101059	-0.0708755	0.0624944	-0.0157779	-0.125049	0.00366989	0.0914799	-0.08781	0.984456	0.0709721	0.0456036	0.196388	0.642009	0.00649394	0.823782	5.46249e-06	5.88989e-09
	1393		5718	PSMD12	O00232	protein coding	no	HtoMCLx,	-0.0245324	0.0381964	0.0276645	0.0018399	0.0188527	0.123847	-0.015454	-0.00398906	-0.011465	0.988965	0.482147	0.287545	0.886225	0.292572	0.00480001	0.253044	0.871563	0.368856
	1394		840	CASP7	P55210	protein coding	no	NtoA,HtoMCLx,BtoMCL,BtoMCL(e),	0.0429954	0.0387446	0.00773851	0.0817399	0.0894784	0.0680574	0.0568648	0.0759246	-0.0190597	0.988965	0.434366	0.856877	0.0645355	0.0141482	0.0370104	3.14352e-07	7.47259e-07	0.0823517
	1395		51491	NOP16	Q9Y3C1	protein coding	no	NtoA,HtoMCLx,BtoMCL,MCL(e)toMCL	-0.045979	0.00721823	-0.049529	-0.0387608	-0.0882897	0.175848	0.0225152	-0.0146711	0.0371863	0.988965	0.916571	0.196163	0.439818	0.0215085	0.0177014	0.0326779	0.363584	0.000109815
	1396		10276	NET1	Q7Z628	protein coding	no	BtoMCL(e),MCL(e)toMCL	0.0645394	0.00485995	-0.0219811	0.0693993	0.0474182	-0.021734	0.0021098	-0.163259	0.165368	0.988965	0.962442	0.71236	0.301325	0.381135	0.617719	0.970281	0.00175836	2.12538e-07
	1397		57820	CCNB1IP1	Q9NPC3	protein coding	no	BtoMCL,BtoMCL(e),	-0.0343171	0.0681665	-0.00634395	0.0338493	0.0102953	0.0551995	-0.0689659	-0.101303	0.0323372	0.984456	0.145414	0.536293	0.471586	0.731136	0.177907	0.000238142	4.25106e-05	0.0500569
	1398		84807	NFKBID	Q8NI38	protein coding	no	BtoMCL,BtoMCL(e),MCL(e)toMCL	0.0500979	-0.0197851	0.0077315	0.0303127	0.0380442	0.138848	0.157182	0.109928	0.0472536	0.983777	0.761104	0.874598	0.572337	0.333396	0.050906	1.62049e-10	0.00074386	0.0496216
	1399		10165	SLC25A13	Q9UJS0	protein coding	no	IStoI,ItoA,HtoMCLx,	-0.0391852	0.100014	-0.0773356	0.0608292	-0.0165064	0.104958	-0.00461335	0.0039858	-0.00859915	0.985719	0.02386	0.0225982	0.139991	0.637679	0.0154668	0.776307	0.881751	0.549124
	1400		57198	ATP8B2	P98198	protein coding	yes	ItoA,NtoA,HtoMCLx,BtoMCL,BtoMCL(e),	-0.043666	0.0470672	-0.220495	0.00340115	-0.217094	-0.121799	0.0692107	0.0533323	0.0158784	0.988965	0.337468	7.48028e-06	0.956624	1.45938e-05	0.0265258	1.29633e-06	0.00601795	0.264316
	1401		51727	CMPK1	P30085	protein coding	no	HtoMCLx,BtoMCL,MCL(e)toMCL	-0.0450223	0.0257282	0.005208	-0.0192941	-0.0140861	-0.108797	-0.0424282	-0.00743558	-0.0349926	0.988965	0.645656	0.910446	0.719566	0.729761	0.000859716	0.000643756	0.736474	0.00222384
	1402		135112	NCOA7	Q8NI08	protein coding	no	NtoA,HtoMCLx,BtoMCL(e),MCL(e)toMCL	0.0769081	0.0465533	0.0192517	0.123461	0.142713	0.130748	0.0459605	0.140713	-0.0947529	0.984456	0.594755	0.777018	0.102771	0.0222149	0.000848718	0.131846	0.000783491	0.00153918
	1403		3836	KPNA1	P52294	protein coding	no	IStoI,NtoI,NtoA,BtoMCL,MCL(e)toMCL	-0.037192	-0.0927977	0.0562722	-0.12999	-0.0737175	0.0545161	-0.0308239	0.0208806	-0.0517045	0.988965	0.0285414	0.0743936	0.00287148	0.0187575	0.0884427	0.0127961	0.269955	1.14123e-05
	1404		5634	PRPS2	P11908	protein coding	no	IStoI,ItoA,NtoI,BtoMCL,	-0.0185351	0.11226	0.0253935	0.0937246	0.0422951	-0.0388948	-0.0354282	-0.0150774	-0.0203508	0.988965	0.0120867	0.0336938	0.0215719	0.234148	0.0664558	0.0285934	0.570085	0.184338
	1405		57210	SLC45A4	Q5BKX6	protein coding	no	ItoA,NtoI,BtoMCL,BtoMCL(e),	0.049886	-0.0787165	0.104342	-0.0294612	0.0116779	0.00169031	0.0470356	0.0525491	-0.00551345	0.988965	0.0974819	0.00635305	0.0446813	0.792826	0.977629	5.93311e-06	0.000287058	0.643944
	1406		1663	DDX11	Q96FC9	protein coding	no	BtoMCL,BtoMCL(e),	-0.0907734	-0.00986635	0.062142	-0.10064	-0.0384977	0	0.106948	0.0732893	0.0336591	0.986472	0.939276	0.407465	0.280016	0.643219	1	7.86141e-06	0.0284431	0.157403
	1407		51422	PRKAG2	Q9UGJ0	protein coding	no	ItoA,NtoA,BtoMCL,BtoMCL(e),	0.0317229	0.0255722	0.056218	0.0572951	0.113513	0.00687292	0.0663569	0.0875391	-0.0211821	0.988965	0.490998	0.0343364	0.0813688	0.000357124	0.877629	4.54009e-08	2.14343e-07	0.0818411
	1408		26472	PPP1R14B	Q96C90	protein coding	no	ItoA,	0.0563537	-0.096059	0.11393	-0.0397053	0.0742243	0.023644	0	0	0	0.97999	0.0977311	0.0136079	0.507008	0.08613	0.278907	1	1	1
	1409		79183	TTPAL	Q9BTX7	protein coding	no	NtoA,HtoMCLx,BtoMCL,MCL(e)toMCL	0.0512496	0.0154437	0.0381931	0.0666933	0.0962222	0.142534	-0.0319619	-0.0074462	-0.0245157	0.980103	0.237568	0.267803	0.18814	0.019561	0.00272311	0.00737096	0.723548	0.0266047
	1410		79848	CSPP1	Q1MSJ5	protein coding	no	HtoMCLx,BtoMCL,MCL(e)toMCL	-0.0271857	0.04992	-0.0435496	0.0227343	-0.0208153	0.106699	0.0550853	0.0153541	0.0397313	0.988965	0.0941156	0.0570498	0.44786	0.364844	0.0365443	7.27657e-09	0.267433	6.47084e-06
	1411		3149	HMGB3	O15347	protein coding	yes	NtoA,HtoMCLx,BtoMCL(e),MCL(e)toMCL	0.0913001	0.0511507	0.0578051	0.142451	0.200256	0.344151	0.0372177	-0.0756427	0.11286	0.988965	0.659245	0.473427	0.126665	0.00962842	1.51334e-06	0.0601788	0.00280829	1.22623e-10
	1412		27247	NFU1	Q9UMS0	protein coding	no	ItoA,NtoA,BtoMCL,MCL(e)toMCL	-0.0366427	0.00654088	0.0975718	-0.0301019	0.0674699	0.0350113	-0.122305	-0.025353	-0.0969517	0.988965	0.904478	0.00277476	0.448283	0.0246005	0.381291	1.9854e-13	0.260639	3.04988e-11
	1413		1017	CDK2	P24941	protein coding	no	NtoA,BtoMCL,BtoMCL(e),MCL(e)toMCL	0.0607267	-0.000974664	0.0405844	0.0597521	0.100336	0.0308224	0.0598506	0.0332812	0.0265694	0.988965	0.992281	0.433227	0.350079	0.0439423	0.247754	6.69074e-07	0.0452364	0.0175017
	1414		326624	RAB37	Q96AX2	protein coding	no	IStoI,ItoA,NtoI,HtoMCLx,BtoMCL,BtoMCL(e),	0.0648674	0.00517252	0.137379	-0.0131298	-0.0214059	-0.25722	0.0531203	0.105664	-0.0525436	0.988965	0.00384889	0.00951731	0.0178853	0.196233	0.000326049	0.042793	0.0045619	0.0539967
	1415		51199	NIN	Q8N4C6	protein coding	no	ItoA,NtoI,BtoMCL,MCL(e)toMCL	-0.00561104	0.0168221	0.0878093	-0.0171729	0.0485539	0.0321351	-0.0608265	-0.0275674	-0.0332591	0.981481	0.249358	0.00669301	0.0434194	0.230091	0.442364	2.90688e-06	0.135547	0.00411821
	1416		9821	RB1CC1	Q8TDY2	protein coding	no	HtoMCLx,BtoMCL,BtoMCL(e),	0.0458118	0.0207608	-0.000771561	0.0665726	0.065801	0.201251	0.101873	0.100405	0.00146786	0.988965	0.72194	0.98792	0.15619	0.0802943	0.00136835	5.70288e-13	7.70555e-08	0.928494
	1417		7204	TRIO	O75962	protein coding	no	BtoMCL,MCL(e)toMCL	0.0342165	-0.0660851	-0.00932098	-0.0318686	-0.0411896	0.0377793	-0.032259	-0.00589911	-0.0263599	0.986472	0.0670094	0.752131	0.349604	0.115845	0.573989	0.0234728	0.823315	0.046001
	1418		60685	ZFAND3	Q9H8U3	protein coding	no	IStoI,MCL(e)toMCL	0.0410806	-0.0900842	0.0530104	-0.0490036	0.00400681	-0.0370911	0.0118422	-0.0120714	0.0239136	0.988965	0.0468414	0.12702	0.258386	0.925982	0.084545	0.210673	0.390086	0.00371856
	1419		201627	DENND6A	Q8IWF6	protein coding	no	MCL(e)toMCL	-0.0320147	-0.00634342	0.000205658	-0.0383581	-0.0381525	0.0308216	-0.0291761	0.0298259	-0.059002	0.988965	0.894806	0.995856	0.251644	0.145908	0.200333	0.0516793	0.174659	2.54255e-05
	1420		7464	CORO2A	Q92828	protein coding	no	ItoA,NtoA,BtoMCL,BtoMCL(e),	0.0515394	-0.0943692	0.126813	-0.0428298	0.0839834	-0.0376889	-0.0398355	-0.0590665	0.0192309	0.988965	0.0827577	0.00390889	0.416698	0.0464546	0.299261	0.00706787	0.00189038	0.118183
	1421		9439	MED23	Q9ULK4	protein coding	no	ItoA,NtoA,HtoMCLx,BtoMCL,MCL(e)toMCL	-0.037524	0.0627118	-0.0532704	0.0244838	-0.0287866	0.0883853	-0.0489022	-0.00591729	-0.0429849	0.988965	0.181449	0.0128318	0.617722	0.0419793	0.00655412	0.000661189	0.825961	0.00113575
	1422		51340	CRNKL1	Q9BZJ0	protein coding	no	NtoA,HtoMCLx,BtoMCL(e),MCL(e)toMCL	0.0347921	0.0293557	0.0538785	0.0641478	0.118026	0.164835	-0.00958192	-0.0679194	0.0583375	0.981481	0.466505	0.0755721	0.0669697	0.000462451	6.08703e-05	0.567982	0.000534769	6.73771e-06
	1423		79145	CHCHD7	Q9BUK0	protein coding	no	BtoMCL,MCL(e)toMCL	-0.0465859	0.0733009	0.0194209	0.026715	-0.0104793	0.0489502	-0.0701168	-0.00859276	-0.061524	0.979035	0.126424	0.194266	0.607343	0.550754	0.288784	2.59845e-05	0.773686	5.59837e-05
	1424		9677	PPIP5K1	Q6PFW1	protein coding	no	ItoA,NtoA,BtoMCL(e),MCL(e)toMCL	0.0414193	-0.0351323	-0.0815332	0.00628708	-0.0752461	0.0356697	-0.00799982	-0.0347902	0.0267904	0.988965	0.461976	0.0218969	0.911888	0.0314957	0.403254	0.559784	0.0360976	0.0112283
	1425		7696	ZNF137P	-	pseudogene	yes	IStoI,ItoA,NtoI,BtoMCL(e),MCL(e)toMCL	0.0415094	0.128067	-0.104461	0.169577	0.0651157	0.0489597	0.0178377	0.105532	-0.0876945	0.988965	0.0103899	0.00547447	0.000892243	0.0546787	0.441902	0.316872	3.13929e-05	4.85015e-06
	1426		833	CARS1	P49589	protein coding	no	IStoI,ItoA,NtoI,HtoMCLx,BtoMCL,MCL(e)toMCL	0.0442429	-0.148018	0.100165	-0.103775	-0.00361005	0.0922528	0.0584422	-0.0126291	0.0710713	0.985124	0.00610574	0.0106605	0.0290273	0.938363	0.00180892	2.59057e-05	0.57767	4.47342e-08
	1427		7443	VRK1	Q99986	protein coding	no	IStoI,ItoA,	-0.0547067	0.136189	-0.111353	0.0814818	-0.0298707	0.0279363	-0.00955556	-0.00438274	-0.00517283	0.988965	0.0270254	0.0163723	0.145525	0.537781	0.299213	0.446917	0.83979	0.673047
	1428		9807	IP6K1	Q92551	protein coding	no	IStoI,ItoA,NtoA,BtoMCL,	0.0356116	-0.00457149	0.0410636	0.0310401	-0.00827225	0.0396794	-0.0237734	-0.00752322	-0.0162501	0.984456	0.030779	0.000853412	0.176652	0.00744396	0.188307	0.0127074	0.642323	0.0678733
	1429		51004	COQ6	Q9Y2Z9	protein coding	no	BtoMCL,BtoMCL(e),	0.0413141	-0.0370823	-0.0534342	0.00423179	-0.0492024	0.0305292	0.0356409	0.0435407	-0.00789979	0.986472	0.427163	0.119924	0.941779	0.144925	0.148656	0.00729858	0.0221557	0.598431
	1430		54951	COMMD8	Q9NX08	protein coding	no	ItoA,NtoA,BtoMCL,BtoMCL(e),	-0.0534698	0.025221	0.151721	-0.0282487	0.123473	0.00988544	-0.063722	-0.0429884	-0.0207336	0.988965	0.71774	0.00189236	0.654669	0.0075462	0.820551	1.07337e-06	0.0133911	0.0772923
	1431		653566	SPCS2P4	-	pseudogene	no	ItoA,	-0.0222052	-0.0229046	0.123482	-0.0709004	0.0498657	0	0	0	0	0.988965	0.311003	0.00926642	0.109071	0.254961	1	1	1	1
	1432		64118	DUS1L	Q6P1R4	protein coding	no	BtoMCL,BtoMCL(e),MCL(e)toMCL	-0.0454123	0.0469483	-0.0332527	0.00153598	-0.0317168	-0.0195999	0.0844245	0.0624741	0.0219505	0.988965	0.365501	0.407027	0.982713	0.416989	0.340863	3.28007e-16	5.79682e-07	0.0110286
	1433		29801	ZDHHC8	Q9ULC8	protein coding	no	BtoMCL,BtoMCL(e),	0.0658614	-0.00297041	-0.082872	0.062891	-0.019981	-0.0112086	0.0265077	0.0327209	-0.00621316	0.978945	0.975669	0.0990175	0.324303	0.725188	0.673152	0.00329376	0.00948407	0.522944
	1434		84343	HPS3	Q969F9	protein coding	no	NtoI,NtoA,BtoMCL(e),MCL(e)toMCL	0.0449082	0.0609857	0.0120126	0.105894	0.117906	-0.0431309	-0.0220341	0.0570211	-0.0790552	0.988965	0.217837	0.77955	0.0277788	0.00357973	0.425663	0.241103	0.0237651	4.95471e-06
	1435		8971	H1-10	Q92522	protein coding	no	HtoMCLx,BtoMCL,BtoMCL(e),MCL(e)toMCL	0.0592155	-0.0119229	0.00628672	0.0472925	0.0535792	0.0983799	0.0720604	0.214147	-0.142087	0.984456	0.886879	0.914267	0.450806	0.260719	0.0253622	0.00634619	5.15202e-08	6.56905e-07
	1436		8553	BHLHE40	O14503	protein coding	no	BtoMCL,MCL(e)toMCL	0.065553	0.0117961	-0.088119	0.0773491	-0.0107699	0.0503723	0.122534	-0.0495482	0.172082	0.978945	0.89142	0.0739961	0.211911	0.858233	0.528191	3.09226e-08	0.0864599	1.84845e-16
	1437		9063	PIAS2	O75928	protein coding	no	BtoMCL(e),MCL(e)toMCL	-0.0447796	0.0502725	-0.0198104	0.0054929	-0.0143175	0	0.00015475	0.0253272	-0.0251725	0.988965	0.318513	0.634081	0.932232	0.731699	1	0.988789	0.0426438	0.0028906
	1438		79932	KIAA0319L	Q8IZA0	protein coding	no	BtoMCL,	-0.0349707	-0.0159784	0.00732358	-0.0509491	-0.0436255	-0.0179658	-0.0346912	-0.0261477	-0.00854357	0.981481	0.740358	0.846102	0.148775	0.0832415	0.446033	0.000471739	0.0593159	0.375872
	1439		2783	GNB2	P62879	protein coding	no	NtoA,HtoMCLx,BtoMCL,	-0.0554763	-0.051018	-0.0057323	-0.106494	-0.112227	-0.0938513	0.0224867	0.007985	0.0145017	0.988965	0.402329	0.913122	0.0580703	0.0161046	0.00136146	0.0448322	0.677224	0.176317
	1440		7535	ZAP70	P43403	protein coding	no	NtoI,NtoA,BtoMCL,BtoMCL(e),	-0.119814	-0.253805	0.137467	-0.373619	-0.236151	-0.127852	0.204598	0.162419	0.0421787	0.984456	0.0622326	0.198486	0.00619093	0.0177373	0.0926271	2.05319e-12	8.84251e-05	0.22581
	1441		55132	LARP1B	Q659C4	protein coding	no	BtoMCL,BtoMCL(e),MCL(e)toMCL	-0.0481701	0.0543417	-0.0612413	0.00617154	-0.0550697	0.0407638	0.024695	-0.0340493	0.0587443	0.988965	0.310296	0.130511	0.929498	0.164651	0.408522	0.00112717	0.000776533	1.58834e-14
	1442		6205	RPS11	P62280	protein coding	no	BtoMCL,BtoMCL(e),	0.0193555	-0.00105632	0.00399116	0.0182991	0.0222903	0.0274673	0.0511478	0.0766665	-0.0255187	0.858034	0.966406	0.78016	0.246032	0.0747747	0.0752186	0.00479893	0.00233659	0.163593
	1443		958	CD40	P25942	protein coding	yes	ItoA,NtoI,NtoA,BtoMCL,BtoMCL(e),	-0.0407207	-0.0171256	0.0165639	-0.0578463	-0.100092	-0.0435994	-0.140368	-0.134147	-0.00622084	0.983777	0.270622	0.0162487	0.0321242	0.000959843	0.602347	1.81452e-09	4.46248e-06	0.779345
	1444		4905	NSF	P46459	protein coding	no	ItoA,NtoA,HtoMCLx,BtoMCL,BtoMCL(e),	0.0774253	0.0510139	0.192169	0.128439	0.188186	0.103825	0.0523294	0.0938567	-0.0415273	0.984456	0.39932	0.00123436	0.091251	0.00152994	0.00608817	0.0386236	0.00772032	0.100459
	1445		5335	PLCG1	P19174	protein coding	no	ItoA,NtoA,BtoMCL,BtoMCL(e),	0.0385778	0.0534786	-0.113801	0.0729549	-0.0764324	0.0217508	0.0489358	0.0417347	0.00720114	0.988965	0.320806	0.00111486	0.1438	0.0103285	0.713969	0.000466674	0.0343728	0.634991
	1446		84795	PYROXD2	Q8N2H3	protein coding	no	BtoMCL,MCL(e)toMCL	0.0808908	-0.0780783	0.0204451	0.00281249	0.0232575	0.0180397	0.0922988	0.0400015	0.0522973	0.988965	0.406774	0.793292	0.98168	0.75564	0.487577	1.33761e-06	0.153753	0.00507313
	1447		54995	OXSM	Q9NWU1	protein coding	no	HtoMCLx,BtoMCL,BtoMCL(e),	-0.0353324	0.0721861	-0.0295775	0.0368538	0.00727634	0.084807	0.04976	0.063294	-0.013534	0.97999	0.0533302	0.333108	0.319611	0.82413	0.0387201	8.7801e-05	0.000294992	0.299662
	1448		56267	KYAT3	Q6YP21	protein coding	no	IStoI,ItoA,HtoMCLx,	-0.0482636	0.110914	-0.131172	0.0626501	-0.0685215	0.109726	-0.0356171	-0.0196039	-0.0160131	0.988998	0.0393127	0.00270359	0.213935	0.0876728	0.00362892	0.12816	0.604803	0.484134
	1449		2271	FH	P07954	protein coding	no	BtoMCL,BtoMCL(e),	-0.0394757	-0.00255044	0.00121479	-0.0420261	-0.0408113	0.024835	0.075277	0.0758212	-0.000544195	0.984456	0.968963	0.977517	0.297855	0.19433	0.417785	2.38283e-10	1.31217e-06	0.967725
	1450		440055	RPS12P22	-	pseudogene	no	ItoA,	-0.0621553	-0.0548264	0.16014	-0.116982	0.0431585	0	0	0	0	0.970849	0.419527	0.00225803	0.0503193	0.334437	1	1	1	1
	1451		64978	MRPL38	Q96DV4	protein coding	no	NtoA,BtoMCL,BtoMCL(e),	-0.0404374	-0.0297444	-0.0619325	-0.0701819	-0.132114	-0.00760593	0.115886	0.129601	-0.0137145	0.988965	0.54698	0.0730452	0.0969871	0.000788231	0.698364	2.58004e-16	3.24151e-12	0.2929
	1452		6201	RPS7	P62081	protein coding	no	ItoA,	-0.0682368	-0.0525392	0.169773	-0.120776	0.0489965	-0.00232597	0	0	0	0.988965	0.473149	0.00336096	0.0758857	0.415229	0.932879	1	1	1
	1453		55279	ZNF654	Q8IZM8	protein coding	no	BtoMCL,BtoMCL(e),MCL(e)toMCL	-0.0345235	0.00965097	0.028267	-0.0248725	0.00339455	0.100478	-0.094267	-0.0577644	-0.0365026	0.981481	0.828281	0.314065	0.494608	0.923	0.0735632	2.84976e-09	0.00322597	0.00291053
	1454		10099	TSPAN3	O60637	protein coding	yes	IStoI,ItoA,NtoI,NtoA,HtoMCLx,BtoMCL,MCL(e)toMCL	-0.0280532	0.019175	0.291896	-0.0264855	0.107481	-0.0539449	-0.0901711	0.0132094	-0.103381	0.985601	0.0143427	6.76669e-06	0.00339987	0.01748	0.0351296	4.63138e-06	0.698893	3.10356e-08
	1455		2204	FCAR	P24071	protein coding	yes	ItoA,HtoMCLx,	-0.0934669	-0.0347488	0.167304	-0.128216	0.0390886	-0.140888	0.00188926	0.00929714	-0.00740788	0.988965	0.789929	0.0353809	0.18814	0.631206	0.0431857	0.784788	0.300327	0.194593
	1456		148741	ANKRD35	Q8N283	protein coding	no	NtoI,	-0.0820579	-0.0869055	0.0720459	-0.168963	-0.0969175	-0.0066155	-0.00296762	-0.0199907	0.0170231	0.988965	0.28188	0.226584	0.0375091	0.150759	0.84236	0.834169	0.251646	0.115512
	1457		27086	FOXP1	Q9H334	protein coding	no	ItoA,NtoI,HtoMCLx,BtoMCL,BtoMCL(e),MCL(e)toMCL	0.0648871	0.0850212	-0.116235	0.149908	0.0336736	0.0990117	-0.060189	0.0770827	-0.137272	0.983777	0.261294	0.0438596	0.0308534	0.519465	0.00361198	0.0012494	0.00320501	3.51566e-12
	1458		4591	TRIM37	O94972	protein coding	no	NtoA,HtoMCLx,BtoMCL,MCL(e)toMCL	0.0404841	0.0226212	0.0571036	0.0631053	0.120209	0.0728764	0.0225411	-0.000769004	0.0233101	0.988965	0.66538	0.104022	0.133479	0.00147791	0.0117455	0.0273768	0.971218	0.0132874
	1459		22982	DIP2C	Q9Y2E4	protein coding	no	NtoA,HtoMCLx,BtoMCL(e),	0.0800649	0.0818298	-0.00184707	0.161895	0.160048	0.177394	0.0636124	0.105211	-0.0415981	0.988965	0.391431	0.984534	0.0522032	0.0167051	0.000299915	0.0589329	0.0331111	0.264548
	1460		221908	PPP1R35	Q8TAP8	protein coding	no	NtoI,NtoA,HtoMCLx,MCL(e)toMCL	-0.0428085	-0.0706018	0.0264578	-0.11341	-0.0869525	-0.0690083	0.0248117	-0.00298815	0.0277999	0.983777	0.12413	0.486559	0.0132416	0.0135504	0.00767348	0.109519	0.919705	0.0495466
	1461		55876	GSDMB	Q8TAX9	protein coding	no	NtoA,BtoMCL,BtoMCL(e),	-0.0628839	0.00391308	-0.062335	-0.0589708	-0.121306	-0.0808798	0.129682	0.138862	-0.00917951	0.985601	0.970463	0.242668	0.368501	0.0201621	0.347502	6.17975e-07	0.000147592	0.772537
	1462		9355	LHX2	P50458	protein coding	no	BtoMCL,BtoMCL(e),	0.191816	-0.0744289	0.136133	0.117387	0.25352	0.0370277	0.0762479	0.148472	-0.0722238	0.984828	0.78712	0.441445	0.567722	0.0840567	0.188691	0.0209272	0.00413947	0.0764506
	1463		84548	TMEM185A	Q8NFB2	protein coding	no	HtoMCLx,MCL(e)toMCL	0.0366276	-0.00212887	-0.0101693	0.0344987	0.0243295	-0.209405	-0.00275687	0.0317999	-0.0345567	0.988998	0.972032	0.77573	0.390026	0.446728	0.000249314	0.844863	0.0631362	0.00272444
	1464		93323	HAUS8	Q9BT25	protein coding	no	HtoMCLx,BtoMCL(e),MCL(e)toMCL	-0.0384767	0.0292909	-0.00920412	-0.0189317	-0.0549209	0.101145	-0.00600501	-0.0448565	0.0388515	0.988998	0.626781	0.156669	0.454167	0.0565558	0.0225091	0.729042	0.0248135	0.00246037
	1465		83758	RBP5	P82980	protein coding	no	ItoA,NtoA,BtoMCL,MCL(e)toMCL	-0.0649606	0.0450151	-0.155705	-0.0199455	-0.175651	-0.00326593	0.142078	-0.00595681	0.148035	0.988998	0.572086	0.00639256	0.812508	0.00260694	0.913604	8.16296e-15	0.840185	1.21216e-17
	1466		1609	DGKQ	P52824	protein coding	no	IStoI,BtoMCL,BtoMCL(e),	0.0559182	-0.143088	0.0247575	-0.0871698	-0.0624123	-0.0329036	0.0560133	0.0771504	-0.0211371	0.985601	0.0241087	0.637976	0.134555	0.174926	0.161546	2.13668e-05	3.45423e-05	0.127575
	1467		116238	TLCD1	Q96CP7	protein coding	no	IStoI,HtoMCLx,BtoMCL,MCL(e)toMCL	0.0572906	-0.145605	0.052505	-0.0883148	-0.0358097	0.1188	0.0872984	0.00909067	0.0782078	0.988965	0.018833	0.212824	0.101551	0.444272	0.0298384	4.66207e-11	0.666015	2.22085e-10
	1468		9924	PAN2	Q504Q3	protein coding	no	ItoA,BtoMCL,BtoMCL(e),	0.0496919	0.0125999	-0.129917	0.0622918	-0.0676255	0.0561511	0.111618	0.12223	-0.0106114	0.984456	0.85321	0.00291017	0.212447	0.0947473	0.125074	5.06615e-09	2.27081e-06	0.608801
	1469		51098	IFT52	Q9Y366	protein coding	no	NtoA,HtoMCLx,	0.0415163	0.0122543	0.0425849	0.0537707	0.0963556	0.0891251	-0.024513	-0.0279398	0.00342676	0.985124	0.836258	0.247385	0.208707	0.00722272	0.0137597	0.0566812	0.121879	0.799512
	1470		27245	AHDC1	Q5TGY3	protein coding	no	IStoI,HtoMCLx,BtoMCL(e),MCL(e)toMCL	0.0492762	-0.127164	0.0563751	-0.0778875	-0.0215124	0.121602	0.0149063	0.0470734	-0.0321671	0.988965	0.0178763	0.123134	0.095797	0.611018	0.000892371	0.107494	0.000261927	0.000525666
	1471		25941	TPGS2	Q68CL5	protein coding	no	BtoMCL,BtoMCL(e),	-0.0532797	0.00222346	-0.0263511	-0.0510563	-0.0774073	-0.0445868	-0.0305244	-0.0426667	0.0121424	0.988998	0.979737	0.593413	0.378057	0.0810226	0.0684749	0.0251966	0.0210205	0.35262
	1472		5997	RGS2	P41220	protein coding	no	HtoMCLx,BtoMCL,MCL(e)toMCL	0.164099	-0.106525	-0.107972	0.0575743	-0.0503976	0.256061	-0.294863	-0.128665	-0.166199	0.988965	0.579056	0.461175	0.782488	0.747664	0.00265403	6.3582e-05	0.228242	0.00764523
	1473		23460	ABCA6	Q8N139	protein coding	yes	HtoMCLx,BtoMCL,BtoMCL(e),	0.206064	-0.0258091	0.0820932	0.180254	0.262348	0.815117	0.201315	0.312474	-0.111159	0.988965	0.935639	0.665696	0.429557	0.121648	3.31607e-06	1.13386e-05	1.67569e-05	0.057875
	1474		6777	STAT5B	P51692	protein coding	no	NtoI,NtoA,HtoMCLx,BtoMCL,	-0.0506765	-0.079751	-0.0182132	-0.130427	-0.148641	-0.178447	-0.0500939	-0.0341335	-0.0159604	0.988965	0.154717	0.714467	0.018108	0.00159373	6.89321e-05	0.00470356	0.187466	0.352112
	1475		55690	PACS1	Q6VY07	protein coding	yes	IStoI,NtoI,NtoA,BtoMCL,MCL(e)toMCL	-0.0600004	-0.203167	0.0229602	-0.263168	-0.240207	-0.0427863	-0.0326834	-0.00221306	-0.0304703	0.988965	0.00693657	0.704888	0.000639563	0.000174152	0.0812777	0.000819534	0.908646	0.000726971
	1476		987	LRBA	P50851	protein coding	no	HtoMCLx,BtoMCL,BtoMCL(e),	-0.0389644	-0.00038904	-0.000458897	-0.0393534	-0.0398123	-0.0475824	-0.0752055	-0.0750496	-0.000155895	0.984456	0.99507	0.991923	0.321585	0.196565	0.00901801	2.0742e-07	6.18073e-05	0.992414
	1477		2131	EXT1	Q16394	protein coding	no	IStoI,NtoA,HtoMCLx,BtoMCL(e),MCL(e)toMCL	0.0496057	-0.115817	-0.0207388	-0.0662109	-0.0869497	0.126014	-0.00328123	-0.0660384	0.0627571	0.988998	0.039563	0.661374	0.213736	0.0402501	0.00340274	0.889904	0.00902119	9.74214e-05
	1478		23526	ARHGAP45	Q92619	protein coding	no	ItoA,HtoMCLx,BtoMCL(e),MCL(e)toMCL	-0.0657242	0.088186	-0.122783	0.0224618	-0.100321	-0.0946646	-0.00788204	0.064045	-0.071927	0.988965	0.220573	0.0270737	0.782134	0.0649278	0.00167856	0.733051	0.0223906	0.00017277
	1479		919	CD247	P20963	protein coding	no	NtoA,HtoMCLx,BtoMCL,MCL(e)toMCL	-0.094288	-0.0428125	-0.0546069	-0.1371	-0.191707	-0.2577	0.166633	-0.0705192	0.237152	0.979035	0.716437	0.512962	0.130842	0.011154	0.00507096	4.15946e-07	0.0948219	8.51146e-16
	1480		8819	SAP30	O75446	protein coding	no	BtoMCL,MCL(e)toMCL	-0.0948398	0.0566623	0.00243932	-0.0381775	-0.0357382	-0.0223393	0.0574028	-0.021658	0.0790609	0.984456	0.60009	0.981361	0.74615	0.683814	0.476217	4.23571e-05	0.289747	1.04554e-09
	1481		79960	JADE1	Q6IE81	protein coding	no	ItoA,BtoMCL,BtoMCL(e),	0.0473579	0.0274885	-0.100343	0.0748464	-0.0254968	0.0153534	-0.0691857	-0.0485463	-0.0206394	0.988965	0.634165	0.0136542	0.12377	0.547913	0.553546	3.28359e-07	0.00620351	0.0840233
	1482		154141	MBOAT1	Q6ZNC8	protein coding	no	HtoMCLx,BtoMCL,MCL(e)toMCL	-0.0591094	0.0579601	-0.0920117	-0.00114932	-0.093161	-0.242355	0.115279	0.0185244	0.0967545	0.988965	0.396138	0.0637273	0.989143	0.0568946	0.000906546	9.64236e-06	0.676782	5.93987e-05
	1483		51324	SPG21	Q9NZD8	protein coding	yes	ItoA,NtoA,HtoMCLx,	0.0442648	-0.0177239	0.255606	0.0265409	0.282147	0.0476367	0.00490931	0.00758326	-0.00267396	0.990606	0.76813	2.79177e-06	0.612033	1.07254e-06	0.0243783	0.765706	0.763735	0.866185
	1484		55144	LRRC8D	Q7L1W4	protein coding	no	IStoI,HtoMCLx,	-0.0533641	0.122918	-0.0871271	0.069554	-0.0175731	-0.146613	0.0115949	0.0193126	-0.00771765	0.988998	0.0404264	0.0579649	0.224883	0.727836	0.000859716	0.548576	0.495485	0.681939
	1485		29929	ALG6	Q9Y672	protein coding	no	IStoI,ItoA,MCL(e)toMCL	-0.0451203	0.118804	-0.0905336	0.0736841	-0.0168495	0.0404036	-0.0217206	0.017954	-0.0396746	0.988965	0.0199626	0.0163787	0.105581	0.680358	0.309957	0.269437	0.562064	0.0239345
	1486		6879	TAF7	Q15545	protein coding	no	IStoI,NtoI,NtoA,HtoMCLx,BtoMCL,BtoMCL(e),MCL(e)toMCL	0.0473133	0.10845	-0.0708901	0.155764	0.0848736	0.0795877	-0.0287461	0.061792	-0.0905381	0.988965	0.0333708	0.0593132	0.00352778	0.0317304	0.0345849	0.0488339	0.00198696	5.80162e-10
	1487		8460	TPST1	O60507	protein coding	no	HtoMCLx,BtoMCL,BtoMCL(e),	-0.0475375	0.0236977	-0.0451917	-0.0238397	-0.0690314	-0.100799	-0.0439621	-0.0499021	0.00594	0.988965	0.685854	0.250199	0.674919	0.0754414	0.00957738	0.000530777	0.00277089	0.628273
	1488		7251	TSG101	Q99816	protein coding	no	ItoA,NtoA,HtoMCLx,BtoMCL(e),MCL(e)toMCL	0.0264975	-0.00186894	0.0549507	0.0246286	0.0795793	0.0560813	-0.0144201	-0.0376277	0.0232076	0.984456	0.96458	0.0115697	0.365504	0.000978892	0.0231533	0.242126	0.0185233	0.0298923
	1489		26959	HBP1	O60381	protein coding	no	NtoI,HtoMCLx,BtoMCL,BtoMCL(e),MCL(e)toMCL	0.0389704	0.063777	-0.039243	0.102747	0.0635044	0.123527	0.0521056	0.0772432	-0.0251376	0.991811	0.132706	0.231996	0.0162161	0.0537263	0.000587381	5.07672e-05	1.47326e-05	0.0472768
	1490		8809	IL18R1	Q13478	protein coding	no	MCL(e)toMCL	-0.075058	0.0403493	0.00920481	-0.0347087	-0.0255039	-0.12142	0.0409497	-0.0297758	0.0707256	0.988998	0.671315	0.908508	0.711847	0.722068	0.0993505	0.151361	0.498335	0.00454864
	1491		22911	WDR47	O94967	protein coding	no	ItoA,NtoA,BtoMCL,BtoMCL(e),	0.0330386	0.0276496	0.0573299	0.0606882	0.118018	0.0129994	0.0482716	0.055017	-0.00674545	0.988965	0.490817	0.0499308	0.0816128	0.000407685	0.720499	0.00092225	0.00849198	0.69611
	1492		8935	SKAP2	O75563	protein coding	yes	IStoI,HtoMCLx,BtoMCL,BtoMCL(e),	-0.0450394	0.113777	-0.0265283	0.068738	0.0422097	-0.14546	-0.191467	-0.141721	-0.0497455	0.997573	0.0279752	0.511273	0.143754	0.268723	0.000563689	4.02127e-08	0.00130812	0.0856771
	1493		55421	NCBP3	Q53F19	protein coding	no	HtoMCLx,	0.0366293	-0.0310046	-0.0193726	0.00562479	-0.0137478	0.0815384	-0.0128754	0.0107609	-0.0236363	0.988998	0.475793	0.565663	0.913131	0.687481	0.0229422	0.374749	0.643341	0.0675281
	1494		30815	ST6GALNAC6	Q969X2	protein coding	no	NtoA,	0.0346394	-0.0604722	-0.0373043	-0.0258328	-0.0631371	-0.0580116	0.0167399	0.00746533	0.0092746	0.988965	0.11136	0.213931	0.507108	0.0321861	0.0529558	0.128809	0.689057	0.392148
	1495		7582	ZNF33B	Q06732	protein coding	no	HtoMCLx,	0.0515782	-0.0038197	0.00748152	0.0477585	0.05524	0.0904004	0.00180807	-0.0124431	0.0142512	0.988965	0.96442	0.884678	0.394298	0.19819	0.0364499	0.924104	0.624008	0.33126
	1496		7571	ZNF23	P17027	protein coding	no	HtoMCLx,BtoMCL,BtoMCL(e),	0.0475926	0.0256602	-0.0498016	0.0732528	0.0234512	0.136152	0.0570928	0.075101	-0.0180082	0.997573	0.679481	0.23238	0.14678	0.589154	0.0174323	0.000327538	0.00110221	0.318961
	1497		389	RHOC	P08134	protein coding	yes	BtoMCL,BtoMCL(e),	0.0479578	0.0348514	-0.0299637	0.0828092	0.0528455	-0.0558604	0.222686	0.256777	-0.0340912	0.995039	0.547945	0.485062	0.100483	0.193181	0.158095	4.1055e-24	8.17766e-18	0.0835579
	1498		54676	GTPBP2	Q9BX10	protein coding	no	HtoMCLx,BtoMCL,MCL(e)toMCL	-0.0290004	0.00944445	-0.0140754	-0.019556	-0.0336314	-0.193561	0.0729826	-0.00501591	0.0779985	0.97999	0.792859	0.554142	0.520468	0.129476	0.000265847	1.20833e-09	0.806828	4.46057e-12
	1499		55340	GIMAP5	Q96F15	protein coding	no	NtoA,HtoMCLx,	-0.113484	-0.100367	-0.00590765	-0.213851	-0.219759	-0.488538	0	0	0	0.984456	0.454127	0.962861	0.0654965	0.0186763	0.0027009	1	1	1
	1500		27300	ZNF544	Q6NX49	protein coding	no	MCL(e)toMCL	0.0438531	0.013019	-0.0235822	0.0568721	0.0332899	0.0686764	-0.0188566	0.039814	-0.0586706	0.988017	0.826292	0.533592	0.202622	0.360321	0.0699407	0.219799	0.0575162	2.74583e-05
	1501		51368	TEX264	Q9Y6I9	protein coding	no	BtoMCL,	-0.0468634	-0.022446	0.0115819	-0.0693094	-0.0577275	-0.0428377	-0.0383904	-0.0253714	-0.013019	0.997573	0.721536	0.807271	0.166142	0.144393	0.0512448	9.85514e-05	0.0654796	0.156067
	1502		26003	GORASP2	Q9H8Y8	protein coding	no	IStoI,MCL(e)toMCL	-0.0281743	0.0811245	-0.0313769	0.0529502	0.0215732	0.0131364	-0.0103868	0.00636862	-0.0167554	0.988998	0.0143427	0.180876	0.068503	0.365677	0.656373	0.265499	0.6773	0.0438363
	1503		57692	MAGEE1	Q9HCI5	protein coding	no	ItoA,BtoMCL,MCL(e)toMCL	0.0368166	0.0132054	-0.0757028	0.050022	-0.0256807	-4.5694e-05	-0.0591441	-0.00507934	-0.0540647	0.988998	0.801476	0.0183378	0.202622	0.404557	0.999147	1.8421e-06	0.824018	1.85089e-06
	1504		6558	SLC12A2	P55011	protein coding	no	HtoMCLx,BtoMCL,BtoMCL(e),MCL(e)toMCL	-0.0452515	0.0677544	0.00892255	0.0225029	0.0314254	0.111645	-0.0889731	-0.0503278	-0.0386453	0.984456	0.165026	0.850494	0.684037	0.426202	0.0021113	4.13409e-07	0.0327537	0.0113777
	1505		10865	ARID5A	Q03989	protein coding	no	IStoI,NtoI,NtoA,HtoMCLx,BtoMCL,MCL(e)toMCL	-0.0412027	-0.112261	0.0385071	-0.153463	-0.114956	0.0796257	0.0354201	-0.0272103	0.0626304	0.988998	0.0119519	0.190741	0.00118938	0.00218472	0.0190024	0.0127795	0.183096	1.08372e-06
	1506		6161	RPL32	P62910	protein coding	no	IStoI,ItoA,NtoI,NtoA,	0.0200122	-0.021398	0.132085	-0.0319144	0.10017	0.0136086	0	0	0	0.997573	0.0346089	0.000205427	0.0305558	0.00814929	0.394397	1	1	1
	1507		1522	CTSZ	Q9UBR2	protein coding	yes	ItoA,NtoA,	0.0587428	-0.00494803	-0.283469	0.0537948	-0.229674	-0.022567	-0.0935947	-0.0328516	-0.0607431	0.980103	0.954094	1.64845e-05	0.35929	0.000190447	0.233555	0.0956065	0.733544	0.23609
	1508		79958	DENND1C	Q8IV53	protein coding	no	NtoI,NtoA,HtoMCLx,BtoMCL(e),MCL(e)toMCL	-0.0615633	-0.0832238	-0.0228402	-0.144787	-0.167627	-0.074247	0.00957633	0.07233	-0.0627537	0.997573	0.233271	0.697324	0.0306599	0.00299837	0.00580563	0.644426	0.00436458	0.00037612
	1509		644914	H3P16	-	pseudogene	no	NtoA,	0.0284457	0.0167688	-0.000758982	0.0452145	0.0444555	0	0	0	0	0.97999	0.596333	0.979263	0.0957557	0.0431551	1	1	1	1
	1510		55501	CHST12	Q9NRB3	protein coding	no	HtoMCLx,	-0.0498629	0.00328943	0.00967317	-0.0465735	-0.0369003	-0.10741	-0.00952884	-0.0230228	0.0134939	0.997573	0.969955	0.851575	0.406736	0.400402	0.00093269	0.652459	0.424791	0.457547
	1511		55794	DDX28	Q9NUL7	protein coding	no	NtoA,HtoMCLx,MCL(e)toMCL	-0.0662035	-0.0598805	0.00395388	-0.126084	-0.12213	0.168757	-0.00079495	0.0167947	-0.0175896	0.997573	0.449715	0.95633	0.0730211	0.0316671	3.96545e-05	0.919453	0.0622304	0.00318115
	1512		2762	GMDS	O60547	protein coding	no	NtoA,BtoMCL,BtoMCL(e),MCL(e)toMCL	-0.0680301	-0.0530979	0.0125823	-0.121128	-0.108546	0.00144054	-0.214125	-0.261957	0.0478321	0.983777	0.502303	0.853187	0.0760197	0.0442924	0.967296	3.52624e-12	7.43536e-12	0.0281097
	1513		2941	GSTA4	O15217	protein coding	no	HtoMCLx,BtoMCL,BtoMCL(e),MCL(e)toMCL	0.0651107	-0.0557309	-0.0092937	0.00937985	8.61468e-05	0.111403	-0.0718995	-0.107232	0.0353326	0.988965	0.469112	0.884478	0.914345	0.99889	0.0426258	0.000389108	5.91789e-05	0.0466321
	1514		5908	RAP1B	P61224	protein coding	no	NtoA,	-0.0355722	0.00512107	-0.0514259	-0.0304511	-0.081877	0	0	0	0	0.988998	0.92545	0.0779202	0.445255	0.0083574	1	1	1	1
	1515		8533	COPS3	Q9UNS2	protein coding	no	BtoMCL,	-0.0390541	0.0144073	0.0175934	-0.0246468	-0.00705346	0.0356947	-0.0355011	-0.0408197	0.00531859	0.983777	0.774492	0.601794	0.553624	0.844319	0.37575	0.0258262	0.0651582	0.750378
	1516		11278	KLF12	Q9Y4X4	protein coding	no	NtoA,BtoMCL,MCL(e)toMCL	-0.0377738	0.103799	-0.0404787	0.0565804	0.0161017	0.00732185	-0.0844505	-0.0351048	-0.0493457	0.997573	0.0513347	0.175915	0.260057	0.0356499	0.913604	1.20833e-09	0.0546673	2.19273e-05
	1517		3420	IDH3B	O43837	protein coding	no	IStoI,ItoA,NtoA,BtoMCL(e),MCL(e)toMCL	0.0361449	-0.0670781	0.115765	-0.0442319	0.0647505	-0.00148558	-0.0218572	0.0339941	-0.0558513	0.984456	0.0286964	0.000649369	0.165644	0.0262209	0.93658	0.06596	0.039784	7.04005e-07
	1518		829	CAPZA1	P52907	protein coding	no	IStoI,ItoA,NtoI,	-0.0441156	-0.0957741	0.0763108	-0.13989	-0.0635789	-0.000842041	0	0	0	0.997573	0.0427289	0.0303948	0.0047344	0.0891652	0.964031	1	1	1
	1519		254428	SLC41A1	Q8IVJ1	protein coding	no	NtoI,NtoA,BtoMCL,BtoMCL(e),	-0.039799	-0.0651256	-0.0279913	-0.104925	-0.132916	0.0374045	-0.0958914	-0.0790994	-0.016792	0.997573	0.143932	0.42491	0.0180226	0.000741637	0.208463	2.76183e-09	9.94895e-05	0.230989
	1520		5016	OVGP1	Q12889	protein coding	no	ItoA,NtoI,HtoMCLx,BtoMCL,BtoMCL(e),	0.0766305	0.0907335	-0.142986	0.167364	0.0243784	0.204375	0.0556886	0.0604177	-0.00472918	0.997573	0.288353	0.0280851	0.0408222	0.74113	0.000326049	0.00231746	0.0196557	0.825897
	1521		23093	TTLL5	Q6EMB2	protein coding	no	ItoA,NtoI,HtoMCLx,MCL(e)toMCL	0.0411324	0.0489851	-0.0769976	0.0901175	0.0131199	0.0515174	-0.0128109	0.0051111	-0.017922	0.990606	0.311465	0.0347607	0.0434194	0.728867	0.0363958	0.121703	0.71976	0.0174248
	1522		400818	NBPF9	P0DPF3	protein coding	no	IStoI,ItoA,NtoA,	0.0881204	-0.222491	-0.218619	-0.134371	-0.35299	0	0	0	0	0.934606	0.0186829	0.00983349	0.128823	0.000178707	1	1	1	1
	1523		9477	MED20	Q9H944	protein coding	no	ItoA,NtoA,BtoMCL,BtoMCL(e),MCL(e)toMCL	0.0330622	-0.0519592	0.0952559	-0.018897	0.0763589	-0.00339056	-0.0194018	-0.0440481	0.0246462	0.984456	0.137489	0.00139431	0.613916	0.00628845	0.935612	0.0182108	4.8909e-05	0.000602681
	1524		2593	GAMT	Q14353	protein coding	no	NtoI,NtoA,BtoMCL,BtoMCL(e),	-0.0854165	-0.138028	0.077491	-0.223444	-0.145953	-0.0329301	-0.0239947	-0.0315238	0.00752908	0.997573	0.124685	0.248762	0.013507	0.0439975	0.241735	0.00100777	0.00130602	0.280512
	1525		9203	ZMYM3	Q14202	protein coding	no	ItoA,BtoMCL(e),MCL(e)toMCL	0.0376446	-0.00808392	-0.0823384	0.0295606	-0.0527778	-0.00448068	0.00373275	0.0354067	-0.0316739	0.997573	0.889533	0.0145856	0.495934	0.10151	0.913772	0.656326	0.000532606	1.17869e-05
	1526		5218	CDK14	O94921	protein coding	no	NtoA,HtoMCLx,BtoMCL,BtoMCL(e),MCL(e)toMCL	0.0632085	0.0462963	0.0452272	0.109505	0.154732	0.121594	-0.0628463	0.0792617	-0.142108	0.997573	0.553833	0.424371	0.104569	0.00674839	0.0167645	0.000480592	0.00162477	1.86261e-13
	1527		28991	COMMD5	Q9GZQ3	protein coding	no	ItoA,BtoMCL,BtoMCL(e),	0.0648992	-0.0317575	0.0715078	0.0331417	0.0358966	0.0275251	-0.0429432	-0.0397469	-0.00319632	0.986472	0.300511	0.0246976	0.37664	0.24126	0.21053	0.000506856	0.0181362	0.808761
	1528		29925	GMPPB	Q9Y5P6	protein coding	no	IStoI,ItoA,NtoI,NtoA,BtoMCL,MCL(e)toMCL	-0.0500126	-0.157844	0.0861646	-0.207856	-0.121692	0.0290424	-0.0451232	-0.00364062	-0.0414826	0.997573	0.0103899	0.0487987	0.000976858	0.00705035	0.315404	0.000343733	0.881388	0.000362518
	1529		80817	CEP44	Q9C0F1	protein coding	no	NtoI,BtoMCL,MCL(e)toMCL	0.0510504	0.0778853	-0.0732263	0.128936	0.0557095	0.0604648	0.0464799	0.00184344	0.0446365	0.988965	0.149167	0.0755681	0.0180226	0.188777	0.161278	1.59285e-10	0.888316	4.02493e-11
	1530		100132062	LOC100132062	-	ncRNA	no	NtoI,NtoA,	-0.058712	-0.102931	0.0103443	-0.161643	-0.151299	0	0	0	0	0.997573	0.104597	0.850211	0.0119582	0.00432296	1	1	1	1
	1531		5871	MAP4K2	Q12851	protein coding	no	NtoA,HtoMCLx,BtoMCL(e),MCL(e)toMCL	-0.0438272	0.00254406	-0.0605421	-0.0412831	-0.101825	-0.107811	0.00775811	0.0548832	-0.0471251	0.979035	0.970805	0.0830983	0.334931	0.00488895	0.000196616	0.618328	0.00458653	0.00050425
	1532		9095	TBX19	O60806	protein coding	no	BtoMCL,BtoMCL(e),	-0.0357066	0.0486171	-0.0417996	0.0129106	-0.028889	-0.016872	0.0331742	0.0437988	-0.0106246	0.988965	0.222701	0.177832	0.783574	0.34404	0.605559	0.00360637	0.00695517	0.395286
	1533		330	BIRC3	Q13489	protein coding	no	ItoA,BtoMCL,MCL(e)toMCL	-0.0413761	0.075818	-0.0685953	0.017463	-0.0720056	-0.0131939	-0.100758	-0.0237183	-0.0770399	0.981481	0.205077	0.0265527	0.797463	0.0608568	0.846047	0.00612551	0.712946	0.0222067
	1534		3119	HLA-DQB1	P01920	protein coding	no	BtoMCL,BtoMCL(e),	-0.135763	-0.101502	0.0350717	-0.237266	-0.202194	0	-0.338564	-0.303498	-0.0350659	0.986472	0.547994	0.80175	0.0921299	0.0643493	1	0.000357095	0.0122322	0.671895
	1535		54793	KCTD9	Q7L273	protein coding	no	IStoI,ItoA,	-0.0437128	0.125085	-0.0864619	0.0813721	-0.00508979	0.0248821	0	0	0	0.988965	0.0169392	0.0298766	0.0917104	0.913458	0.454947	1	1	1
	1536		4174	MCM5	P33992	protein coding	no	MCL(e)toMCL	0.0467933	-0.00515352	-0.0397405	0.0416397	0.00189927	0.0569498	-0.0059779	0.0661697	-0.0721476	0.981481	0.938841	0.291216	0.379191	0.970101	0.0909196	0.851611	0.0863031	0.00470065
	1537		29074	MRPL18	Q9H0U6	protein coding	no	HtoMCLx,BtoMCL,	-0.0383714	0.0626236	-0.012074	0.0242522	0.0121783	-0.108426	-0.0322941	-0.0185537	-0.0137404	0.988965	0.131753	0.734778	0.572169	0.726556	0.00222458	0.0359946	0.442449	0.35982
	1538		29994	BAZ2B	Q9UIF8	protein coding	no	HtoMCLx,BtoMCL,MCL(e)toMCL	0.09629	-0.0420101	-0.0103111	0.0542799	0.0439688	0.204969	0.0701568	0.00797492	0.0621819	0.988998	0.738206	0.917893	0.634756	0.619519	0.00230866	0.0214922	0.892081	0.0298923
	1539		284029	LINC00324	-	lncRNA	no	HtoMCLx,BtoMCL,BtoMCL(e),	-0.0545671	0.0372789	-0.00866719	-0.0172882	-0.0259554	-0.110481	-0.111872	-0.143879	0.0320066	0.997573	0.590451	0.881374	0.813428	0.611819	0.0284519	1.63131e-05	5.75933e-06	0.0823919
	1540		22	ABCB7	O75027	protein coding	no	ItoA,NtoI,HtoMCLx,BtoMCL,BtoMCL(e),MCL(e)toMCL	0.0464668	0.0736878	-0.098933	0.120155	0.0212215	0.0734408	-0.0712337	-0.0457235	-0.0255102	0.997573	0.149399	0.0143917	0.0189673	0.62496	0.0167154	4.65368e-09	0.00339643	0.0148304
	1541		23466	CBX6	O95503	protein coding	yes	ItoA,NtoA,BtoMCL,MCL(e)toMCL	-0.0494712	0.0904659	-0.216533	0.0409947	-0.175539	-0.048646	0.0521443	0.0136905	0.0384538	0.988071	0.0857982	4.59904e-05	0.428072	0.000396827	0.0693248	7.17487e-05	0.521942	0.00162161
	1542		84248	FYTTD1	Q96QD9	protein coding	yes	ItoA,HtoMCLx,	0.0680782	0.0822119	0.00306014	0.0930125	-0.000613417	0.278553	-0.03728	-0.00299827	-0.0342817	0.997573	0.182898	0.048292	0.112198	0.828537	1.24667e-05	0.0723325	0.941744	0.0737257
	1543		29105	CFAP20	Q9Y6A4	protein coding	no	IStoI,NtoA,HtoMCLx,BtoMCL(e),MCL(e)toMCL	-0.0334363	0.0939744	0.0064802	0.0605381	0.0670183	0.13548	-0.00320218	-0.0419277	0.0387256	0.997573	0.0172885	0.844412	0.0838682	0.0199348	0.00618303	0.851261	0.0309503	0.00235967
	1544		10124	ARL4A	P40617	protein coding	no	NtoA,HtoMCLx,	0.0622448	0.0184092	0.0528105	0.080654	0.133465	0.165655	0	0	0	0.984456	0.8402	0.363106	0.208707	0.011845	0.0326704	1	1	1
	1545		55904	KMT2E	Q8IZD2	protein coding	no	NtoA,HtoMCLx,BtoMCL,	0.0385702	-0.00525119	-0.0516923	0.033319	-0.0183733	0.123954	-0.0667368	-0.03917	-0.0275668	0.997573	0.160479	0.125808	0.234329	0.0049686	0.00218292	3.46699e-05	0.0833399	0.0606974
	1546		55070	DET1	Q7L5Y6	protein coding	no	NtoA,BtoMCL,BtoMCL(e),MCL(e)toMCL	0.0368293	-0.00486837	0.0415423	0.0319609	0.0735032	0.0135646	-0.0591149	-0.0990171	0.0399021	0.997573	0.935347	0.204788	0.44786	0.0230479	0.759134	0.00245176	5.3197e-05	0.00677757
	1547		10575	CCT4	P50991	protein coding	yes	IStoI,NtoI,BtoMCL,	-0.0370731	0.145173	-0.0591145	0.1081	0.0489855	0.00439341	-0.0555088	-0.0264912	-0.0290175	0.988965	0.00328261	0.0861969	0.013315	0.121979	0.876578	0.00208694	0.339084	0.0837669
	1548		1105	CHD1	O14646	protein coding	no	ItoA,NtoI,HtoMCLx,BtoMCL,BtoMCL(e),	0.0386707	0.0505295	-0.101572	0.0892003	-0.0123717	0.196619	0.0670729	0.0704178	-0.00334487	0.988998	0.229659	0.00336851	0.030153	0.733638	0.00154487	6.96834e-07	0.000114963	0.827945
	1549		89853	MVB12B	Q9H7P6	protein coding	no	BtoMCL,BtoMCL(e),MCL(e)toMCL	0.0743746	-0.0557992	0.0730537	0.0185754	0.0916291	0.0689276	0.053695	0.0287503	0.0249447	0.997573	0.550549	0.274615	0.859095	0.152022	0.185941	3.63553e-08	0.0319384	0.00727971
	1550		84926	SPRYD3	Q8NCJ5	protein coding	no	ItoA,HtoMCLx,	0.0319856	0.0134623	-0.0727577	0.0454479	-0.0273098	-0.0472896	-0.0106485	-0.0185572	0.00790864	0.997573	0.756398	0.0114703	0.185033	0.330929	0.0171678	0.318928	0.210382	0.427855
	1551		3915	LAMC1	P11047	protein coding	no	HtoMCLx,BtoMCL(e),MCL(e)toMCL	0.0642896	0.0388466	-0.0488651	0.103136	0.054271	0.162154	0.00305632	0.0871709	-0.0841146	0.988965	0.608954	0.362074	0.114042	0.313178	0.0134714	0.867813	3.55685e-05	3.47567e-08
	1552		11132	CAPN10	Q9HC96	protein coding	no	BtoMCL,BtoMCL(e),	-0.042643	0.0438453	-0.0157908	0.0012023	-0.0145885	-0.0417941	0.0492958	0.0661526	-0.0168569	0.988965	0.360893	0.699825	0.986054	0.711898	0.0580105	4.77557e-07	1.31217e-06	0.0898023
	1553		5045	FURIN	P09958	protein coding	no	NtoI,NtoA,HtoMCLx,BtoMCL(e),MCL(e)toMCL	-0.0652736	-0.0709609	0.0208621	-0.136234	-0.115372	-0.0871304	-0.0091763	0.0460668	-0.0552431	0.993052	0.293481	0.70131	0.042208	0.0370243	0.0129028	0.494178	0.00656917	2.82828e-06
	1554		121274	ZNF641	Q96N77	protein coding	no	IStoI,ItoA,NtoI,	0.057945	-0.196022	0.107802	-0.138077	-0.030275	-0.0200726	-0.0164181	-0.00370667	-0.0127114	0.997573	0.00615742	0.0301051	0.0289843	0.577553	0.307579	0.193231	0.873972	0.28044
	1555		8727	CTNNAL1	Q9UBT7	protein coding	no	BtoMCL(e),MCL(e)toMCL	-0.0696454	0.0879711	-0.0383517	0.0183257	-0.020026	-0.100883	-0.0109622	-0.14873	0.137768	0.988965	0.26102	0.563289	0.851893	0.767983	0.132801	0.655309	2.91048e-08	1.83347e-15
	1556		84068	SLC10A7	Q0GE19	protein coding	no	NtoA,	0.0383844	0.0167822	0.0443945	0.0551665	0.0995611	0.0578131	-0.0122007	-0.00135648	-0.0108442	0.997573	0.754577	0.197372	0.185278	0.00492863	0.0679719	0.0724443	0.917777	0.0848991
	1557		493	ATP2B4	P23634	protein coding	no	BtoMCL,MCL(e)toMCL	0.0579568	-0.0485339	0.0106104	0.00942293	0.0200333	-0.119529	0.0832003	0.0181986	0.0650016	0.988965	0.471211	0.856485	0.906338	0.708171	0.0507217	8.59403e-07	0.499314	3.86039e-05
	1558		811	CALR	P27797	protein coding	no	NtoA,BtoMCL,	-0.0427893	-0.0330703	-0.0214689	-0.0758596	-0.0973285	0.0100436	0.066094	0.0370208	0.0290732	0.988965	0.525994	0.593413	0.0916234	0.00967412	0.663121	0.000676221	0.203643	0.126458
	1559		58475	MS4A7	Q9GZW8	protein coding	no	BtoMCL,	0.10298	-0.109657	0.174203	-0.00667703	0.167526	0	-0.115692	-0.07922	-0.0364724	0.997573	0.373602	0.0526352	0.965748	0.0584524	1	0.00414455	0.173894	0.337073
	1560		54187	NANS	Q9NR45	protein coding	yes	NtoA,BtoMCL,BtoMCL(e),MCL(e)toMCL	-0.0750554	-0.0793376	-0.0355989	-0.154393	-0.189992	-0.0857389	-0.232546	-0.326378	0.0938321	0.997573	0.351823	0.575031	0.0515411	0.00469667	0.139652	2.60447e-15	7.52105e-18	1.28482e-06
	1561		4595	MUTYH	Q9UIF7	protein coding	no	HtoMCLx,	-0.0353722	0.0166166	-0.0240437	-0.0187557	-0.0427994	0.0341435	0.0208578	0.00439126	0.0164666	0.988965	0.720067	0.446388	0.652353	0.142433	0.0481111	0.093308	0.847924	0.159043
	1562		1788	DNMT3A	Q9Y6K1	protein coding	no	HtoMCLx,BtoMCL,BtoMCL(e),	0.0482851	0.015574	-0.0290501	0.0638591	0.034809	0.0882661	0.0822743	0.0727563	0.00951806	0.988965	0.825148	0.518319	0.207984	0.378391	0.0199337	2.06486e-05	0.00653694	0.657854
	1563		5025	P2RX4	Q99571	protein coding	no	BtoMCL,MCL(e)toMCL	-0.0587704	-0.0530608	0.0305803	-0.111831	-0.0812509	0.0284902	0.0327158	-0.00740525	0.040121	0.997573	0.463928	0.588984	0.0794999	0.103422	0.238134	0.00506467	0.717237	0.000187767
	1564		51116	MRPS2	Q9Y399	protein coding	no	NtoI,NtoA,BtoMCL,	-0.0316241	-0.0482335	0.0192467	-0.0798576	-0.0606109	0.0313005	0.0413489	0.0357722	0.00557665	0.997573	0.185104	0.521714	0.0244418	0.0280258	0.339894	0.00286102	0.0722496	0.715131
	1565		79065	ATG9A	Q7Z3C6	protein coding	no	ItoA,NtoA,BtoMCL,MCL(e)toMCL	-0.0320637	-0.0178861	-0.0517991	-0.0536327	-0.142622	0.0286428	-0.0576814	0.0203378	-0.0780192	0.997573	0.233679	0.00574206	0.0515718	0.000187668	0.254294	1.01518e-08	0.15669	1.97124e-14
	1566		283970	PDXDC2P-NPIPB14P	-	pseudogene	no	IStoI,ItoA,NtoA,	0.0669638	-0.0412243	0.214788	-0.066721	0.116836	0	0	0	0	0.989501	0.0231516	0.00041453	0.0651864	0.0390091	1	1	1	1
	1567		57097	PARP11	Q9NR21	protein coding	no	ItoA,BtoMCL,BtoMCL(e),MCL(e)toMCL	0.0346785	-0.0424352	0.0627832	-0.00775672	0.0550265	0.0688909	-0.0723184	-0.0486621	-0.0236563	0.993052	0.280315	0.0354297	0.868083	0.0606961	0.0518782	9.58525e-08	0.00470987	0.0315147
	1568		3416	IDE	P14735	protein coding	no	BtoMCL,BtoMCL(e),	-0.0401038	-0.0411581	0.0504062	-0.0812619	-0.0308558	-0.015019	-0.101367	-0.0856493	-0.0157174	0.997573	0.365501	0.130833	0.0561774	0.388451	0.587212	3.06076e-10	2.00379e-05	0.257012
	1569		29766	TMOD3	Q9NYL9	protein coding	no	ItoA,NtoA,BtoMCL,	0.0305357	-0.0427434	0.0954081	-0.0122077	0.0832004	-0.0680616	0.0338616	0.022406	0.0114557	0.980103	0.165177	0.000629014	0.712648	0.00207634	0.0544377	0.000214527	0.0892529	0.207305
	1570		284988	RHOQP3	-	pseudogene	no	NtoI,NtoA,	-0.0532957	-0.0859862	0.0382941	-0.139282	-0.100988	0	0	0	0	0.997573	0.163019	0.443749	0.0209705	0.0312622	1	1	1	1
	1571		50807	ASAP1	Q9ULH1	protein coding|asRNA	no	NtoA,HtoMCLx,BtoMCL,BtoMCL(e),MCL(e)toMCL	-0.0433509	-0.0270052	-0.0321098	-0.0703561	-0.102466	-0.217355	-0.128285	-0.206029	0.0777442	0.988998	0.624418	0.417495	0.123401	0.00793555	2.20095e-05	2.82744e-08	1.68779e-12	4.30485e-07
	1572		4893	NRAS	P01111	protein coding	no	IStoI,HtoMCLx,BtoMCL,BtoMCL(e),	-0.0355627	0.0933728	0.00230372	0.0578101	0.0601139	0.11327	0.0358143	0.0479013	-0.012087	0.997573	0.027474	0.953407	0.133966	0.0525466	0.000108574	0.0198903	0.0260882	0.450214
	1573		9337	CNOT8	Q9UFF9	protein coding	no	NtoI,BtoMCL(e),MCL(e)toMCL	0.0323683	0.0486645	-0.0453737	0.0810328	0.0356592	0.0242695	0.0159334	0.0554616	-0.0395282	0.997573	0.190704	0.110759	0.0263926	0.207608	0.196063	0.208225	0.000884451	0.000639463
	1574		55008	HERC6	Q8IVU3	protein coding	no	BtoMCL,BtoMCL(e),	0.0817181	-0.107097	0.111798	-0.0253785	0.0864192	0.0232444	0.0429179	0.0543749	-0.0114569	0.989501	0.246036	0.113023	0.816058	0.211476	0.667555	0.00139361	0.00494458	0.455287
	1575		284618	RUSC1-AS1	-	asRNA	no	ItoA,	0.0310678	-0.0134745	-0.0592297	0.0175934	-0.0416364	0.0386208	0	0	0	0.984456	0.732989	0.0169386	0.604885	0.0728816	0.194733	1	1	1
	1576		653080	GUSBP16	-	pseudogene	no	ItoA,NtoI,NtoA,	0.0580212	0.0708229	-0.0905195	0.128844	0.0081482	0	0	0	0	0.997573	0.297264	0.0198703	0.0435392	0.036529	1	1	1	1
	1577		80135	RPF1	Q9H9Y2	protein coding	no	IStoI,ItoA,NtoI,HtoMCLx,MCL(e)toMCL	-0.0469467	0.168652	-0.124344	0.121705	-0.00263866	0.156629	-0.0109297	0.0492731	-0.0602027	0.997573	0.00507538	0.00560497	0.024232	0.96277	0.000249314	0.634404	0.0948685	0.00185783
	1578		10608	MXD4	Q14582	protein coding	no	IStoI,	0.0539898	-0.123341	0.0559645	-0.0693514	-0.0133869	-0.0179404	-0.000645684	-0.0044146	0.00376892	0.983777	0.035952	0.22233	0.214823	0.78827	0.438374	0.970552	0.860439	0.793939
	1579		146395	GSG1L	Q6UXU4	protein coding	no	IStoI,ItoA,	-0.028015	0.0669025	-0.0587055	0.0388875	-0.019818	0.012525	-0.00524008	0.00147622	-0.0067163	0.981481	0.030779	0.015715	0.185033	0.38247	0.719581	0.485876	0.9132	0.322104
	1580		57572	DOCK6	Q96HP0	protein coding	no	HtoMCLx,BtoMCL,MCL(e)toMCL	0.0529376	-0.00454485	0.0294491	0.0483927	0.0778418	0.12041	0.0512512	0.0174686	0.0337827	0.988998	0.959573	0.560434	0.406468	0.0777873	0.000184965	2.10203e-06	0.281618	0.000849539
	1581		22827	PUF60	Q9UHX1	protein coding	no	IStoI,MCL(e)toMCL	0.0315309	-0.0685468	0.034095	-0.0370159	-0.00292086	0.00721433	-0.0190101	0.0204825	-0.0394926	0.980103	0.0392797	0.183958	0.241736	0.925837	0.795852	0.132605	0.272225	0.000577163
	1582		23054	NCOA6	Q14686	protein coding	no	BtoMCL,MCL(e)toMCL	0.0309765	-0.0167863	-0.00960172	0.0141901	0.00458843	0.022331	-0.0294689	-0.00981217	-0.0196567	0.988998	0.671637	0.749753	0.710181	0.884628	0.348868	0.00332412	0.552824	0.0353852
	1583		57504	MTA3	Q9BTC8	protein coding	no	HtoMCLx,BtoMCL,BtoMCL(e),	0.0453688	-0.0127581	-0.0703537	0.0326106	-0.0377431	0.138005	-0.043302	-0.044594	0.00129204	0.997573	0.848374	0.0757179	0.536044	0.346683	0.00147538	0.000361023	0.00586642	0.921295
	1584		9375	TM9SF2	Q99805	protein coding	no	BtoMCL,MCL(e)toMCL	-0.0576867	-0.00931011	0.0480947	-0.0669969	-0.0189022	-0.0442057	-0.0628937	0.0103937	-0.0732874	0.988965	0.916375	0.341117	0.270674	0.718425	0.121867	0.00730445	0.811187	0.000767934
	1585		57045	TWSG1	Q9GZX9	protein coding	no	HtoMCLx,BtoMCL,BtoMCL(e),MCL(e)toMCL	-0.052486	-0.0284587	0.0835638	-0.0809447	0.00261906	-0.130368	-0.0401275	-0.139429	0.0993015	0.997573	0.664041	0.0598157	0.145179	0.966934	0.00462543	0.00771387	2.26343e-12	4.15302e-16
	1586		124152	IQCK	Q8N0W5	protein coding	no	NtoI,HtoMCLx,BtoMCL,MCL(e)toMCL	0.0480979	0.0622333	-0.0333893	0.110331	0.0769419	0.108435	0.0740351	0.0198548	0.0541803	0.997573	0.281039	0.47204	0.0386449	0.0602102	0.0101028	2.23829e-15	0.0924858	9.04645e-11
	1587		8454	CUL1	Q13616	protein coding	yes	IStoI,ItoA,NtoI,MCL(e)toMCL	-0.0318407	0.129363	-0.148865	0.0975223	-0.0513428	-0.0483025	-0.00952659	0.0231846	-0.0327112	0.997573	0.00268995	3.75097e-05	0.00812738	0.064322	0.205259	0.378837	0.112105	0.00052746
	1588		6301	SARS1	P49591	protein coding	no	NtoA,HtoMCLx,MCL(e)toMCL	-0.0506279	0.0258013	-0.0702769	-0.0248266	-0.0951035	-0.0770426	0.0353433	-0.0474504	0.0827937	0.997573	0.711114	0.117538	0.699002	0.0334402	0.00419153	0.0743265	0.0785929	2.01723e-06
	1589		5905	RANGAP1	P46060	protein coding	no	NtoA,	-0.0558922	-0.054084	-0.0227209	-0.109976	-0.132697	-0.0351625	0.016522	0.00832285	0.00819915	0.986472	0.40515	0.669799	0.0567797	0.00626699	0.236422	0.145413	0.659964	0.464801
	1590		10015	PDCD6IP	Q8WUM4	protein coding	no	NtoI,NtoA,BtoMCL(e),MCL(e)toMCL	0.0466667	0.0811848	0.0080017	0.127851	0.135853	-0.0114302	0.00459342	0.0606109	-0.0560175	0.997573	0.118658	0.864638	0.0150555	0.00226803	0.63094	0.795542	0.00356279	0.000108095
	1591		126133	ALDH16A1	Q8IZ83	protein coding	no	ItoA,NtoI,HtoMCLx,BtoMCL(e),MCL(e)toMCL	-0.0410587	-0.0780338	0.0861704	-0.119092	-0.0329221	-0.0537074	-0.0199431	0.0753273	-0.0952704	0.997573	0.103712	0.0216929	0.0128802	0.363068	0.00887944	0.19584	0.000247867	3.53845e-10
	1592		26092	TOR1AIP1	Q5JTV8	protein coding	no	HtoMCLx,BtoMCL,MCL(e)toMCL	-0.0345393	-0.0112945	0.0268526	-0.0458337	-0.0189811	0.162938	-0.0485574	-0.0243562	-0.0242012	0.988998	0.820042	0.382923	0.211548	0.536254	0.00076434	9.73375e-05	0.180565	0.0343153
	1593		79647	AKIRIN1	Q9H9L7	protein coding	no	ItoA,NtoA,BtoMCL,	0.0589928	0.0269542	0.203713	0.0859471	0.219369	0.00640962	0.0286902	0.024531	0.00415922	0.997573	0.740358	0.00264668	0.183526	0.0014278	0.842003	0.00368836	0.083745	0.699027
	1594		6873	TAF2	Q6P1X5	protein coding	no	HtoMCLx,BtoMCL,MCL(e)toMCL	0.0356631	0.0266162	-0.00451968	0.0622792	0.0577596	0.112727	0.0470711	0.00215628	0.0449149	0.997573	0.550617	0.905543	0.107928	0.0632238	0.00308895	6.42289e-06	0.915182	3.31984e-06
	1595		4131	MAP1B	P46821	protein coding	no	NtoA,HtoMCLx,	0.100159	0.0462511	0.0345242	0.14641	0.180934	0.0986639	-0.0319166	-0.0470149	0.0150983	0.988017	0.749578	0.752106	0.16815	0.0297899	0.0447481	0.295952	0.26164	0.582918
	1596		5825	ABCD3	P28288	protein coding	no	IStoI,BtoMCL,MCL(e)toMCL	-0.0381913	0.0980244	-0.0638331	0.059833	-0.00400001	-0.0418271	-0.0597233	-0.0101573	-0.0495659	0.984456	0.0270975	0.0628476	0.151302	0.920153	0.282537	0.000240228	0.723672	0.000845167
	1597		139596	UPRT	Q96BW1	protein coding	no	HtoMCLx,BtoMCL,MCL(e)toMCL	0.0327809	0.00578786	0.00458376	0.0385687	0.0431525	0.0565482	-0.0539827	-0.00673949	-0.0472432	0.997573	0.911899	0.895454	0.289568	0.128392	0.0465428	5.21472e-05	0.780445	0.000103786
	1598		8192	CLPP	Q16740	protein coding	no	NtoI,HtoMCLx,	-0.0385491	-0.0554401	0.0599062	-0.0939892	-0.034083	-0.0702866	-0.00161928	-0.0187407	0.0171214	0.997573	0.215812	0.0802291	0.0293652	0.305294	0.00971052	0.902408	0.240855	0.0876133
	1599		83988	NCALD	P61601	protein coding	no	NtoI,NtoA,HtoMCLx,BtoMCL,BtoMCL(e),MCL(e)toMCL	-0.0537737	-0.149305	0.00217029	-0.203079	-0.214437	-0.152169	-0.0453306	-0.0892551	0.0439245	0.997573	0.0752833	0.904967	0.00880721	0.00165999	0.0265258	0.0215415	0.000361459	0.00499522
	1600		8289	ARID1A	O14497	protein coding	no	BtoMCL,BtoMCL(e),	0.0377699	0.0263816	-0.0435617	0.0641516	0.0205899	0.0137552	0.0422748	0.0373682	0.00490658	0.984456	0.527843	0.140354	0.0827926	0.519203	0.471133	0.000332502	0.0232384	0.703746
	1601		92856	IMP4	Q96G21	protein coding	no	NtoA,BtoMCL,BtoMCL(e),MCL(e)toMCL	-0.0364475	-0.0336666	-0.012461	-0.0701141	-0.0825751	0.0227684	-0.0806452	-0.0545272	-0.0261181	0.981481	0.410841	0.714498	0.0542485	0.00672867	0.379318	2.63291e-09	0.00157466	0.0243268
	1602		56144	PCDHA4	Q9UN74	protein coding	no	IStoI,	0.032324	-0.0686056	0.0433793	-0.0362816	0.00709776	0	0	0	0	0.984456	0.0406488	0.0755681	0.236658	0.806677	1	1	1	1
	1603		5018	OXA1L	Q15070	protein coding	no	NtoA,HtoMCLx,BtoMCL,BtoMCL(e),	-0.0365618	0.00795764	-0.0467347	-0.0286042	-0.0753388	-0.0754314	-0.067559	-0.0475436	-0.0200154	0.988965	0.882933	0.128939	0.471817	0.0155151	0.000161139	5.11365e-05	0.0379509	0.197773
[truncated: 14,249 more rows]
