# Supplementary material for: Insight into Mantle Cell Lymphoma Pathobiology, Diagnosis, and Treatment Using Network-Based and Drug-Repurposing Approaches
Source: Int J Mol Sci. 2024 Jul 2;25(13):7298. doi: 10.3390/ijms25137298 (PMC11242097; doi:10.3390/ijms25137298)
Supplement: Supplementary file 1 [file ijms-25-07298-s001.zip › TableS5.xlsx]

## Sheet: A. PathfindR
Supplementary Table S5A: Comprehensive list of enriched pathways identified with pathfindR tool
	* Datasets comparisons tested: NtoIS (normal vs in situ), IStoI (in situ vs intermediate), ItoA (intermediate vs aggressive), NtoI (normal vs intermediate), NtoA (normal vs aggressive), HtoMCLx (5 healthy vs 8 typical MCL cases), BtoMCL(e) (normal B cells vs early MCL cases), BtoMCL (normal B cells vs progressed MCL cases), MCL(e)toMCL (early vs progressed MCL cases)
	▪ red shading is used to depict the degree of enrichment. The darker the shade the larger the fold enrichment calculated by pathfindR
	▫grey shading signifies the significance propability (p-value). Darker shades for more significant i.e. lower p-values.
	ne: not enriched
	Pathway Name	Pathway ID [KEGG]	Comparison(s)*	Up-regulated									Down-regulated									Fold Enrichment ▪									Highest p-values ▪
				NtoIS	IStoI	ItoA	NtoI	NtoA	HtoMCLx	BtoMCL	BtoMCL(e)	MCL(e)toMCL	NtoIS	IStoI	ItoA	NtoI	NtoA	HtoMCLx	BtoMCL	BtoMCL(e)	MCL(e)toMCL	NtoIS	IStoI	ItoA	NtoI	NtoA	HtoMCLx	BtoMCL	BtoMCL(e)	MCL(e)toMCL	NtoIS	IStoI	ItoA	NtoI	NtoA	HtoMCLx	BtoMCL	BtoMCL(e)	MCL(e)toMCL
1	Hedgehog signaling pathway	hsa04340	NtoIS,ItoA,NtoI,NtoA,HtoMCLx,BtoMCL,BtoMCL(e),MCL(e)toMCL	CCND1	0	CSNK1A1, MGRN1, SPOPL	CSNK1G2, CSNK1G3, CCND1, BCL2, CUL1, BTRC	CSNK1A1, CSNK1G3, CCND1, BCL2, SPOPL	CSNK1D, CSNK1E, CCND1, SMURF1, KIF3A, CUL3	PTCH2, CSNK1G2, CSNK1D, CSNK1E, CCND1, BCL2, GAS1, SMURF1, SMURF2, ARRB1, ARRB2	CSNK1G2, CSNK1G3, CSNK1D, CSNK1E, CCND1, BCL2, ARRB2	SMO, GPR161, PRKACA, KIF7, CCND2, BTRC, CDON, GAS1, SMURF1, ARRB1, ARRB2, KIF3A		0	CSNK1G2, GLI3, CUL1, BTRC, SPOP	MGRN1	CSNK1G2, CSNK1D, GLI3, CCND2, SPOP	PRKACB, CSNK1G2, SUFU, CCND2, ARRB1, ARRB2, SPOP	SMO, PRKACB, CSNK1A1, GSK3B, GLI2, CCND2, IHH, BOC, CDON, MEGF8, MGRN1, EVC2, CUL3, SPOP, SPOPL	SMO, GPR161, PRKACB, CSNK1A1, GLI2, KIF7, CCND2, BOC, CDON, SMURF1, EVC2, ARRB1, SPOP	CSNK1G3, CSNK1E, GSK3B, HHIP, CCND1, BCL2, CUL1, IHH, DHH, MGRN1, CUL3, SPOPL	17.9875	ne	1.54475	2.13271	1.76414	1.18606	1.44601	1.5558	1.39189	0.00410052	ne	0.0175	0.0282	0.0114	6.34e-05	0.000249	0.00167	2.24e-05
2	Thyroid cancer	hsa05216	NtoIS,IStoI,ItoA,NtoI,NtoA,HtoMCLx,BtoMCL,BtoMCL(e),MCL(e)toMCL	CCND1	TFG, NRAS, KRAS, MAPK1, RXRB	TPM3, MAP2K2, MAPK3, CTNNB1	TFG, RXRB, GADD45A, CCND1	NCOA4, KRAS, GADD45A, CTNNB1, CCND1	TFG, NRAS, KRAS, BRAF, POLK, CTNNB1, CCND1	TFG, HRAS, NRAS, RXRA, RXRB, GADD45A, BAX, DDB2, POLK, CDH1, TCF7, TCF7L2, LEF1, CCND1	TFG, HRAS, NRAS, MAPK3, RXRG, TP53, DDB2, POLK, CTNNB1, TCF7, LEF1, CCND1	RET, CCDC6, MAP2K2, PPARG, RXRA, RXRB, CDKN1A, GADD45A, GADD45G, BAX, CDH1, TCF7L1, TCF7L2		TPM3, MAP2K2, MAPK3, BAX	TFG, RXRB, BAX, POLK, CDH1	TPM3, MAP2K2	BAX, CDH1	NCOA4, RXRA, LEF1	NTRK1, TPM3, BRAF, MAP2K1, MAPK1, PAX8, CDKN1A, GADD45B, GADD45G	CCDC6, TPM3, BRAF, CDKN1A, GADD45B, GADD45G	NTRK1, TPM3, TPR, MAP2K1, MAPK1, MAPK3, PAX8, RXRG, TP53, DDB2, POLK, CTNNB1, CCND1	22.3628	4.78764	2.16057	2.2727	1.53528	1.13428	1.59031	1.74082	1.87466	0.00527294	0.00106	0.00363	0.000383	0.000838	0.000675	0.000476	1.55e-08	5.01e-09
3	Bladder cancer	hsa05219	NtoIS,IStoI,NtoI,NtoA,HtoMCLx,BtoMCL,BtoMCL(e),MCL(e)toMCL	CCND1	KRAS, NRAS, MAPK1	0	CCND1	KRAS, CCND1	KRAS, NRAS, BRAF, CDKN2A, MDM2, CCND1	HRAS, NRAS, ARAF, DAPK1, DAPK2, CCND1, CDK4, E2F3, THBS1, HBEGF, MMP9, TYMP, VEGFA, CDH1	HRAS, NRAS, ARAF, RAF1, MAPK3, TP53, CCND1, MMP1	MAP2K2, RPS6KA5, DAPK1, DAPK3, MDM2, CDKN1A, CDK4, E2F1, E2F2, E2F3, HBEGF, MMP2, MMP9, EGFR, TYMP, VEGFA, CDH1		MAP2K2, MAPK3, RASSF1, DAPK3	0	MAP2K2, RASSF1, DAPK3	ARAF, RASSF1, DAPK3, CDH1	DAPK1, THBS1, HBEGF, EGF, TYMP, CXCL8	BRAF, MAP2K1, MAPK1, CDKN1A, EGF, ERBB2	BRAF, RPS6KA5, CDKN1A, E2F1, E2F3, SRC, ERBB2, EGFR, VEGFA	ARAF, MAP2K1, MAPK1, MAPK3, RASSF1, TP53, CCND1, MMP1	20.1811	3.36043	ne	1.36732	1.18757	1.22834	1.24797	1.4837	1.6267	0.00649059	0.00387	ne	0.00147	0.00128	0.000606	8.02e-09	2.79e-10	4.34e-13
4	Endometrial cancer	hsa05213	NtoIS,IStoI,ItoA,NtoI,NtoA,HtoMCLx,BtoMCL,BtoMCL(e),MCL(e)toMCL	CCND1	KRAS, NRAS, MAPK1	PTEN, BAD, GRB2, MAP2K2, MAPK3, CTNNB1	FOXO3, CTNNA1, AXIN2, CCND1, GADD45A	PTEN, KRAS, CTNNB1, CTNNA1, CCND1, GADD45A	PIK3CA, PDPK1, KRAS, NRAS, BRAF, MLH1, CTNNB1, CTNNA1, AXIN2, APC, CCND1, POLK	PIK3CD, PIK3CB, PIK3R3, ILK, AKT1, AKT2, FOXO3, HRAS, NRAS, ARAF, ELK1, CDH1, CTNNA1, TCF7, TCF7L2, LEF1, CCND1, GADD45A, BAX, DDB2, POLK	PIK3CA, PIK3CD, PDPK1, ILK, AKT1, AKT2, CASP9, BAD, HRAS, NRAS, ARAF, RAF1, MAPK3, CTNNB1, CTNNA1, TCF7, LEF1, CCND1, TP53, DDB2, POLK	EGFR, PIK3CB, PIK3R3, MAP2K2, ELK1, CDH1, TCF7L1, TCF7L2, CDKN1A, GADD45A, GADD45G, BAX		ILK, GRB2, MAP2K2, MAPK3, BAX	PIK3R1, PDPK1, FOXO3, ELK1, CDH1, BAX, POLK	ILK, GRB2, MAP2K2	PIK3CD, PIK3R1, ILK, ARAF, ELK1, CDH1, BAX	EGF, PIK3CB, ILK, GRB2, LEF1	EGF, PIK3R2, PTEN, GRB2, BRAF, MAP2K1, MAPK1, MLH1, GSK3B, CDKN1A, GADD45B, GADD45G, ERBB2	EGFR, PIK3R1, PIK3R2, PIK3R3, PTEN, BRAF, CDKN1A, GADD45B, GADD45G, ERBB2	PIK3CA, PDPK1, CASP9, BAD, GRB2, SOS2, ARAF, MAP2K1, MAPK1, MAPK3, MLH1, CTNNB1, CTNNA2, AXIN1, APC, GSK3B, CCND1, TP53, DDB2, POLK	14.2659	2.71483	1.99087	1.9331	1.81889	1.23011	1.49971	1.91256	1.47188	0.0065465	0.000378	8.74e-10	8.88e-07	1.01e-07	3.96e-07	4.69e-11	8.25e-20	7.8e-09
5	Prolactin signaling pathway	hsa04917	NtoIS,IStoI,NtoI,NtoA,HtoMCLx,BtoMCL,BtoMCL(e),MCL(e)toMCL	CCND1	KRAS, NRAS, MAPK1	0	FOXO3, CCND1, ESR2	KRAS, MAPK9, CCND1, SOCS4, ESR2	PRLR, SHC3, PIK3CA, KRAS, NRAS, MAPK8, CCND1, SOCS4, SOCS5, ESR1, ESR2	PRLR, PIK3CD, PIK3CB, PIK3R3, AKT1, AKT2, FOXO3, GALT, HRAS, NRAS, MAPK8, MAPK11, CCND1, CISH, SOCS2, SOCS7, SOCS6, STAT1, TNFRSF11A, ESR1	PIK3CA, PIK3CD, AKT1, AKT2, GALT, HRAS, NRAS, RAF1, MAPK3, MAPK8, MAPK9, CCND1, ESR1	PRLR, PIK3CB, PIK3R3, MAP2K2, FOS, MAPK11, MAPK12, CISH, SOCS1, SOCS2, SOCS3, SOCS7, SOCS6, TNFSF11, TNFRSF11A, CGA, LHB, CCND2		GRB2, MAP2K2, MAPK3, RELA	0	SHC1, GRB2, MAP2K2, MAPK13, STAT5A, STAT5B, RELA	SHC1, PIK3CD, PIK3R1, MAPK13, SOCS1, STAT5A, STAT5B, CCND2	PIK3CB, GALT, GRB2, MAPK13, MAPK14, CISH, SOCS2, STAT5A, STAT5B, CCND2	PRL, SHC3, PIK3R2, GRB2, MAP2K1, MAPK1, FOS, MAPK13, MAPK14, GSK3B, STAT3, STAT5A, STAT5B, NFKB1, CSN2, LHCGR, CYP17A1, TH, GCK, CCND2	SRC, PIK3R1, PIK3R2, PIK3R3, FOS, MAPK12, MAPK13, MAPK14, SOCS1, SOCS3, STAT3, STAT5A, TNFSF11, NFKB1, LHB, CCND2	SHC1, PIK3CA, GALT, GRB2, SOS2, MAP2K1, MAPK1, MAPK3, MAPK9, CCND1, GSK3B, STAT3, RELA, CSN2, LHCGR, SLC2A2	11.8203	1.96825	ne	2.00214	1.50708	1.25905	1.4619	1.48246	1.29578	0.00956075	0.000926	ne	7.23e-10	2.98e-05	3.18e-10	1.04e-11	1.49e-12	1.08e-10
6	Pancreatic cancer	hsa05212	NtoIS,IStoI,ItoA,NtoI,NtoA,HtoMCLx,BtoMCL,BtoMCL(e),MCL(e)toMCL	CCND1	KRAS, IKBKG, MAPK1, RALA, RALBP1	RELA, BAD, BCL2L1, MAPK3, JAK1, SMAD2	RAC1, IKBKG, RALA, RALBP1, CCND1, GADD45A, TGFBR2	KRAS, MAPK9, RALA, RALB, CCND1, GADD45A, TGFBR2, SMAD2, SMAD4	KRAS, PIK3CA, CHUK, BRAF, MAPK8, RPS6KB1, CDKN2A, CCND1, POLK, TGFBR1, TGFBR2, SMAD4, BRCA2	PIK3CD, PIK3CB, PIK3R3, RAC1, RAC3, AKT1, AKT2, CHUK, IKBKB, ARAF, MAPK8, RALGDS, PLD1, TGFA, STAT1, VEGFA, CDK4, CCND1, E2F3, GADD45A, BAX, DDB2, POLK, TGFBR1, BRCA2	PIK3CA, PIK3CD, RAC3, AKT1, AKT2, IKBKB, BAD, CASP9, ARAF, RAF1, MAPK3, MAPK8, MAPK9, RALB, PLD2, RPS6KB2, CCND1, TP53, DDB2, POLK, TGFBR1, TGFBR2, SMAD2, SMAD3	PIK3CB, PIK3R3, RAC1, RAC3, CHUK, BCL2L1, RALGDS, RALA, PLD1, TGFA, EGFR, VEGFA, CDK4, CDK6, E2F1, E2F2, E2F3, CDKN1A, GADD45A, GADD45G, BAX, BRCA2, RAD51		RELA, BCL2L1, MAPK3, BAX	PIK3R1, IKBKB, IKBKG, RALGDS, RALBP1, CDC42, RPS6KB1, BAX, POLK	RAC2, RELA, BCL2L1, CDK6, TGFB3	PIK3CD, PIK3R1, RAC2, IKBKB, ARAF, RALGDS, CDC42, MTOR, RPS6KB2, CDK6, BAX, TGFB3	PIK3CB, ARHGEF6, RAC2, IKBKB, IKBKG, BCL2L1, RALB, PLD1, PLD2, TGFA, EGF, CDK6, TGFB1, TGFB2	PIK3R2, ARHGEF6, NFKB1, BCL2L1, BRAF, MAP2K1, MAPK1, CDC42, EGF, ERBB2, JAK1, STAT3, CDK6, CDKN1A, GADD45B, GADD45G, TGFB2, TGFB3, SMAD3, SMAD4	PIK3R1, PIK3R2, PIK3R3, NFKB1, BCL2L1, BRAF, RALA, PLD1, TGFA, EGFR, ERBB2, STAT3, VEGFA, CDK6, E2F1, E2F3, CDKN1A, GADD45B, GADD45G, TGFB2, BRCA2, RAD51	PIK3CA, ARHGEF6, RELA, IKBKB, BAD, CASP9, ARAF, MAP2K1, MAPK1, MAPK3, MAPK9, RALB, CDC42, PLD2, MTOR, RPS6KB2, JAK1, STAT3, CCND1, TP53, DDB2, POLK, TGFBR2, SMAD2, SMAD3, SMAD4	10.8871	2.33082	1.75309	2.21289	2.24232	1.49098	1.5148	2.16584	1.72002	0.0112808	1.96e-05	1.79e-07	0.0001	7.45e-09	2.02e-11	1.43e-11	2.55e-18	2.73e-16
7	Colorectal cancer	hsa05210	NtoIS,IStoI,ItoA,NtoI,NtoA,HtoMCLx,BtoMCL,BtoMCL(e),MCL(e)toMCL	CCND1	KRAS, MAPK1, RALA, NRAS	CTNNB1, BAD, MAP2K2, MAPK3, SMAD2, GRB2	AXIN2, CCND1, RALA, RAC1, TGFBR2, BCL2, CYCS, GADD45A	CTNNB1, CCND1, KRAS, RALA, RALB, MAPK9, TGFBR2, SMAD2, SMAD4, BCL2, CYCS, GADD45A	AXIN2, CTNNB1, APC, CCND1, KRAS, PIK3CA, BRAF, JUN, MAPK8, CASP3, TGFBR1, TGFBR2, SMAD4, MLH1, MSH3, MSH6, PMAIP1, BCL2L11, CYCS, POLK, NRAS, RPS6KB1	TCF7, TCF7L2, LEF1, CCND1, PIK3CD, PIK3CB, PIK3R3, AKT1, AKT2, ARAF, RALGDS, RAC1, RAC3, MAPK8, TGFBR1, BAX, BBC3, BCL2, GADD45A, DDB2, POLK, TGFA, EREG, HRAS, NRAS	CTNNB1, TCF7, LEF1, CCND1, PIK3CA, PIK3CD, AKT1, AKT2, BAD, CASP9, ARAF, RAF1, MAPK3, RALB, RAC3, RHOA, MAPK8, MAPK9, TGFBR1, TGFBR2, SMAD2, SMAD3, BCL2, TP53, DDB2, POLK, HRAS, NRAS, RPS6KB2	TCF7L1, TCF7L2, BIRC5, PIK3CB, PIK3R3, MAP2K2, FOS, RALGDS, RALA, RAC1, RAC3, CASP3, MSH6, BAX, BCL2L11, BBC3, CDKN1A, GADD45A, GADD45G, TGFA, EGFR		MAP2K2, MAPK3, BAX, GRB2	PIK3R1, RALGDS, BAX, POLK, RPS6KB1	MAP2K2, RAC2, TGFB3, GRB2	PIK3CD, PIK3R1, ARAF, JUN, RALGDS, RAC2, TGFB3, BAX, MTOR, RPS6KB2	LEF1, PIK3CB, RALB, RAC2, TGFB1, TGFB2, EGF, TGFA, EREG, GRB2	GSK3B, PIK3R2, BRAF, MAP2K1, MAPK1, JUN, FOS, TGFB2, TGFB3, SMAD3, SMAD4, MLH1, MSH2, MSH6, PMAIP1, CYCS, CDKN1A, GADD45B, GADD45G, EGF, GRB2	BIRC5, PIK3R1, PIK3R2, PIK3R3, BRAF, JUN, FOS, RALA, CASP3, TGFB2, MSH6, CYCS, CDKN1A, GADD45B, GADD45G, TGFA, EGFR	GSK3B, AXIN1, CTNNB1, APC, CCND1, PIK3CA, BAD, CASP9, ARAF, MAP2K1, MAPK1, MAPK3, JUN, RALB, RHOA, MAPK9, APPL1, TGFBR2, SMAD2, SMAD3, SMAD4, MLH1, MSH2, PMAIP1, BCL2, CYCS, TP53, DDB2, POLK, GRB2, SOS2, MTOR, RPS6KB2	9.6212	1.83093	1.13611	1.95558	2.07594	1.56161	1.36841	1.914	1.67512	0.0144626	0.00184	0.000331	0.000373	8.75e-07	2.71e-07	1.06e-08	1.58e-14	4.2e-11
8	Non-small cell lung cancer	hsa05223	NtoIS,IStoI,ItoA,NtoI,NtoA,HtoMCLx,BtoMCL,BtoMCL(e),MCL(e)toMCL	CCND1	RXRB, KRAS, NRAS, MAPK1, PRKCB	BAD, GRB2, MAP2K2, MAPK3	RXRB, CCND1, FOXO3, PRKCB, GADD45A	CCND1, KRAS, PRKCB, GADD45A	CDKN2A, CCND1, KRAS, STK4, PIK3CA, PDPK1, NRAS, BRAF, PRKCB, POLK, EML4	FHIT, RARB, RXRA, RXRB, CDK4, CCND1, E2F3, PIK3CD, PIK3CB, PIK3R3, AKT1, AKT2, FOXO3, TGFA, HRAS, NRAS, ARAF, PLCG1, GADD45A, BAX, DDB2, POLK	RXRG, CCND1, STK4, PIK3CA, PIK3CD, PDPK1, AKT1, AKT2, BAD, CASP9, HRAS, NRAS, ARAF, RAF1, MAPK3, PLCG1, PRKCB, TP53, DDB2, POLK	FHIT, RARB, RXRA, RXRB, CDK4, CDK6, E2F1, E2F2, E2F3, PIK3CB, PIK3R3, TGFA, EGFR, MET, MAP2K2, PRKCA, CDKN1A, GADD45A, GADD45G, BAX		RASSF1, GRB2, MAP2K2, MAPK3, BAX	RXRB, PIK3R1, PDPK1, FOXO3, PLCG1, PLCG2, PRKCB, BAX, POLK, STAT5A	CDK6, RASSF1, GRB2, MAP2K2, PRKCA, STAT5A, STAT5B	CDK6, RASSF1, PIK3CD, PIK3R1, ARAF, PLCG1, PRKCA, BAX, STAT5A, STAT5B	RXRA, CDK6, PIK3CB, EGF, TGFA, HGF, GRB2, PRKCA, STAT5A, STAT5B	CDK6, PIK3R2, EGF, ERBB2, MET, GRB2, BRAF, MAP2K1, MAPK1, PRKCA, CDKN1A, GADD45B, GADD45G, ALK, STAT3, STAT5A, STAT5B	CDK6, E2F1, E2F3, PIK3R1, PIK3R2, PIK3R3, TGFA, EGFR, ERBB2, MET, BRAF, PRKCA, CDKN1A, GADD45B, GADD45G, STAT3, STAT5A	RXRG, CCND1, RASSF1, STK4, PIK3CA, PDPK1, BAD, CASP9, HGF, GRB2, SOS2, ARAF, MAP2K1, MAPK1, MAPK3, PLCG2, PRKCB, PRKCG, TP53, DDB2, POLK, ALK, STAT3	12.168	2.89449	1.82871	2.47323	1.67075	1.29608	1.46728	1.94704	1.68698	0.018001	0.000283	2.62e-06	2.36e-06	1.1e-05	8.08e-08	6.26e-12	7.52e-17	1.93e-15
9	Prostate cancer	hsa05215	NtoIS,IStoI,ItoA,NtoI,NtoA,HtoMCLx,BtoMCL,BtoMCL(e),MCL(e)toMCL	CCND1	IKBKG, KRAS, NRAS, MAPK1, HSP90AA1	PTEN, BAD, CTNNB1, RELA, GRB2, MAP2K2, MAPK3	CREBBP, CCND1, IKBKG, BCL2	GSTP1, CDK2, PTEN, CTNNB1, CCND1, BCL2, KRAS	ZEB1, ETV5, IGF1, PIK3CA, PDPK1, MDM2, CREB3L4, CTNNB1, CREBBP, EP300, CCND1, CHUK, KRAS, NRAS, BRAF, HSP90AA1, HSP90AB1, HSP90B1	CDK2, E2F3, ERG, PLAU, MMP9, PDGFA, PDGFB, PDGFC, TGFA, IGF1, PDGFRA, PDGFRB, PIK3CD, PIK3CB, PIK3R3, AKT1, AKT2, CREB3L2, CREB3L4, TCF7, TCF7L2, LEF1, CCND1, CHUK, IKBKB, BCL2, HRAS, NRAS, ARAF	CDKN1B, CDK2, PIK3CA, PIK3CD, PDPK1, AKT1, AKT2, CASP9, BAD, TP53, CREB3L2, CREB3L4, CTNNB1, CREBBP, TCF7, LEF1, CCND1, IKBKB, BCL2, HRAS, NRAS, ARAF, RAF1, MAPK3	CDK2, CCNE1, CCNE2, E2F1, E2F2, E2F3, ERG, PLAU, MMP9, ETV5, PDGFA, PDGFB, PDGFC, TGFA, IGF1, PDGFRA, PDGFRB, FGFR1, FGFR2, EGFR, PIK3CB, PIK3R3, NKX3-1, CDKN1A, MDM2, CREB5, TCF7L1, TCF7L2, CHUK, NFKBIA, MAP2K2		RELA, GRB2, MAP2K2, MAPK3	PDGFRA, PDGFRB, PIK3R1, PDPK1, CREBBP, EP300, IKBKB, IKBKG, HSP90AA1	RELA, GRB2, MAP2K2	PDGFRB, PIK3CD, PIK3R1, ATF4, IKBKB, MTOR, ARAF	PDGFB, PDGFC, EGF, TGFA, IGF1R, PIK3CB, CREB5, LEF1, IKBKB, IKBKG, GRB2, AR	PLAT, PDGFD, EGF, ERBB2, PIK3R2, PTEN, FOXO1, CDKN1A, GSK3B, CREB1, CREB3, CREB3L1, CREB5, EP300, NFKBIA, NFKB1, GRB2, BRAF, MAP2K1, MAPK1, HSP90AA1, HSP90B1, KLK3	CCNE1, CCNE2, E2F1, E2F3, PLAT, ETV5, PDGFD, TGFA, FGFR1, EGFR, ERBB2, PIK3R1, PIK3R2, PIK3R3, PTEN, CDKN1A, CREB3L1, CREB5, NFKBIA, NFKB1, BRAF	MMP3, ZEB1, PIK3CA, PDPK1, CASP9, BAD, FOXO1, TP53, GSK3B, CREB1, CREB3, CREB3L2, CTNNB1, CREBBP, EP300, CCND1, IKBKB, RELA, BCL2, MTOR, GRB2, SOS2, ARAF, MAP2K1, MAPK1, MAPK3, SRD5A2, HSP90AA1	8.53013	1.82621	1.46513	1.01139	1.17124	1.29799	1.37148	1.66006	1.62267	0.0184172	2.04e-05	9.26e-13	2.03e-05	6.69e-07	5.45e-17	1.17e-11	9.93e-22	5.75e-19
10	p53 signaling pathway	hsa04115	NtoIS,IStoI,ItoA,NtoI,NtoA,HtoMCLx,BtoMCL,BtoMCL(e),MCL(e)toMCL	CCND1	APAF1, CCNG1, PPM1D	TNFRSF10A, CASP8, BID, SIVA1, BCL2L1, SIAH1, CD82, PTEN, RCHY1	CCND1, GADD45A, BCL2, SIAH1, CYCS, APAF1, PPM1D	CCND1, CDK2, GADD45A, TNFRSF10A, CASP8, BID, BCL2, SIAH1, CYCS, PTEN, PPM1D	ATR, CHEK1, GORAB, CDKN2A, MDM2, MDM4, CCND1, CASP8, PMAIP1, TP53I3, EI24, SIAH1, CYCS, CASP3, IGF1, RRM2B, SESN3, COP1, RCHY1, PPM1D	CHEK1, GORAB, CCND1, CDK4, CDK2, RPRM, CDK1, GADD45A, FAS, PIDD1, TNFRSF10B, CASP8, BAX, BBC3, BCL2, EI24, SIAH1, AIFM2, IGFBP3, IGF1, THBS1, DDB2, TSC2, PPM1D	ATR, GORAB, TP53, CCND1, CDK2, PIDD1, CASP8, BCL2, SHISA5, ZMAT3, APAF1, CASP9, DDB2, TSC2	CHEK1, MDM2, CDKN1A, CCND2, CDK4, CDK6, CCNE1, CCNE2, CDK2, RPRM, CCNB1, CCNB2, CDK1, GADD45A, GADD45G, GTSE1, FAS, TNFRSF10A, TNFRSF10B, BID, BAX, BBC3, SIVA1, BCL2L1, PERP, SIAH1, CASP3, IGFBP3, IGF1, RRM2, SESN1, SESN2, PPM1D		BAX, BCL2L1, CD82	BAX, APAF1, SESN1	CDK6, PIDD1, BCL2L1	CCND2, CCND3, CDK6, PIDD1, BAX, SESN1	CCND2, CCND3, CDK6, BCL2L1, SHISA5, APAF1, SERPINE1, CD82, THBS1, RRM2, SESN1, SESN2	ATM, MDM4, CDKN1A, CCND2, CDK6, CCNB1, CCNB2, GADD45B, GADD45G, BID, PMAIP1, BCL2L1, CYCS, CD82, RRM2B, RRM2, SESN1, PTEN, COP1, CCNG1, CCNG2	ATM, CHEK1, CDKN1A, CCND2, CDK6, CCNE1, CCNE2, CCNB1, CCNB2, CDK1, GADD45B, GADD45G, GTSE1, FAS, TNFRSF10A, BID, BCL2L1, CYCS, CASP3, RRM2, SESN1, SESN2, PTEN, COP1, CCNG1, CCNG2	ATR, MDM4, TP53, CCND1, CCND3, CASP8, PMAIP1, BCL2, SHISA5, ZMAT3, CYCS, APAF1, CASP9, CD82, SERPINB5, DDB2, RRM2B, RCHY1	11.492	1.64021	1.48039	1.94653	1.91605	1.86526	1.59896	1.98797	1.88968	0.0201928	0.0286	0.00952	0.000256	9.17e-07	2.89e-09	1.19e-10	5.36e-12	2.93e-10
11	Melanoma	hsa05218	NtoIS,IStoI,ItoA,NtoI,NtoA,HtoMCLx,BtoMCL,BtoMCL(e),MCL(e)toMCL	CCND1	KRAS, NRAS, MAPK1	MAP2K2, MAPK3, BAD, PTEN	CCND1, GADD45A	KRAS, CCND1, PTEN, GADD45A	FGF20, IGF1, KRAS, NRAS, BRAF, CCND1, PIK3CA, CDKN2A, MDM2, POLK	FGF7, IGF1, PDGFA, PDGFB, PDGFC, PDGFRA, PDGFRB, HRAS, NRAS, ARAF, CCND1, CDK4, PIK3CD, PIK3CB, PIK3R3, AKT1, AKT2, E2F3, CDH1, GADD45A, BAX, DDB2, POLK, MITF	FGF7, HRAS, NRAS, ARAF, RAF1, MAPK3, CCND1, PIK3CA, PIK3CD, AKT1, AKT2, BAD, TP53, DDB2, POLK	FGF19, FGF21, IGF1, PDGFA, PDGFB, PDGFC, FGFR1, MET, PDGFRA, PDGFRB, EGFR, MAP2K2, CDK4, PIK3CB, PIK3R3, MDM2, CDKN1A, CDK6, E2F1, E2F2, E2F3, CDH1, GADD45A, GADD45G, BAX, MITF		MAP2K2, MAPK3, BAX	PDGFRA, PDGFRB, PIK3R1, CDH1, BAX, POLK	MAP2K2, CDK6	PDGFRB, ARAF, PIK3CD, PIK3R1, CDK6, CDH1, BAX	HGF, PDGFB, PDGFC, EGF, IGF1R, PIK3CB, CDK6, MITF	FGF1, FGF23, PDGFD, EGF, MET, BRAF, MAP2K1, MAPK1, PIK3R2, PTEN, CDKN1A, CDK6, GADD45B, GADD45G	FGF23, PDGFD, FGFR1, MET, EGFR, BRAF, PIK3R1, PIK3R2, PIK3R3, PTEN, CDKN1A, CDK6, E2F1, E2F3, GADD45B, GADD45G	FGF1, FGF5, HGF, ARAF, MAP2K1, MAPK1, MAPK3, CCND1, PIK3CA, BAD, TP53, DDB2, POLK	11.492	1.64021	1.23366	0.77861	1.2398	1.04921	1.35023	1.54068	1.44505	0.0201928	0.0212	0.000115	0.00395	0.000152	2.86e-06	2.76e-08	2.53e-13	4.6e-12
12	Glioma	hsa05214	NtoIS,IStoI,ItoA,NtoI,NtoA,HtoMCLx,BtoMCL,BtoMCL(e),MCL(e)toMCL	CCND1	CALM2, PRKCB, KRAS, NRAS, MAPK1	CALM3, GRB2, MAP2K2, MAPK3, PTEN	CAMK2G, PRKCB, CCND1, GADD45A	CAMK1D, PRKCB, KRAS, PTEN, CCND1, GADD45A	IGF1, PRKCB, SHC3, KRAS, NRAS, BRAF, PIK3CA, CDKN2A, MDM2, CCND1, POLK	TGFA, PDGFA, PDGFB, PDGFRA, PDGFRB, IGF1, PLCG1, CALML4, CAMK2A, CAMK2G, HRAS, NRAS, ARAF, PIK3CD, PIK3CB, PIK3R3, AKT1, AKT2, CCND1, CDK4, E2F3, GADD45A, BAX, DDB2, POLK	PLCG1, CALM2, CAMK2G, PRKCB, HRAS, NRAS, ARAF, RAF1, MAPK3, PIK3CA, PIK3CD, AKT1, AKT2, TP53, CCND1, DDB2, POLK	TGFA, EGFR, PDGFA, PDGFB, PDGFRA, PDGFRB, IGF1, CALML4, CAMK4, PRKCA, MAP2K2, PIK3CB, PIK3R3, MDM2, CDKN1A, CDK4, CDK6, E2F1, E2F2, E2F3, GADD45A, GADD45G, BAX		CALM3, GRB2, MAP2K2, MAPK3, BAX	PDGFRA, PDGFRB, PLCG1, PLCG2, CAMK2G, PRKCB, PIK3R1, BAX, POLK	CALM3, PRKCA, SHC1, GRB2, MAP2K2, CDK6	PDGFRB, PLCG1, PRKCA, SHC1, ARAF, PIK3CD, PIK3R1, MTOR, CDK6, BAX	EGF, TGFA, PDGFB, IGF1R, CALM3, CAMK1, CAMK2G, CAMK4, PRKCA, GRB2, PIK3CB, CDK6	EGF, CALM3, CALM1, CAMK1, CAMK2D, CAMK2B, PRKCA, SHC3, GRB2, BRAF, MAP2K1, MAPK1, PIK3R2, PTEN, CDKN1A, CDK6, GADD45B, GADD45G	TGFA, EGFR, CALM3, CAMK1, CAMK2B, PRKCA, BRAF, PIK3R1, PIK3R2, PIK3R3, PTEN, CDKN1A, CDK6, E2F1, E2F3, GADD45B, GADD45G	PLCG2, CALM2, CALM1, CAMK1D, CAMK2D, PRKCB, PRKCG, SHC1, GRB2, SOS2, ARAF, MAP2K1, MAPK1, MAPK3, PIK3CA, MTOR, TP53, CCND1, DDB2, POLK	11.0323	2.62434	1.65803	1.86866	1.73121	1.28703	1.46678	1.62218	1.52953	0.0219188	0.00042	7.04e-07	2.29e-06	8.3e-07	2.19e-07	6.06e-13	4.65e-13	1.97e-15
13	Chronic myeloid leukemia	hsa05220	NtoIS,IStoI,ItoA,NtoI,NtoA,HtoMCLx,BtoMCL,BtoMCL(e),MCL(e)toMCL	CCND1	IKBKG, KRAS, NRAS, MAPK1, HDAC2	BAD, BCL2L1, RELA, GRB2, MAP2K2, MAPK3	ABL1, IKBKG, CCND1, GADD45A, TGFBR2, RUNX1, HDAC2	ABL1, KRAS, CCND1, GADD45A, TGFBR2, SMAD4, HDAC2	ABL1, PIK3CA, CHUK, MDM2, GAB2, PTPN11, KRAS, NRAS, BRAF, SHC3, CDKN2A, CCND1, POLK, TGFBR1, TGFBR2, SMAD4, MECOM, HDAC2	ABL1, PIK3CD, PIK3CB, PIK3R3, AKT1, AKT2, CHUK, IKBKB, GAB2, HRAS, NRAS, ARAF, CCND1, CDK4, E2F3, GADD45A, BAX, DDB2, POLK, TGFBR1, CTBP2, HDAC2	ABL1, PIK3CA, PIK3CD, AKT1, AKT2, BAD, IKBKB, TP53, CDKN1B, GAB2, HRAS, NRAS, RAF1, ARAF, MAPK3, CCND1, DDB2, POLK, TGFBR1, TGFBR2, SMAD3, CTBP2, HDAC2	ABL1, PIK3CB, PIK3R3, BCL2L1, CHUK, NFKBIA, MDM2, MAP2K2, CDKN1A, CDK4, CDK6, E2F1, E2F2, E2F3, GADD45A, GADD45G, BAX, CTBP2		BCL2L1, RELA, GRB2, MAP2K2, MAPK3, BAX	PIK3R1, IKBKB, IKBKG, PTPN11, STAT5A, BAX, POLK, RUNX1, CTBP1, HDAC2	BCL2L1, RELA, GRB2, MAP2K2, SHC1, STAT5A, STAT5B, CDK6, TGFB3	PIK3CD, PIK3R1, IKBKB, ARAF, SHC1, STAT5A, STAT5B, CDK6, BAX, TGFB3, CTBP1	CRK, CRKL, CBL, PIK3CB, BCL2L1, IKBKB, IKBKG, GRB2, STAT5A, STAT5B, CDK6, TGFB1, TGFB2	CRK, CRKL, PIK3R2, BCL2L1, NFKBIA, NFKB1, GRB2, BRAF, MAP2K1, MAPK1, SHC3, STAT5A, STAT5B, CDKN1A, CDK6, GADD45B, GADD45G, TGFB2, TGFB3, SMAD3, SMAD4, HDAC1	CRKL, PIK3R1, PIK3R2, PIK3R3, BCL2L1, NFKBIA, NFKB1, BRAF, STAT5A, CDKN1A, CDK6, E2F1, E2F3, GADD45B, GADD45G, TGFB2	PIK3CA, BAD, IKBKB, RELA, TP53, GRB2, SOS2, ARAF, MAP2K1, MAPK1, MAPK3, SHC1, CCND1, DDB2, POLK, TGFBR2, SMAD3, SMAD4	10.8871	2.84879	1.86996	2.95052	1.92199	1.71187	1.48114	1.83626	1.26369	0.0225098	8.71e-07	1.79e-07	1.97e-11	3.58e-08	4.62e-15	1.08e-10	1.4e-17	9.65e-12
14	Thyroid hormone signaling pathway	hsa04919	NtoIS,IStoI,ItoA,NtoI,NtoA,HtoMCLx,BtoMCL,BtoMCL(e),MCL(e)toMCL	CCND1	KRAS, NRAS, MAPK1, HDAC2, RXRB, PRKCB	MAP2K2, MAPK3, MED27, MED30, CTNNB1, BAD, ACTG1	HDAC2, RXRB, NCOA3, CREBBP, CCND1, PRKCB, PFKM	KRAS, HDAC2, MED30, CCND1, CTNNB1, PRKCB, RHEB	KRAS, NRAS, ESR1, SIN3A, HDAC2, NCOA3, CREBBP, EP300, MED4, MED13L, MED17, MED27, MED30, MED1, CCND1, HIF1A, MYH7, ATP2A1, CTNNB1, BMP4, PRKCB, SLC16A2, PIK3CA, PDPK1, MDM2, RCAN2, PFKM	ITGAV, HRAS, NRAS, STAT1, ESR1, HDAC2, RXRA, RXRB, KAT2A, MED13L, CCND1, ATP2A1, ATP2A3, BMP4, PLCB2, PLCB4, PLCD1, PLCG1, ATP1A3, ATP1A4, ATP1B4, PIK3CD, PIK3CB, PIK3R3, AKT1, AKT2, TSC2, RHEB, RCAN2, PFKM, PFKP, PFKL, DIO2, DIO3, ACTB	HRAS, NRAS, RAF1, MAPK3, TP53, ESR1, SIN3A, HDAC2, RXRG, KAT2B, KAT2A, NCOA1, CREBBP, MED12, MED13L, CCND1, ATP2A3, CTNNB1, NOTCH2, PLCB2, PLCG1, PRKCB, ATP1B4, PIK3CA, PIK3CD, PDPK1, AKT1, AKT2, TSC2, BAD, CASP9, SLC2A1, PFKP, PFKL, ACTB	PRKACA, ITGAV, MAP2K2, THRB, RXRA, RXRB, GATA4, RCAN1, ATP2A1, NOTCH1, NOTCH3, BMP4, PLCB1, PLCB4, PLCD1, PLCD3, PRKCA, SLC9A1, PIK3CB, PIK3R3, MDM2, RHEB, TBC1D4, RCAN2, DIO2, DIO3, ACTG1		MAP2K2, MAPK3, MED12, MED27, ACTG1	HDAC2, RXRB, KAT2A, NCOA3, CREBBP, EP300, MED16, MED1, NOTCH1, PLCG1, PLCG2, PRKCB, SLC9A1, ATP1B2, PIK3R1, PDPK1, TBC1D4, SLC2A1, PFKM	MAP2K2, MED16, MED27, PRKCA, ACTG1	MED16, MED1, ATP2A2, NOTCH1, PLCG1, PRKCA, SLC9A1, ATP1A1, ATP1B2, ATP1B3, PIK3CD, PIK3R1, MTOR, TBC1D4	PRKACB, ITGB3, THRB, RXRA, MED12L, MED16, ATP2A3, PLCB2, PLCB3, PLCB4, PRKCA, PIK3CB, TBC1D4, ACTG1, ACTB	PRKACB, ITGB3, MAP2K1, MAPK1, THRB, NCOR1, HDAC1, HDAC3, THRA, NCOA2, NCOA3, EP300, MED4, MED12L, MED13, MED14, MED16, MED24, GATA4, HIF1A, PLCB3, PLCD3, PLCE1, PRKCA, SLC16A2, PIK3R2, GSK3B, FOXO1, SLC2A1, SLCO1C1	PRKACB, THRB, MED12L, MED13, MED14, GATA4, HIF1A, NOTCH1, PLCB3, PLCD3, PLCE1, PRKCA, SLC9A1, SRC, PIK3R1, PIK3R2, PIK3R3, TBC1D4, ACTG1	ITGB3, MAP2K1, MAPK1, MAPK3, TP53, SIN3A, HDAC3, RXRG, KAT2B, NCOA1, NCOA2, NCOA3, CREBBP, EP300, MED4, MED12, MED16, MED24, CCND1, ATP2A3, CTNNB1, NOTCH2, PLCD4, PLCG2, PLCZ1, PRKCB, PRKCG, PIK3CA, PDPK1, GSK3B, MTOR, BAD, FOXO1, CASP9, SLC2A1, PFKL	6.83821	1.78932	1.9086	1.38992	1.4084	1.45675	1.37431	1.59695	1.38901	0.0286961	0.000891	3.99e-13	7.6e-05	1.01e-07	1.19e-11	1.25e-11	1.51e-22	1.24e-15
15	Cell cycle	hsa04110	NtoIS,IStoI,ItoA,NtoI,NtoA,HtoMCLx,BtoMCL,BtoMCL(e),MCL(e)toMCL	CCND1	HDAC2, CDKN2B, SKP1, CUL1, CDK7, CDC23, PTTG2, STAG2, STAG1, ORC3	SMAD2, ZBTB17, YWHAB, YWHAE, ANAPC7, ANAPC13, MAD2L2	CCND1, ABL1, HDAC2, CDKN2B, SKP1, CUL1, YWHAQ, CDK7, ANAPC4, CDC23, ANAPC13, STAG2, STAG1, CREBBP, GADD45A, ORC3	CCND1, RBL1, ABL1, HDAC2, SMAD2, SMAD4, ZBTB17, CDK2, SKP1, YWHAQ, CDK7, ANAPC7, ANAPC10, ANAPC11, ANAPC13, SMC3, STAG2, GADD45A	CCND1, ABL1, HDAC2, TFDP2, SMAD4, ZBTB17, CDKN2A, SKP1, CDC6, CDC45, DBF4, YWHAQ, CCNH, CDK7, CDC23, ANAPC10, ANAPC13, SMC3, STAG2, STAG1, RAD21, MAD2L1, ATR, CHEK1, CREBBP, EP300, MDM2, ORC1, ORC3, ORC6, MCM2, MCM4, MCM7	CCND1, CDK4, ABL1, HDAC2, E2F3, E2F4, TFDP2, ZBTB17, CDKN1C, CDK2, CDC45, CDC7, DBF4, CDK1, CDC25B, YWHAE, YWHAG, PKMYT1, ANAPC2, ANAPC4, ANAPC5, CDC16, ANAPC7, CDC23, ANAPC13, STAG1, TTK, BUB3, CDC14B, CHEK1, GADD45A, CDC25A, ORC3, ORC6, MCM3, MCM7	CCND1, RBL2, ABL1, HDAC2, E2F4, TFDP2, SMAD2, SMAD3, ZBTB17, CDKN1B, CDK2, CDC25B, YWHAZ, YWHAE, ANAPC2, ANAPC4, ANAPC5, ANAPC7, CDC23, ANAPC13, STAG1, CDC14B, ATR, TP53, CREBBP, ORC3, MCM7	CCND2, CDK4, CDK6, ABL1, E2F1, E2F2, E2F3, CDKN2C, CDKN1C, CDKN1A, CCNE1, CCNE2, CDK2, CCNA2, CDC6, CDC45, CDC7, DBF4, CDK1, CCNB1, CCNB2, CDC25C, YWHAH, PLK1, WEE1, PKMYT1, ANAPC11, CDC20, PTTG1, ESPL1, TTK, BUB1, BUB1B, MAD2L1, MAD2L2, CDC14B, CHEK1, PRKDC, MDM2, GADD45A, GADD45G, PCNA, CDC25A, ORC1, ORC5, ORC6, MCM3, MCM4, MCM6		ZBTB17, YWHAE, CDC14B	HDAC2, CDKN2D, CUL1, CDC7, ANAPC4, ANAPC5, CDC16, CDC23, CREBBP, EP300, ORC6	CDK6, TGFB3, YWHAE, SMC1A, MAD1L1, CDC14B	CCND2, CCND3, CDK6, TGFB3, CDKN2D, CDC7, CDC20, SMC1A, CDC14B	CCND2, CCND3, CDK6, TGFB1, TGFB2, CDKN2D, RBX1, YWHAH, ANAPC5, CDC20, CDC14B, CDC14A	CCND2, CDK6, HDAC1, E2F5, TFDP1, GSK3B, TGFB2, TGFB3, SMAD3, SMAD4, CDKN2B, CDKN2C, CDKN2D, CDKN1A, SKP1, RBX1, CCNB1, CCNB2, YWHAZ, YWHAB, CCNH, CDK7, CDC27, CDC20, PTTG1, BUB1B, MAD1L1, CDC14A, ATM, EP300, GADD45B, GADD45G	CCND2, CDK6, E2F1, E2F3, TFDP1, TGFB2, CDKN2B, CDKN2C, CDKN1A, CCNE1, CCNE2, CCNA2, CDC6, CDC45, CDK1, CCNB1, CCNB2, CDC25C, PLK1, WEE1, CCNH, CDC27, ANAPC11, CDC20, PTTG1, ESPL1, TTK, BUB1, BUB1B, MAD2L1, ATM, CHEK1, PRKDC, GADD45B, GADD45G, PCNA, CDC25A, ORC1, ORC5, MCM4, MCM6	CCND1, CCND3, RBL2, E2F5, GSK3B, SMAD2, SMAD3, SMAD4, CDKN2D, SKP1, CUL1, RBX1, SKP2, CDC25B, YWHAZ, YWHAB, CDC27, ANAPC4, ANAPC5, ANAPC7, ANAPC13, PTTG2, STAG2, MAD1L1, CDC14A, ATR, TP53, CREBBP, EP300, ORC4, MCM5	6.67277	2.06349	1.28937	2.48653	1.76699	1.52305	1.40296	1.96232	1.72115	0.0301399	2.9e-05	5.34e-05	1.4e-11	2.1e-08	1.31e-16	3.59e-20	2.55e-28	3.1e-24
16	Small cell lung cancer	hsa05222	NtoIS,IStoI,ItoA,NtoI,NtoA,HtoMCLx,BtoMCL,BtoMCL(e),MCL(e)toMCL	CCND1	RXRB, APAF1, CDKN2B, IKBKG	ZBTB17, PTEN, RELA, BCL2L1	RXRB, GADD45A, BCL2, CYCS, APAF1, CDKN2B, CCND1, IKBKG	GADD45A, BCL2, CYCS, ZBTB17, CCND1, CDK2, PTEN	POLK, CYCS, CASP3, ZBTB17, CCND1, CKS2, COL4A4, COL4A3, LAMC1, PIK3CA, CHUK, BIRC2, XIAP, TRAF4, TRAF6	FHIT, RARB, RXRA, RXRB, GADD45A, BAX, DDB2, POLK, BCL2, ZBTB17, CDK4, CCND1, CDK2, E2F3, COL4A2, COL4A1, COL4A3, LAMA1, LAMB1, ITGA6, ITGAV, PIK3CD, PIK3CB, PIK3R3, AKT1, AKT2, CHUK, IKBKB, TRAF1, TRAF4, TRAF5	RXRG, TP53, DDB2, POLK, BCL2, APAF1, CASP9, MAX, ZBTB17, CCND1, CDKN1B, CDK2, COL4A4, COL4A3, LAMC1, PIK3CA, PIK3CD, AKT1, AKT2, IKBKB	FHIT, RARB, RXRA, RXRB, CDKN1A, GADD45A, GADD45G, BAX, CASP3, CDK4, CDK6, CKS2, CDK2, CCNE1, CCNE2, E2F1, E2F2, E2F3, COL4A2, COL4A1, LAMA2, LAMA3, LAMB1, LAMB2, ITGA2, ITGA6, ITGAV, PIK3CB, PIK3R3, CHUK, NFKBIA, BIRC7, BCL2L1, TRAF1, TRAF2, TRAF4, NOS2		BAX, ZBTB17, RELA, BCL2L1, TRAF2	RXRB, BAX, POLK, APAF1, COL4A5, ITGB1, PIK3R1, IKBKB, IKBKG, BIRC3, TRAF4, TRAF5	CDK6, RELA, BCL2L1, TRAF1, TRAF2	BAX, CDK6, PTK2, PIK3CD, PIK3R1, IKBKB, TRAF1, TRAF2	RXRA, APAF1, MAX, CDK6, LAMB2, ITGA2, ITGA2B, ITGA6, ITGB1, PTK2, PIK3CB, IKBKB, IKBKG, BCL2L1, TRAF1, PTGS2	CDKN1A, GADD45B, GADD45G, CYCS, CDKN2B, CDK6, CKS2, COL4A6, LAMB2, LAMB3, ITGA2B, ITGA3, PTK2, PIK3R2, PTEN, NFKBIA, NFKB1, BIRC3, BCL2L1	CDKN1A, GADD45B, GADD45G, CYCS, CASP3, CDKN2B, CDK6, CKS2, CCNE1, CCNE2, E2F1, E2F3, LAMA3, LAMB2, LAMB3, ITGA2B, ITGA3, PTK2, PIK3R1, PIK3R2, PIK3R3, PTEN, NFKBIA, NFKB1, BCL2L1	RXRG, TP53, DDB2, POLK, BCL2, CYCS, APAF1, CASP9, MAX, CCND1, SKP2, COL4A4, COL4A6, COL4A3, LAMA5, LAMC1, PIK3CA, IKBKB, RELA, BIRC3, TRAF3	8.99373	1.92546	1.54475	1.98038	1.32311	1.41415	1.3904	1.75028	1.68186	0.0330289	0.000592	2.2e-05	1.27e-07	1.13e-06	3.63e-09	8.12e-09	1.95e-11	2.76e-09
17	Measles	hsa05162	NtoIS,IStoI,ItoA,NtoI,NtoA,HtoMCLx,BtoMCL,BtoMCL(e),MCL(e)toMCL	CCND1	CD46, IFIH1, IKBKG, MAP3K7, HSPA8, APAF1, FCGR2B	RELA, TLR7, MYD88, IRAK4, IRF7, CSNK2A1, CSNK2A3, JAK1, OAS1, OAS2, OAS3, RCHY1, CASP8, BID, BCL2L1, BAD, IL2RG	CD46, IFIH1, IKBKG, IFNA8, MAP3K7, EIF2AK1, BCL2, CYCS, APAF1, CCND1, CBLB, FCGR2B	CD46, DDX58, IFIH1, TLR7, MYD88, CSNK2A1, MAPK9, OAS1, OAS2, CASP8, BID, BCL2, CYCS, CCND1, CDK2, CBLB, FCGR2B	TBK1, CHUK, NFKBIB, IFNA8, IFNA17, TRAF6, CSNK2A2, MAPK8, JUN, IL12A, ADAR, EIF2AK2, RAB9A, RCHY1, CASP8, CYCS, CASP3, CCND1, PIK3CA, CBLB	MSN, CLEC4M, DDX58, IFIH1, TBK1, IRF3, CHUK, IKBKB, NFKBIB, TLR9, IRF7, TLR2, TLR4, MAPK8, IFNAR2, TYK2, STAT1, IRF9, OAS1, OAS3, ADAR, MX2, EIF2AK1, EIF2AK2, BBC3, FASLG, FAS, CASP8, BAX, BCL2, CCND1, CDK4, CDK2, CD3D, CD3E, CD3G, CD28, IL2RA, IL2RG, PIK3R3, PIK3CD, PIK3CB, CBLB, AKT1, AKT2	MSN, DDX58, TBK1, IRF3, IKBKB, TLR9, IRAK4, IFNA2, IFNA10, TLR2, TLR4, TAB2, MAPK8, MAPK9, IL12A, IFNAR2, TYK2, IRF9, OAS1, OAS2, ADAR, MX2, EIF2AK1, RAB9B, TP53, TRADD, CASP8, BCL2, BAD, APAF1, CASP9, CDKN1B, CCND1, CDK2, IL2RA, IL2RG, PIK3CA, PIK3CD, CBLB, AKT1, AKT2, FCGR2B	SLAMF1, IFIH1, IKBKE, CHUK, NFKBIA, CSNK2A1, CSNK2A2, TNFAIP3, FOS, OAS3, EIF2AK2, HSPA1B, BBC3, FASLG, FAS, FADD, BID, BAX, BCL2L1, CASP3, CCND2, CCNE1, CCNE2, CDK4, CDK6, CDK2, CD3D, CD3E, CD3G, CD28, IL2RB, PIK3R3, PIK3CB		SLAMF1, RELA, IRF7, CSNK2A3, OAS2, BAX, BCL2L1, CD3E, IL2RG	IKBKB, IKBKG, MAP3K7, TYK2, EIF2AK1, BAX, APAF1, PIK3R1, CBLB, STAT5A, FCGR2B	SLAMF1, IKBKE, IRF3, RELA, IRF7, OAS2, BCL2L1, CDK6, CD3E, IL2RG, STAT5A, STAT5B	SLAMF1, IRF3, IKBKB, IRAK1, JUN, IFNAR2, STAT2, BAX, CCND2, CCND3, CDK6, CD3D, CD3E, IL2RB, IL2RG, PIK3R1, PIK3CD, STAT5A, STAT5B	SLAMF1, MAVS, IKBKE, IRF3, IKBKB, IKBKG, TLR9, IL1A, IL1B, TYK2, STAT2, OAS2, EIF2AK1, HSPA8, HSPA1A, HSPA1L, TRADD, BCL2L1, APAF1, CCND2, CCND3, CDK6, CD3D, CD3E, CD3G, CD28, IL2RB, IL2RG, PIK3CB, STAT5A, STAT5B	SLAMF1, NFKBIA, NFKB1, IRAK1, JUN, FOS, IL1A, IL6, IFNAR1, JAK1, EIF2AK3, RAB9A, HSPA8, HSPA1A, HSPA2, HSPA1L, HSPA1B, HSPA6, FADD, BID, BCL2L1, CYCS, CCND2, CDK6, PIK3R2, GSK3B, STAT3, STAT5A, STAT5B	SLAMF1, IKBKE, NFKBIA, NFKB1, CSNK2A2, TNFAIP3, JUN, FOS, IL1A, IL6, EIF2AK3, RAB9A, HSPA8, HSPA1A, HSPA2, HSPA1L, HSPA1B, HSPA6, FAS, FADD, BID, BCL2L1, CYCS, CASP3, CCND2, CCNE1, CCNE2, CDK6, IL2RB, PIK3R1, PIK3R2, PIK3R3, STAT3, STAT5A	MSN, DDX58, TRAF3, IRF3, IKBKB, RELA, TLR7, MYD88, IRAK1, IRAK4, IFNA2, TLR4, TAB2, MAPK9, JUN, IL1A, IL12A, IFNAR1, IFNAR2, JAK1, STAT2, OAS1, EIF2AK1, EIF2AK3, HSPA8, HSPA1L, RCHY1, TP53, TRADD, CASP8, BCL2, BAD, CYCS, APAF1, CASP9, CCND1, CCND3, IL2RA, PIK3CA, CBLB, GSK3B, STAT3, FCGR2B	5.99582	2.28203	1.80221	2.43739	2.11697	1.55101	1.37186	1.97068	1.46921	0.0373445	0.000845	4.82e-07	1.82e-05	1.77e-07	4.26e-13	6.43e-16	7.96e-21	6.14e-11
18	Breast cancer	hsa05224	NtoIS,IStoI,ItoA,NtoI,NtoA,HtoMCLx,BtoMCL,BtoMCL(e),MCL(e)toMCL	CCND1	KRAS, NRAS, MAPK1	GRB2, MAP2K2, MAPK3, PTEN, HES1, NFKB2, FRAT1, FRAT2, CTNNB1, CSNK1A1	ESR2, NCOA3, CCND1, FZD2, DVL3, AXIN2, GADD45A	ESR2, CCND1, KRAS, PTEN, WNT3, FZD2, CTNNB1, CSNK1A1, GADD45A	ESR1, ESR2, NCOA3, JUN, CCND1, FGF20, IGF1, SHC3, KRAS, NRAS, BRAF, PIK3CA, RPS6KB1, DLL1, WNT3, FZD3, FZD5, DVL3, AXIN2, APC, CTNNB1, POLK, BRCA1, BRCA2	ESR1, SP1, CCND1, FGF7, IGF1, KIT, HRAS, NRAS, ARAF, PIK3CD, PIK3CB, PIK3R3, AKT1, AKT2, JAG1, DLL1, FLT4, WNT3, FZD7, FZD2, FZD10, LRP6, TCF7, TCF7L2, LEF1, GADD45A, BAX, DDB2, POLK, CDK4, E2F3, BRCA1, BRCA2	ESR1, NCOA1, CCND1, FGF7, HRAS, NRAS, ARAF, RAF1, MAPK3, PIK3CA, PIK3CD, AKT1, AKT2, RPS6KB2, NOTCH2, WNT3, WNT16, LRP6, CTNNB1, TCF7, LEF1, TP53, DDB2, POLK	FOS, PGR, TNFSF11, FGF19, FGF21, FGFR1, IGF1, EGFR, KIT, MAP2K2, PIK3CB, PIK3R3, JAG1, JAG2, DLL4, NOTCH1, NOTCH3, HES1, HEY1, FLT4, CDKN1A, NFKB2, WNT5B, WNT11, FZD7, FZD3, FZD4, FZD5, FZD6, FRAT2, TCF7L1, TCF7L2, GADD45A, GADD45G, BAX, CDK4, CDK6, E2F1, E2F2, E2F3, BRCA1, BRCA2		GRB2, MAP2K2, MAPK3, JAG2, NFKB2, BAX	NCOA3, PIK3R1, RPS6KB1, NOTCH1, BAX, POLK	SHC1, GRB2, MAP2K2, JAG2, NFKB2, CDK6	JUN, SHC1, ARAF, PIK3CD, PIK3R1, MTOR, RPS6KB2, JAG2, NOTCH1, FLT4, NFKB2, BAX, CDK6	IGF1R, EGF, GRB2, PIK3CB, HES1, LEF1, CDK6	NCOA3, FOS, JUN, PGR, ERBB2, FGF1, FGF23, EGF, SHC3, GRB2, BRAF, MAP2K1, MAPK1, PIK3R2, PTEN, HES1, CDKN1A, WNT2, WNT8A, WNT8B, LRP5, FRAT1, GSK3B, CSNK1A1, GADD45B, GADD45G, CDK6	FOS, JUN, PGR, TNFSF11, ERBB2, FGF23, FGFR1, EGFR, BRAF, PIK3R1, PIK3R2, PIK3R3, PTEN, JAG2, NOTCH1, HES1, HEY1, CDKN1A, NFKB2, WNT11, FZD3, FZD4, FZD5, FZD6, FRAT2, CSNK1A1, GADD45B, GADD45G, CDK6, E2F1, E2F3, BRCA1, BRCA2	NCOA1, NCOA3, JUN, CCND1, FGF1, FGF5, SHC1, GRB2, SOS2, ARAF, MAP2K1, MAPK1, MAPK3, PIK3CA, MTOR, RPS6KB2, NOTCH2, WNT8B, WNT16, FZD8, DVL3, FRAT1, GSK3B, AXIN1, APC, CTNNB1, TP53, DDB2, POLK	5.66728	1.21331	0.973406	1.24791	1.22282	0.89111	1.05137	1.39702	1.29735	0.0418061	0.0149	0.000557	8.8e-06	1e-06	3.92e-06	5.48e-10	2.7e-14	2.68e-10
19	Gastric cancer	hsa05226	NtoIS,IStoI,ItoA,NtoI,NtoA,HtoMCLx,BtoMCL,BtoMCL(e),MCL(e)toMCL	CCND1	RXRB, KRAS, NRAS, MAPK1, CDKN2B	FRAT1, FRAT2, CTNNB1, CSNK1A1, GRB2, MAP2K2, MAPK3, SMAD2	GADD45A, RXRB, FZD2, DVL3, AXIN2, CCND1, BCL2, TGFBR2, CDKN2B, CTNNA1	GADD45A, WNT3, FZD2, CTNNB1, CSNK1A1, CCND1, KRAS, BCL2, CDK2, TGFBR2, SMAD2, SMAD4, CTNNA1, JUP	POLK, WNT3, FZD3, FZD5, DVL3, AXIN2, APC, CTNNB1, CCND1, SHC3, KRAS, NRAS, BRAF, PIK3CA, RPS6KB1, MLH1, TGFBR1, TGFBR2, SMAD4, CTNNA1, FGF20	GADD45A, BAX, DDB2, POLK, RARB, RXRA, RXRB, WNT3, FZD7, FZD2, FZD10, LRP6, TCF7, TCF7L2, LEF1, CCND1, HRAS, NRAS, ARAF, PIK3CD, PIK3CB, PIK3R3, AKT1, AKT2, BCL2, CDK2, E2F3, TGFBR1, CDH1, CTNNA1, FGF7	TP53, DDB2, POLK, RXRG, WNT3, WNT16, LRP6, CTNNB1, TCF7, LEF1, CCND1, HRAS, NRAS, ARAF, RAF1, MAPK3, PIK3CA, PIK3CD, AKT1, AKT2, RPS6KB2, BCL2, CDKN1B, CDK2, TGFBR1, TGFBR2, SMAD2, SMAD3, CTNNA1, FGF7	CDKN1A, GADD45A, GADD45G, BAX, RARB, RXRA, RXRB, WNT5B, WNT11, FZD7, FZD3, FZD4, FZD5, FZD6, FRAT2, TCF7L1, TCF7L2, TERT, EGFR, MAP2K2, PIK3CB, PIK3R3, CDK2, CCNE1, CCNE2, E2F1, E2F2, E2F3, CDH1, MET, FGF19, FGF21, FGFR2		BAX, GRB2, MAP2K2, MAPK3	BAX, POLK, RXRB, PIK3R1, RPS6KB1, CDH1	SHC1, GRB2, MAP2K2, TGFB3	BAX, SHC1, ARAF, PIK3CD, PIK3R1, MTOR, RPS6KB2, TGFB3, CDH1	RXRA, LEF1, EGF, GRB2, PIK3CB, TGFB1, TGFB2, HGF	ABCB1, CDKN1A, GADD45B, GADD45G, WNT2, WNT8A, WNT8B, LRP5, FRAT1, GSK3B, CSNK1A1, EGF, ERBB2, SHC3, GRB2, BRAF, MAP2K1, MAPK1, PIK3R2, MLH1, TGFB2, TGFB3, SMAD3, SMAD4, CDKN2B, MET, FGF1, FGF23	ABCB1, CDKN1A, GADD45B, GADD45G, WNT11, FZD3, FZD4, FZD5, FZD6, FRAT2, CSNK1A1, TERT, EGFR, ERBB2, BRAF, PIK3R1, PIK3R2, PIK3R3, CCNE1, CCNE2, E2F1, E2F3, TGFB2, CDKN2B, MET, FGF23	TP53, DDB2, POLK, RXRG, WNT8B, WNT16, FZD8, DVL3, FRAT1, GSK3B, AXIN1, APC, CTNNB1, CCND1, SHC1, GRB2, SOS2, ARAF, MAP2K1, MAPK1, MAPK3, PIK3CA, MTOR, RPS6KB2, BCL2, MLH1, TGFBR2, SMAD2, SMAD3, SMAD4, CTNNA2, HGF, FGF1, FGF5	5.55318	1.18888	0.834581	1.31684	1.25266	0.816835	1.01303	1.34488	1.19961	0.0435437	0.0161	0.00796	0.000259	5.2e-11	4.15e-07	5.72e-07	6.02e-15	3.05e-10
20	Hippo signaling pathway	hsa04390	NtoIS,IStoI,ItoA,NtoI,NtoA,HtoMCLx,BtoMCL,BtoMCL(e),MCL(e)toMCL	CCND1	STK3, PPP2CB, BTRC	SAV1, SMAD2, YWHAB, YWHAE, CTNNB1, ACTG1	AMOT, PPP2CB, BTRC, TGFBR2, BMPR2, FZD2, DVL3, YWHAQ, AXIN2, CCND1, CTNNA1	MPP5, AMOT, PPP2CB, PPP1CB, TP53BP2, TGFBR2, SMAD2, SMAD4, BMPR2, WNT3, FZD2, YWHAQ, CTNNB1, CCND1, CTNNA1	PRKCZ, MPP5, AJUBA, WWC1, RASSF6, PPP2CA, LATS2, LATS1, PPP1CC, TP53BP2, DLG1, DLG2, DLG3, DLG5, CSNK1D, CSNK1E, TEAD1, TEAD2, TGFBR1, TGFBR2, SMAD4, BMP4, BMP5, WNT3, FZD3, FZD5, DVL3, YWHAQ, CTNNB1, APC, AXIN2, CCND1, BIRC2, CTNNA1	DCHS1, CSNK1E, NF2, FRMD6, STK3, LATS2, LIMD1, YAP1, WWTR1, TEAD1, TEAD2, RASSF4, PAK1	AMOT, LIMD1, NF2, PPP2CB, PPP2R1A, PPP2R2B, PPP2R2C, PPP1CC, SCRIB, DLG2, CSNK1D, CSNK1E, TEAD2, TGFBR1, TGFBR2, SMAD2, SMAD3, BMP2, BMPR2, WNT3, WNT16, YWHAZ, YWHAE, CTNNB1, TCF7, LEF1, CCND1, SOX2, ACTB, CTNNA1	FAT4, WWC1, FRMD6, STK3, LATS2, AJUBA, WTIP, YAP1, WWTR1, TEAD1, TEAD4, TEAD3, RASSF4		SAV1, RASSF1, PPP2R1A, YWHAE, ACTG1	CDH1, PPP2R2B, LLGL1, SCRIB, BTRC, BIRC3	SAV1, RASSF1, ITGB2, TGFB3, YWHAE, ACTG1	CDH1, RASSF1, PPP2R2B, LLGL1, CSNK1D, ITGB2, TGFB3, CCND2, CCND3	MOB1B, PPP1CA, DLG4, ITGB2, TGFB1, TGFB2, SERPINE1, BMP6, SMAD1, ID2, YWHAH, LEF1, CCND2, CCND3, ACTG1, ACTB	FRMD1, SAV1, LATS1, MOB1A, MOB1B, WTIP, TEAD3	PARD6B, YAP1, WTIP, PPP2CA, PPP2R1B, MOB1A, MOB1B, PPP1CB, DLG5, TEAD3, GLI2, BIRC5, ITGB2, TGFB2, SMAD7, BMP7, AMH, BMPR1A, SMAD1, ID2, WNT11, FZD3, FZD4, FZD5, FZD6, NKD1, NKD2, CCND2, ACTG1	DCHS2, CSNK1E, RASSF1, SAV1, LATS1, MOB1B, TEAD2	5.44357	1.03592	0.701237	1.56747	1.28132	1.38054	1.82738	1.38896	1.90556	0.0453167	0.0021	0.00607	3.83e-07	1.51e-05	1.8e-06	0.000221	4.82e-11	3.12e-05
21	Cushing syndrome	hsa04934	NtoIS,ItoA,NtoA,HtoMCLx,BtoMCL,BtoMCL(e),MCL(e)toMCL	CCND1	0	ASH2L, GNAI2, AIP, MAP2K2, MAPK3, ORAI1, CTNNB1	0	ASH2L, CCND1, CDK2, ITPR2, WNT3, FZD2, CTNNB1	ATF2, CREB3L4, WDR5B, CDKN2A, CCND1, CACNA1C, CACNA1D, CACNA1F, BRAF, USP8, WNT3, FZD3, FZD5, DVL3, AXIN2, CTNNB1, APC	GNAS, ADCY4, CREB3L2, CREB3L4, WDR5, KMT2D, CDK4, CCND1, E2F3, GNAI1, GNAI2, CDK2, CACNA1D, CAMK2A, CAMK2G, SP1, PBX1, NCEH1, GNA11, PLCB2, PLCB4, FH, WNT3, FZD7, FZD2, FZD10, TCF7, TCF7L2, LEF1	GNAS, ADCY4, ADCY7, CREB3L2, CREB3L4, KMT2D, CCND1, GNAI2, ARNT, CDKN1B, CDK2, CAMK2G, MAPK3, USP8, NCEH1, ARMC5, AGTR1, PLCB2, HSD3B1, FH, WNT3, WNT16, CTNNB1, TCF7, LEF1	ADCY1, ADCY3, ADCY6, PRKACA, CREB5, RBBP5, WDR5, CDKN2C, CDK4, CDK6, E2F1, E2F2, E2F3, GNAI1, AHR, CDK2, CCNE1, CCNE2, CDKN1A, CACNA1C, CACNA1D, MAP2K2, EGFR, PDE8B, PBX1, STAR, NCEH1, GNA11, PLCB1, PLCB4, ITPR3, CACNA1H, LDLR, SCARB1, WNT5B, WNT11, FZD7, FZD3, FZD4, FZD5, FZD6, TCF7L1, TCF7L2		0	CRHR1, ADCY7, KMT2A, AHR, CAMK2G, ITPR3	0	ADCY4, ATF4, KMT2A, CDK6, AHR, RAP1B, GNA11, ITPR3, SCARB1	ADCY7, PRKACB, CREB5, ASH2L, CDK6, RASD1, GNAI1, GNAI2, AHR, AIP, ARNT, CAMK2G, RAP1A, RAP1B, PBX1, GNAQ, PLCB2, PLCB3, PLCB4, ORAI1, SCARB1, LEF1	PRKACB, CREB1, ATF2, CREB3, CREB3L1, CREB5, MEN1, KMT2A, CDKN2C, CDKN2B, CDK6, GNAI3, CDKN1A, CAMK2D, CAMK2B, BRAF, MAP2K1, MAPK1, PDE8B, CYP17A1, AGT, PLCB3, CACNA1H, KCNK3, SCARB1, WNT2, WNT8A, WNT8B, GSK3B	ADCY1, ADCY6, PRKACB, ATF2, CREB3L1, CREB5, RBBP5, CDKN2C, CDKN2B, CDK6, E2F1, E2F3, AHR, CCNE1, CCNE2, CDKN1A, CAMK2B, BRAF, EGFR, MRAP, PDE8B, PBX1, PLCB3, CACNA1H, SCARB1, WNT11, FZD3, FZD4, FZD5, FZD6	CRHR2, ADCY7, CREB1, CREB3, CREB3L2, ATF6B, MEN1, CCND1, GNAI2, AIP, CAMK2D, MAP2K1, MAPK1, MAPK3, USP8, ARMC5, AGT, ITPR1, KCNK2, KCNK3, HSD3B1, WNT8B, WNT16, FZD8, DVL3, GSK3B, AXIN1, CTNNB1, APC	5.37288	ne	0.749807	ne	0.843122	1.06284	0.963527	1.27798	1.24727	0.0465181	ne	0.0119	ne	0.00835	0.000904	0.00032	1e-07	9.2e-06
22	Hepatitis C	hsa05160	NtoIS,IStoI,ItoA,NtoI,NtoA,HtoMCLx,BtoMCL,BtoMCL(e),MCL(e)toMCL	CLDN23, CCND1	IKBKG, PPP2CB, KRAS, NRAS, MAPK1, APAF1	OAS1, OAS2, OAS3, IRF7, RELA, TNF, JAK1, GRB2, YWHAB, YWHAE, MAP2K2, MAPK3, CTNNB1, BAD, CASP8, BID	CLDN23, IFNA8, IKBKG, EIF2AK1, PPP2CB, YWHAQ, CYCS, APAF1, CCND1	CLDN23, OAS1, OAS2, DDX58, PPP2CB, KRAS, YWHAQ, CTNNB1, CDK2, CASP8, BID, CYCS, CCND1	TBK1, IFNA8, IFNA17, TRAF6, CHUK, EIF2AK2, PPP2CA, KRAS, NRAS, BRAF, YWHAQ, PIK3CA, CTNNB1, CASP8, CASP3, CYCS, PSME3, CCND1	CLDN4, CLDN7, CLDN15, CLDN5, CLDN10, CLDN2, CLDN23, OAS1, OAS3, RNASEL, DDX58, TBK1, IRF3, IRF7, IFNG, CHUK, IKBKB, CXCL10, EIF2AK1, EIF2AK2, IFIT1, IFNAR2, TYK2, STAT1, IRF9, MX2, PPP2R1A, PPP2R2B, PPP2R2C, PPP2CB, HRAS, NRAS, ARAF, YWHAE, YWHAG, PIK3R3, PIK3CD, PIK3CB, AKT1, AKT2, CDK2, CDK4, E2F3, TNFRSF1A, FASLG, FAS, CASP8, BAX, RXRA, NR1H3, CCND1	CLDN15, OAS1, OAS2, RNASEL, DDX58, TBK1, IRF3, IFNA2, IFNA10, IKBKB, EIF2AK1, IFNAR2, TYK2, IRF9, MX2, PPP2R1A, PPP2R2B, PPP2R2C, PPP2CB, HRAS, NRAS, RAF1, ARAF, YWHAZ, YWHAE, MAPK3, PIK3CA, PIK3CD, AKT1, AKT2, CTNNB1, BAD, TP53, CDK2, TRADD, CASP8, APAF1, CASP9, CCND1	LDLR, SCARB1, CLDN4, CLDN3, CLDN7, CLDN5, CLDN10, OAS3, IKBKE, IFNG, TLR3, CHUK, NFKBIA, TNF, CXCL10, EIF2AK2, IFIT1, SOCS3, RSAD2, PPP2CB, EGFR, YWHAH, MAP2K2, PIK3R3, PIK3CB, CDKN1A, CDK2, CDK4, CDK6, E2F1, E2F2, E2F3, TNFRSF1A, TRAF2, FASLG, FAS, FADD, CASP3, BID, BAX, RXRA, PPARA, NR1H3		SCARB1, OAS2, IRF7, RELA, PPP2R1A, GRB2, YWHAE, MAP2K2, MAPK3, TRAF2, BAX	IKBKB, IKBKG, EIF2AK1, TYK2, PPP2R2B, PIK3R1, CFLAR, BAX, APAF1	SCARB1, OAS2, IKBKE, IRF3, IRF7, RIPK1, RELA, TNF, GRB2, YWHAE, MAP2K2, CDK6, TRAF2	SCARB1, IRF3, RIPK1, IKBKB, IFNAR2, STAT2, PPP2R2B, PIAS1, ARAF, PIK3R1, PIK3CD, CDK6, TRAF2, CFLAR, BAX	SCARB1, CLDN16, CLDN5, OAS2, RNASEL, MAVS, IKBKE, IRF3, TLR3, IKBKB, IKBKG, EIF2AK1, TYK2, STAT2, EGF, GRB2, YWHAH, PIK3CB, CDK6, TNFRSF1A, TRADD, APAF1, RXRA	SCARB1, CLDN20, CLDN11, CLDN6, CLDN1, CLDN9, TICAM1, NFKBIA, NFKB1, TNF, EIF2AK3, EIF3E, STAT3, IFNAR1, JAK1, PPP2R1B, PPP2CA, PIAS1, EGF, GRB2, BRAF, YWHAZ, YWHAB, MAP2K1, MAPK1, PIK3R2, GSK3B, CDKN1A, CDK6, FADD, BID, CYCS	SCARB1, CLDN3, CLDN6, CLDN1, CLDN9, IKBKE, TLR3, NFKBIA, NFKB1, TNF, EIF2AK3, STAT3, SOCS3, RSAD2, PPP2R1B, PPP2CA, EGFR, BRAF, PIK3R1, PIK3R2, PIK3R3, CDKN1A, CDK6, E2F1, E2F3, FAS, FADD, CASP3, BID, CYCS, PPARA	CLDN19, CLDN16, CLDN20, CLDN18, OAS1, RNASEL, DDX58, TRAF3, IRF3, IFNA2, TICAM1, IKBKB, RELA, EIF2AK1, EIF2AK3, STAT3, IFNAR1, IFNAR2, JAK1, STAT2, PIAS1, GRB2, SOS2, ARAF, YWHAZ, YWHAB, MAP2K1, MAPK1, MAPK3, PIK3CA, GSK3B, CTNNB1, BAD, TP53, TRADD, CASP8, CYCS, APAF1, CASP9, PSME3, CCND1	10.7458	2.17275	1.44194	2.00214	1.47546	1.11734	1.37884	1.62652	1.45515	0.0465181	2.37e-05	1.29e-07	1.74e-11	1.8e-06	3.11e-15	9.01e-15	2.87e-18	1.14e-15
23	Cellular senescence	hsa04218	NtoIS,IStoI,ItoA,NtoI,NtoA,HtoMCLx,BtoMCL,BtoMCL(e),MCL(e)toMCL	CCND1	CDKN2B, KRAS, NRAS, BTRC, MAPK1, CALM2, PPP3CA	SMAD2, PTEN, MAP2K2, MAPK3, RELA, CALM3	TGFBR2, CDKN2B, CCND1, FOXO3, BTRC, GADD45A, PPP3CA, ITPR2	TGFBR2, SMAD2, CCND1, RBL1, CDK2, KRAS, RHEB, PTEN, PPP1CB, GADD45A, NBN, PPP3CA, ITPR2	TGFBR1, TGFBR2, CCND1, PIK3CA, KRAS, NRAS, RRAS2, TSC1, MYBL2, CDKN2A, MDM2, PPP1CC, RAD1, HUS1, ATR, CHEK1, TRAF3IP2, CACNA1D, TRPM7	TGFBR1, CDK4, CCND1, E2F3, E2F4, PIK3CD, PIK3CB, PIK3R3, FOXO3, CDK2, NRAS, RRAS, MRAS, HRAS, AKT1, AKT2, TSC2, RHEB, LIN9, LIN37, LIN54, HIPK1, HIPK2, MAPK11, GADD45A, CDK1, NBN, RAD1, CHEK1, CDC25A, SQSTM1, IGFBP3, EIF4EBP1, MAPKAPK2, CACNA1D, CALML4, PPP3CA, PPID, VDAC3, MCU	TGFBR1, TGFBR2, SMAD2, SMAD3, CCND1, RBL2, E2F4, PIK3CA, PIK3CD, CDK2, NRAS, HRAS, AKT1, AKT2, TSC2, LIN37, LIN54, TP53, HIPK2, PPP1CC, RAF1, MAPK3, MAP2K3, RAD9A, RAD1, ATR, MAPKAPK2, ZFP36L2, CAPN2, CALM2, NFATC1, PPID	CDK4, CDK6, CCND2, E2F1, E2F2, E2F3, PIK3CB, PIK3R3, CDKN1A, CDK2, CCNE1, CCNE2, RRAS, MRAS, RHEB, CCNA2, LIN9, FOXM1, MDM2, BTRC, HIPK1, MAP2K2, MAPK11, MAPK12, GADD45A, GADD45G, CDK1, CCNB1, CCNB2, RAD50, NBN, RAD1, HUS1, CHEK1, CDC25A, SQSTM1, GATA4, IGFBP3, EIF4EBP1, CACNA1D, CALML4, PPP3CA, ITPR3, SLC25A4, SLC25A6		MAP2K2, MAPK3, RELA, CALM3	PIK3R1, FOXO3, TSC1, LIN54, BTRC, HIPK2, ZFP36L1, CAPN1, PPP3CA, ITPR3	TGFB3, CDK6, MAP2K2, MAPK13, RELA, CALM3	TGFB3, CDK6, CCND2, CCND3, PIK3CD, PIK3R1, HLA-G, TSC1, MTOR, HIPK2, MAPK13, RAD9A, MAPKAPK2, ZFP36L1, CAPN1, ITPR3	TGFB1, TGFB2, CDK6, CCND2, CCND3, PIK3CB, HLA-E, RRAS, HIPK1, PPP1CA, MAP2K3, MAPK13, MAPK14, IL1A, CXCL8, SERPINE1, CAPN1, CAPN2, CALM3, NFATC3, SLC25A5, VDAC3	TGFB2, TGFB3, SMAD3, CDKN2B, CDK6, CCND2, E2F5, PIK3R2, FOXO1, CDKN1A, HLA-E, TSC1, PTEN, RBBP4, HIPK3, HIPK4, PPP1CB, PPP1CC, MAP2K1, MAPK1, ETS1, MAP2K6, MAPK13, MAPK14, GADD45B, GADD45G, CCNB1, CCNB2, ATM, RAD9B, GATA4, TRAF3IP2, NFKB1, IL1A, IL6, TRPV4, CAPN1, CALM3, CALM1, PPP3CB, PPP3CC, PPP3R1, PPP3R2, NFATC2, NFATC3, SLC25A5, SLC25A31	TGFB2, CDKN2B, CDK6, CCND2, E2F1, E2F3, PIK3R1, PIK3R2, PIK3R3, CDKN1A, CCNE1, CCNE2, MRAS, PTEN, CCNA2, FOXM1, PPP1CB, MAPK12, MAPK13, MAPK14, GADD45B, GADD45G, CDK1, CCNB1, CCNB2, RAD50, ATM, CHEK1, CDC25A, GATA4, NFKB1, IL1A, IL6, CALM3, PPP3CB, PPP3R2, NFATC3, SLC25A4, SLC25A5, SLC25A6	TGFBR2, SMAD2, SMAD3, CCND1, CCND3, RBL2, E2F5, PIK3CA, FOXO1, HLA-E, RRAS2, TSC1, MTOR, LIN54, RBBP4, TP53, HIPK3, HIPK2, HIPK4, PPP1CB, PPP1CC, MAP2K1, MAPK1, MAPK3, ETS1, MAP2K3, MAP2K6, RAD9A, ATR, RELA, IL1A, MAPKAPK2, ZFP36L2, TRPM7, CAPN1, CAPN2, CALM2, CALM1, PPP3CC, NFATC2, ITPR1, PPID	5.33821	1.39682	0.916886	1.26587	1.5183	1.11013	1.43597	1.6622	1.4974	0.0471248	0.000813	1.51e-07	0.000327	6.79e-12	1.25e-09	1.15e-14	6.52e-16	1.05e-19
24	Wnt signaling pathway	hsa04310	NtoIS,ItoA,NtoI,NtoA,HtoMCLx,BtoMCL,BtoMCL(e),MCL(e)toMCL	CCND1	0	FRAT1, FRAT2, CSNK2A1, CSNK2A3, CTNNB1, CSNK1A1, RUVBL1, SIAH1, PRICKLE1	FZD2, BAMBI, DVL3, SENP2, AXIN2, CREBBP, MAP3K7, CCND1, SIAH1, SKP1, TBL1XR1, BTRC, CUL1, RYK, RAC1, CAMK2G, PPP3CA, PRKCB	WNT3, FZD2, CSNK2A1, CTNNB1, CSNK1A1, RUVBL1, SMAD4, CCND1, SIAH1, CACYBP, SKP1, TBL1XR1, RYK, PRICKLE1, MAPK9, PPP3CA, PRKCB	WNT3, LGR4, FZD3, FZD5, CSNK1E, DVL3, CSNK2A2, SENP2, CTNNB1, AXIN2, APC, CREBBP, EP300, SMAD4, JUN, CCND1, PPARD, MMP7, SIAH1, SKP1, ROR1, RYK, PRICKLE1, MAPK8, PRKCB	WNT3, SERPINF1, SFRP1, RSPO1, RSPO3, LGR4, FZD7, FZD2, FZD10, LRP6, CSNK1E, TCF7, TCF7L2, LEF1, CBY1, CHD8, CTBP2, CCND1, PPARD, SIAH1, ROR1, RYK, VANGL2, PRICKLE1, DAAM2, RAC1, RAC3, MAPK8, PLCB2, PLCB4, CAMK2A, CAMK2G, PPP3CA	WNT3, WNT16, SERPINF1, LGR4, LRP6, CSNK1E, CTNNB1, TCF7, LEF1, CTNNBIP1, CHD8, CTBP2, CREBBP, SMAD3, CCND1, PPARD, TP53, ROR1, RYK, VANGL2, PRICKLE1, RHOA, RAC3, MAPK8, MAPK9, PLCB2, CAMK2G, PRKCB, NFATC1	WNT5B, WNT11, RSPO1, RSPO3, RNF43, ZNRF3, FZD7, FZD3, FZD4, FZD5, FZD6, FRAT2, CSNK2A1, CSNK2A2, NKD2, TCF7L1, TCF7L2, CBY1, CTBP2, CCND2, PRKACA, SIAH1, TBL1X, BTRC, GPC4, ROR2, VANGL1, DAAM1, DAAM2, RAC1, RAC3, PLCB1, PLCB4, PPP3CA, PRKCA		0	BAMBI, SENP2, CHD8, CTBP1, CREBBP, EP300, MAP3K7, BTRC, CUL1, DAAM1, ROCK2, CAMK2G, PPP3CA, PRKCB	CHD8, RAC2, PRKCA	CHD8, CTBP1, JUN, CCND2, CCND3, PPARD, ROCK2, RAC2, PRKCA	LEF1, NLK, CCND2, CCND3, PRKACB, RBX1, GPC4, VANGL1, PRICKLE4, RAC2, PLCB2, PLCB3, PLCB4, CAMK2G, PRKCA, NFATC3	WNT2, WNT8A, WNT8B, NOTUM, LGR5, LRP5, FRAT1, NKD1, GSK3B, CSNK1A1, EP300, SMAD4, SMAD3, NLK, JUN, FOSL1, CCND2, PSEN1, PRKACB, SKP1, RBX1, PRICKLE2, INVS, DAAM1, ROCK2, PLCB3, CAMK2D, CAMK2B, PPP3CB, PPP3CC, PPP3R1, PPP3R2, PRKCA, NFATC2, NFATC3	WNT11, NOTUM, LGR5, RNF43, FZD3, FZD4, FZD5, FZD6, FRAT2, CSNK2A2, NKD1, NKD2, CSNK1A1, NLK, JUN, FOSL1, CCND2, PRKACB, INVS, DAAM1, PLCB3, CAMK2B, PPP3CB, PPP3R2, PRKCA, NFATC3	PORCN, WNT8B, WNT16, SFRP5, FZD8, CSNK1E, DVL3, FRAT1, NKD1, GSK3B, CTNNB1, AXIN1, APC, CTNND2, CREBBP, EP300, SMAD4, SMAD3, JUN, CCND1, CCND3, PSEN1, TP53, SKP1, CUL1, RBX1, ROR1, RYK, PRICKLE1, RHOA, MAPK9, CAMK2D, PPP3CC, PRKCB, PRKCG, NFATC2	5.23686	ne	1.293	1.86275	1.33539	1.08905	1.10105	1.24563	1.19881	0.0489681	ne	1.11e-06	6.06e-11	0.000195	2.32e-05	2.14e-10	2.37e-06	1.88e-09
25	Viral carcinogenesis	hsa05203	IStoI,ItoA,NtoI,NtoA,HtoMCLx,BtoMCL,BtoMCL(e),MCL(e)toMCL	0	KRAS, NRAS, MAPK1, DDX3X, TBPL1, SNW1, HDAC2, IKBKG, RASA2, CDKN2B	MAPK3, YWHAB, YWHAE, JAK1, RELA, NFKB2, GRB2, RBPJ, PKM, ACTN4, VAC14, IRF7, CASP8, BAD	YWHAQ, SNW1, CREBBP, CCND1, LYN, HDAC2, HDAC8, IKBKG, RAC1, CDKN2B, POLB	KRAS, YWHAQ, CDK2, SP100, RBPJ, GTF2E1, GTF2E2, CCND1, LYN, RBL1, HDAC2, PKM, GTF2A2, POLB, CASP8	KRAS, NRAS, ATF2, CREB3L4, YWHAQ, CASP3, PIK3CA, REL, EGR2, DDX3X, EIF2AK2, TBP, USP7, MDM2, SNW1, CREBBP, EP300, CCND1, LYN, UBE3A, DLG1, PSMC1, UBR4, JUN, CHD4, HDAC2, HDAC9, GTF2A2, CDKN2A, CHEK1, VAC14, RANBP1, CASP8, PMAIP1	HRAS, NRAS, CREB3L2, CREB3L4, YWHAE, YWHAG, PIK3CD, PIK3CB, PIK3R3, CDK2, VDAC3, LTBR, EIF2AK2, BAX, CDK1, TBP, RBPJ, GTF2H1, GTF2H4, CCND1, TRAF1, TRAF5, SCRIB, PXN, IRF3, UBR4, HDAC2, HDAC6, HDAC10, PKM, IRF9, DNAJA3, KAT2A, RAC1, ACTN1, CDK4, CHEK1, RANBP1, POLB, IRF7, IL6ST, CCR5, MAPKAPK2, CASP8, C3	HRAS, NRAS, MAPK3, CREB3L2, CREB3L4, YWHAZ, YWHAE, PIK3CA, PIK3CD, TP53, CDK2, TRADD, TBP, USP7, GTF2E1, CREBBP, CCND1, SCRIB, IRF3, RBL2, CDKN1B, UBR4, HDAC2, HDAC5, HDAC6, HDAC9, PKM, IRF9, DNAJA3, KAT2B, KAT2A, GTF2A2, RHOA, POLB, MAPKAPK2, CASP8, BAD	CREB5, YWHAH, CASP3, PIK3CB, PIK3R3, NFKB2, CCNE1, CCNE2, CDK2, EGR2, LTBR, CDKN1A, EIF2AK2, PRKACA, BAX, CDK1, MDM2, RBPJL, RBPJ, GTF2H1, GTF2H4, SND1, CCND2, CDK6, CCNA2, MRPS18B, TRAF1, TRAF2, PXN, CHD4, HDAC4, HDAC11, NFKBIA, RAC1, GSN, ACTN1, CDK4, CHEK1, CDC20, VAC14, IL6ST, CCR5, C3	0	MAPK3, YWHAE, RELA, NFKB2, BAX, GRB2, RBPJ, GTF2H4, SND1, TRAF2, PKM, ACTN4, VAC14, IRF7	DDB1, STAT5A, PIK3R1, BAX, USP7, SNW1, CREBBP, EP300, TRAF5, SCRIB, HDAC2, HDAC6, HDAC8, KAT2A, SRF, IKBKG, CDC42, ACTN1	YWHAE, STAT5A, STAT5B, RELA, NFKB2, EGR2, GRB2, GTF2H4, SND1, CDK6, TRAF1, TRAF2, IRF3, ACTN4, MAD1L1, VAC14, IRF7	ATF4, DDB1, STAT5A, STAT5B, PIK3CD, PIK3R1, NFKB2, EGR2, BAX, USP7, GTF2H4, CCND2, CCND3, CDK6, TRAF1, TRAF2, IRF3, JUN, SRF, CDC42, ACTN1, ACTN4, CDC20, MAPKAPK2, HLA-G	CREB5, YWHAH, STAT5A, STAT5B, PIK3CB, VDAC3, LTBR, PRKACB, GRB2, TRADD, SND1, CCND2, CCND3, CDK6, TRAF1, ATP6V0D1, IRF3, HDAC5, PKM, IKBKG, GSN, ACTN1, ACTN4, CDC20, IL6ST, CCR5, CCR3, CCR4, HLA-E	MAPK1, CREB1, ATF2, CREB3, CREB3L1, CREB5, DDB1, YWHAZ, YWHAB, JAK1, STAT3, STAT5A, STAT5B, PIK3R2, REL, NFKB1, EGR2, SP100, CDKN1A, DDX3X, PRKACB, GRB2, SND1, EP300, CCND2, CDK6, SYK, JUN, CHD4, HDAC1, HDAC3, HDAC4, GTF2A1, SRF, NFKBIA, RASA2, CDC42, GSN, ACTN4, CDKN2B, CDC20, MAD1L1, PMAIP1, HLA-E	SRC, ATF2, CREB3L1, CREB5, STAT3, STAT5A, CASP3, PIK3R1, PIK3R2, PIK3R3, REL, NFKB2, NFKB1, CCNE1, CCNE2, EGR2, CDKN1A, PRKACB, CDK1, SND1, CCND2, CDK6, CCNA2, JUN, CHD4, HDAC4, HDAC11, GTF2A1, SRF, NFKBIA, GSN, ACTN4, CDKN2B, CHEK1, CDC20, IL6ST	MAPK1, MAPK3, CREB1, CREB3, CREB3L2, ATF6B, YWHAZ, YWHAB, JAK1, STAT3, PIK3CA, RELA, REL, TP53, SP100, HNRNPK, DDX3X, GRB2, TRADD, TBPL1, USP7, GTF2H3, GTF2E1, CREBBP, EP300, CCND1, CCND3, SKP2, TRAF3, LYN, SYK, ATP6V0D2, DLG1, IRF3, RBL2, JUN, HDAC3, HDAC5, HDAC8, HDAC9, KAT2B, GTF2A2, CDC42, RHOA, MAD1L1, MAPKAPK2, CASP8, BAD, PMAIP1, HLA-E	ne	2.86291	1.72263	2.3783	1.96729	1.60243	1.37995	1.58315	1.50366	ne	2.48e-12	2.02e-10	1.4e-10	3.89e-09	1.01e-18	3.78e-19	5.76e-18	4.25e-22
26	B cell receptor signaling pathway	hsa04662	IStoI,ItoA,NtoI,NtoA,HtoMCLx,BtoMCL,BtoMCL(e),MCL(e)toMCL	0	PPP3CA, KRAS, NRAS, MAPK1, PRKCB, IKBKG, FCGR2B	CD79B, GRB2, MAP2K2, MAPK3, RELA, IFITM1	LYN, VAV2, RAC1, PPP3CA, PRKCB, CARD11, IKBKG, FCGR2B, PIK3AP1	CD79B, LYN, PPP3CA, KRAS, PRKCB, FCGR2B	CD79A, LYN, KRAS, NRAS, JUN, PRKCB, CARD11, BCL10, CHUK, NFKBIB, PIK3CA	CD79A, VAV2, RAC1, RAC3, PPP3CA, HRAS, NRAS, CHUK, IKBKB, NFKBIB, PIK3R3, PIK3CD, PIK3CB, AKT1, AKT2, LILRB2, LILRB4, PTPN6	CD79A, VAV2, RAC3, NFATC1, HRAS, NRAS, RAF1, MAPK3, PRKCB, IKBKB, PIK3CA, PIK3CD, AKT1, AKT2, FCGR2B, LILRB2, LILRB1, CD22, PTPN6	RAC1, RAC3, PPP3CA, MAP2K2, FOS, BCL10, CHUK, NFKBIA, NFKBIE, IFITM1, CR2, PIK3R3, PIK3CB, INPPL1, LILRB4	0	CD79B, GRB2, MAP2K2, MAPK3, RELA, CD19	BTK, VAV1, VAV2, PLCG2, PPP3CA, PRKCB, CARD11, MALT1, IKBKB, IKBKG, PIK3R1, FCGR2B, LILRB1, PIK3AP1	RAC2, GRB2, RASGRP3, MAP2K2, RELA, IFITM1, CD22, PTPN6	BTK, VAV1, RAC2, RASGRP3, JUN, MALT1, IKBKB, CR2, PIK3R1, PIK3CD, INPPL1, LILRB1, CD22, PTPN6	DAPP1, VAV1, RAC2, NFATC3, GRB2, RASGRP3, IKBKB, IKBKG, IFITM1, PIK3CB, LILRB2, LILRB1, LILRA1, PTPN6	CD79B, SYK, BTK, DAPP1, VAV3, PPP3CB, PPP3CC, PPP3R1, PPP3R2, NFATC2, NFATC3, GRB2, RASGRP3, MAP2K1, MAPK1, FOS, JUN, MALT1, NFKB1, NFKBIA, CD19, CR2, PIK3R2, GSK3B, CD72, PIK3AP1	PPP3CB, PPP3R2, NFATC3, RASGRP3, FOS, JUN, NFKB1, NFKBIA, NFKBIE, IFITM1, CR2, PIK3R1, PIK3R2, PIK3R3	CD79A, CD79B, LYN, SYK, BTK, DAPP1, BLNK, VAV3, PLCG2, PPP3CC, NFATC2, GRB2, SOS2, MAP2K1, MAPK1, MAPK3, JUN, PRKCB, CARD11, MALT1, IKBKB, RELA, PIK3CA, GSK3B, FCGR2B, LILRB1, CD22, CD72, PTPN6, PIK3AP1	ne	3.28042	2.27752	3.05455	2.08078	1.34514	1.44316	1.51391	1.53911	ne	4.43e-12	1.79e-06	7.58e-09	2.42e-08	5.86e-06	2.16e-08	2.92e-07	1.13e-08
27	Autophagy	hsa04136	IStoI,ItoA,NtoI,NtoA,HtoMCLx,BtoMCL,BtoMCL(e),MCL(e)toMCL	0	KRAS, NRAS, MAPK1, PPP2CB, RAB1A, PRKAA1, PIK3R4, MAP3K7, HMGB1	PTEN, MAP2K2, MAPK3, ATG101, BCL2L1, BAD, MTMR14, GABARAPL2, VAMP8	PPP2CB, BECN1, PIK3R4, ATG4C	PPP2CB, PIK3R4, GABARAPL2, ATG4C	PPP2CA, ATG2B, WIPI2, BECN1, PIK3R4, ATG12, ATG5, GABARAPL1	IRS2, PIK3CD, PIK3CB, PIK3R3, AKT1, AKT2, HRAS, NRAS, MRAS, RRAS, TSC2, BNIP3, RHEB, DEPTOR, MLST8, PPP2CB, ULK1, ULK2, RB1CC1, WIPI1, SQSTM1, TBK1, RAB1A, RRAGD, MAPK8, BCL2, ATG14, STX17, CAMKK2, ERN1, DAPK1, DAPK2, MTMR4, ATG12, ATG10, PRKCQ, GABARAPL1, ATG4B, ATG4C, ATG4D, LAMP2, RAB7A, CTSD, CTSL, CTSB	ATG13, PPP2CB, ATG9B, PIK3R4, ATG3, ATG4A, ATG4B, ATG4C	PIK3CB, PIK3R3, MRAS, RRAS, MAP2K2, DDIT4, RHEB, DEPTOR, AKT1S1, PPP2CB, ATG101, WIPI1, SQSTM1, RRAGD, STK11, PRKAA2, PRKACA, BCL2L1, VMP1, CAMKK2, ERN1, DAPK1, DAPK3, ATG7, PRKCQ, GABARAPL1, SNAP29, CTSD, CTSL, CTSB	0	MAP2K2, MAPK3, ATG101, PRKCD, BCL2L1, DAPK3, MTMR14, ATG16L1, VAMP8	PIK3R1, PDPK1, TSC1, RPS6KB1, ULK1, ATG9A, SUPT20H, PRKAA1, BECN1, ATG14, MAP3K7, DAPK3, HMGB1, ATG16L2, CFLAR, RAB7A	ATG2A, ATG16L1	MTOR, ATG9A, ATG2A, ATG16L1	IGBP1, WIPI1, GABARAPL2	IRS1, PIK3R2, PTEN, MAP2K1, MAPK1, HIF1A, TSC1, IGBP1, PPP2CA, ATG9A, SMCR8, C9orf72, RRAGA, RRAGC, PRKAA2, PRKACB, BCL2L1, NRBF2, PIK3C3, TP53INP2, UVRAG, HMGB1, EIF2AK3, MTMR14, ZFYVE1, RAB33B, GABARAPL2, VAMP8	IGBP1, PPP2CA, ATG7, GABARAPL1, GABARAPL2	PIK3CA, PDPK1, RRAS2, MAP2K1, MAPK1, MAPK3, TSC1, RPTOR, MTOR, RPS6KB2, ATG13, ATG2A, ATG9B, ATG9A, SUPT20H, SMCR8, C9orf72, RAB8A, RRAGA, RRAGB, PRKAA1, MAPK9, BCL2, BAD, BECN1, PIK3R4, TP53INP2, UVRAG, SH3GLB1, ITPR1, HMGB1, EIF2AK3, MTMR14, ATG16L2, ATG3, RAB33B, ATG4A, RAB7A	ne	2.62434	1.64488	2.71258	2.09421	1.4892	1.38339	1.5006	1.34377	ne	4.51e-11	8.72e-07	0.0079	0.0144	0.000281	1.32e-07	0.0434	1.2e-05
28	Shigellosis	hsa05131	IStoI,ItoA,NtoI,NtoA,HtoMCLx,BtoMCL,BtoMCL(e),MCL(e)toMCL	0	HK2, MAP3K7, IKBKG, CUL1, SKP1, BTRC, MAPK1, PIK3R4	HCLS1, ARPC4, ARPC3, ARPC1B, ACTG1, MYL5, ACTN4, CAPNS1, BCL2L1, HK1, TNF, RELA, UBE2V2, MYD88, MAPK3, CBX3, GABARAPL2, UBB, UBC, PYCARD	RAC1, CYTH2, FOXO3, ITPR2, BCL2, HK2, CYCS, MAP3K7, IKBKG, PRKCE, UBE2D2, CUL1, SKP1, BTRC, BECN1, PIK3R4, RRAGB	CD44, ARPC3, MYL12B, ITPR2, BCL2, CYCS, TIFA, PRKCE, RIPK2, MAPK9, UBE2V2, SKP1, MYD88, PIK3R4, RRAGA, GABARAPL2, UBB, UBC, PYCARD, CASP1	WASF2, ROCK1, TLN2, PFN2, PIK3CA, CYTH2, RPS6KB1, MDM2, CYCS, TAB3, CHUK, NFKBIB, TRAF6, PRKCE, BCL10, MAPK8, JUN, UBE2D4, UBE2D3, SKP1, TBK1, U2AF1, CBX3, BECN1, ATG14, PIK3R4, RRAGB, RRAGC, ATG5, ATG12, GABARAPL1, UBC, WIPI2, FNBP1L, GLMN	CTTN, PXN, RAC1, WASF1, ACTB, ACTN1, ILK, TLN1, WASL, PFN1, PIK3CD, PIK3CB, PIK3R3, CYTH4, CYTH2, ARF1, AKT1, AKT2, FOXO3, FOXO4, PLCB2, PLCB4, PLCD1, PLCG1, CAST, CAPNS1, BCL2, HK3, HK2, BAX, BNIP3, PPID, IL18, TNFRSF1A, TRAF5, TAB1, CHUK, IKBKB, NFKBIB, IL1R1, CD14, TLR4, TLR5, PRKCQ, NOD1, MAPK8, RBCK1, SHARPIN, UBE2D1, TBK1, IRF3, U2AF1L4, CCL5, MAPK11, ATG14, RRAGD, ATG12, GABARAPL1, C3, SQS…	WASF2, ARPC1A, ACTB, RHOA, ILK, TLN1, VCL, PFN1, PIK3CA, PIK3CD, CYTH4, CYTH1, ARF1, AKT1, AKT2, FOXO4, RPS6KB2, PLCB2, PLCG1, CAST, CAPN2, CAPNS1, TP53, BCL2, BNIP3, PPID, TRADD, TAB2, IKBKB, TLR4, PRKCE, NOD1, MAPK8, MAPK9, SHARPIN, TNIP1, UBE2D1, TBK1, IRF3, U2AF1L4, MAPK3, ATG14, PIK3R4, RRAGB, UBB, UBC, TECPR1, FNBP1L, GLMN, NLRC4, CASP1	BCAR1, CTTN, PXN, DOCK1, RAC1, ARPC5L, ACTG1, MYL5, MYL10, MYLPF, ACTN1, TLN2, WASL, EGFR, PIK3CB, PIK3R3, MDM2, PLCB1, PLCB4, PLCD1, PLCD3, ITPR3, BCL2L1, HK2, HKDC1, BAX, IL18, TNF, TNFRSF1A, TRAF2, CHUK, NFKBIA, IL1R1, CD14, TLR5, PRKCQ, BCL10, ARHGEF2, UBE2D1, BTRC, CCL5, MAPK11, MAPK12, RPS6KA5, RRAGD, AKT1S1, GABARAPL1, C3, SQSTM1, WIPI1, NLRP3	0	HCLS1, ARPC4, ACTG1, DIAPH1, MYL5, ACTN4, ILK, CAPNS1, BCL2L1, HK1, BAX, TRAF2, RELA, PRKCD, MAPK3, CBX3, ATG16L1	ITGB1, ARPC1A, ROCK2, ACTN1, TLN1, CDC42, PIK3R1, FOXO3, RPS6KB1, PLCG1, PLCG2, ITPR3, CAPN1, BAX, CASP4, IL18, TRAF5, MAP3K7, IKBKG, IKBKB, MALT1, CUL1, BTRC, U2AF1, BECN1, ATG14, UBA52, GLMN, NAIP	ITGA5, HCLS1, ARPC5L, ARPC4, ARPC1B, ARPC2, ACTG1, DIAPH1, MYL5, ACTN4, ILK, CYTH4, CAPNS1, BCL2L1, HK1, TNF, TRAF2, RIPK1, RELA, PRKCD, IRF3, MAPK13, CBX3, ATG16L1	ITGA5, PTK2, CTTN, ARPC5L, ARPC2, DIAPH1, ROCK2, MYL9, ACTN1, ACTN4, ILK, TLN1, CDC42, PFN1, PIK3CD, PIK3R1, RPS6KB2, PLCG1, ITPR3, CAPN1, BAX, TRAF2, RIPK1, IKBKB, PRKCD, PRKCQ, MALT1, NOD1, ARHGEF2, JUN, IRF3, U2AF1, MAPK13, MTOR, ATG16L1, UBA52, GLMN	ITGA5, ITGB1, PTK2, CRK, CRKL, CTTN, DOCK1, ARPC5, ARPC1B, ACTG1, ACTB, DIAPH1, MYL9, MYL12B, MYL12A, ACTN1, ACTN4, ILK, TLN1, VCL, PFN1, PIK3CB, CYTH4, ARF6, ARF1, GSK3A, PLCB2, PLCB3, PLCB4, CAPN1, CAPN2, CAPNS1, BCL2L1, HK3, HK1, CASP4, IL1B, IL18, TNFRSF1A, TRADD, IKBKG, IKBKB, CXCL8, CD14, TLR5, PRKCD, PRKCQ, ARHGEF2, SHARPIN, RBX1, IRF3, CCL5, MAPK13, MAPK14, RRAGD, GABARAPL2, CALCOCO2, WIP…	ITGA5, PTK2, CRK, CRKL, HCLS1, ARPC5, ARPC5L, ARPC4, ARPC1B, ARPC2, ROCK1, ROCK2, MYL2, MYL5, MYL12A, ACTN4, CDC42, PIK3R2, ARF6, FOXO1, GSK3B, PLCB3, PLCD3, PLCE1, CAPN1, ATM, BCL2L1, HK1, CYCS, CASP4, TNF, TAB3, NFKBIA, NFKB1, TIFA, MALT1, JUN, UBE2NL, UBE2N, RNF31, UBE2D2, UBE2D3, RBX1, SKP1, MAPK1, MAPK13, MAPK14, PIK3C3, RRAGA, RRAGC, GABARAPL2, RPS27A, FNBP1	ITGA5, SRC, PTK2, CRKL, DOCK1, ARPC5, ARPC5L, ARPC1B, ARPC2, ACTG1, MYL5, ACTN4, WASL, EGFR, PIK3R1, PIK3R2, PIK3R3, PLCB3, PLCD3, PLCE1, ATM, BCL2L1, HKDC1, CYCS, IL18, TNF, NFKBIA, NFKB1, TIFA, RIPK2, JUN, MAPK12, MAPK13, MAPK14, RPS6KA5, RRAGC, RRAGD, GABARAPL1, GABARAPL2, RPS27A, FNBP1	HCLS1, WASF2, ARPC1A, RHOA, ROCK1, MYL12A, VCL, CDC42, PIK3CA, CYTH1, ARF6, FOXO1, FOXO4, GSK3B, RPS6KB2, PLCD4, PLCG2, PLCZ1, ITPR1, CAST, CAPN1, CAPN2, TP53, BCL2, HK1, CYCS, PPID, TRADD, TAB2, TAB3, IKBKB, RELA, TLR4, PRKCE, MALT1, NOD1, MAPK9, JUN, UBE2N, RNF31, TNIP1, UBE2D4, UBE2D2, UBE2D3, RBX1, CUL1, SKP1, MYD88, IRF3, U2AF1L4, MAPK1, MAPK3, BECN1, PIK3R4, RRAGA, RRAGB, MTOR, RPTOR, RPS27…	ne	2.33205	2.06272	2.72329	2.19222	1.94924	1.43073	1.56023	1.42872	ne	2.59e-09	4.49e-14	2.74e-12	1.34e-12	3.69e-19	6.83e-17	2.26e-18	8.74e-15
29	Oocyte meiosis	hsa04114	IStoI,ItoA,NtoI,NtoA,HtoMCLx,BtoMCL,BtoMCL(e),MCL(e)toMCL	0	ADCY7, MAPK1, CUL1, SKP1, BTRC, CDC23, PTTG2, PPP2R5E, PPP2CB, CALM2, PPP3CA	MAPK3, YWHAB, YWHAE, ANAPC7, ANAPC13, MAD2L2, PPP2R5C, CALM3	ADCY7, RPS6KA2, YWHAQ, CUL1, SKP1, BTRC, ANAPC4, CDC23, ANAPC13, PPP2R5E, PPP2CB, ITPR2, PPP3CA, CAMK2G	RPS6KA2, YWHAQ, CDK2, PPP1CB, SKP1, ANAPC7, ANAPC10, ANAPC11, ANAPC13, SMC3, PPP2R5E, PPP2CB, ITPR2, PPP3CA	IGF1, AURKA, CPEB1, RPS6KA2, YWHAQ, PPP1CC, SKP1, FBXO5, CDC23, ANAPC10, ANAPC13, REC8, STAG3, SMC3, MAD2L1, PPP2R5E, PPP2CA	IGF1, ADCY4, RPS6KA1, RPS6KA2, PKMYT1, YWHAE, YWHAG, CDK1, CDK2, MAPK11, SLK, FBXO5, ANAPC2, ANAPC4, ANAPC5, CDC16, ANAPC7, CDC23, ANAPC13, PPP2R5B, PPP2R1A, PPP2CB, CALML4, PPP3CA, CAMK2A, CAMK2G	ADCY4, ADCY7, MAPK3, RPS6KA2, YWHAZ, YWHAE, CDK2, PPP1CC, ANAPC2, ANAPC4, ANAPC5, ANAPC7, CDC23, ANAPC13, PPP2R5B, PPP2R1A, PPP2CB, CALM2, CAMK2G	IGF1, PGR, ADCY1, ADCY3, ADCY6, PRKACA, AURKA, CPEB4, RPS6KA1, PKMYT1, YWHAH, CDK1, CDK2, MAPK11, MAPK12, SLK, PLK1, CDC25C, CCNB2, BTRC, FBXO5, ANAPC11, CDC20, FBXO43, PTTG1, ESPL1, CCNB1, BUB1, MAD2L1, MAD2L2, CCNE1, CCNE2, PPP2CB, ITPR3, CALML4, PPP3CA	0	MAPK3, YWHAE, PPP2R5D, PPP2R1A, CALM3	ADCY7, CUL1, BTRC, ANAPC4, ANAPC5, CDC16, CDC23, ITPR3, PPP3CA, CAMK2G	YWHAE, MAPK13, SMC1A, MAD1L1, PPP2R5D, CALM3	ADCY4, RPS6KA1, MAPK13, CDC20, STAG3, SMC1A, PPP2R5B, PPP2R5D, ITPR3	IGF1R, AR, ADCY7, PRKACB, CPEB4, RPS6KA1, YWHAH, MAPK13, MAPK14, PPP1CA, RBX1, ANAPC5, CDC20, PPP2R5D, CALM3, CAMK2G	PGR, PRKACB, AURKA, MAP2K1, MAPK1, RPS6KA6, YWHAZ, YWHAB, MAPK13, MAPK14, PPP1CB, PPP1CC, CCNB2, RBX1, SKP1, CDC27, CDC20, PTTG1, STAG3, CCNB1, MAD1L1, PPP2R5C, PPP2R1B, PPP2CA, CALM3, CALM1, PPP3CB, PPP3CC, PPP3R1, PPP3R2, CAMK2D, CAMK2B	PGR, ADCY1, ADCY6, PRKACB, AURKA, RPS6KA6, CDK1, MAPK12, MAPK13, MAPK14, PPP1CB, PLK1, CDC25C, CCNB2, CDC27, ANAPC11, CDC20, FBXO43, PTTG1, ESPL1, STAG3, CCNB1, BUB1, MAD2L1, CCNE1, CCNE2, PPP2R1B, PPP2CA, CALM3, PPP3CB, PPP3R2, CAMK2B	ADCY7, MAP2K1, MAPK1, MAPK3, RPS6KA3, RPS6KA2, YWHAZ, YWHAB, PPP1CB, PPP1CC, RBX1, CUL1, SKP1, CDC27, ANAPC4, ANAPC5, ANAPC7, ANAPC13, PTTG2, MAD1L1, PPP2R5B, PPP2R5C, PLCZ1, ITPR1, CALM2, CALM1, PPP3CC, CAMK2D	ne	2.64639	1.34355	2.35546	1.56846	1.16383	1.24692	1.53358	1.43477	ne	1.3e-08	4.03e-05	0.000105	4.91e-06	7.64e-05	1.56e-09	6.9e-11	6.09e-12
30	NOD-like receptor signaling pathway	hsa04621	IStoI,ItoA,NtoI,NtoA,HtoMCLx,BtoMCL,BtoMCL(e),MCL(e)toMCL	0	IKBKG, MAP3K7, MAPK1, MFN1, CYBB, TXNIP, HSP90AA1, GSDMD	RELA, TNF, MAPK3, GABARAPL2, IRF7, PYCARD, BCL2L1, OAS1, OAS2, OAS3, CYBA, CASP8, YWHAE, JAK1, MYD88, IRAK4	IKBKG, MAP3K7, IFNA8, ANTXR2, BCL2, ITPR2, MFN1, CYBB	RIPK2, MAPK9, GABARAPL2, ANTXR2, PYCARD, CASP1, BCL2, ITPR2, OAS1, OAS2, TXN, BRCC3, CASP8, TP53BP1, MYD88	CHUK, NFKBIB, DEFB103A, TAB3, MAPK8, JUN, ATG5, ATG12, GABARAPL1, XIAP, BIRC2, TRAF6, TBK1, IFNA8, IFNA17, TRPM7, MFN1, HSP90AA1, HSP90AB1, CASP8, NLRP6, IFI16, TP53BP1, PKN2	NOD1, CHUK, IKBKB, NFKBIB, IL18, CXCL2, CXCL3, CCL2, CCL5, NOD2, TAB1, MAPK8, MAPK11, ATG12, GABARAPL1, SHARPIN, RBCK1, TRAF5, CARD9, TBK1, IRF3, IRF7, ANTXR2, ANTXR1, NLRP1, BCL2, CTSB, TRPM2, PLCB2, PLCB4, VDAC3, MCU, OAS1, OAS3, RNASEL, DHX33, TXN, PSTPIP1, CASP8, NLRP7, NLRC4, PKN1, PKN2, YWHAE, GBP3, IFNAR2, TYK2, STAT1, IRF9, TLR4	NOD1, IKBKB, TAB2, MAPK3, MAPK8, MAPK9, SHARPIN, TBK1, IRF3, IFNA2, IFNA10, ANTXR2, NLRP1, CASP1, BCL2, PANX1, TRPV2, PLCB2, OAS1, OAS2, RNASEL, MFN1, RIPK3, NEK7, MEFV, PSTPIP1, CASP8, NLRP6, NLRC4, RHOA, PKN1, YWHAE, GBP3, GSDMD, IFNAR2, TYK2, IRF9, TLR4, IRAK4	CHUK, NFKBIA, IL18, TNF, CXCL2, CCL2, CCL5, CAMP, NOD2, MAPK11, MAPK12, GABARAPL1, TRIP6, TRAF2, CARD9, TNFAIP3, IKBKE, ANTXR1, BCL2L1, CTSB, NLRP3, TRPM2, PLCB1, PLCB4, ITPR3, OAS3, DHX33, TXN, FADD, NLRP7, PKN1, PKN2, GBP1	0	RELA, MAPK3, ATG16L1, TRAF2, IRF7, BCL2L1, OAS2, PRKCD, YWHAE	IKBKG, IKBKB, IL18, MAP3K7, BIRC3, TRAF5, ITPR3, MFN1, CYBB, TXNIP, HSP90AA1, NAIP, CASP4, GSDMD, TYK2	RELA, TNF, MAPK13, ATG16L1, TRIP6, TRAF2, IKBKE, IRF3, IRF7, BCL2L1, OAS2, RIPK1, PRKCD, YWHAE	NOD1, IKBKB, MAPK13, JUN, ATG16L1, TRIP6, TRAF2, IRF3, NLRX1, NLRP1, ITPR3, RIPK1, TXNIP, PRKCD, IFNAR2, STAT2	IKBKG, IKBKB, IL1B, IL18, CXCL8, CXCL1, CXCL2, CCL5, DEFA1, NOD2, MAPK13, MAPK14, GABARAPL2, SHARPIN, CARD6, MAVS, IKBKE, IRF3, NLRP1, PYCARD, CASP1, BCL2L1, CTSB, NLRP3, PANX1, P2RX7, TRPM2, TRPV2, PLCB2, PLCB3, PLCB4, VDAC3, OAS2, RNASEL, MFN2, RIPK3, CYBA, TXN2, NEK7, CARD8, MEFV, PSTPIP1, CARD16, NLRP12, NAIP, NLRC4, PRKCD, GBP5, GBP1, GBP4, CASP4, GSDMD, TYK2, STAT2	NFKBIA, NFKB1, IL6, TNF, DEFA5, TAB3, MAPK1, MAPK13, MAPK14, JUN, GABARAPL2, RNF31, CARD6, BIRC3, NLRX1, BCL2L1, PLCB3, CYBB, CYBA, HSP90AA1, CARD8, FADD, CARD16, AIM2, CASP4, IFNAR1, JAK1, TICAM1	RIPK2, NFKBIA, NFKB1, IL18, IL6, TNF, CAMP, MAPK12, MAPK13, MAPK14, JUN, GABARAPL1, GABARAPL2, CARD6, TRIP6, TNFAIP3, IKBKE, NLRX1, ANTXR1, BCL2L1, PLCB3, FADD, GBP1	NOD1, IKBKB, RELA, DEFA5, TAB2, TAB3, MAPK1, MAPK3, MAPK9, JUN, RNF31, BIRC3, TRAF3, IRF3, IFNA2, ANTXR2, NLRP1, BCL2, PANX1, TRPM7, TRPV2, ITPR1, OAS1, RNASEL, MFN1, RIPK3, CYBB, TXNIP, NEK7, HSP90AA1, MEFV, PSTPIP1, CASP8, CARD16, GBP2, AIM2, IFI16, TP53BP1, RHOA, GSDMD, IFNAR1, IFNAR2, JAK1, STAT2, TLR4, TICAM1, MYD88, IRAK4	ne	1.95674	1.61025	1.8031	1.47115	1.91435	1.16696	1.29741	1.26369	ne	2.79e-08	3.9e-13	8.95e-13	1.16e-08	4.17e-13	1.04e-08	2.08e-12	3.57e-09
31	Th1 and Th2 cell differentiation	hsa04658	IStoI,ItoA,NtoI,NtoA,HtoMCLx,BtoMCL,BtoMCL(e),MCL(e)toMCL	0	IFNGR2, PPP3CA, IKBKG, MAPK1	RBPJ, RELA, JAK1, HLA-DOB, HLA-DPA1, HLA-DQA1, HLA-DRB4, MAPK3, IL2RG	IFNGR2, PPP3CA, IKBKG	RBPJ, IFNGR2, PPP3CA, MAPK9	DLL1, IL12A, CHUK, NFKBIB, MAPK8, JUN	DLL1, MAML1, RBPJ, IFNG, STAT1, TYK2, STAT4, CD4, CD3E, CD3G, CD247, CD3D, ZAP70, LAT, PLCG1, PPP3CA, PRKCQ, CHUK, IKBKB, NFKBIB, MAPK11, MAPK8, IL2RA, IL2RG, GATA3, MAF, JAG1	IFNGR2, IL12A, TYK2, ZAP70, PLCG1, NFATC1, IKBKB, MAPK3, MAPK8, MAPK9, IL2RA, IL2RG, STAT6, NOTCH2	DLL4, NOTCH3, MAML3, MAML1, RBPJL, RBPJ, IFNG, IFNGR1, STAT4, CD4, LCK, CD3E, CD3G, CD247, CD3D, LAT, PPP3CA, PRKCQ, CHUK, NFKBIA, NFKBIE, FOS, MAPK11, MAPK12, IL2RB, GATA3, MAF, JAG1, JAG2, NOTCH1	0	RBPJ, RELA, STAT4, HLA-DOB, HLA-DRB4, LCK, CD3E, MAPK3, IL2RG, STAT6, JAG2	MAML1, TYK2, PLCG1, PPP3CA, IKBKB, IKBKG, STAT5A, NOTCH1	RELA, STAT4, HLA-DOA, HLA-DOB, HLA-DRB4, LCK, CD3E, ZAP70, LAT, MAPK13, IL2RG, STAT5A, STAT5B, IL4R, MAF, JAG2	STAT4, HLA-DOB, CD3E, CD247, CD3D, ZAP70, LAT, PLCG1, PRKCQ, IKBKB, MAPK13, JUN, IL2RB, IL2RG, STAT5A, STAT5B, IL4R, MAF, JAG2, NOTCH1	MAML3, IL12RB1, TYK2, STAT4, TBX21, HLA-DOA, HLA-DPB1, HLA-DQA2, HLA-DRB1, HLA-DRB5, CD4, CD3E, CD3G, CD247, CD3D, NFATC3, PRKCQ, IKBKB, IKBKG, MAPK13, MAPK14, IL2RB, IL2RG, STAT5A, STAT5B, IL4R, GATA3, MAF	MAML3, NFKB1, JAK1, IL12RB1, HLA-DMA, HLA-DMB, HLA-DOA, HLA-DOB, HLA-DPA1, HLA-DPB1, HLA-DQA2, HLA-DQB1, HLA-DRA, HLA-DRB1, PPP3CB, PPP3CC, PPP3R1, PPP3R2, NFATC2, NFATC3, NFKBIA, MAPK1, FOS, MAPK13, MAPK14, JUN, STAT5A, STAT5B, IL4R	MAML3, NFKB1, IFNGR1, IL12RB1, HLA-DOA, HLA-DPA1, HLA-DPB1, HLA-DQB1, HLA-DRB1, PPP3CB, PPP3R2, NFATC3, NFKBIA, NFKBIE, FOS, MAPK12, MAPK13, MAPK14, JUN, IL2RB, STAT5A, IL4R, JAG2, NOTCH1	MAML2, RELA, IFNGR2, JAK1, IL12A, HLA-DMA, HLA-DMB, HLA-DOA, HLA-DOB, HLA-DPB1, PPP3CC, NFATC2, IKBKB, MAPK1, MAPK3, MAPK9, JUN, IL2RA, NOTCH2	ne	3.24437	1.65934	2.92621	2.14023	1.56805	1.57436	1.49425	1.4365	ne	6.65e-08	0.00444	5.07e-06	9.35e-11	2.85e-05	3.12e-07	1.57e-06	0.011
32	RIG-I-like receptor signaling pathway	hsa04622	IStoI,ItoA,NtoI,NtoA,HtoMCLx,BtoMCL,BtoMCL(e),MCL(e)toMCL	0	IFIH1, AZI2, IKBKG, MAP3K7, DDX3X	IRF7, CASP8, RELA, TNF, ISG15	IFIH1, AZI2, IKBKG, IFNA8, MAP3K7	DDX58, IFIH1, CASP8, MAPK9	AZI2, TBK1, IFNA8, IFNA17, CASP8, CHUK, NFKBIB, TRAF6, MAPK8, IL12A, ATG5, ATG12, DDX3X	DDX58, IFIH1, DHX58, AZI2, TBK1, IRF3, IRF7, CASP8, CASP10, CHUK, IKBKB, NFKBIB, MAPK8, MAPK11, CXCL10, RNF125, ATG12, SIKE1, PIN1	DDX58, AZI2, TBK1, IRF3, IFNA2, IFNA10, TRADD, CASP8, IKBKB, MAP3K1, MAPK8, MAPK9, IL12A, CYLD, OTUD5, PIN1	IFIH1, AZI2, IKBKE, FADD, CASP10, CHUK, NFKBIA, TRAF2, MAPK11, MAPK12, TNF, CXCL10, TRIM25, ISG15, SIKE1	0	IRF7, RELA, TRAF2, PIN1	IKBKG, IKBKB, MAP3K7, OTUD5	IKBKE, IRF3, IRF7, RIPK1, RELA, TRAF2, MAPK13, TNF, PIN1	IRF3, RIPK1, IKBKB, TRAF2, MAPK13, TRIM25, NLRX1, OTUD5	MAVS, IKBKG, IKBKE, IRF3, TRADD, IKBKB, MAPK13, MAPK14, CXCL8, TRIM25, RNF125	IFNE, FADD, NFKBIA, NFKB1, MAP3K1, MAPK13, MAPK14, TNF, NLRX1, DDX3X	IKBKE, IFNE, FADD, NFKBIA, NFKB1, MAPK12, MAPK13, MAPK14, TNF, TRIM25, NLRX1, SIKE1	DDX58, TRAF3, IRF3, IFNA2, TRADD, CASP8, IKBKB, RELA, MAP3K1, MAPK9, IL12A, CYLD, OTUD5, DDX3X, PIN1	ne	2.64392	1.19315	2.9285	1.45344	1.50335	1.10734	1.49543	1.19453	ne	1.24e-07	1.28e-06	3.1e-15	1.67e-06	5.27e-12	4.88e-09	1.2e-14	5.91e-10
33	Spliceosome	hsa03040	IStoI,ItoA,NtoI,NtoA,HtoMCLx,BtoMCL,BtoMCL(e),MCL(e)toMCL	0	RBM25, TCERG1, HSPA8, SNW1, THOC1, PCBP1, SRSF1, SRSF7	SNRPD3, SNRPB2, SF3A1, SF3B1, SF3B5, SF3B6, LSM3, LSM5, ZMAT2, XAB2, SYF2, PPIL1, PPIE, SRSF3, SRSF10	RBM25, TCERG1, SNW1, RBM22, THOC1, SRSF1, SRSF7	PRPF18, SNRPD3, SNRPB2, SF3A1, SF3B1, SF3B5, SF3B6, LSM3, SNU13, ZMAT2, SNRNP40, PLRG1, SYF2, CRNKL1, PPIL1, PPIE, SRSF3, SRSF7, SRSF10	DDX46, DHX38, DHX8, SLU7, DHX15, SNRPB, SNRPD1, SNRPE, SNRPF, SNRPG, SNRPC, PRPF40A, RBM25, DDX5, TCERG1, SNRPA1, SNRPB2, SF3B1, SF3B2, SF3B6, PHF5A, U2AF1, SMNDC1, RBM17, LSM3, LSM5, LSM8, PRPF3, PRPF4, PPIH, SNRNP27, SART1, ZMAT2, PRPF38A, PRPF38B, SNRNP200, CDC5L, CWC15, WBP11, SNW1, SYF2, CRNKL1, ISY1, RBM22, BUD31, RBM8A, MAGOH, THOC1, THOC2, ALYREF, NCBP1, NCBP2, HNRNPA3, HNRNPA1, RBMX, HNR…	DDX46, DHX16, SLU7, SNRNP70, SNRPA, TCERG1, FUS, SF3B4, U2AF1L4, U2AF2, SMNDC1, RBM17, CHERP, U2SURP, LSM2, LSM8, PRPF3, USP39, CDC5L, PQBP1, PPIL1, RBM22, ACIN1, RBM8A, MAGOHB, THOC1, NCBP2, HNRNPCL1, RBMX, HNRNPU, SRSF4	DDX46, DHX16, DHX8, SLU7, SNRNP70, SNRPA, PRPF40A, DDX5, TCERG1, SF3B1, SF3B2, SF3B4, U2AF1L4, U2AF2, SMNDC1, RBM17, U2SURP, PRPF3, SNRNP27, USP39, PLRG1, WBP11, ISY1, RBM22, ACIN1, RBM8A, MAGOHB, THOC1, NCBP2, HNRNPA1, HNRNPCL1, RBMX, HNRNPU, SRSF6, TRA2A	SNRPD1, PHF5A, LSM2, CDC5L, HSPA1B, PQBP1, CRNKL1, PPIL1, BUD31, EIF4A3, HNRNPCL1, SRSF1, SRSF4	0	SNRPA1, SF3A2, PUF60, PRPF31, XAB2, THOC2	DHX38, RBM25, TCERG1, SF3A3, SF3B3, U2AF1, U2AF2, CHERP, LSM2, PRPF3, SNRNP200, SNW1, THOC1, SRSF1, SRSF2, SRSF4, TRA2A, TRA2B	SNRPA, SNRPA1, SF3A2, SF3B4, PRPF31, XAB2	DDX39B, DHX38, SNRNP70, SNRPA, RBM25, FUS, SNRPA1, SF3A2, SF3B3, U2AF1, U2AF2, PRPF3, EFTUD2, SNRNP200, PRPF19, XAB2, SRSF1, SRSF2, SRSF4, SRSF5, TRA2A	LSM4, HSPA8, HSPA1A, HSPA1L, THOC3, PCBP1	SNRPB, SNRPD1, SNRPD3, SNRPB2, SF3A1, SF3A2, SF3B3, SF3B5, LSM3, LSM5, LSM6, PRPF31, SNU13, EFTUD2, DDX23, PRPF19, CTNNBL1, HSPA8, HSPA1A, HSPA2, HSPA1L, HSPA1B, HSPA6, BUD31, MAGOH, NCBP1, HNRNPA3, HNRNPA1, HNRNPC, HNRNPM, PCBP1, SRSF8, SRSF3, SRSF9, TRA2B, SRSF10	SNRPD1, SNRPF, SF3B3, LSM5, LSM6, HSPA8, HSPA1A, HSPA2, HSPA1L, HSPA1B, HSPA6, CRNKL1, BUD31, EIF4A3, NCBP1, HNRNPA3, HNRNPM, SRSF7	DDX46, CDC40, PRPF18, SLU7, DHX15, SNRPD3, SNRNP70, PRPF40A, DDX5, SNRPB2, SF3A1, SF3A2, SF3B1, SF3B2, SF3B5, U2AF1L4, PUF60, U2SURP, LSM3, PPIH, PRPF31, SNRNP27, USP39, SART1, ZMAT2, EFTUD2, DDX23, PLRG1, CTNNBL1, HSPA8, HSPA1L, WBP11, ISY1, CCDC12, RBM22, ACIN1, MAGOH, MAGOHB, NCBP2, HNRNPA1, HNRNPC, RBMXL1, HNRNPK, HNRNPM, PCBP1, SRSF2, SRSF8, SRSF3, SRSF5, SRSF6, SRSF9, TRA2A, TRA2B, SRSF10	ne	1.90038	2.0215	1.25652	2.23863	1.99712	1.18213	1.30795	1.2327	ne	1.76e-07	2.02e-26	1.68e-10	1.66e-28	0	6.89e-33	1.11e-29	5.34e-29
34	Hepatitis B	hsa05161	IStoI,ItoA,NtoI,NtoA,HtoMCLx,BtoMCL,BtoMCL(e),MCL(e)toMCL	0	IKBKG, APAF1, PRKCB, KRAS, NRAS, MAPK1, MAP3K7, IFIH1, DDX3X	YWHAB, RELA, BAD, CASP8, BID, TNF, JAK1, GRB2, MAP2K2, MAPK3, MYD88, IRAK4, IRF7	TGFBR2, CREBBP, YWHAQ, IKBKG, BCL2, APAF1, CYCS, PRKCB, MAP3K7, IFIH1, IFNA8	TGFBR2, MAPK9, YWHAQ, BCL2, CASP8, BID, CYCS, CDK2, PRKCB, KRAS, SMAD4, MYD88, DDX58, IFIH1	TGFBR1, TGFBR2, MAPK8, EGR2, CREBBP, EP300, YWHAQ, MAP2K4, PIK3CA, CHUK, CASP8, CYCS, CASP3, PRKCB, KRAS, NRAS, JUN, SMAD4, ATF2, CREB3L4, BRAF, TRAF6, MAP2K7, TBK1, DDX3X, IFNA8, IFNA17	HSPG2, TGFBR1, MAPK8, FASLG, DDB2, PIK3CD, PIK3CB, PIK3R3, AKT1, AKT2, CHUK, IKBKB, MMP9, BCL2, FAS, CASP8, CASP10, BAX, CDK2, E2F3, ATP6AP1, TYK2, STAT1, STAT4, VDAC3, PTK2B, HRAS, NRAS, CREB3L2, CREB3L4, ARAF, ELK1, TLR2, TLR4, TAB1, MAPK11, MAP2K7, DDX58, IFIH1, TBK1, IRF3, IRF7	TGFBR1, TGFBR2, SMAD3, MAPK8, MAPK9, CREBBP, DDB2, MAP3K1, YWHAZ, PIK3CA, PIK3CD, AKT1, AKT2, IKBKB, BCL2, BAD, CASP8, APAF1, CASP9, TP53, CDK2, PRKCB, NFATC1, TYK2, STAT6, PTK2B, HRAS, NRAS, CREB3L2, CREB3L4, ARAF, RAF1, MAPK3, TLR2, TLR4, IRAK4, TAB2, MAP2K3, MAP2K7, DDX58, TBK1, IRF3, IFNA2, IFNA10	HSPG2, CDKN1A, EGR2, FASLG, PIK3CB, PIK3R3, CHUK, NFKBIA, MMP9, FAS, FADD, CASP10, BID, BAX, CASP3, BIRC5, CCNA2, CDK2, CCNE1, CCNE2, E2F1, E2F2, E2F3, PRKCA, TNF, STAT4, CREB5, PCNA, MAP2K2, FOS, ELK1, MAPK11, MAPK12, TLR3, IFIH1, IKBKE	0	RELA, BAX, STAT4, STAT6, GRB2, MAP2K2, MAPK3, IRF7	CREBBP, EP300, DDB1, PIK3R1, IKBKB, IKBKG, BAX, APAF1, PRKCB, TYK2, STAT5A, ELK1, MAP3K7	TGFB3, EGR2, RELA, PRKCA, TNF, STAT4, STAT5A, STAT5B, PTK2B, GRB2, MAP2K2, MAPK13, IKBKE, IRF3, IRF7	TGFB3, EGR2, DDB1, PIK3CD, PIK3R1, IKBKB, BAX, PRKCA, STAT2, STAT4, STAT5A, STAT5B, PTK2B, JUN, ATF4, ARAF, ELK1, IRAK1, MAPK13, IRF3	TGFB1, TGFB2, PIK3CB, IKBKB, IKBKG, APAF1, ATP6AP1, PRKCA, NFATC3, TYK2, STAT2, STAT4, STAT5A, STAT5B, VDAC3, PTK2B, GRB2, CREB5, CXCL8, MAP2K3, MAPK13, MAPK14, TLR3, MAVS, IKBKE, IRF3	SLC10A1, TGFB2, TGFB3, SMAD3, CDKN1A, EGR2, EP300, DDB1, MAP3K1, YWHAZ, YWHAB, MAP2K4, PIK3R2, NFKBIA, NFKB1, FADD, BID, CYCS, PRKCA, NFATC2, NFATC3, TNF, JAK1, STAT3, STAT5A, STAT5B, GRB2, JUN, SMAD4, ATF2, CREB1, CREB3, CREB3L1, CREB5, BRAF, MAP2K1, MAPK1, FOS, IRAK1, IL6, MAP2K6, MAPK13, MAPK14, TICAM1, DDX3X, IFNAR1	HSPG2, TGFB2, CDKN1A, EGR2, PIK3R1, PIK3R2, PIK3R3, NFKBIA, NFKB1, FAS, FADD, BID, CYCS, CASP3, BIRC5, CCNA2, CCNE1, CCNE2, E2F1, E2F3, PRKCA, NFATC3, TNF, STAT3, STAT5A, SRC, JUN, ATF2, CREB3L1, CREB5, PCNA, BRAF, FOS, IL6, MAPK12, MAPK13, MAPK14, TLR3, IKBKE	SLC10A1, TGFBR2, SMAD3, MAPK9, CREBBP, EP300, DDB2, MAP3K1, YWHAZ, YWHAB, MAP2K4, PIK3CA, IKBKB, RELA, BCL2, BAD, CASP8, APAF1, CYCS, CASP9, TP53, PRKCB, PRKCG, NFATC2, JAK1, STAT3, STAT2, GRB2, SOS2, JUN, SMAD4, CREB1, CREB3, CREB3L2, ATF6B, ARAF, MAP2K1, MAPK1, MAPK3, MYD88, TLR4, IRAK4, IRAK1, TAB2, MAP2K3, MAP2K6, TICAM1, DDX58, TRAF3, DDX3X, IRF3, IFNA2, IFNAR1	ne	2.07828	1.43441	2.26329	1.71374	1.38157	1.39834	1.84474	1.47474	ne	1.96e-07	9.08e-08	2.43e-08	6.01e-09	3.63e-14	1.97e-19	5.87e-25	7.3e-17
35	Th17 cell differentiation	hsa04659	IStoI,ItoA,NtoI,NtoA,HtoMCLx,BtoMCL,BtoMCL(e),MCL(e)toMCL	0	HSP90AA1, PPP3CA, IKBKG, MAPK1, IFNGR2, RXRB	SMAD2, IL2RG, JAK1, HLA-DOB, HLA-DPA1, HLA-DQA1, HLA-DRB4, RELA, MAPK3	TGFBR2, PPP3CA, IKBKG, RUNX1, IFNGR2, RXRB	TGFBR2, SMAD2, SMAD4, PPP3CA, MAPK9, IFNGR2	IRF4, TGFBR1, TGFBR2, SMAD4, HIF1A, HSP90AA1, HSP90AB1, CHUK, NFKBIB, MAPK8, JUN	IL1R1, IL1RAP, MAPK11, IRF4, TGFBR1, IL2RG, IL6ST, IL23A, TYK2, CD4, CD3E, CD3G, CD247, CD3D, ZAP70, LAT, PLCG1, PPP3CA, PRKCQ, CHUK, IKBKB, NFKBIB, MAPK8, GATA3, IFNG, STAT1, IL2RA, RXRA, RXRB	IL1RAP, IRF4, TGFBR1, TGFBR2, SMAD2, SMAD3, IL2RG, TYK2, ZAP70, PLCG1, NFATC1, IKBKB, MAPK3, MAPK8, MAPK9, STAT6, IFNGR2, IL2RA, RXRG	IL1R1, MAPK11, MAPK12, IL21R, IL6R, IL6ST, IL23R, RORC, AHR, CD4, LCK, CD3E, CD3G, CD247, CD3D, LAT, PPP3CA, PRKCQ, CHUK, NFKBIA, NFKBIE, FOS, GATA3, IFNG, IFNGR1, IL2RB, RXRA, RXRB	0	IL21R, IL2RG, HLA-DOB, HLA-DRB4, LCK, CD3E, RELA, MAPK3, STAT6, RARA	IRF4, TYK2, HSP90AA1, AHR, PLCG1, PPP3CA, IKBKB, IKBKG, RUNX1, STAT5A, RXRB	MAPK13, IL21R, IL2RG, HLA-DOA, HLA-DOB, HLA-DRB4, LCK, CD3E, ZAP70, LAT, RELA, IL4R, STAT5A, STAT5B	MAPK13, MTOR, IL21R, IL2RG, AHR, HLA-DOB, CD3E, CD247, CD3D, ZAP70, LAT, PLCG1, PRKCQ, IKBKB, JUN, IL4R, IL2RB, STAT5A, STAT5B	IL1B, MAPK13, MAPK14, TGFB1, IL2RG, IL6R, IL6ST, IL12RB1, TYK2, AHR, HLA-DOA, HLA-DPB1, HLA-DQA2, HLA-DRB1, HLA-DRB5, CD4, CD3E, CD3G, CD247, CD3D, NFATC3, PRKCQ, IKBKB, IKBKG, IL4R, GATA3, IL27RA, TBX21, IL2RB, STAT5A, STAT5B, RXRA	MAPK13, MAPK14, SMAD3, SMAD4, IL21R, JAK1, IL6, IL12RB1, STAT3, HIF1A, HSP90AA1, IL17A, IL22, HLA-DMA, HLA-DMB, HLA-DOA, HLA-DOB, HLA-DPA1, HLA-DPB1, HLA-DQA2, HLA-DQB1, HLA-DRA, HLA-DRB1, PPP3CB, PPP3CC, PPP3R1, PPP3R2, NFATC2, NFATC3, NFKBIA, NFKB1, MAPK1, FOS, JUN, IL4R, STAT5A, STAT5B	MAPK12, MAPK13, MAPK14, IL21R, IL6, IL6ST, IL12RB1, STAT3, HIF1A, AHR, HLA-DOA, HLA-DPA1, HLA-DPB1, HLA-DQB1, HLA-DRB1, PPP3CB, PPP3R2, NFATC3, NFKBIA, NFKBIE, NFKB1, FOS, JUN, IL4R, IFNGR1, IL2RB, STAT5A	MTOR, IRF4, TGFBR2, SMAD2, SMAD3, SMAD4, JAK1, STAT3, HSP90AA1, IL17A, IL22, HLA-DMA, HLA-DMB, HLA-DOA, HLA-DOB, HLA-DPB1, PPP3CC, NFATC2, IKBKB, RELA, MAPK1, MAPK3, MAPK9, JUN, IL27RA, IFNGR2, IL2RA, RXRG	ne	2.97095	1.67591	2.64434	1.91393	1.70249	1.59292	1.55287	1.40939	ne	1.96e-07	5.86e-05	1.27e-05	1.07e-11	7.84e-11	1.2e-08	7.74e-10	2.11e-06
36	Salmonella infection	hsa05132	IStoI,ItoA,NtoI,NtoA,HtoMCLx,BtoMCL,BtoMCL(e),MCL(e)toMCL	0	DYNLT3, RALA, AHNAK, MAP3K7, IKBKG, HSP90AA1, KPNA3, MAPK1, FBXO22, SKP1, GSDMD	DYNC1H1, DYNC1I2, DYNLT1, VPS18, M6PR, STX10, PLEKHM2, EXOC4, EXOC2, ACTG1, MYL5, ARPC4, ARPC3, ARPC1B, MYD88, IRAK4, RELA, RPS3, MAP2K2, MAPK3, TNF, CTNNB1, FBXO22, TNFRSF10A, CASP8, MLKL, PYCARD	RAB7A, DYNC1LI2, DYNLT3, VPS11, RALA, ANXA2, AHNAK, RAC1, CYTH2, MAP3K7, IKBKG, KPNA4, FBXO22, SKP1, CYCS, BCL2	DYNC1I2, DYNLL1, DYNLT1, DYNLT3, M6PR, EXOC4, EXOC2, RALA, ANXA2, MYL12B, CYFIP1, CYFIP2, ABI1, BRK1, ARPC3, PAK1, MYD88, RIPK2, KPNA4, RPS3, MAPK9, CTNNB1, FBXO22, SKP1, TNFRSF10A, CASP8, CYCS, BCL2, CASP7, TXN, PYCARD, CASP1	PODXL, RAB5A, DYNC1H1, DYNC1LI2, VPS11, RAB9A, PFN2, CYFIP2, ABI1, MYO6, PIK3CA, PIK3C2A, CYTH2, SNX9, TRAF6, TAB3, CHUK, HSP90AA1, HSP90AB1, HSP90B1, CSE1L, KPNA4, MAP2K4, MAP2K7, MAPK8, JUN, CTNNB1, SKP1, BIRC2, CASP8, CYCS, CASP3, CASP7, RHOB, RHOH	PODXL, RAB5A, RAB5C, RAB7A, DYNC1LI2, DYNC2LI1, DYNLRB1, DYNLT1, PLEKHM2, PFN1, ACTB, ANXA2, AHNAK, RHOJ, ARHGEF26, RAC1, NCKAP1, CYFIP1, PAK1, MYO6, PIK3CD, PIK3CB, CYTH4, CYTH2, ARF1, WASL, DNM2, TLR2, CD14, TLR4, TLR5, TLR9, TAB1, CHUK, IKBKB, NOD1, HRAS, MAPK11, MAP2K7, MAPK8, TCF7, TCF7L2, LEF1, PKN1, FBXO22, TNFRSF1A, GAPDH, TNFRSF10B, CASP8, BAX, BCL2, CASP7, RRAS, AKT1, AKT2, MLKL, TXN, N…	RAB5B, RAB5C, RAB7A, DYNC1I2, DYNC1LI1, DYNLT3, ACBD3, PLEKHM1, VPS11, VPS16, RAB9B, GCC2, RHOA, PFN1, FLNA, EXOC7, ACTB, ANXA2, AHNAK, ARHGEF26, CYFIP1, CYFIP2, ABI1, ARPC1A, MYO6, PIK3CA, PIK3CD, CYTH4, CYTH1, ARF1, SNX18, TLR2, TLR4, TLR9, IRAK4, TAB2, IKBKB, NOD1, KPNA4, HRAS, RAF1, MAPK3, MAP2K3, MAP2K7, MAPK8, MAPK9, CTNNB1, TCF7, LEF1, PKN1, TRADD, CASP8, RIPK3, BCL2, CASP7, AKT1, AKT2, NL…	PODXL, RAB5C, RILP, DYNC2H1, DYNC1LI2, DYNC2LI1, FYCO1, M6PR, PLEKHM2, KLC3, KLC2, FLNB, RALA, ACTG1, RHOJ, ARHGEF26, MYL5, MYL10, MYLPF, RAC1, NCKAP1, NCKAP1L, CYFIP1, WASF3, ARPC5L, MYO6, PIK3CB, SNX33, WASL, CD14, TLR5, CHUK, NFKBIA, CSE1L, KPNA3, MAP2K2, MAPK11, MAPK12, FOS, TNF, TCF7L1, TCF7L2, PKN1, FBXO22, TNFRSF1A, TRAF2, GAPDH, TNFRSF10A, TNFRSF10B, FADD, BAX, CASP3, RRAS, MLKL, TXN, NLR…	0	RAB5B, DYNC1H1, VPS18, M6PR, STX10, PLEKHM2, EXOC7, ACTG1, RHOG, MYL5, ARPC4, RELA, KPNA1, MAP2K2, MAPK3, TRAF2, BAX	PODXL, RAB7A, DYNC1LI2, VPS11, VPS16, AHNAK, ROCK2, CDC42, ARPC1A, MAP3K7, IKBKG, IKBKB, HSP90AA1, BIRC3, BAX, NAIP, IL18, CASP4, GSDMD	PLEKHM1, VPS18, STX10, PLEKHM2, ACTG1, RHOG, MYL5, FHOD1, ARPC5L, ARPC4, ARPC1B, ARPC2, PIK3C2B, CYTH4, SNX33, DNM2, RELA, KPNA1, MAP2K2, MAPK13, TNF, TRAF2, RIPK1	RAB5C, KLC1, PFN1, EXOC7, RHOG, ROCK2, MYL9, FHOD1, CDC42, ARPC5L, ARPC2, PIK3CD, PIK3C2B, SNX33, IRAK1, IKBKB, NOD1, KPNA1, MAPK13, JUN, TRAF2, RIPK1, BAX	RILP, DYNC1I1, DYNLL1, DYNLRB1, PLEKHM1, M6PR, STX10, PFN1, FLNA, FLNB, ACTG1, ACTB, S100A10, RHOG, MYL9, MYL12B, MYL12A, FHOD1, NCKAP1, WASF3, ARPC5, ARPC1B, PIK3CB, CYTH4, ARF6, ARF1, CD14, TLR5, TLR9, IKBKG, IKBKB, MAP2K3, MAPK13, MAPK14, IL1B, CXCL8, LEF1, TNFRSF1A, TRADD, GAPDH, TNFSF10, RIPK3, RRAS, MLKL, TXN2, NLRP3, NAIP, NLRC4, PYCARD, CASP1, IL18, CASP4, GSDMD	PTPRC, PIK3C3, DYNC1I1, DYNLL2, DYNLT3, ACBD3, PLEKHM1, VPS18, RAB9A, KLC1, EXOC4, AHNAK2, ROCK2, MYL2, MYL5, MYL12A, CDC42, BRK1, WASF3, ARPC5, ARPC5L, ARPC4, ARPC1B, ARPC2, PAK3, PIK3CG, PIK3C2B, ARF6, SNX18, SNX33, TLR6, LY96, IRAK1, TAB3, NFKBIA, NFKB1, HSP90AA1, HSP90B1, KPNA1, MAP2K1, MAPK1, MAP2K6, MAPK13, MAPK14, MAP2K4, FOS, JUN, TNF, IL6, SKP1, BIRC3, TNFSF10, FADD, CYCS, RHOB, RHOH, CA…	DYNC2H1, DYNC1I1, VPS18, FYCO1, RAB9A, FLNB, RALA, ACTG1, AHNAK2, MYL5, WASF3, ARPC5, ARPC5L, ARPC1B, ARPC2, PIK3CG, PIK3C2B, SNX33, WASL, LY96, NFKBIA, NFKB1, RIPK2, KPNA3, MAPK12, MAPK13, MAPK14, FOS, JUN, TNF, IL6, GAPDH, TNFRSF10A, FADD, CYCS, CASP3, IL18	PTPRC, RAB5B, RAB7A, DYNC1I2, DYNC1LI1, DYNLL2, DYNLT3, ACBD3, PLEKHM1, VPS11, VPS16, GCC2, RHOA, KLC1, FLNA, EXOC7, S100A10, AHNAK, MYL12A, CDC42, CYFIP2, ABI1, ARPC1A, PIK3CA, PIK3CG, CYTH1, ARF6, SNX18, TLR6, MYD88, TLR4, IRAK1, IRAK4, TAB2, TAB3, IKBKB, RELA, NOD1, HSP90AA1, KPNA1, KPNA4, RPS3, MAP2K1, MAPK1, MAPK3, MAP2K3, MAP2K6, MAP2K4, MAPK9, JUN, CTNNB1, SKP1, TRADD, BIRC3, CASP8, RIPK3,…	ne	2.6119	1.93643	2.59045	2.1153	1.75034	1.40648	1.64502	1.49194	ne	5.04e-07	3.72e-09	4.74e-08	1.1e-07	1.42e-14	6.98e-09	3.12e-13	6.72e-12
37	Osteoclast differentiation	hsa04380	IStoI,ItoA,NtoI,NtoA,HtoMCLx,BtoMCL,BtoMCL(e),MCL(e)toMCL	0	MAPK1, IFNGR2, MAP3K7, IKBKG, FCGR2B, PPP3CA	GRB2, MAPK3, TNF, RELB, NFKB2, RELA, CYBA, NCF4, JAK1	IFNGR2, TGFBR2, MAP3K7, IKBKG, RAC1, FCGR2A, FCGR2B, PPP3CA	IFNGR2, TGFBR2, MAPK9, FCGR2B, PPP3CA	PIK3CA, TGFBR1, TGFBR2, TRAF6, CHUK, RELB, MAP2K7, MAPK8, FOSB, JUN, JUND, GAB2	CSF1, CSF1R, PIK3CD, PIK3CB, PIK3R3, AKT1, AKT2, IFNG, STAT1, IL1R1, TNFRSF1A, TGFBR1, TNFRSF11A, FYN, CHUK, RELB, TAB1, IKBKB, MAPK11, MAP2K7, MAPK8, RAC1, LILRB2, LILRB4, FCGR3B, SIRPA, SIRPG, TYROBP, LCP2, PPP3CA, SPI1, MITF, CTSK, IFNAR2, TYK2, IRF9, GAB2, FHL2, SQSTM1	MAPK3, PIK3CA, PIK3CD, AKT1, AKT2, IFNGR2, TGFBR1, TGFBR2, FYN, MAP3K14, TAB2, IKBKB, NFATC1, MAP2K7, MAPK8, MAPK9, LILRB2, LILRB1, FCGR2B, TYROBP, SPI1, IFNAR2, TYK2, IRF9, GAB2, CYLD	CSF1, CSF1R, PIK3CB, PIK3R3, IFNG, IFNGR1, IL1R1, TNF, TNFRSF1A, TNFSF11, TNFRSF11A, TNFRSF11B, TRAF2, LCK, CHUK, RELB, NFKB2, NFKBIA, MAPK11, MAPK12, FOS, FOSL2, RAC1, TEC, LILRB4, SIRPA, SIRPG, TYROBP, LCP2, PPP3CA, CAMK4, MITF, CTSK, PPARG, SOCS1, SOCS3, FHL2, SQSTM1	0	GRB2, MAPK3, TRAF2, LCK, RELB, NFKB2, RELA, SPI1	PIK3R1, FYN, MAP3K14, MAP3K7, IKBKG, IKBKB, BTK, LILRB1, FCGR2B, PLCG2, PPP3CA, TYK2	GRB2, TNF, TRAF2, LCK, FYN, RELB, NFKB2, RELA, MAPK13, JUNB, SIRPG, SPI1	PIK3CD, PIK3R1, TRAF2, FYN, MAP3K14, NFKB2, IKBKB, MAPK13, JUN, JUND, BTK, LILRB1, SIRPG, SPI1, IFNAR2, STAT2, SOCS1	CSF1R, GRB2, PIK3CB, IL1A, IL1B, TNFRSF1A, TGFB1, TGFB2, FYN, IKBKG, IKBKB, MAPK13, MAPK14, CYBA, NCF2, NCF1, LILRB2, LILRB1, LILRA1, SIRPG, SIRPB1, TYROBP, LCP2, CAMK4, SPI1, MITF, ITGB3, TYK2, STAT2, FHL2	GRB2, MAPK1, PIK3R2, IL1A, TNF, TGFB2, TNFRSF11B, NFKBIA, NFKB1, NFATC2, MAP2K1, MAP2K6, MAPK13, MAPK14, FOS, FOSB, FOSL2, FOSL1, JUN, JUND, JUNB, CYBA, BTK, SIRPB1, SYK, PPP3CB, PPP3CC, PPP3R1, PPP3R2, CREB1, CALCR, ITGB3, IFNAR1, JAK1	CSF1, PIK3R1, PIK3R2, PIK3R3, IFNGR1, IL1A, TNF, TGFB2, TNFSF11, TNFRSF11B, NFKB2, NFKBIA, NFKB1, MAPK12, MAPK13, MAPK14, FOS, FOSB, FOSL2, FOSL1, JUN, JUNB, TEC, LCP2, PPP3CB, PPP3R2, CALCR, SOCS1, SOCS3	GRB2, MAPK1, MAPK3, PIK3CA, IFNGR2, IL1A, TGFBR2, MAP3K14, TAB2, IKBKB, RELA, NFATC2, MAP2K1, MAP2K6, MAPK9, JUN, JUND, NCF4, BTK, LILRB1, FCGR2B, TREM2, SYK, BLNK, PLCG2, PPP3CC, CREB1, ITGB3, IFNAR1, IFNAR2, JAK1, STAT2, CYLD	ne	2.24029	1.5165	2.27886	1.45147	1.43307	1.51836	1.60007	1.53994	ne	5.6e-07	4.2e-06	8.2e-07	0.000116	1.35e-09	1.83e-13	2.81e-08	8.49e-11
38	Protein processing in endoplasmic reticulum	hsa04141	IStoI,ItoA,NtoI,NtoA,HtoMCLx,BtoMCL,BtoMCL(e),MCL(e)toMCL	0	UBXN4, HSPA8, HSP90AA1, HSPH1, NGLY1, MAP3K5, UBE2J2, CUL1, SKP1	SEC61G, DAD1, SEC23B, SEC24B, UGGT1, SSR2, TRAM1, UBXN1, UBXN2A, UBXN6, RAD23B, DDIT3, UBE2J1, RNF5	CKAP4, MAN1A2, DNAJB12, HSPH1, EIF2AK1, BCL2, UBE2D2, CUL1, SKP1	SEC61G, DAD1, SEC23B, SEC23A, SEC24B, SSR1, TRAM1, YOD1, NFE2L2, BCL2, MAPK9, SKP1	SEC61A2, SEC61G, SEC62, CKAP4, HSPA5, DNAJB11, HSP90B1, LMAN1, SAR1A, SEC24B, SEC24A, ERLEC1, DERL2, UBXN4, DNAJA1, DNAJB12, HSP90AA1, HSP90AB1, BAG1, PLAA, RAD23A, UBQLN4, ATXN3, EIF2AK2, NFE2L2, DDIT3, ATF6, MAP2K7, MAPK8, UBE2G1, RNF185, HERPUD1, UBE2D4, UBE2D3, SKP1	SEC61A2, CKAP4, RRBP1, HYOU1, DNAJC3, GANAB, PRKCSH, CALR, MAN1C1, SEC31B, SEC23B, SEC24D, EDEM3, P4HB, OS9, ERLEC1, UBXN2A, UBXN8, NPLOC4, HSPA4L, RAD23A, EIF2AK1, EIF2AK2, NFE2L2, BCL2, ERN1, MAP2K7, MAPK8, BAX, UBE2G2, STUB1, UBE2D1, FBXO6	SEC62, RPN1, CKAP4, GANAB, PRKCSH, SEC31B, SEC23B, SEC24B, OS9, BCAP31, UBXN2A, NSFL1C, NPLOC4, RAD23B, NGLY1, EIF2AK1, BCL2, MAP3K5, MAP2K7, MAPK8, MAPK9, CAPN2, UBE2G2, STUB1, UBE2D1	HYOU1, DNAJC3, GANAB, CANX, MAN1A2, MAN1C1, SEC24D, UGGT2, EDEM3, P4HB, PDIA4, SSR4, UBXN8, HSPA1B, HSPA4L, RAD23A, EIF2AK2, NFE2L2, DDIT3, MBTPS2, XBP1, ERN1, TRAF2, BAX, SYVN1, UBE2D1	0	MAN1B1, SEC24C, UGGT1, UBXN1, UBXN2A, UBXN6, NSFL1C, NPLOC4, DNAJB2, TRAF2, BAX, UBE2J1	SEC61A1, RPN2, DDOST, HSPA5, DNAJB11, SAR1A, EDEM1, VCP, DNAJA2, DNAJB12, HSP90AA1, HSPH1, NGLY1, UBE4B, EIF2AK1, MAP3K5, BAX, CAPN1, UBE2J2, SYVN1, CUL1	SIL1, MAN1B1, PREB, UGGT1, TXNDC5, UBXN1, UBXN6, DNAJB2, RAD23B, RAD23A, XBP1, TRAF2, UBE2J1	SEC61A1, DDOST, SIL1, PRKCSH, CALR, MAN1C1, MAN1B1, PREB, SAR1A, TXNDC5, DNAJB2, DNAJB12, RAD23A, ATF4, XBP1, TRAF2, MAP3K5, BAX, CAPN1, UBE2G2, SYVN1	RPN2, DAD1, MOGS, PDIA3, MAN1C1, LMAN2, PREB, EDEM3, P4HB, PDIA4, ERP29, SSR2, SSR4, BCAP31, DERL3, VCP, HSPA8, HSPA1A, HSPA1L, EIF2AK1, XBP1, ERN1, MAP3K5, CAPN1, CAPN2, UBE2J1, RNF5, RBX1	SEC61G, DAD1, DDOST, STT3A, HSPA5, DNAJC10, HSP90B1, PDIA3, LMAN2, PREB, SAR1B, SEC23A, UGGT1, EDEM1, EDEM2, PDIA4, PDIA6, ERP29, SSR2, SSR4, DERL2, UBXN1, VCP, HSPA8, HSPA1A, HSPA2, HSPA1L, HSPA1B, HSPA6, DNAJA1, DNAJA2, DNAJB1, DNAJB2, DNAJC5, DNAJC5B, HSP90AA1, HSPH1, BAG2, HSPBP1, RAD23B, UBQLN1, UBQLN2, EIF2AK3, PPP1R15A, WFS1, MBTPS2, CAPN1, UBE2J1, UBE2G1, AMFR, UBE2D2, UBE2D3, RBX1, SKP1,…	SEC61G, DDOST, HSPA5, DNAJC10, CANX, PDIA3, LMAN2, SAR1B, UGGT2, UGGT1, PDIA4, PDIA6, SSR4, DERL3, VCP, HSPA8, HSPA1A, HSPA2, HSPA1L, HSPA1B, HSPA6, DNAJA1, DNAJB1, DNAJC5B, HSPH1, BAG2, HSPBP1, UBQLN1, UBQLN2, EIF2AK3, PPP1R15A, DDIT3, WFS1, MBTPS2, XBP1, SYVN1, FBXO2	SEC62, RPN1, DAD1, DDOST, CKAP4, DNAJC10, PRKCSH, PDIA3, LMAN2, SEC31A, SEC23A, SEC24B, EDEM1, EDEM2, SSR2, BCAP31, DERL2, UBXN1, UBXN6, NSFL1C, SVIP, VCP, HSPA8, HSPA1L, DNAJA1, DNAJA2, DNAJB2, DNAJC5, HSP90AA1, BAG1, PLAA, RAD23B, UBQLN2, NGLY1, UBE4B, EIF2AK1, EIF2AK3, BCL2, ATF6B, MAP3K5, MAPK9, CAPN1, CAPN2, UBE2J1, UBE2J2, UBE2G1, AMFR, UBE2D4, UBE2D2, UBE2D3, RBX1, CUL1, SKP1, FBXO2	ne	2.56729	1.93094	1.91509	1.66333	1.64224	1.39834	1.378	1.32561	ne	7.96e-07	1.9e-07	1.6e-06	1.28e-05	2.58e-14	3.85e-29	4.39e-20	1.04e-13
39	Hepatocellular carcinoma	hsa05225	IStoI,ItoA,NtoI,NtoA,HtoMCLx,BtoMCL,BtoMCL(e),MCL(e)toMCL	0	PRKCB, KRAS, NRAS, MAPK1, ACTL6A, PHF10, SMARCE1	GRB2, MAP2K2, MAPK3, PTEN, BAD, BCL2L1, SMAD2, FRAT1, FRAT2, CTNNB1, CSNK1A1, GSTO1, TXNRD1, ACTG1, SMARCB1, SMARCC1	PRKCB, GADD45A, CCND1, TGFBR2, FZD2, DVL3, AXIN2, NQO1, ACTL6A, SMARCE1	PRKCB, KRAS, PTEN, GADD45A, CCND1, TGFBR2, SMAD2, SMAD4, WNT3, FZD2, CTNNB1, CSNK1A1, NFE2L2, NQO1, GSTO1, GSTP1, TXNRD1, ACTL6A, SMARCE1, SMARCB1, SMARCC1, ARID2	PRKCB, SHC3, KRAS, NRAS, BRAF, PIK3CA, RPS6KB1, POLK, CDKN2A, CCND1, TGFBR1, TGFBR2, SMAD4, WNT3, FZD3, FZD5, DVL3, AXIN2, APC, CTNNB1, NFE2L2, GSTA4, ACTL6A, SMARCD1, PHF10, ARID1B, SMARCE1, SMARCC1, SMARCA4, BRD7	TGFA, PLCG1, ELK1, HRAS, NRAS, ARAF, PIK3CD, PIK3CB, PIK3R3, AKT1, AKT2, E2F3, GADD45A, BAX, DDB2, POLK, CDK4, CCND1, TGFBR1, WNT3, FZD7, FZD2, FZD10, LRP6, TCF7, TCF7L2, LEF1, KEAP1, NFE2L2, HMOX1, NQO1, GSTO2, GSTM4, MGST1, MGST3, GSTM5, MGST2, TXNRD1, TXNRD3, ACTB, ACTL6A, SMARCD1, ARID1A, SMARCB1, SMARCC1, SMARCC2, PBRM1, BRD7	PLCG1, PRKCB, HRAS, NRAS, ARAF, RAF1, MAPK3, PIK3CA, PIK3CD, AKT1, AKT2, RPS6KB2, BAD, TP53, DDB2, POLK, CCND1, TGFBR1, TGFBR2, SMAD2, SMAD3, WNT3, WNT16, LRP6, CTNNB1, TCF7, LEF1, HMOX1, NQO1, GSTO2, GSTM4, MGST1, MGST3, MGST2, ACTB, ACTL6A, SMARCD1, ARID1A, SMARCE1, SMARCB1, SMARCC2	TGFA, EGFR, PRKCA, ELK1, MAP2K2, PIK3CB, PIK3R3, BCL2L1, E2F1, E2F2, E2F3, TERT, CDKN1A, GADD45A, GADD45G, BAX, CDK4, CDK6, WNT5B, WNT11, FZD7, FZD3, FZD4, FZD5, FZD6, FRAT2, TCF7L1, TCF7L2, KEAP1, NFE2L2, GSTA4, GSTO2, GSTM3, TXNRD3, MET, ACTG1, SMARCD3, PBRM1	0	GRB2, MAP2K2, MAPK3, BCL2L1, BAX, ACTG1, SMARCD3, SMARCB1, SMARCC1	PLCG1, PLCG2, PRKCB, ELK1, PIK3R1, RPS6KB1, BAX, POLK, SMARCD2, PHF10, SMARCE1	PRKCA, SHC1, GRB2, MAP2K2, BCL2L1, CDK6, TGFB3, ACTG1, SMARCD3	PLCG1, PRKCA, ELK1, SHC1, ARAF, PIK3CD, PIK3R1, MTOR, RPS6KB2, BAX, CDK6, TGFB3, SMARCD2, SMARCD3, SMARCC2	TGFA, IGF1R, PRKCA, GRB2, PIK3CB, BCL2L1, CDK6, TGFB1, TGFB2, LEF1, KEAP1, MGST1, MGST3, MGST2, GSTO1, HGF, ACTG1, ACTB, SMARCD3, DPF3, SMARCA2	PRKCA, SHC3, GRB2, BRAF, MAP2K1, MAPK1, PIK3R2, PTEN, BCL2L1, CDKN1A, GADD45B, GADD45G, CDK6, TGFB2, TGFB3, SMAD3, SMAD4, WNT2, WNT8A, WNT8B, LRP5, FRAT1, GSK3B, CSNK1A1, GSTA4, GSTT1, GSTA1, MET, SMARCD2, DPF1, DPF3, ARID1B, SMARCA2	TGFA, EGFR, PRKCA, BRAF, PIK3R1, PIK3R2, PIK3R3, PTEN, BCL2L1, E2F1, E2F3, TERT, CDKN1A, GADD45B, GADD45G, CDK6, TGFB2, WNT11, FZD3, FZD4, FZD5, FZD6, FRAT2, CSNK1A1, KEAP1, GSTA4, GSTT1, GSTA1, MET, ACTG1, SMARCD2, SMARCD3, DPF3, SMARCA4	PLCG2, PRKCB, PRKCG, SHC1, GRB2, SOS2, ARAF, MAP2K1, MAPK1, MAPK3, PIK3CA, MTOR, RPS6KB2, BAD, TP53, DDB2, POLK, CCND1, TGFBR2, SMAD2, SMAD3, SMAD4, WNT8B, WNT16, FZD8, DVL3, FRAT1, GSK3B, AXIN1, APC, CTNNB1, GSTM4, HGF, SMARCD1, ARID1B, SMARCE1, SMARCC2, SMARCA2	ne	1.87453	1.42752	1.58503	1.78724	1.27404	1.23348	1.59747	1.20685	ne	8.37e-07	7.36e-10	1.61e-05	1.7e-14	5.45e-11	1.24e-08	3.98e-19	2.78e-14
40	Acute myeloid leukemia	hsa05221	IStoI,ItoA,NtoI,NtoA,HtoMCLx,BtoMCL,BtoMCL(e),MCL(e)toMCL	0	IKBKG, NRAS, KRAS, MAPK1, DUSP6	RELA, BAD, GRB2, MAP2K2, MAPK3	IKBKG, RUNX1, DUSP6, CCND1	KRAS, JUP, CCND1	PIK3CA, CHUK, RPS6KB1, NRAS, KRAS, BRAF, PIM1, PER2, CCND1, PPARD	KIT, FLT3, PIK3CD, PIK3CB, PIK3R3, AKT1, AKT2, CHUK, IKBKB, EIF4EBP1, HRAS, NRAS, ARAF, CSF1R, RUNX1T1, CEBPA, SPI1, CD14, ITGAM, TCF7, TCF7L2, LEF1, CCND1, PPARD	PIK3CA, PIK3CD, AKT1, AKT2, IKBKB, BAD, RPS6KB2, HRAS, NRAS, ARAF, RAF1, MAPK3, PIM1, PIM2, SPI1, ITGAM, TCF7, LEF1, CCND1, PPARD	KIT, FLT3, PIK3CB, PIK3R3, CHUK, EIF4EBP1, MAP2K2, CSF1R, MPO, RUNX1T1, CEBPA, PER2, CD14, CEBPE, CCNA2, DUSP6, TCF7L1, TCF7L2	0	RELA, GRB2, MAP2K2, MAPK3, PIM2, RARA, CEBPA, SPI1	PIK3R1, IKBKB, IKBKG, RPS6KB1, STAT5A, RUNX1, DUSP6	RELA, GRB2, MAP2K2, STAT5A, STAT5B, CEBPA, SPI1	PIK3CD, PIK3R1, IKBKB, MTOR, RPS6KB2, ARAF, STAT5A, STAT5B, PIM2, SPI1, DUSP6, PPARD	FLT3, PIK3CB, IKBKB, IKBKG, GRB2, STAT5A, STAT5B, CSF1R, CEBPA, SPI1, CD14, ITGAM, DUSP6, LEF1	PIK3R2, NFKB1, GRB2, BRAF, MAP2K1, MAPK1, STAT3, STAT5A, STAT5B, PER2, BCL2A1, DUSP6	PIK3R1, PIK3R2, PIK3R3, NFKB1, BRAF, STAT3, STAT5A, CEBPA, PER2, CEBPE, BCL2A1, CCNA2, DUSP6	PIK3CA, IKBKB, RELA, BAD, MTOR, RPS6KB2, GRB2, SOS2, ARAF, MAP2K1, MAPK1, MAPK3, STAT3, PIM1, PIM2, CCND1	ne	3.819	1.59086	2.30097	1.8168	1.50335	1.37463	1.76247	1.3538	ne	9.17e-07	3.92e-05	3.59e-08	1.91e-05	3.14e-08	1.41e-07	9.5e-09	1.12e-09
41	Long-term depression	hsa04730	IStoI,ItoA,NtoI,NtoA,HtoMCLx,BtoMCL,BtoMCL(e),MCL(e)toMCL	0	PPP2CB, KRAS, NRAS, MAPK1, PRKCB	MAP2K2, MAPK3, GNAI2, GNA12	PPP2CB, PRKCB, LYN, ITPR2	PPP2CB, KRAS, PRKCB, LYN, ITPR2	PPP1R17, PPP2CA, KRAS, NRAS, BRAF, GNA12, GNA13, PRKCB, LYN, IGF1	PPP1R17, PPP2R1A, PPP2CB, HRAS, NRAS, ARAF, GNAI1, GNAI2, GNAS, PLA2G4A, PLA2G4C, GNA11, PLCB2, PLCB4, GRIA3, RYR1, IGF1	PPP1R17, PPP2R1A, PPP2CB, HRAS, NRAS, ARAF, RAF1, MAPK3, GNAI2, GNAO1, GNAS, PLA2G4A, PRKCB, PLCB2, CACNA1A	GUCY1A2, PPP2CB, MAP2K2, GNAI1, PLA2G4A, PLA2G4C, PLA2G4F, PRKCA, GNA11, PLCB1, PLCB4, ITPR3, RYR1, IGF1	0	PPP2R1A, MAP2K2, MAPK3, GNAI2	JMJD7-PLA2G4B, PRKCB, ITPR3, CRHR1	MAP2K2, GNAI2, PRKCA	ARAF, JMJD7-PLA2G4B, PRKCA, GNA11, ITPR3	PRKG1, GNAI1, GNAI2, GNAO1, GNAZ, PLA2G4A, JMJD7-PLA2G4B, PRKCA, GNAQ, PLCB2, PLCB3, PLCB4, IGF1R	PPP2R1B, PPP2CA, BRAF, MAP2K1, MAPK1, GRID2, GNAI3, GNA13, PRKCA, PLCB3	PPP2R1B, PPP2CA, BRAF, GNA13, PRKCA, PLCB3	NOS1, PRKG2, ARAF, MAP2K1, MAPK1, MAPK3, GRM1, GNAI2, GNAO1, GNA12, GNA13, PRKCB, PRKCG, LYN, CACNA1A, ITPR1	ne	3.05418	1.22515	1.69146	1.39915	1.66426	1.19095	1.29561	1.37989	ne	1.49e-06	0.0333	0.00486	0.00593	0.000339	0.000311	1.52e-05	0.000106
42	MAPK signaling pathway	hsa04010	IStoI,ItoA,NtoI,NtoA,HtoMCLx,BtoMCL,BtoMCL(e),MCL(e)toMCL	0	CACNA1B, PRKCB, PPP3CA, RASA2, VEGFB, KRAS, NRAS, MAPK1, STK3, MAP3K5, MAP3K7, DUSP6, HSPA8, IKBKG	GNA12, EFNA4, GRB2, MAP2K2, LAMTOR3, MAPK3, ELK4, STMN1, TNF, MYD88, IRAK4, ECSIT, PAK2, MAP3K11, MAP3K3, TAOK1, DDIT3, PPM1A, MAP2K5, NFKB2, RELA, RELB	PRKCB, PPP3CA, RPS6KA2, TGFBR2, RAC1, GADD45A, PAK2, MAP3K7, DUSP6, IKBKG	CACNB3, PRKCB, PPP3CA, KRAS, LAMTOR3, RPS6KA2, STMN1, TGFBR2, MYD88, GADD45A, PAK1, MAPK9, PPM1A, MAP2K5	CACNA1C, CACNA1D, CACNA1F, CACNB3, PRKCB, GNA12, RASGRF1, RAPGEF2, NF1, FGF20, NTF3, IGF1, ERBB4, FLT1, KRAS, NRAS, RRAS2, BRAF, LAMTOR3, RPS6KA2, ELK4, STMN1, TGFBR1, TGFBR2, CASP3, TRAF6, MAP4K3, MAP4K4, PAK2, STK4, MAP3K2, MAP2K4, MAP2K7, MAPK8IP1, MAPK8IP3, MAPK8, MAPKAPK5, JUN, JUND, ATF2, DDIT3, DUSP8, DUSP5, DUSP10, MECOM, CHUK, RELB	CACNA1D, CACNA2D3, GNG12, PPP3CA, RASGRF1, RASGRP2, RASA1, TGFA, EREG, FGF7, IGF1, PDGFA, PDGFB, PDGFC, CSF1, KITLG, FLT3LG, VEGFA, ANGPT1, ANGPT2, EFNA1, EFNA2, EFNA5, ERBB3, PDGFRA, PDGFRB, CSF1R, KIT, FLT3, FLT1, FLT4, KDR, HRAS, NRAS, RRAS, MRAS, ARAF, MKNK1, RPS6KA1, RPS6KA2, ELK1, MAPT, STMN1, PLA2G4A, PLA2G4C, TNFRSF1A, IL1R1, IL1RAP, TGFBR1, FASLG, FAS, CD14, RAC1, RAC3, GADD45A, TAB1, MA…	CACNA1A, PRKCB, GNG12, RASGRF1, RASGRP2, RAPGEF2, RASA1, FGF7, FLT3LG, EFNA5, FLT1, HRAS, NRAS, ARAF, RAF1, MAPK3, MKNK1, RPS6KA2, PLA2G4A, IL1RAP, TGFBR1, TGFBR2, RAC3, TRADD, IRAK4, TAB2, MAP4K3, MAP4K1, PAK2, STK4, MAP4K2, MAP3K1, MAP3K5, TAOK3, MAP2K7, MAP2K3, MAPK8IP3, FLNA, ARRB2, MAPK8, MAPK9, MAPKAPK5, MAPKAPK2, CDC25B, NFATC1, TP53, MAX, AKT1, AKT2, PPP5C, MAPK7, MAP3K14, IKBKB	CACNA1C, CACNA1D, CACNA1H, CACNA2D1, CACNA2D3, PRKACA, PRKCA, GNG12, PPP3CA, RASGRF2, RASGRP1, TGFA, FGF19, FGF21, NGF, IGF1, PDGFA, PDGFB, PDGFC, CSF1, KITLG, VEGFA, ANGPT1, EFNA1, EGFR, ERBB3, FGFR1, FGFR2, INSR, PDGFRA, PDGFRB, CSF1R, KIT, FLT3, FLT4, KDR, MET, TEK, EPHA2, RRAS, MRAS, MAP2K2, RPS6KA1, ELK1, FOS, MAPT, STMN1, PLA2G4A, PLA2G4C, PLA2G4F, TNF, TNFRSF1A, IL1R1, FASLG, FAS, CD14, RA…	0	EFNA4, GRB2, MAP2K2, MAPK3, MKNK2, TRAF2, MAP4K1, MAP3K11, PPM1A, PTPN7, NFKB2, RELA, RELB	CACNA1B, PRKCB, PPP3CA, RASGRP2, NF1, VEGFB, PDGFRA, PDGFRB, MKNK1, MKNK2, ELK1, SRF, JMJD7-PLA2G4B, CDC42, MAP3K2, MAP3K6, MAP3K5, MAP3K7, MAPKAPK5, RPS6KA4, DUSP6, PPM1B, MAP3K14, IKBKB, IKBKG	PRKCA, RASGRP3, FLT3LG, GRB2, MAP2K2, MKNK2, TNF, TGFB3, RAC2, TRAF2, MAP4K1, MAP3K8, MAP3K11, MAP3K3, TAOK2, MAPK13, PTPN7, NFKB2, RELA, RELB	PRKCA, RASGRP2, RASGRP3, NF1, RAP1B, FLT3LG, VEGFB, PDGFRB, FLT4, ARAF, MKNK1, MKNK2, RPS6KA1, ATF4, ELK1, SRF, JMJD7-PLA2G4B, TGFB3, RAC2, CDC42, TRAF2, IRAK1, MAP4K1, MAP4K2, MAP3K8, MAP3K11, MAP3K2, MAP3K6, MAP3K5, TAOK2, MAPK13, MAPKAPK2, RPS6KA4, JUN, JUND, PTPN7, DUSP6, MAP3K14, IKBKB, NFKB2	PRKACB, PRKCA, RASGRF2, RASGRP1, RASGRP2, RASGRP3, RASGRP4, RAP1A, RAP1B, EGF, TGFA, EREG, PDGFB, PDGFC, KITLG, FLT3LG, VEGFC, HGF, ANGPT1, IGF1R, CSF1R, FLT3, GRB2, RRAS, RPS6KA1, PLA2G4A, JMJD7-PLA2G4B, IL1A, IL1B, TGFB1, TGFB2, TNFRSF1A, CD14, RAC2, TRADD, DAXX, MAP4K2, MAP3K6, MAP3K5, TAOK3, MAP2K3, FLNA, FLNB, CRK, CRKL, ARRB1, ARRB2, MAPK13, MAPK14, MAPKAPK3, RPS6KA4, NFATC3, MAX, MEF2C, HS…	CACNA1E, CACNA1H, CACNB1, CACNG1, CACNG8, PRKACB, PRKCA, PPP3CB, PPP3CC, PPP3R1, PPP3R2, RASGRP1, RASGRP3, NF1, RASA2, EGF, FGF1, FGF23, NTF4, PDGFD, EFNA3, ERBB2, FGFR4, NTRK1, MET, GRB2, BRAF, MAP2K1, MAPK1, MKNK2, RPS6KA6, SRF, FOS, TNF, IL1A, TGFB2, TGFB3, CDC42, IRAK1, GADD45B, GADD45G, MAP4K4, MAP3K8, MAP3K1, MAP3K2, MAP3K3, MAP3K13, MAP2K4, MAP2K6, CRK, CRKL, MAPK13, MAPK14, NFATC3, JUN, J…	CACNA1H, CACNB1, CACNG8, PRKACB, PRKCA, PPP3CB, PPP3R2, RASGRP1, RASGRP3, NF1, TGFA, FGF23, BDNF, PDGFD, CSF1, VEGFA, EFNA3, EGFR, ERBB2, FGFR1, FGFR4, MET, EPHA2, MRAS, BRAF, MKNK2, RPS6KA6, SRF, FOS, TNF, IL1A, TGFB2, FAS, CASP3, GADD45B, GADD45G, MAP3K8, FLNB, CRKL, ARRB1, MAPK12, MAPK13, MAPK14, RPS6KA5, NFATC3, JUN, ATF2, DDIT3, MEF2C, PPM1A, PTPN7, DUSP1, DUSP4, DUSP2, DUSP16, DUSP6, DUSP10…	CACNA1A, CACNA1E, CACNG1, CACNG8, PRKCB, PRKCG, GNA12, PPP3CC, RASGRP2, RAPGEF2, FGF1, FGF5, NTF4, FLT3LG, HGF, ERBB4, NTRK1, GRB2, SOS2, RRAS2, ARAF, MAP2K1, MAPK1, MAPK3, RPS6KA3, RPS6KA2, IL1A, TGFBR2, CDC42, TRADD, MYD88, IRAK1, IRAK4, TAB2, MAP4K4, MAP4K1, PAK2, STK4, MAP4K2, MAP3K8, MAP3K1, MAP3K2, MAP3K3, MAP3K5, MAP3K4, TAOK3, MAP2K4, MAP2K3, MAP2K6, FLNA, MAPK9, MAPKAPK5, MAPKAPK2, CDC25…	ne	1.82621	1.4346	1.44484	1.50589	1.58643	1.3451	1.47561	1.41182	ne	1.88e-06	1.01e-08	1.98e-05	2.31e-11	1.79e-21	2.15e-22	8.04e-27	4.25e-23
43	Human immunodeficiency virus 1 infection	hsa05170	IStoI,ItoA,NtoI,NtoA,HtoMCLx,BtoMCL,BtoMCL(e),MCL(e)toMCL	0	BTRC, SKP1, CUL1, KRAS, NRAS, MAPK1, CALM2, PPP3CA, PRKCB, MAP3K7, IKBKG, AP1S2	GNAI2, RELA, BAD, MAP2K2, MAPK3, CALM3, GNG10, PAK2, TNF, BCL2L1, MYD88, IRAK4, APOBEC3F, APOBEC3G, TRIM5, CASP8, BID, TAPBP, AP1S1, CUL4B	BTRC, SKP1, CUL1, ITPR2, PPP3CA, PRKCB, GNG2, GNG11, RAC1, PAK2, MAP3K7, IKBKG, IFNA8, APOBEC3H, BCL2, CYCS, AP1S2, B2M	SKP1, CXCR4, KRAS, ITPR2, PPP3CA, PRKCB, GNG2, GNG10, GNG11, PAK1, MYD88, MAPK9, APOBEC3H, APOBEC3F, APOBEC3G, TRIM5, CASP8, BID, BCL2, CYCS, AP1S1, AP1S2, CUL4B	SKP1, CXCR4, PIK3CA, RPS6KB1, JUN, KRAS, NRAS, PRKCB, GNG2, PAK2, CFL2, TRAF6, CHUK, IFNA8, IFNA17, MAPK8, TBK1, APOBEC3H, MAP2K7, CASP8, CYCS, CASP3, AP1G1, AP1S3, CUL5, RNF7, ATR, CHEK1	CD4, CCR5, GNAI1, GNAI2, PIK3CD, PIK3CB, PIK3R3, PTK2B, PXN, AKT1, AKT2, HRAS, NRAS, GNA11, PLCG1, CALML4, PPP3CA, GNB2, GNG2, GNG4, GNG12, RAC1, RAC3, PAK1, CFL1, TLR2, TLR4, TAB1, CHUK, IKBKB, MAPK11, MAPK8, TBK1, IRF3, APOBEC3B, SAMHD1, TRIM5, TNFRSF1A, TRAF5, MAP2K7, FASLG, FAS, CASP8, BAX, BCL2, CD3E, CD3G, CD3D, CD247, TAPBP, CALR, AP1G2, AP1M1, AP1M2, AP1S1, AP1S3, B2M, CHEK1, CDK1	GNAI2, GNAO1, PIK3CA, PIK3CD, PTK2B, AKT1, AKT2, RPS6KB2, BAD, HRAS, NRAS, RAF1, MAPK3, PLCG1, CALM2, NFATC1, PRKCB, GNG2, GNG11, GNG12, GNGT1, RAC3, PAK2, CFL1, TLR2, TLR4, IRAK4, TAB2, IKBKB, IFNA2, IFNA10, MAPK8, MAPK9, TBK1, IRF3, APOBEC3C, TRIM5, TRADD, MAP2K3, MAP2K7, CASP8, BCL2, CASP9, TAPBP, AP1G2, AP1M1, AP1S1, AP1S3, B2M, CUL4B, ATR	CD4, BTRC, CCR5, GNAI1, PIK3CB, PIK3R3, PXN, FOS, MAP2K2, GNA11, ITPR3, CALML4, PPP3CA, PRKCA, GNG4, GNG12, RAC1, RAC3, PAK6, LIMK1, TNF, TNFRSF1B, BCL2L1, CHUK, NFKBIA, MAPK11, MAPK12, APOBEC3B, SAMHD1, BST2, TNFRSF1A, TRAF2, FASLG, FAS, FADD, BID, BAX, CASP3, CD3E, CD3G, CD3D, CD247, TAP1, AP1M2, AP1S1, CUL5, CUL4A, CHEK1, CDC25C, WEE1, CCNB1, CCNB2, CDK1	0	GNAI2, RELA, MAP2K2, MAPK3, CALM3, CFL1, BCL2L1, TRAF2, BAX, CD3E, AP1S1	BTRC, CUL1, PIK3R1, RPS6KB1, PLCG1, PLCG2, ITPR3, PPP3CA, PRKCB, TNFRSF1B, MAP3K7, IKBKB, IKBKG, BST2, TRAF5, BAX, TAP2, AP1M1, B2M, DDB1	GNAI2, PTK2B, RELA, MAP2K2, CALM3, PRKCA, RAC2, CFL1, TNF, BCL2L1, MAPK13, IRF3, RIPK1, TRAF2, CD3E, TAPBP, AP1S1	PIK3CD, PIK3R1, PTK2, PTK2B, MTOR, RPS6KB2, JUN, GNA11, PLCG1, ITPR3, PRKCA, GNB2, RAC2, CFL1, TNFRSF1B, IRAK1, IKBKB, MAPK13, IRF3, BST2, RIPK1, TRAF2, BAX, CD3E, CD3D, CD247, TAP2, CALR, HLA-G, AP1M1, DDB1	CD4, RBX1, CCR5, GNAI1, GNAI2, GNAO1, PIK3CB, PTK2, PTK2B, CRK, CRKL, GNAQ, CALM3, NFATC3, PRKCA, GNB2, GNG3, GNG8, GNG11, RAC2, CFL1, TNFRSF1B, BCL2L1, IKBKB, IKBKG, MAPK13, MAPK14, IRF3, APOBEC3D, APOBEC3C, APOBEC3B, SAMHD1, TNFRSF1A, TRADD, MAP2K3, CD3E, CD3G, CD3D, CD247, TAP1, PDIA3, HLA-E, AP1M1, AP1M2, AP1S2	SKP1, RBX1, CXCR4, GNAI3, PIK3R2, PTK2, CRK, CRKL, NFKB1, FOS, JUN, MAP2K1, MAPK1, CALM3, CALM1, PPP3CB, PPP3CC, PPP3R1, PPP3R2, NFATC2, NFATC3, PRKCA, GNB4, GNB5, GNG5, GNG7, GNG13, GNGT2, PAK3, LIMK2, CFL2, TNF, BCL2L1, IRAK1, NFKBIA, MAPK13, MAPK14, APOBEC3F, APOBEC3D, MAP2K6, FADD, BID, CYCS, PDIA3, HLA-E, DDB1, ATM, CCNB1, CCNB2	PIK3R1, PIK3R2, PIK3R3, PTK2, CRKL, NFKB1, FOS, JUN, CALM3, PPP3CB, PPP3R2, NFATC3, PRKCA, GNG5, GNG13, GNGT2, LIMK2, TNF, BCL2L1, NFKBIA, MAPK12, MAPK13, MAPK14, SAMHD1, FAS, FADD, BID, CYCS, CASP3, PDIA3, ATM, CHEK1, CDC25C, WEE1, CCNB1, CCNB2, CDK1	SKP1, CUL1, RBX1, CXCR4, GNAI2, GNAO1, PIK3CA, MTOR, RPS6KB2, RELA, JUN, BAD, MAP2K1, MAPK1, MAPK3, PLCG2, ITPR1, CALM2, CALM1, PPP3CC, NFATC2, PRKCB, PRKCG, GNB5, GNG2, GNG3, GNG7, GNG11, GNGT1, PAK2, CFL2, TLR4, MYD88, IRAK4, IRAK1, TAB2, IKBKB, IFNA2, MAPK9, IRF3, APOBEC3D, APOBEC3C, TRIM5, TRADD, MAP2K3, MAP2K6, CASP8, BCL2, CYCS, CASP9, TAP2, TAPBP, PDIA3, HLA-E, AP1G2, AP1M1, AP1S3, RNF7, C…	ne	2.21911	1.74163	2.40453	2.1481	1.50181	1.35441	1.5436	1.47774	ne	3.22e-06	7.27e-09	2.96e-10	2.88e-09	3.04e-12	4.65e-13	2.88e-17	1.05e-12
44	Toxoplasmosis	hsa05145	IStoI,ItoA,NtoI,NtoA,HtoMCLx,BtoMCL,BtoMCL(e),MCL(e)toMCL	0	IFNGR2, MAP3K7, MAPK1, IKBKG, HSPA8	JAK1, HLA-DOB, HLA-DPA1, HLA-DQA1, HLA-DRB4, MYD88, IRAK4, MAPK3, RELA, TNF, BCL2L1, CASP8, GNAI2, BAD	IFNGR2, MAP3K7, IKBKG, BCL2, CYCS, ALOX5	IFNGR2, MYD88, MAPK9, BCL2, CASP8, CYCS, ALOX5, IL10RA	TRAF6, MAPK8, CHUK, NFKBIB, IL12A, BIRC2, XIAP, LAMC1, CASP8, CASP3, CYCS, PDPK1, ALOX5, IL10, IL10RA	IFNG, STAT1, TAB1, MAPK8, MAPK11, CHUK, IKBKB, NFKBIB, BCL2, TLR4, TLR2, LAMA1, LAMB1, ITGA6, TNFRSF1A, CASP8, GNAI1, GNAI2, PIK3R6, AKT1, AKT2, CD40LG, PPIF, CCR5, ALOX5, IL10RA, TYK2	IFNGR2, IRAK4, TAB2, MAPK3, MAPK8, MAPK9, MAP2K3, IKBKB, IL12A, BCL2, TLR4, TLR2, LAMC1, CASP8, CASP9, GNAI2, GNAO1, PDPK1, AKT1, AKT2, BAD, ALOX5, IL10RA, TYK2	IFNG, IFNGR1, NOS2, SOCS1, MAPK11, MAPK12, CHUK, NFKBIA, TNF, BCL2L1, BIRC7, HSPA1B, LAMA2, LAMA3, LAMB1, LAMB2, ITGA6, LDLR, TNFRSF1A, CASP3, GNAI1, PIK3R6, CD40LG, PPIF, CCR5, IL10	0	HLA-DOB, HLA-DRB4, MAPK3, RELA, BCL2L1, GNAI2	MAP3K7, IKBKB, IKBKG, BIRC3, ITGB1, PDPK1, CD40, TYK2	CIITA, HLA-DOA, HLA-DOB, HLA-DRB4, MAPK13, RELA, TNF, BCL2L1, GNAI2, CD40, TGFB3	CIITA, HLA-DOB, SOCS1, IRAK1, MAPK13, IKBKB, CD40, TGFB3	CIITA, HLA-DOA, HLA-DPB1, HLA-DQA2, HLA-DRB1, HLA-DRB5, MAP2K3, MAPK13, MAPK14, IKBKB, IKBKG, BCL2L1, HSPA8, HSPA1A, HSPA1L, LAMB2, ITGA6, ITGB1, TNFRSF1A, GNAI1, GNAI2, GNAO1, PIK3R5, CD40LG, CCR5, IL10RB, TYK2, TGFB1, TGFB2	JAK1, HLA-DMA, HLA-DMB, HLA-DOA, HLA-DOB, HLA-DPA1, HLA-DPB1, HLA-DQA2, HLA-DQB1, HLA-DRA, HLA-DRB1, IRAK1, MAPK1, MAP2K6, MAPK13, MAPK14, NFKBIA, NFKB1, TNF, BCL2L1, BIRC3, LY96, HSPA8, HSPA1A, HSPA2, HSPA1L, HSPA1B, HSPA6, LAMB2, LAMB3, CYCS, GNAI3, PIK3CG, CD40, IL10RB, STAT3, TGFB2, TGFB3	IFNGR1, HLA-DOA, HLA-DPA1, HLA-DPB1, HLA-DQB1, HLA-DRB1, SOCS1, MAPK12, MAPK13, MAPK14, NFKBIA, NFKB1, TNF, BCL2L1, LY96, HSPA8, HSPA1A, HSPA2, HSPA1L, HSPA1B, HSPA6, LAMA3, LAMB2, LAMB3, CASP3, CYCS, PIK3CG, CD40, IL10, STAT3, TGFB2	IFNGR2, JAK1, CIITA, HLA-DMA, HLA-DMB, HLA-DOA, HLA-DOB, HLA-DPB1, MYD88, IRAK1, IRAK4, TAB2, MAPK1, MAPK3, MAPK9, MAP2K3, MAP2K6, IKBKB, RELA, IL12A, BCL2, BIRC3, TLR4, HSPA8, HSPA1L, LAMA5, LAMC1, CASP8, CYCS, CASP9, GNAI2, GNAO1, PIK3CG, PDPK1, BAD, ALOX5, IL10RA, IL10RB, STAT3	ne	1.93311	1.74474	2.12727	1.15929	1.64876	1.48475	1.75722	1.54827	ne	3.52e-06	2.44e-09	0.00138	2.72e-06	1.92e-10	5.19e-11	2.31e-13	3.81e-06
45	IL-17 signaling pathway	hsa04657	IStoI,ItoA,NtoI,NtoA,HtoMCLx,BtoMCL,BtoMCL(e),MCL(e)toMCL	0	HSP90AA1, MAP3K7, IKBKG, MAPK1, SRSF1	CASP8, RELA, MAPK3, MAPK6, TNF	MAP3K7, IKBKG, SRSF1	CASP8, MAPK9, MAPK6	IL17RB, CASP3, CASP8, TRAF3IP2, TRAF6, FOSB, JUN, JUND, HSP90AA1, HSP90AB1, HSP90B1, TBK1, TAB3, CHUK, MAPK8, MAPK6, TRAF4, MMP13	IL17RA, IL17RB, CASP8, ANAPC5, TBK1, CHUK, IKBKB, MAPK11, MAPK8, MAPK6, CEBPB, TRAF4, TRAF5, CXCL2, CXCL3, CXCL10, CCL2, MMP9, IL17RE, IFNG	IL17RA, TRADD, CASP8, ANAPC5, TBK1, TAB2, IKBKB, MAPK8, MAPK9, MAPK3, MAPK6, MAPK7, MMP1	FADD, CASP3, FOS, CCL17, TNFAIP3, CHUK, NFKBIA, MAPK11, MAPK12, CEBPB, TRAF4, IKBKE, TRAF2, SRSF1, ELAVL1, CXCL2, CXCL10, CCL2, TNF, LCN2, MMP9, IL17RE, IFNG	0	RELA, MAPK3, TRAF2	ANAPC5, HSP90AA1, MAP3K7, IKBKG, IKBKB, TRAF4, TRAF5, SRSF1, ELAVL1	RELA, MAPK13, IKBKE, TRAF2, TNF	JUN, JUND, IKBKB, MAPK13, TRAF2, SRSF1	IL17RA, TRADD, ANAPC5, IKBKG, IKBKB, MAPK13, MAPK14, IKBKE, CXCL1, CXCL2, CXCL5, CXCL8, CCL20, PTGS2, S100A8, S100A9, LCN2, IL1B	IL25, FADD, TRAF3IP2, NFKB1, FOS, FOSB, JUN, JUND, FOSL1, IL17A, IL17RC, HSP90AA1, HSP90B1, TAB3, NFKBIA, MAPK13, MAPK14, MAPK1, MAPK15, USP25, GSK3B, IL6, TNF, CSF3, MUC5AC, MUC5B, S100A7A, S100A8, S100A9, LCN2, MMP13	FADD, CASP3, NFKB1, FOS, FOSB, JUN, FOSL1, IL17RC, TNFAIP3, NFKBIA, MAPK12, MAPK13, MAPK14, IKBKE, IL6, TNF, MUC5AC, MUC5B, LCN2, MMP13	IL25, TRADD, CASP8, RELA, JUN, JUND, IL17A, TRAF3, ANAPC5, HSP90AA1, TAB2, TAB3, IKBKB, MAPK9, MAPK1, MAPK3, MAPK7, GSK3B, CSF3, MUC5B, MMP1, MMP3	ne	1.73033	1.36651	1.23209	0.802588	1.66029	1.43379	1.29764	1.31923	ne	3.67e-06	5.77e-09	2.61e-06	0.00198	8.6e-15	8.35e-09	1.13e-12	3.42e-12
46	Epstein-Barr virus infection	hsa05169	IStoI,ItoA,NtoI,NtoA,HtoMCLx,BtoMCL,BtoMCL(e),MCL(e)toMCL	0	MAP3K7, IKBKG, APAF1, PSMC5, SNW1, HDAC2	HLA-DOB, HLA-DPA1, HLA-DQA1, HLA-DRB4, MYD88, IRAK4, RELA, TNF, IRF7, JAK1, OAS1, OAS2, OAS3, ISG15, CASP8, BID, PSMC4, PSMC6, PSMD1, PSMD7, PSMD4, TAPBP, RBPJ, HES1, RELB, NFKB2	MAP3K7, IKBKG, IFNA8, BCL2, CYCS, APAF1, PSMC5, B2M, SNW1, HDAC2, GADD45A, LYN, RAC1, CCND1	MYD88, DDX58, OAS1, OAS2, CASP8, BID, BCL2, CYCS, PSMC4, PSMC6, PSMD7, PSMD4, HDAC2, RBPJ, GADD45A, MAPK9, CD44, LYN, CCND1, CDK2	TRAF6, CHUK, TBK1, IFNA8, IFNA17, EIF2AK2, CASP8, BCL2L11, CYCS, CASP3, PSMC2, PSMC1, PSMC6, PSMC3, PSMD2, PSMD1, PSMD12, PSMD11, PSMD6, PSMD7, PSMD13, PSMD14, SNW1, SIN3A, HDAC2, CIR1, USP7, MDM2, POLK, PIK3CA, RELB, NFKBIB, MAP2K4, MAP2K7, MAPK8, JUN, LYN, CCND1	TLR2, TAB1, CHUK, IKBKB, DDX58, TBK1, IRF7, IRF3, IFNAR2, TYK2, STAT1, IRF9, EIF2AK2, OAS1, OAS3, CXCL10, FAS, CASP8, BCL2, BAX, CD3E, CD3G, CD3D, CD247, PSMC4, PSMC5, PSMD3, ADRM1, TAPBP, CALR, B2M, HDAC2, SAP30, CIR1, RBPJ, GADD45A, DDB2, POLK, TRAF5, PIK3CD, PIK3CB, PIK3R3, AKT1, AKT2, RELB, NFKBIB, MAP2K7, MAPK8, MAPK11, ICAM1, VIM, NEDD4, RAC1, CCND1, CDK4, CDK2, E2F3	TLR2, IRAK4, TAB2, IKBKB, DDX58, TBK1, IRF3, IFNA2, IFNA10, IFNAR2, TYK2, IRF9, OAS1, OAS2, CASP8, BCL2, APAF1, CASP9, PSMC4, PSMC3, PSMC5, PSMD2, PSMD11, PSMD6, PSMD4, ADRM1, TAPBP, B2M, SIN3A, HDAC2, SAP30L, CIR1, FCER2, USP7, TP53, DDB2, POLK, PIK3CA, PIK3CD, AKT1, AKT2, MAP3K14, TRADD, MAP2K7, MAPK8, MAPK9, MAP2K3, VIM, CDKN1B, CCND1, CDK2	CR2, CHUK, NFKBIA, TNF, IKBKE, EIF2AK2, OAS3, CXCL10, ISG15, FAS, FADD, BID, BCL2L11, BAX, CASP3, CD3E, CD3G, CD3D, CD247, TAP1, SAP30, RBPJL, RBPJ, HES1, MDM2, CDKN1A, GADD45A, GADD45G, PIK3CB, PIK3R3, RELB, NFKB2, NFKBIE, TRAF2, MAPK11, MAPK12, ICAM1, TNFAIP3, NEDD4, RAC1, CCND2, CDK4, CDK6, CCNA2, CCNE1, CCNE2, CDK2, E2F1, E2F2, E2F3	0	CD19, HLA-DOB, HLA-DRB4, RELA, IRF7, OAS2, BAX, CD3E, RBPJ, FCER2, RELB, NFKB2, TRAF2	MAP3K7, IKBKB, IKBKG, TYK2, BAX, APAF1, PSMC5, PSMD13, TAP2, B2M, SNW1, HDAC2, CIR1, USP7, POLK, TRAF5, PIK3R1, MAP3K14, CD40, BTK, PLCG2	HLA-DOA, HLA-DOB, HLA-DRB4, RELA, TNF, IKBKE, IRF7, IRF3, OAS2, CD3E, TAPBP, FCER2, RELB, NFKB2, TRAF2, RIPK1, MAPK13, CD40, ITGAL, CDK6	CR2, HLA-DOB, IRAK1, IKBKB, IRF3, IFNAR2, STAT2, BAX, CD3E, CD3D, CD247, PSMC5, PSMD13, PSMD8, TAP2, CALR, HLA-G, FCER2, USP7, PIK3CD, PIK3R1, MAP3K14, NFKB2, TRAF2, RIPK1, MAPK13, JUN, CD40, ITGAL, BTK, CCND2, CCND3, CDK6	HLA-DOA, HLA-DPB1, HLA-DQA2, HLA-DRB1, HLA-DRB5, IKBKB, IKBKG, MAVS, IKBKE, IRF3, TYK2, STAT2, OAS2, APAF1, CD3E, CD3G, CD3D, CD247, TAP1, PDIA3, HLA-E, HES1, PIK3CB, TRADD, MAP2K3, MAPK13, MAPK14, ITGAL, CD58, VIM, CCND2, CCND3, CDK6	CR2, CD19, HLA-DMA, HLA-DMB, HLA-DOA, HLA-DOB, HLA-DPA1, HLA-DPB1, HLA-DQA2, HLA-DQB1, HLA-DRA, HLA-DRB1, IRAK1, NFKBIA, NFKB1, TNF, IL6, IFNAR1, JAK1, FADD, BID, CYCS, PSMD1, PSMD8, PDIA3, HLA-E, HDAC1, HES1, CDKN1A, GADD45B, GADD45G, PIK3R2, MAP2K4, MAP2K6, MAPK13, MAPK14, JUN, CD40, CD58, STAT3, SYK, BTK, CCND2, CDK6	CR2, HLA-DOA, HLA-DPA1, HLA-DPB1, HLA-DQB1, HLA-DRB1, NFKBIA, NFKB1, TNF, IL6, IKBKE, FAS, FADD, BID, CYCS, CASP3, PDIA3, HES1, CDKN1A, GADD45B, GADD45G, PIK3R1, PIK3R2, PIK3R3, NFKB2, NFKBIE, MAPK12, MAPK13, MAPK14, JUN, CD40, ITGAL, CD58, ICAM1, TNFAIP3, STAT3, CCND2, CDK6, CCNA2, CCNE1, CCNE2, E2F1, E2F3	HLA-DMA, HLA-DMB, HLA-DOA, HLA-DOB, HLA-DPB1, MYD88, IRAK4, IRAK1, TAB2, IKBKB, RELA, DDX58, TRAF3, IRF3, IFNA2, IFNAR1, IFNAR2, JAK1, STAT2, OAS1, CASP8, BCL2, CYCS, APAF1, CASP9, PSMC4, PSMC3, PSMD2, PSMD1, PSMD11, PSMD6, PSMD7, PSMD13, PSMD4, TAP2, TAPBP, PDIA3, HLA-E, SIN3A, SAP30L, FCER2, USP7, TP53, DDB2, POLK, PIK3CA, MAP3K14, TRADD, MAP2K4, MAPK9, MAP2K3, MAP2K6, JUN, STAT3, LYN, SYK, BTK…	ne	1.86054	2.07696	2.37069	2.13979	1.48247	1.28553	1.67345	1.48653	ne	3.72e-06	1.46e-16	5.39e-12	6.58e-12	5.32e-17	4.37e-12	2.83e-17	2e-12
47	C-type lectin receptor signaling pathway	hsa04625	IStoI,ItoA,NtoI,NtoA,HtoMCLx,BtoMCL,BtoMCL(e),MCL(e)toMCL	0	KRAS, NRAS, CALM2, PPP3CA, MAPK1, IKBKG	LSP1, RELA, RELB, NFKB2, CALM3, MAPK3, PYCARD, CASP8, TNF	ITPR2, PPP3CA, IKBKG, CBLB	LSP1, KRAS, ITPR2, PPP3CA, PYCARD, CASP1, CASP8, MAPK9, CBLB, PAK1	KRAS, NRAS, RRAS2, RELB, IL12A, PTPN11, CHUK, IL10, EGR2, BCL10, CASP8, MAPK8, JUN, CBLB, PIK3CA, MDM2	CLEC7A, LSP1, HRAS, NRAS, MRAS, RRAS, RELB, CHUK, CALML4, PPP3CA, CARD9, CASP8, IKBKB, IL23A, MAPK11, MAPK8, CBLB, FCER1G, CLEC4M, ARHGEF12, PAK1, PLK3, STAT1, IRF9, MAPKAPK2, CLEC4E, PIK3CD, PIK3CB, PIK3R3, AKT1, AKT2	LSP1, HRAS, NRAS, RAF1, IL12A, MAP3K14, CALM2, NFATC1, MAPK3, CASP1, CASP8, IKBKB, MAPK8, MAPK9, CBLB, RHOA, IRF9, CYLD, MAPKAPK2, PIK3CA, PIK3CD, AKT1, AKT2	CLEC7A, MRAS, RRAS, RELB, CHUK, NFKB2, ITPR3, CALML4, PPP3CA, IL10, EGR2, NLRP3, CARD9, BCL10, NFKBIA, TNF, MAPK11, MAPK12, FCER1G, ARHGEF12, PLK3, IKBKE, BCL3, CCL17, CCL22, PIK3CB, PIK3R3, MDM2	0	RELA, RELB, NFKB2, CALM3, PRKCD, MAPK3, BCL3	PTPN11, MAP3K14, PLCG2, ITPR3, PPP3CA, MALT1, IKBKG, IKBKB, CBLB, PIK3R1	RELA, RELB, NFKB2, CALM3, EGR2, PRKCD, TNF, MAPK13, IKBKE, BCL3	MAP3K14, NFKB2, ITPR3, EGR2, PRKCD, MALT1, IKBKB, MAPK13, JUN, STAT2, MAPKAPK2, PIK3CD, PIK3R1	CLEC7A, LSP1, RRAS, IL1B, CALM3, NFATC3, PTGS2, PRKCD, NLRP3, PYCARD, CASP1, IKBKG, IKBKB, MAPK13, MAPK14, FCER1G, ARHGEF12, IKBKE, STAT2, CLEC4E, PIK3CB, CLEC4D, CLEC1B	SYK, CALM3, CALM1, PPP3CB, PPP3CC, PPP3R1, PPP3R2, NFATC2, NFATC3, EGR2, MAPK1, MALT1, NFKBIA, NFKB1, TNF, IL6, MAPK13, MAPK14, JUN, PIK3R2, CLEC4D	MRAS, NFKB2, CALM3, PPP3CB, PPP3R2, NFATC3, IL10, EGR2, NFKBIA, NFKB1, TNF, IL6, MAPK12, MAPK13, MAPK14, JUN, SRC, IKBKE, CCL22, PIK3R1, PIK3R2, PIK3R3	LSP1, RRAS2, RELA, IL12A, SYK, MAP3K14, PLCG2, ITPR1, CALM2, CALM1, PPP3CC, NFATC2, MAPK1, MAPK3, MALT1, CASP8, IKBKB, MAPK9, JUN, CBLB, RHOA, STAT2, CYLD, MAPKAPK2, PIK3CA, CLEC4D, CLEC1B	ne	2.53339	1.67093	1.94267	1.84798	1.62056	1.31716	1.59431	1.45275	ne	6.89e-06	8.78e-07	0.000212	1.2e-06	1.66e-08	3.39e-06	4.71e-10	2.44e-06
48	Apelin signaling pathway	hsa04371	IStoI,ItoA,NtoA,HtoMCLx,BtoMCL,BtoMCL(e),MCL(e)toMCL	0	ADCY7, CALM2, KRAS, NRAS, MAPK1, PIK3R4, PRKAA1, KLF2	GNAI2, GNG10, CALM3, MAP2K2, MAPK3, GABARAPL2, PRKAG2, SMAD2	0	GNG2, GNG10, GNG11, ITPR2, PRKCE, KRAS, CCND1, PIK3R4, GABARAPL2, PRKAG2, SMAD2, SMAD4	GNG2, PRKCE, KRAS, NRAS, RRAS2, RPS6KB1, CCND1, PIK3R4, BECN1, GABARAPL1, TFAM, GNA13, MEF2D, TGFBR1, SMAD4	ADCY4, ADCY10, APLNR, GNAI1, GNAI2, GNB2, GNG2, GNG4, GNG12, PLCB2, PLCB4, RYR1, CALML4, NOS3, SLC8A2, MYLK, MYLK2, HRAS, NRAS, RRAS, MRAS, PIK3R6, AKT1, AKT2, JAG1, CCND1, PDE3B, GABARAPL1, PRKAB2, PRKAG1, PRKAG2, SPHK1, TGFBR1, ACTA2, CDH1	ADCY4, ADCY7, GNAI2, GNG2, GNG11, GNG12, GNGT1, PLCB2, CALM2, PRKCE, HRAS, NRAS, RAF1, MAPK3, RPS6KB2, AKT1, AKT2, CCND1, PIK3R4, PRKAG2, KLF2, SPHK1, HDAC5, TGFBR1, SMAD2, SMAD3, AGTR1	ADCY1, ADCY3, ADCY6, ADCY10, PRKACA, APLN, APLNR, GNAI1, GNG4, GNG12, PLCB1, PLCB4, ITPR3, RYR1, CALML4, NOS2, NOS3, SLC9A1, SLC8A1, SLC8A2, MYLK, MYLK2, RRAS, MRAS, MAP2K2, PIK3R6, EGR1, JAG1, NOTCH3, PDE3B, GABARAPL1, PRKAA2, PRKAB2, PRKAG1, PPARGC1A, CAMK4, HDAC4, MEF2D, ACTA2, CDH1	0	GNAI2, CALM3, MAP2K2, MAPK3, PRKAG1	ADCY7, ITPR3, SLC9A1, RPS6KB1, EGR1, BECN1, PRKAA1, KLF2, SPHK2, ACTA2, CDH1	0	ADCY4, GNB2, ITPR3, SLC9A1, RPS6KB2, MTOR, PRKAA1, KLF2, CDH1	ADCY7, PRKACB, LIPE, GNAI1, GNAI2, GNB2, GNG3, GNG8, GNG11, GNAQ, PLCB2, PLCB3, PLCB4, CALM3, SLC8A1, SLC8A3, MYLK, RRAS, PIK3R5, GABARAPL2, SPHK1, CAMK4, HDAC5, MEF2C, ACTA2, SERPINE1	PRKACB, GNAI3, GNB4, GNB5, GNG5, GNG7, GNG13, GNGT2, PLCB3, CALM3, CALM1, SLC8A3, MYLK3, MYL2, MYL4, MAP2K1, MAPK1, PIK3CG, EGR1, SPP1, PIK3C3, GABARAPL2, PRKAA2, PRKAG3, KLF2, GNA13, HDAC4, MEF2C, SMAD3, SMAD4, PLAT	ADCY1, ADCY6, PRKACB, APLN, GNG5, GNG13, GNGT2, PLCB3, RYR2, CALM3, SLC9A1, SLC8A3, MRAS, PIK3CG, EGR1, SPP1, GABARAPL1, GABARAPL2, PRKAA2, PPARGC1A, GNA13, HDAC4, MEF2C, ACTA2, PLAT	ADCY7, GNAI2, GNB5, GNG2, GNG3, GNG7, GNG11, GNGT1, ITPR1, CALM2, CALM1, NOS1, PRKCE, MYL4, RRAS2, MAP2K1, MAPK1, MAPK3, RPS6KB2, PIK3CG, MTOR, CCND1, PIK3R4, BECN1, PRKAA1, KLF2, GNA13, HDAC5, MEF2A, SMAD2, SMAD3, SMAD4	ne	1.9095	1.25943	ne	1.27176	1.28411	1.26007	1.38861	1.43344	ne	8.39e-06	0.000289	ne	0.00115	0.00142	0.000446	9.2e-07	1.71e-08
49	Apoptosis	hsa04215	IStoI,ItoA,NtoI,NtoA,HtoMCLx,BtoMCL,BtoMCL(e),MCL(e)toMCL	0	APAF1, DFFA, MAP3K5, IKBKG, KRAS, NRAS, MAPK1	CASP8, BID, BCL2L1, HTRA2	BCL2, CYCS, APAF1, BECN1, BIRC6	CASP8, CASP7, BID, BCL2, CYCS, MAPK9	CASP8, CASP7, CASP3, BCL2L11, PMAIP1, CYCS, DIABLO, BIRC2, XIAP, MAPK8, BECN1	TNFRSF1A, CASP8, CASP7, BBC3, BCL2, BAX, MAPK8	CASP8, CASP7, BCL2, APAF1, CASP9, MAPK8, MAPK9	TNFRSF1A, FADD, CASP3, BID, BCL2L11, BBC3, BCL2L1, BAX, BIRC5, BOK, BIRC7	0	BAX, HTRA2, ACTG1, SPTAN1, TRAF2, BCL2L1, RELA, MAP2K2, MAPK3	BAX, APAF1, BIRC3, BECN1, BIRC6	BCL2L1, HTRA2	BAX, HTRA2	TNFRSF1A, BCL2L1, APAF1, HTRA2	FADD, BID, PMAIP1, BCL2L1, CYCS, HTRA2, BIRC3, BOK, BIRC6	FADD, CASP3, BID, BCL2L1, CYCS, HTRA2, BIRC5, BOK	CASP8, PMAIP1, BCL2, CYCS, APAF1, CASP9, BIRC3, MAPK9, BECN1	ne	2.33274	2.6647	3.27016	2.16401	2.09842	1.36444	1.78917	1.77852	ne	8.77e-06	0.000115	0.00714	0.00404	4.79e-10	6.68e-05	2e-05	2.71e-07
50	Gap junction	hsa04540	IStoI,ItoA,NtoI,NtoA,HtoMCLx,BtoMCL,BtoMCL(e),MCL(e)toMCL	0	KRAS, NRAS, MAPK1, ADCY7, HTR2A, PRKCB	GNAI2, GRB2, MAP2K2, MAPK3, MAP2K5, TUBA1A, TUBB	ADCY7, HTR2A, ITPR2, PRKCB	KRAS, MAP2K5, ITPR2, PRKCB	KRAS, NRAS, MAP3K2, TUBB2B, CSNK1D, HTR2B, PRKCB	GJA1, LPAR1, GNAI1, GNAI2, PDGFA, PDGFB, PDGFC, PDGFRA, PDGFRB, HRAS, NRAS, TUBA1C, TUBB6, TUBB, CSNK1D, CDK1, GNAS, ADCY4, GNA11, PLCB2, PLCB4	GNAI2, HRAS, NRAS, RAF1, MAPK3, MAPK7, TUBB6, TUBB1, CSNK1D, GNAS, ADCY4, ADCY7, HTR2C, PLCB2, PRKCB	GJA1, LPAR1, GNAI1, PDGFA, PDGFB, PDGFC, PDGFRA, PDGFRB, EGFR, MAP2K2, TUBA1B, TUBB, CDK1, TJP1, ADCY1, ADCY3, ADCY6, PRKACA, HTR2B, GNA11, PLCB1, PLCB4, ITPR3, PRKCA, GUCY1A2	0	GNAI2, GRB2, MAP2K2, MAPK3	PDGFRA, PDGFRB, MAP3K2, TUBA4A, ADCY7, HTR2A, ITPR3, PRKCB	GNAI2, GRB2, MAP2K2, TUBA4A, PRKCA	PDGFRB, MAP3K2, TUBA4A, CSNK1D, ADCY4, GNA11, ITPR3, PRKCA	LPAR1, GNAI1, GNAI2, PDGFB, PDGFC, EGF, GRB2, TUBA4A, TUBA1C, TUBA8, TUBB1, TUBB4B, ADCY7, PRKACB, HTR2A, GNAQ, PLCB2, PLCB3, PLCB4, PRKCA, PRKG1	GNAI3, PDGFD, EGF, GRB2, MAP2K1, MAPK1, MAP3K2, TUBA4A, TUBA3C, TUBA8, TUBAL3, TUBB2A, TUBB3, DRD2, PRKACB, HTR2A, GRM5, PLCB3, PRKCA	PDGFD, EGFR, SRC, TUBA1B, TUBB2A, TUBB4B, CDK1, TJP1, ADCY1, ADCY6, PRKACB, GRM5, PLCB3, PRKCA	GJD2, GNAI2, GRB2, SOS2, MAP2K1, MAPK1, MAPK3, MAP3K2, MAPK7, TUBA4A, TUBA3C, TUBA1A, TUBA8, TUBB6, TUBB1, DRD2, ADCY7, HTR2C, GRM1, ITPR1, PRKCB, PRKCG, PRKG2	ne	2.28867	1.54924	1.46668	1.13233	1.36641	1.18992	1.20665	1.489	ne	1.11e-05	6.23e-07	0.0124	0.00117	1.56e-05	5.27e-07	2.88e-06	1.51e-10
51	TNF signaling pathway	hsa04668	IStoI,ItoA,NtoI,NtoA,HtoMCLx,BtoMCL,BtoMCL(e),MCL(e)toMCL	0	MAP3K7, MAP3K5, IKBKG, MAPK1	TNF, RELA, MAPK3, MLKL, CASP8	MAP3K7, IKBKG	MAPK9, CASP8, CASP7	BIRC2, TAB3, MAP2K4, MAP2K7, MAPK8, JUN, ITCH, CHUK, CREB3L4, ATF2, CASP8, CASP7, CASP3, EDN1, PIK3CA, DAB2IP	TNFRSF1A, TRAF5, TAB1, MAP2K7, MAPK8, MAPK11, CEBPB, IKBKB, CHUK, RPS6KA4, CREB3L2, CREB3L4, MLKL, PGAM5, CASP8, CASP10, CASP7, CCL2, CCL5, CXCL2, CXCL3, CXCL10, CX3CL1, CSF1, FAS, JAG1, TRAF1, MMP9, MMP14, NOD2, ICAM1, VCAM1, PIK3CD, PIK3CB, PIK3R3, AKT1, AKT2, DAB2IP	TRADD, TAB2, MAP2K7, MAPK8, MAPK9, ITCH, MAP2K3, MAP3K5, MAP3K14, IKBKB, MAPK3, CREB3L2, CREB3L4, RIPK3, PGAM5, CASP8, CASP7, MMP14, EDN1, PIK3CA, PIK3CD, AKT1, AKT2	TNF, TNFRSF1A, BAG4, TRAF2, FOS, MAPK11, MAPK12, CEBPB, CHUK, NFKBIA, RPS6KA5, RPS6KA4, CREB5, MLKL, FADD, CASP10, CASP3, CCL2, CCL5, CXCL2, CXCL10, CX3CL1, CSF1, FAS, IL18R1, JAG1, IL15, LTA, BCL3, SOCS3, TNFAIP3, TRAF1, MMP9, MMP14, NOD2, ICAM1, SELE, VCAM1, TNFRSF1B, PIK3CB, PIK3R3, DAB2IP	0	TRAF2, RELA, MAPK3, LTA, BCL3	TRAF5, BIRC3, MAP3K7, CFLAR, MAP3K5, MAP3K14, IKBKG, IKBKB, RPS6KA4, TNFRSF1B, PIK3R1	TNF, TRAF2, RIPK1, MAPK13, RELA, MAP3K8, LTA, BCL3, TRAF1, JUNB	TRAF2, RIPK1, JUN, CFLAR, MAPK13, MAP3K5, MAP3K14, IKBKB, MAP3K8, RPS6KA4, ATF4, LTA, TRAF1, TNFRSF1B, PIK3CD, PIK3R1	TNFRSF1A, TRADD, MAP2K3, MAPK13, MAPK14, MAP3K5, IKBKG, IKBKB, RPS6KA4, CREB5, RIPK3, MLKL, CCL5, CCL20, CXCL1, CXCL2, CXCL5, IL1B, TRAF1, VEGFC, NOD2, PTGS2, TNFRSF1B, PIK3CB	TNF, BAG4, BIRC3, TAB3, MAP2K4, JUN, FOS, MAP2K6, MAPK13, MAPK14, NFKBIA, NFKB1, MAP3K8, MAP2K1, MAPK1, CREB1, CREB3, CREB3L1, ATF2, CREB5, FADD, IL6, LTA, JUNB, PIK3R2	TNF, BAG4, JUN, FOS, MAPK12, MAPK13, MAPK14, NFKBIA, NFKB1, MAP3K8, RPS6KA5, CREB3L1, ATF2, CREB5, FADD, CASP3, CSF1, FAS, IL6, IL15, LTA, SOCS3, TNFAIP3, JUNB, ICAM1, PIK3R1, PIK3R2, PIK3R3	TRADD, BIRC3, TAB2, TAB3, MAP2K4, MAPK9, JUN, ITCH, MAP2K3, MAP2K6, MAP3K5, MAP3K14, IKBKB, RELA, MAP3K8, MAP2K1, MAPK1, MAPK3, CREB1, CREB3, CREB3L2, ATF6B, RIPK3, CASP8, MMP3, TRAF3, PIK3CA	ne	1.59588	1.28034	1.51513	1.38906	1.51237	1.45203	1.6441	1.65835	ne	1.22e-05	1.98e-12	7.59e-06	1.09e-10	1.36e-17	3.3e-10	1.21e-15	6.5e-19
52	PD-L1 expression and PD-1 checkpoint pathway in cancer	hsa05235	IStoI,ItoA,NtoI,NtoA,HtoMCLx,BtoMCL,BtoMCL(e),MCL(e)toMCL	0	KRAS, NRAS, MAPK1, IKBKG, IFNGR2, PPP3CA	MAP2K2, MAPK3, PTEN, RELA, JAK1, MYD88, CSNK2A1, CSNK2A3, MAP3K3	IKBKG, IFNGR2, PPP3CA	KRAS, PTEN, IFNGR2, MYD88, CSNK2A1, PPP3CA	HIF1A, KRAS, NRAS, JUN, EML4, PIK3CA, RPS6KB1, CHUK, NFKBIB, TRAF6, CD274, PTPN11, CSNK2A2	HRAS, NRAS, PIK3R3, PIK3CD, PIK3CB, AKT1, AKT2, CHUK, IKBKB, NFKBIB, IFNG, STAT1, TLR2, TLR4, TLR9, CD274, PTPN6, BATF3, BATF2, CD4, CD3E, CD3G, CD247, CD3D, ZAP70, MAPK11, LAT, PLCG1, PPP3CA, CD28, PRKCQ	HRAS, NRAS, RAF1, MAPK3, PIK3CA, PIK3CD, AKT1, AKT2, RPS6KB2, IKBKB, IFNGR2, TLR2, TLR4, TLR9, NFATC1, CD274, PTPN6, ZAP70, MAP2K3, PLCG1	EGFR, MAP2K2, FOS, PIK3R3, PIK3CB, CHUK, NFKBIA, NFKBIE, IFNG, IFNGR1, CD274, BATF3, BATF, BATF2, CSNK2A1, CSNK2A2, CD4, LCK, CD3E, CD3G, CD247, CD3D, MAPK11, MAPK12, LAT, PPP3CA, RASGRP1, CD28, PRKCQ	0	MAP2K2, MAPK3, RELA, CSNK2A3, LCK, CD3E	PIK3R1, RPS6KB1, IKBKB, IKBKG, PTPN11, PLCG1, PPP3CA	MAP2K2, RELA, PTPN6, LCK, CD3E, ZAP70, MAP3K3, MAPK13, LAT	JUN, PIK3R1, PIK3CD, MTOR, RPS6KB2, IKBKB, PTPN6, CD3E, CD247, CD3D, ZAP70, MAPK13, LAT, PLCG1, PRKCQ	EGF, PIK3CB, IKBKB, IKBKG, TLR9, NFATC3, PTPN6, CD4, CD3E, CD3G, CD247, CD3D, MAP2K3, MAPK13, MAPK14, RASGRP1, CD28, PRKCQ	HIF1A, EGF, MAP2K1, MAPK1, FOS, JUN, ALK, PIK3R2, PTEN, NFKBIA, NFKB1, JAK1, STAT3, NFATC2, NFATC3, TICAM1, BATF, MAP3K3, MAP2K6, MAPK13, MAPK14, PPP3CB, PPP3CC, PPP3R1, PPP3R2, RASGRP1	HIF1A, EGFR, FOS, JUN, PIK3R1, PIK3R2, PIK3R3, PTEN, NFKBIA, NFKBIE, NFKB1, IFNGR1, STAT3, NFATC3, BATF, CSNK2A2, MAPK12, MAPK13, MAPK14, PPP3CB, PPP3R2, RASGRP1	MAP2K1, MAPK1, MAPK3, JUN, ALK, PIK3CA, MTOR, RPS6KB2, IKBKB, RELA, IFNGR2, JAK1, STAT3, TLR4, MYD88, NFATC2, TICAM1, PTPN6, MAP3K3, MAP2K3, MAP2K6, PPP3CC	ne	2.65382	1.59682	1.88966	1.91479	1.46182	1.63848	1.68866	1.52873	ne	1.32e-05	5.74e-10	4.43e-06	7.44e-11	7.22e-12	5.29e-12	2.88e-17	2.65e-10
53	Chemokine signaling pathway	hsa04062	IStoI,ItoA,NtoI,NtoA,HtoMCLx,BtoMCL,BtoMCL(e),MCL(e)toMCL	0	ADCY7, KRAS, NRAS, MAPK1, IKBKG, PRKCB	GNAI2, GRB2, MAPK3, RELA, BAD, GNG10, GRK6	ADCY7, LYN, FOXO3, IKBKG, VAV2, RAC1, GNG2, GNG11, PRKCB	CXCR4, LYN, KRAS, PAK1, GNG2, GNG10, GNG11, PRKCB	CCL23, CXCR4, CXCR5, CCR7, LYN, SHC3, KRAS, NRAS, BRAF, PIK3CA, PRKCZ, CHUK, NFKBIB, ROCK1, GNG2, PRKCB	CXCL2, CXCL3, CXCL9, CXCL10, CXCL11, CXCL12, CXCL13, CXCL14, CX3CL1, CCL2, CCL5, CCL8, CCL18, CCL19, CCL21, CCL26, CXCR3, XCR1, CX3CR1, CCR7, CCR2, CCR5, STAT1, GNAI1, GNAI2, ADCY4, HCK, HRAS, NRAS, PIK3CD, PIK3CB, PIK3R3, PIK3R6, AKT1, AKT2, FOXO3, CHUK, IKBKB, NFKBIB, ITK, VAV2, RAC1, RAC3, PAK1, GNB2, GNG2, GNG4, GNG12, PREX1, PXN, PTK2B, PLCB2, PLCB4, PLCG1, RASGRP2, PARD3, TIAM1, ARRB1, ARRB2	PPBP, CX3CR1, CCR7, GNAI2, ADCY4, ADCY7, HCK, FGR, HRAS, NRAS, RAF1, MAPK3, PIK3CA, PIK3CD, AKT1, AKT2, IKBKB, BAD, VAV2, RAC3, RHOA, GNG2, GNG11, GNG12, GNGT1, PREX1, PTK2B, PLCB2, PLCG1, RASGRP2, PRKCB, GRK6, ARRB2	CXCL2, CXCL9, CXCL10, CXCL11, CXCL12, CXCL13, CXCL14, CX3CL1, CCL2, CCL4, CCL5, CCL8, CCL17, CCL18, CCL19, CCL21, CCL22, CCL26, CXCR3, CCR2, CCR5, CCR1, GNAI1, ADCY1, ADCY3, ADCY6, PRKACA, PIK3CB, PIK3R3, PIK3R6, CHUK, NFKBIA, ITK, RAC1, RAC3, GNG4, GNG12, PXN, BCAR1, PLCB1, PLCB4, PARD3, TIAM1, GRK4, ARRB1, ARRB2	0	GNAI2, GRB2, MAPK3, RELA, PRKCD, GRK6	ADCY7, PIK3R1, FOXO3, IKBKB, IKBKG, VAV1, VAV2, CDC42, ROCK2, PLCG1, PLCG2, RASGRP2, PRKCB, GRK5	STAT5B, GNAI2, FGR, SHC1, GRB2, RELA, ITK, RAC2, PTK2B, PRKCD, GRK6	CXCL13, CXCL14, CCL21, STAT2, STAT5B, ADCY4, SHC1, PIK3CD, PIK3R1, IKBKB, ITK, VAV1, RAC2, CDC42, WAS, ROCK2, GNB2, PTK2, PTK2B, PLCG1, RASGRP2, RAP1B, PRKCD	CXCL1, CXCL2, CXCL5, PPBP, CXCL8, PF4V1, CCL3, CCL3L1, CCL5, CCL20, CCL28, CXCR2, CXCR1, CXCR3, XCR1, CX3CR1, CCR9, CCR4, CCR2, CCR5, CCR1, CCR3, STAT2, STAT5B, GNAI1, GNAI2, ADCY7, PRKACB, FGR, GRB2, PIK3CB, PIK3R5, IKBKB, IKBKG, GSK3A, ITK, VAV1, RAC2, WAS, GNB2, GNG3, GNG8, GNG11, PTK2, CRK, CRKL, PTK2B, GNAQ, PLCB2, PLCB3, PLCB4, RASGRP2, RAP1A, RAP1B, TIAM1, PRKCD, NCF1, GRK4, GRK5, GRK6, AR…	CCL25, CCL27, CXCR4, CCR6, STAT3, STAT5B, GNAI3, PRKACB, SHC3, GRB2, BRAF, MAP2K1, MAPK1, PIK3R2, PIK3CG, NFKBIA, NFKB1, GSK3B, VAV3, CDC42, ROCK1, ROCK2, GNB4, GNB5, GNG5, GNG7, GNG13, GNGT2, DOCK2, PTK2, CRK, CRKL, PLCB3	CXCL13, CXCL14, CCL4, CCL22, CCR6, CCR1, STAT3, ADCY1, ADCY6, PRKACB, SRC, BRAF, PIK3R1, PIK3R2, PIK3R3, PIK3CG, NFKBIA, NFKB1, GNG5, GNG13, GNGT2, PTK2, CRKL, PLCB3, ARRB1	PPBP, PF4V1, CCL28, CXCR4, CCR6, CCR7, STAT2, STAT3, GNAI2, ADCY7, LYN, HCK, FGR, SHC1, GRB2, SOS2, MAP2K1, MAPK1, MAPK3, PIK3CA, PIK3CG, IKBKB, RELA, BAD, GSK3B, VAV3, CDC42, RHOA, ROCK1, GNB5, GNG2, GNG3, GNG7, GNG11, GNGT1, DOCK2, PLCG2, RASGRP2, PRKCB, GRK6	ne	1.24968	0.986925	1.48307	1.33104	1.73203	1.24532	1.09812	1.21391	ne	1.53e-05	0.000231	2.12e-06	5.12e-08	2.16e-11	2.79e-09	1.37e-11	3.48e-11
54	Mitophagy	hsa04137	IStoI,ItoA,NtoI,NtoA,HtoMCLx,BtoMCL,BtoMCL(e),MCL(e)toMCL	0	MFN1, RHOT1, KRAS, NRAS	BCL2L13, UBB, UBC, OPTN, GABARAPL2, BCL2L1, CSNK2A1, CSNK2A3, RELA, BNIP3L, FIS1	MFN1, RHOT1, TAX1BP1, BECN1, FOXO3, RAB7A	MAPK9, UBB, UBC, RHOT1, TAX1BP1, GABARAPL2, CSNK2A1, KRAS, BNIP3L, FIS1	MAPK8, JUN, UBC, MFN1, USP8, USP30, OPTN, TBK1, GABARAPL1, AMBRA1, ATG5, BECN1, CSNK2A2, HIF1A, KRAS, NRAS, RRAS2, BNIP3L, TBC1D15	MAPK8, RHOT2, TAX1BP1, SQSTM1, OPTN, TBK1, GABARAPL1, MITF, PGAM5, ULK1, BNIP3, HRAS, NRAS, MRAS, RRAS, FOXO3, SP1, RAB7A	MAPK8, MAPK9, UBB, UBC, MFN1, RHOT2, USP8, USP15, TAX1BP1, OPTN, TBK1, ATG9B, PGAM5, ULK1, BNIP3, HRAS, NRAS, TP53, TBC1D17, RAB7A	PINK1, RHOT1, SQSTM1, OPTN, GABARAPL1, MITF, BCL2L1, CSNK2A1, CSNK2A2, E2F1, MRAS, RRAS	0	RHOT2, BCL2L1, CSNK2A3, RELA, FIS1	UBA52, MFN1, ATG9A, BECN1, ULK1, FOXO3, RAB7A	RHOT2, BCL2L1, RELA, CITED2, FIS1	ATF4, JUN, UBA52, RHOT2, ATG9A, CITED2	MFN2, CALCOCO2, GABARAPL2, MITF, BCL2L1, RRAS	EIF2AK3, JUN, RPS27A, GABARAPL2, ATG9A, TFEB, BCL2L1, FUNDC1, HIF1A, BNIP3L, CITED2, FIS1	EIF2AK3, JUN, RPS27A, GABARAPL1, GABARAPL2, BCL2L1, CSNK2A2, SRC, HIF1A, E2F1, MRAS, CITED2	EIF2AK3, MAPK9, JUN, RPS27A, UBB, UBC, MFN1, RHOT2, USP8, USP15, ATG9B, ATG9A, TFEB, BECN1, FUNDC1, RELA, RRAS2, TP53, TBC1D17, RAB7A, FIS1	ne	2.68398	2.42245	2.33583	1.96729	1.58971	1.16288	1.73495	1.33389	ne	1.58e-05	3.39e-10	0.000851	2.38e-06	7.87e-15	1.15e-08	3.23e-11	1.22e-10
55	Ribosome	hsa03010	IStoI,ItoA,NtoI,NtoA,HtoMCLx,BtoMCL,BtoMCL(e),MCL(e)toMCL	0	MRPL1, MRPL3, MRPL13, MRPL16, MRPL32, RPL7, RSL24D1	MRPS11, MRPS14, MRPS18C, RPS3, RPS7, RPS17, RPS21, RPS24, FAU, RPSA, MRPL9, MRPL11, MRPL14, MRPL20, MRPL21, MRPL22, MRPL23, MRPL24, MRPL33, MRPL34, MRPL35, MRPL36, RPL8, RPL12, RPL17, RPL22, RPL24, RPL26L1, RPL27, RPL30, RPL32, RPL34, RPL35A, RPL36, RPL38, RPL39, RPLP0	RPS23, MRPL1, MRPL3, MRPL16, MRPL32, RPL7, RSL24D1	MRPS9, MRPS14, MRPS18C, RPS3, RPS5, RPS15A, RPS23, RPS25, RPSA, MRPL3, MRPL11, MRPL20, MRPL21, MRPL22, MRPL33, MRPL35, RPL6, RPL12, RPL15, RPL17, RPL22, RPL26L1, RPL27, RPL30, RPL32, RPL34, RPL35A, RPLP0	MRPS7, MRPS9, MRPS10, MRPS14, MRPS17, MRPS18C, MRPS18A, MRPL1, MRPL3, MRPL13, MRPL19, MRPL21, MRPL22, MRPL27, MRPL32, MRPL33, RPL17, RPL23, RSL24D1	MRPS2, MRPS5, MRPS9, MRPS10, RPS11, RPS16, RPS24, MRPL1, MRPL2, MRPL3, MRPL4, MRPL17, MRPL19, MRPL30, MRPL32, MRPL36, RPL4, RPL12, RPL23, RPL38	MRPS5, RPS11, RPS16, RPS19, RPS24, MRPL3, MRPL9, MRPL19, MRPL30, MRPL32, RPL4, RPL11, RPL23, RPL37A, RPL38	MRPS5, MRPS10, MRPS17, MRPL2, MRPL4, MRPL12, MRPL15, MRPL17, MRPL19, MRPL35, MRPL36, RPL12, RSL24D1, RPL37	0	RPS17, RPS21, MRPL34, RPL8, RPL32, RPL38, RPL39, RPLP0	RPS16, RPS18, RPS19, RPS20, MRPL10, MRPL16, MRPL17, MRPL27, MRPL32, RPL3, RPL5, RPL7, RPL7A, RPL11, RPL13, RPL14, RPL23, RSL24D1, RPL35, RPL37A, UBA52, RPL41	MRPS2, RPS17, RPS21, RPS24, RPS26, MRPL2, MRPL4, MRPL12, MRPL14, MRPL23, MRPL34, RPL8, RPL32, RPL39, RPLP0	MRPS2, RPS16, RPS18, RPS19, RPS26, RPS28, MRPL12, MRPL10, MRPL17, RPL3, RPL5, RPL11, RPL14, RPL35, RPL37A, UBA52, RPLP1, RPLP2	RPS8, RPS15, RPS28, MRPL18, MRPL24, MRPL34, RPL18, RPL18A, RPL36, RPL36AL, RPLP2	MRPS14, MRPS16, RPS23, RPS27A, FAU, MRPL10, MRPL13, MRPL14, MRPL18, MRPL23, MRPL33, MRPL34, RPL10L, RPL13, RPL15, RPL22L1, RPL22, RSL24D1, RPL27A, RPL28, RPL31	MRPS16, RPS27A, MRPL12, MRPL10, MRPL13, MRPL14, MRPL15, MRPL23, MRPL34, RPL13, RPL22, RSL24D1, RPL28, RPL31, RPL37	MRPS16, MRPS18C, RPS3, RPS23, RPS27L, RPS27A, FAU, MRPL9, MRPL20, RPL5, RPL10L, RPL22L1, RPL27A, RPL35A	ne	1.94235	3.44775	2.02848	2.45587	0.828324	0.690076	0.706252	0.491434	ne	1.78e-05	1.35e-27	1.16e-13	1.2e-20	1.1e-12	4.65e-18	2.1e-12	9.41e-08
56	Proteoglycans in cancer	hsa05205	IStoI,ItoA,NtoI,NtoA,HtoMCLx,BtoMCL,BtoMCL(e),MCL(e)toMCL	0	KRAS, NRAS, MAPK1, RDX, PRKCB	HCLS1, GRB2, MAP2K2, MAPK3, ACTG1, TNF, CTNNB1, SMAD2, NUDT16L1	VAV2, RAC1, CCND1, ITPR2, CAMK2G, FZD2, RDX, PRKCB	CD44, KRAS, CCND1, PAK1, PPP1CB, ITPR2, CTNNB1, SMAD2, FZD2, RDX, PRKCB, WNT3	KRAS, NRAS, RRAS2, BRAF, ESR1, CCND1, ROCK1, PIK3CA, PPP1CC, DDX5, IGF1, PDPK1, RPS6KB1, CASP3, PDCD4, ERBB4, CTNNB1, HIF1A, MDM2, FZD3, FZD5, EZR, RDX, FRS2, PTPN11, PRKCB, WNT3	CTTN, VAV2, HRAS, NRAS, RRAS, MRAS, ARAF, RAC1, ELK1, ESR1, CCND1, ACTB, PAK1, TIAM1, ARHGEF1, ANK2, PIK3CD, PIK3CB, PIK3R3, AKT1, AKT2, PPP1R12A, PPP1R12B, PPP1R12C, ARHGEF12, CAMK2A, CAMK2G, DROSHA, TWIST1, HOXD10, DCN, IGF1, CAV1, CAV2, CD63, TLR2, TLR4, PDCD4, ERBB3, VEGFA, KDR, TIMP3, THBS1, MMP9, LUM, FASLG, FAS, PLAU, PLAUR, COL1A1, COL1A2, ITGAV, FZD7, FZD2, FZD10, RDX, MSN, SDC4, PLCG1, …	VAV2, HRAS, NRAS, RAF1, ARAF, MAPK3, ESR1, CCND1, ACTB, FLNA, ARHGEF1, RHOA, PIK3CA, PIK3CD, AKT1, AKT2, PPP1CC, PPP1R12A, PPP1R12C, CAMK2G, DDX5, DROSHA, TWIST1, PDPK1, RPS6KB2, CD63, TLR2, TLR4, PDCD4, CTNNB1, TP53, SMAD2, PLAUR, RDX, MSN, FRS2, PLCG1, PRKCB, WNT3, WNT16, PTPN6	CTTN, RRAS, MRAS, MAP2K2, RAC1, ELK1, ACTG1, FLNB, TIAM1, ANK2, PIK3CB, PIK3R3, SLC9A1, PPP1R12B, ARHGEF12, ITPR3, TWIST1, HOXD10, DCN, IGF1, EGFR, CAV1, CAV2, CD63, CDKN1A, CASP3, TNF, ERBB3, VEGFA, KDR, MET, TIMP3, MMP2, MMP9, LUM, FASLG, FAS, MDM2, HPSE, PLAU, PLAUR, COL1A1, COL1A2, ITGA2, ITGAV, FZD7, FZD3, FZD4, FZD5, FZD6, SDC4, FGFR1, PRKCA, PXN, HBEGF, WNT5B, WNT11, SMO, HSPG2, CTSL, PRKA…	0	HCLS1, GRB2, MAP2K2, MAPK3, ACTG1, ARHGEF1, PPP1R12C	VAV1, VAV2, CDC42, ELK1, ROCK2, PIK3R1, SLC9A1, ITPR3, CAMK2G, DROSHA, PDPK1, RPS6KB1, ITGB1, PTPN11, PLCG1, PLCG2, PRKCB	HCLS1, GRB2, MAP2K2, ACTG1, ARHGEF1, PPP1R12C, TNF, ITGA5, PRKCA, MAPK13, PTPN6	CTTN, VAV1, ARAF, CDC42, ELK1, ARHGEF1, ROCK2, PIK3CD, PIK3R1, SLC9A1, PPP1R12C, ITPR3, DROSHA, MTOR, RPS6KB2, ITGA5, PLCG1, PRKCA, PTK2, MAPK13, PTPN6	CTTN, GRB2, VAV1, RRAS, ACTG1, ACTB, FLNA, FLNB, TIAM1, ARHGEF1, ANK1, ANK3, PIK3CB, PPP1CA, ARHGEF12, CAMK2G, NANOG, IGF1R, CAV2, TGFB1, CBL, THBS1, TGFB2, HPSE, PLAUR, ITGA2, ITGB1, ITGB3, ITGB5, HGF, ITGA5, SDC4, PRKCA, PTK2, HBEGF, CTSL, PRKACB, MAPK13, MAPK14, PTPN6	HCLS1, ERBB2, GRB2, VAV3, BRAF, MAP2K1, MAPK1, IQGAP1, CDC42, ROCK1, ROCK2, ANK1, ANK3, PIK3R2, PPP1CB, PPP1CC, PLCE1, CAMK2D, CAMK2B, STAT3, CAV3, CDKN1A, TNF, HIF1A, MET, TGFB2, SDC1, VTN, ITGB3, ITGA5, EZR, FRS2, PRKCA, NUDT16L1, PTK2, GPC1, GPC3, WNT2, WNT8A, WNT8B, IHH, SMO, PRKACB, MAPK13, MAPK14	SRC, ERBB2, MRAS, BRAF, ACTG1, FLNB, ANK2, ANK3, PIK3R1, PIK3R2, PIK3R3, SLC9A1, PPP1CB, PLCE1, CAMK2B, STAT3, EGFR, CDKN1A, CASP3, TNF, HIF1A, VEGFA, MET, FAS, TGFB2, SDC1, VTN, FZD3, FZD4, FZD5, FZD6, ITGA5, FGFR1, PRKCA, PTK2, GPC1, WNT11, SMO, HSPG2, PRKACB, MAPK12, MAPK13, MAPK14	HCLS1, GRB2, VAV3, RRAS2, ARAF, MAP2K1, MAPK1, MAPK3, IQGAP1, CDC42, CCND1, FLNA, RHOA, ROCK1, ANK1, PIK3CA, PPP1CB, PPP1CC, ITPR1, CAMK2D, DDX5, DROSHA, STAT3, MTOR, PDPK1, RPS6KB2, CAV3, TLR4, PDCD4, ERBB4, CTNNB1, TP53, SMAD2, ITGB3, HGF, FZD8, EZR, MSN, FRS2, SOS2, PLCG2, PRKCB, PRKCG, NUDT16L1, GPC1, GPC3, WNT8B, WNT16, IHH, PTPN6	ne	1.1635	1.13764	1.31175	1.3192	1.38516	1.41149	1.48069	1.49816	ne	2.34e-05	1.25e-07	0.00177	2.85e-10	1.29e-14	8.81e-17	4.52e-21	4.89e-26
57	Renin secretion	hsa04924	IStoI,	0	CALM2, PPP3CA	0	0	0	0	0	0	0	0	GNAI2, ORAI1, CALM3	0	0	0	0	0	0	0	ne	1.4911	ne	ne	ne	ne	ne	ne	ne	ne	2.5e-05	ne	ne	ne	ne	ne	ne	ne
58	Serotonergic synapse	hsa04726	IStoI,HtoMCLx,BtoMCL(e),MCL(e)toMCL	0	HTR2A, PRKCB, MAPK1, KRAS, NRAS, CACNA1B	0	0	0	TPH2, TPH1, CACNA1C, CACNA1D, CACNA1F, HTR2B, PRKCB, CYP2C8, ALOX5, HTR3B, RAPGEF3, GNG2, CASP3, KRAS, NRAS, BRAF	0	HTR2C, PLCB2, PRKCB, MAPK3, PLA2G4A, ALOX5, GNAS, GABRB2, RAPGEF3, APP, GNAI2, GNAO1, GNG2, GNG11, GNG12, GNGT1, HRAS, NRAS, ARAF, RAF1, CACNA1A	CACNA1C, CACNA1D, HTR2B, PLCB1, PLCB4, ITPR3, PRKCA, PLA2G4A, PLA2G4C, PLA2G4F, CYP4X1, PRKACA, KCNN2, GNAI1, GNG4, GNG12, CASP3, TRPC1, MAOB	0	MAPK3, GNAI2	0	0	0	SLC18A2, HTR2A, GNAQ, PLCB2, PLCB3, PLCB4, PRKCA, PLA2G4A, JMJD7-PLA2G4B, PTGS1, PTGS2, HTR3A, HTR6, HTR7, PRKACB, APP, GNAI1, GNAI2, GNAO1, GNB2, GNG3, GNG8, GNG11, SLC6A4, MAOB	0	PLCB3, PRKCA, PTGS1, HTR3A, PRKACB, GABRB3, HTR1E, GNG5, GNG13, GNGT2, CASP3, DUSP1, BRAF, KCNJ5, TRPC1	TPH1, DDC, HTR2C, ITPR1, PRKCB, PRKCG, MAPK1, MAPK3, CYP2C9, CYP2C19, ALOX5, HTR6, GABRB2, RAPGEF3, GNAI2, GNAO1, GNB5, GNG2, GNG3, GNG7, GNG11, GNGT1, DUSP1, ARAF, MAP2K1, CACNA1A, KCNJ6, KCNJ9, SLC6A4	ne	1.41856	ne	ne	ne	1.55018	ne	1.16054	1.15364	ne	4.02e-05	ne	ne	ne	0.0179	ne	0.019	0.0132
59	Human T-cell leukemia virus 1 infection	hsa05166	IStoI,ItoA,NtoI,NtoA,HtoMCLx,BtoMCL,BtoMCL(e),MCL(e)toMCL	0	KRAS, NRAS, MAPK1, XPO1, PPP3CA, CDC23, PTTG2, CDKN2B, IKBKG, ADCY7, TBPL1	MAP2K2, MAPK3, RANBP3, IL2RG, JAK1, TSPO, VAC14, ANAPC7, PTEN, TNF, MAP3K3, RELA, RELB, NFKB2, BCL2L1, SMAD2, HLA-DOB, HLA-DPA1, HLA-DQA1, HLA-DRB4, ELK4	PPP3CA, B2M, ANAPC4, CDC23, CDKN2B, CCND1, IKBKG, TGFBR2, ADCY7, CREBBP, POLB	KRAS, RAN, PPP3CA, ANAPC7, ANAPC10, ANAPC11, CCND1, CDK2, PTEN, MAPK9, TGFBR2, SMAD2, SMAD4, POLB	KAT5, KRAS, NRAS, TLN2, VAC14, RANBP1, MAD2L1, CDC23, ANAPC10, CDKN2A, CCND1, ATR, CHEK1, PIK3CA, DLG1, MAP2K4, MAPK8, JUN, MMP7, CHUK, TNFRSF13C, RELB, XIAP, TGFBR1, TGFBR2, SMAD4, NFYB, ELK4, TBP, EGR2, CREB3L4, ATF2, CREBBP, EP300	ICAM1, HRAS, NRAS, CD4, TLN1, RANBP3, CALR, PPP3CA, IL2RG, B2M, VDAC3, RANBP1, BUB3, ANAPC2, ANAPC4, ANAPC5, CDC16, ANAPC7, CDC23, CDK4, CCND1, CDK2, E2F3, CHEK1, PIK3R3, PIK3CD, PIK3CB, AKT1, AKT2, TNFRSF1A, MAPK8, IL1R1, CD3D, CD3E, CD3G, CHUK, IKBKB, LTBR, RELB, IL2RA, IL15RA, TGFBR1, ADCY4, ELK1, SPI1, ETS2, TBP, CREB3L2, CREB3L4, KAT2A, POLB, BAX, MSX1	SLC2A1, HRAS, NRAS, MAPK3, TLN1, RANBP3, NFATC1, IL2RG, B2M, ANAPC2, ANAPC4, ANAPC5, ANAPC7, CDC23, CCND1, CDK2, ATR, TP53, PIK3CA, PIK3CD, AKT1, AKT2, MAP3K1, MAPK8, MAPK9, IKBKB, GPS2, MAP3K14, IL2RA, TGFBR1, TGFBR2, SMAD2, SMAD3, ADCY4, ADCY7, SPI1, TBP, CREB3L2, CREB3L4, CRTC1, CREBBP, KAT2B, KAT2A, POLB	TRRAP, CCND2, ITGB2, ICAM1, MAP2K2, CD4, TLN2, CANX, PPP3CA, IL2RB, SLC25A4, SLC25A6, VAC14, MAD2L1, BUB1B, ANAPC11, CDC20, PTTG1, ESPL1, CCNB2, CDK4, CDKN1A, CCNA2, CCNE1, CCNE2, CDK2, E2F1, E2F2, E2F3, CHEK1, PIK3R3, PIK3CB, TNF, TNFRSF1A, IL1R1, CD3D, CD3E, CD3G, CHUK, NFKBIA, LTBR, RELB, NFKB2, IL15, IL15RA, LTA, BCL2L1, ADCY1, ADCY3, ADCY6, PRKACA, ELK1, ETS2, FOS, EGR1, EGR2, CREB5, LCK, BA…	0	MAP2K2, MAPK3, IL2RG, VAC14, CD3E, RELA, RELB, NFKB2, LTA, BCL2L1, HLA-DOB, HLA-DRB4, SPI1, TCF3, LCK, BAX	SLC2A1, KAT5, TLN1, XPO1, PPP3CA, STAT5A, B2M, FDPS, ANAPC4, ANAPC5, CDC16, CDC23, PIK3R1, IKBKB, IKBKG, CD40, MAP3K14, ADCY7, SRF, ELK1, EGR1, CRTC2, CREBBP, EP300, KAT2A, BAX	ITGAL, ITGB2, MAP2K2, RANBP3, IL2RG, STAT5A, STAT5B, VAC14, MAD1L1, TNF, CD3E, MAP3K3, RELA, CD40, RELB, NFKB2, LTA, BCL2L1, TGFB3, HLA-DOA, HLA-DOB, HLA-DRB4, SPI1, EGR2, LCK	KAT5, CCND2, ITGAL, ITGB2, TLN1, CALR, IL2RB, IL2RG, STAT5A, STAT5B, HLA-G, FDPS, CDC20, CCND3, PIK3R1, PIK3CD, JUN, CD3D, CD3E, IKBKB, CD40, MAP3K14, NFKB2, ZFP36, LTA, TGFB3, ADCY4, HLA-DOB, SRF, ELK1, SPI1, EGR2, ATF4, CRTC2, BAX	NRP1, CCND2, ITGAL, ITGB2, CD4, TLN1, NFATC3, IL2RB, IL2RG, STAT5A, STAT5B, HLA-E, FDPS, SLC25A5, VDAC3, ANAPC5, CDC20, CCND3, PIK3CB, TNFRSF1A, CD3D, CD3E, CD3G, IKBKB, IKBKG, LTBR, BCL2L1, TGFB1, TGFB2, ADCY7, PRKACB, HLA-DOA, HLA-DPB1, HLA-DQA2, HLA-DRB1, HLA-DRB5, SPI1, ETS2, CREB5	SLC2A1, CCND2, MAP2K1, MAPK1, XPO1, PPP3CB, PPP3CC, PPP3R1, PPP3R2, NFATC2, NFATC3, JAK1, STAT5A, STAT5B, HLA-E, FDPS, SLC25A5, SLC25A31, MAD1L1, BUB1B, CDC27, CDC20, PTTG1, CCNB2, CDKN2B, CDKN1A, ATM, PIK3R2, PTEN, TNF, MAP3K1, MAP2K4, JUN, MAP3K3, NFKBIA, NFKB1, CD40, TNFRSF13C, ZFP36, IL6, LTA, BCL2L1, TGFB2, TGFB3, SMAD3, SMAD4, PRKACB, HLA-DMA, HLA-DMB, HLA-DOA, HLA-DOB, HLA-DPA1, HLA-DPB1, …	CCND2, ITGAL, ITGB2, ICAM1, CANX, PPP3CB, PPP3R2, NFATC3, IL2RB, STAT5A, FDPS, SLC25A4, SLC25A5, SLC25A6, MAD2L1, BUB1B, CDC27, ANAPC11, CDC20, PTTG1, ESPL1, CCNB2, CDKN2B, CDKN1A, CCNA2, CCNE1, CCNE2, E2F1, E2F3, ATM, CHEK1, PIK3R1, PIK3R2, PIK3R3, PTEN, TNF, JUN, NFKBIA, NFKB1, CD40, NFKB2, IL15, IL6, LTA, BCL2L1, TGFB2, ADCY1, ADCY6, PRKACB, HLA-DOA, HLA-DPA1, HLA-DPB1, HLA-DQB1, HLA-DRB1, SRF…	SLC2A1, MAP2K1, MAPK1, MAPK3, XPO1, PPP3CC, NFATC2, JAK1, HLA-E, MAD1L1, CDC27, ANAPC4, ANAPC5, ANAPC7, PTTG2, CCND1, CCND3, ATR, TP53, PIK3CA, DLG1, MAP3K1, MAP2K4, MAPK9, JUN, MAP3K3, IKBKB, RELA, GPS2, TNFRSF13C, MAP3K14, ZFP36, IL2RA, TGFBR2, SMAD2, SMAD3, SMAD4, ADCY7, HLA-DMA, HLA-DMB, HLA-DOA, HLA-DOB, HLA-DPB1, ETS1, TBPL1, CREB1, CREB3, CREB3L2, ATF6B, CRTC1, CRTC3, CREBBP, EP300, KAT2B	ne	2.42661	1.90625	2.30383	1.8157	1.39895	1.43687	1.781	1.41307	ne	4.63e-05	5.76e-09	6.94e-06	3.97e-10	4.25e-11	2.48e-19	6.42e-23	3.44e-19
60	Oxytocin signaling pathway	hsa04921	IStoI,ItoA,NtoI,NtoA,HtoMCLx,BtoMCL,BtoMCL(e),MCL(e)toMCL	0	KRAS, NRAS, MAPK1, PRKCB, EEF2, CALM2, PPP3CA, PRKAA1, ADCY7	MAP2K2, MAPK3, MAP2K5, CALM3, PRKAG2, MYL6, ACTG1, GNAI2	CCND1, PRKCB, ITPR2, PPP3CA, CAMK2G, ADCY7	KRAS, MAP2K5, CCND1, PRKCB, CACNB3, ITPR2, PPP3CA, PRKAG2, CAMK1D, MYL6, PPP1CB	KRAS, NRAS, JUN, CCND1, PRKCB, CACNA1C, CACNA1D, CACNA1F, CACNB3, RGS2, NPPA, ROCK1, PPP1CC	HRAS, NRAS, PLA2G4A, PLA2G4C, CCND1, ELK1, RYR1, TRPM2, PLCB2, PLCB4, EEF2, CACNA1D, CACNA2D3, CALML4, PPP3CA, CAMKK2, PRKAB2, PRKAG1, PRKAG2, CAMK2A, CAMK2G, NOS3, MYLK, MYLK2, ACTB, PPP1R12A, PPP1R12B, PPP1R12C, GNAS, ADCY4, GNAI1, GNAI2, PIK3R6	HRAS, NRAS, RAF1, MAPK3, PLA2G4A, MAPK7, CCND1, PLCB2, PRKCB, CALM2, NFATC1, PRKAG2, CAMK2G, MYL6, ACTB, RHOA, PPP1CC, PPP1R12A, PPP1R12C, GNAS, ADCY4, ADCY7, GNAI2, GNAO1	MAP2K2, PLA2G4A, PLA2G4C, PLA2G4F, FOS, ELK1, RYR1, TRPM2, PLCB1, PLCB4, PRKCA, CACNA1C, CACNA1D, CACNA2D1, CACNA2D3, ITPR3, CALML4, PPP3CA, RCAN1, CAMKK2, PRKAA2, PRKAB2, PRKAG1, CAMK4, NOS3, GUCY1A2, NPR1, MYLK, MYLK2, MYL6B, ACTG1, PPP1R12B, ADCY1, ADCY3, ADCY6, PRKACA, GNAI1, PIK3R6, EGFR, CDKN1A	0	MAP2K2, MAPK3, CALM3, PRKAG1, ACTG1, PPP1R12C, GNAI2	JMJD7-PLA2G4B, ELK1, PRKCB, EEF2, ITPR3, PPP3CA, PRKAA1, CAMK2G, NPR2, ROCK2, ADCY7	MAP2K2, PRKCA, CALM3, PRKAG1, ACTG1, PPP1R12C, GNAI2	JMJD7-PLA2G4B, JUN, ELK1, PRKCA, ITPR3, PRKAA1, NPR2, MYL9, ROCK2, PPP1R12C, ADCY4	GNAQ, PLA2G4A, JMJD7-PLA2G4B, PTGS2, MEF2C, TRPM2, PLCB2, PLCB3, PLCB4, PRKCA, CALM3, NFATC3, CAMK1, CAMK2G, CAMK4, MYLK, MYL9, ACTG1, ACTB, PPP1CA, ADCY7, PRKACB, GNAI1, GNAI2, GNAO1, PIK3R5	MAP2K1, MAPK1, JUN, FOS, MEF2C, CD38, PLCB3, PRKCA, CACNB1, CACNG1, CACNG8, CALM3, CALM1, PPP3CB, PPP3CC, PPP3R1, PPP3R2, NFATC2, NFATC3, RGS2, PRKAA2, PRKAG3, CAMK1, CAMK2D, CAMK2B, MYLK3, ROCK1, ROCK2, PPP1CB, PPP1CC, PRKACB, GNAI3, PIK3CG, KCNJ6, KCNJ9, KCNJ5, CDKN1A	OXTR, JUN, FOS, MEF2C, RYR2, CD38, PLCB3, PRKCA, CACNB1, CACNG8, CALM3, PPP3CB, PPP3R2, NFATC3, CAMKK2, PRKAA2, CAMK1, CAMK2B, ACTG1, PPP1CB, ADCY1, ADCY6, PRKACB, PIK3CG, SRC, KCNJ5, EGFR, CDKN1A	MAP2K1, MAPK1, MAPK3, MAPK7, JUN, CCND1, PRKCB, PRKCG, CACNG1, CACNG8, ITPR1, CALM2, CALM1, PPP3CC, NFATC2, RGS2, PRKAA1, CAMK1D, CAMK2D, NPPA, MYL6, RHOA, ROCK1, PPP1CB, PPP1CC, ADCY7, GNAI2, GNAO1, PIK3CG, KCNJ6, KCNJ9	ne	2.09947	1.12509	1.21463	1.19021	1.09118	1.19389	1.24049	1.26275	ne	5.21e-05	0.00121	0.00557	0.0121	0.00629	1.99e-05	6.61e-08	1.28e-09
61	RNA transport	hsa03013	IStoI,ItoA,NtoI,NtoA,HtoMCLx,BtoMCL,BtoMCL(e),MCL(e)toMCL	0	XPO1, TARDBP, SENP2, NUP107, STRAP, EIF2B5, EIF4A2, FXR1, THOC1	RPP38, POP7, EEF1A1, SNUPN, AAAS, DDX19A, GEMIN2, EIF3F, EIF5B, EIF4G2, RNPS1	TARDBP, PRMT5, NMD3, NUP153, SENP2, NUP133, NUP107, NUP160, STRAP, EIF2B5, EIF4A2, FXR1, THOC1	RPP38, TRNT1, RAN, EEF1A1, SNUPN, NMD3, NUP153, NUP98, NUP133, NUP37, NUP160, SUMO2, GEMIN2, GEMIN5, EIF3J, EIF3F, EIF5, EIF4G2, CYFIP1, CYFIP2, NXT1	RPP38, POP4, RPP14, RPP30, TRNT1, EEF1A1, PHAX, NCBP1, NCBP2, PRMT5, TGS1, KPNB1, NMD3, NUP153, SENP2, RAE1, SEH1L, NUP133, NUP107, NUP54, NUP155, NUP35, NUP214, NUP88, RANBP2, UBE2I, SUMO1, SUMO4, DDX19A, SMN2, GEMIN2, DDX20, GEMIN8, STRAP, EIF1AX, EIF1B, EIF1, EIF5, EIF2B5, EIF5B, EIF4E2, EIF4A2, PABPC1, PAIP1, CYFIP2, FMR1, FXR1, RBM8A, MAGOH, CASC3, PNN, RNPS1, ALYREF, THOC1, THOC2, SRRM1, UP…	RPP38, RPP25, RPP40, TRNT1, XPOT, XPO5, NCBP2, FUS, TARDBP, TGS1, KPNB1, NUP133, NUP107, NUP160, NUP85, NUP43, NUP54, NUP205, NUP210, UBE2I, AAAS, DDX20, GEMIN5, STRAP, EIF3B, EIF2B1, EIF5B, PABPC1L, PABPC4, EIF4EBP1, TACC3, CYFIP1, FMR1, FXR1, FXR2, RBM8A, MAGOHB, CASC3, PNN, ACIN1, RNPS1, THOC1, NXF3, UPF3B	POP4, POP5, RPP25, RPP30, NCBP2, TARDBP, NUP107, NUP160, NUP85, NUP43, UBE2I, AAAS, DDX19A, GEMIN5, GEMIN7, STRAP, EIF1, EIF2B1, EIF2B4, EIF2B5, EIF5B, EIF4G2, PABPC1L, CYFIP1, CYFIP2, FMR1, FXR1, RBM8A, MAGOHB, CASC3, PNN, ACIN1, THOC1, THOC5, NXF1, NXT2	RPP25L, POP7, RPP14, TRNT1, XPOT, XPO5, TGS1, KPNB1, NUP153, NUP133, NUP62, GEMIN2, GEMIN8, EIF3B, EIF3A, EIF2B2, EIF4E, PABPC4, EIF4EBP1, TACC3, CYFIP1, FXR2, EIF4A3, NXF3, NXT1, UPF1, UPF3A	0	AAAS, EIF5B, EIF4G1, FXR2, RNPS1, THOC2	RPP21, XPO1, TARDBP, KPNB1, SENP2, NUP107, POM121, GLE1, STRAP, EIF3A, EIF2B5, EIF4A2, PABPC1, TACC3, FXR1, FXR2, THOC1, SRRM1, UPF1, UPF2	AAAS, EIF5B, EIF4G1	FUS, KPNB1, NUP188, NUP210, POM121, NUP214, RANGAP1, EIF2B4, EIF2B5, EIF4G1, PABPC4, TACC3, FXR2, DDX39B, SRRM1, NXF1, UPF1	CLNS1A, NUP50, GLE1, GEMIN6, EIF3G, EIF4G3, EIF4EBP2, THOC3	ELAC1, EEF1A1, EEF1A2, XPO1, NCBP1, CLNS1A, NUP98, SEH1L, NUP37, NUP62, NUP155, NUP35, NDC1, NUP214, NUP88, RANBP2, SUMO3, SUMO1, SUMO4, GEMIN6, EIF3I, EIF3G, EIF3E, EIF5, EIF2S3, EIF4G3, EIF4E, EIF4E2, PABPC4L, EIF4EBP2, MAGOH, THOC7, NXT1, NXT2	RPP25L, EEF1A1, EEF1A2, NCBP1, NUP153, SEH1L, NUP37, NUP62, NUP35, NDC1, RANBP2, SUMO3, SUMO4, GEMIN2, GEMIN6, EIF3A, EIF2S3, EIF2B2, EIF4G3, EIF4E, EIF4EBP2, EIF4A3, NXT1	POP4, POP5, RPP30, ELAC2, ELAC1, EEF1A1, XPO1, NCBP2, NMD3, TPR, NUP160, NUP155, NUP214, NUP88, RANBP2, UBE2I, SUMO1, AAAS, DDX19A, GEMIN4, GEMIN7, STRAP, EIF1AX, EIF1B, EIF1, EIF5, EIF2B1, EIF2B4, EIF2B5, EIF4G2, EIF4E2, EIF4EBP2, CYFIP2, FMR1, FXR1, MAGOH, MAGOHB, SAP18, ACIN1, THOC5, THOC7, NXF1, NXT2	ne	1.68707	1.57344	1.28137	1.76213	1.55883	1.14028	1.20641	1.06711	ne	6.19e-05	5.96e-07	0.000727	5.54e-13	2.72e-19	9.69e-19	4.64e-13	4.85e-09
62	Kaposi sarcoma-associated herpesvirus infection	hsa05167	IStoI,ItoA,NtoI,NtoA,HtoMCLx,BtoMCL,BtoMCL(e),MCL(e)toMCL	0	IKBKG, KRAS, NRAS, MAPK1, CALM2, PPP3CA	IRF7, JAK1, CASP8, BID, RELA, UBB, UBC, GABARAPL2, GNG10, MAP2K2, MAPK3, CALM3, CTNNB1	IFNA8, CREBBP, CYCS, IKBKG, BECN1, GNG2, GNG11, RAC1, LYN, ITPR2, PPP3CA, CCND1	CASP8, BID, CYCS, UBB, UBC, GABARAPL2, GNG2, GNG10, GNG11, KRAS, MAPK9, LYN, ITPR2, PPP3CA, CTNNB1, CCND1	TBK1, IFNA8, IFNA17, CREBBP, EP300, EIF2AK2, CASP8, CYCS, CASP3, CHUK, UBC, BECN1, ATG14, GABARAPL1, GNG2, KRAS, NRAS, HIF1A, JUN, PIK3CA, MAPK8, LYN, MAP2K4, MAP2K7, CTNNB1, CCND1	C3, TBK1, IRF7, IRF3, IFNAR2, TYK2, STAT1, IRF9, EIF2AK2, MAPK11, MAPKAPK2, CCR5, FAS, CASP8, BAX, TNFRSF1A, CHUK, IKBKB, CDK4, E2F3, ICAM1, ATG14, GABARAPL1, GNB2, GNG2, GNG4, GNG12, HRAS, NRAS, PIK3R6, PIK3CD, PIK3CB, PIK3R3, AKT1, AKT2, PREX1, RAC1, MAPK8, HCK, MAP2K7, PLCG1, CALML4, PPP3CA, CXCL2, CXCL3, VEGFA, PDGFB, ANGPT2, IL6ST, TCF7, TCF7L2, LEF1, CCND1	TBK1, IFNA2, IFNA10, IRF3, CREBBP, IFNAR2, TYK2, IRF9, MAPKAPK2, CASP8, CASP9, TRADD, IKBKB, TP53, UBB, UBC, ATG14, ATG3, GNG2, GNG11, GNG12, GNGT1, HRAS, NRAS, RAF1, MAPK3, PIK3CA, PIK3CD, AKT1, AKT2, PREX1, MAPK8, MAPK9, HCK, MAP2K7, PLCG1, CALM2, NFATC1, CTNNB1, TCF7, LEF1, CCND1	C3, TLR3, IKBKE, EIF2AK2, MAPK11, MAPK12, CCR5, CCR1, FAS, FADD, BID, BAX, CASP3, TNFRSF1A, TRAF2, CHUK, NFKBIA, CDKN1A, CDK4, CDK6, E2F1, E2F2, E2F3, IFNGR1, ICAM1, GABARAPL1, GNG4, GNG12, MAP2K2, FOS, PIK3R6, PIK3CB, PIK3R3, RAC1, ITPR3, CALML4, PPP3CA, CXCL2, RCAN1, VEGFA, PDGFB, IL6ST, TCF7L1, TCF7L2	0	IRF7, BAX, TRAF2, RELA, MAP2K2, MAPK3, CALM3	CREBBP, EP300, TYK2, BAX, IKBKB, IKBKG, UBA52, BECN1, ATG14, PIK3R1, PLCG2, PLCG1, ITPR3, PPP3CA	IKBKE, IRF7, IRF3, MAPK13, TRAF2, RELA, CDK6, CD86, MAP2K2, CALM3	IRF3, IFNAR2, STAT2, MAPK13, MAPKAPK2, ZFP36, BAX, TRAF2, IKBKB, CDK6, HLA-G, UBA52, GNB2, JUN, PIK3CD, PIK3R1, MTOR, PLCG1, ITPR3	TLR3, IKBKE, IRF3, TYK2, STAT2, MAPK13, MAPK14, CCR3, CCR5, CCR1, CCR4, TNFRSF1A, TRADD, IKBKB, IKBKG, CDK6, HLA-E, CD86, GABARAPL2, GNB2, GNG3, GNG8, GNG11, PIK3R5, PIK3CB, CD200R1, CALM3, NFATC3, CXCL8, PTGS2, CXCL1, CXCL2, PDGFB, IL6ST, LEF1	TICAM1, EP300, IFNAR1, JAK1, MAPK13, MAPK14, MAP2K6, ZFP36, IL6, FADD, BID, CYCS, NFKBIA, NFKB1, CDKN1A, CDK6, HLA-E, CD86, RPS27A, PIK3C3, GABARAPL2, GNB4, GNB5, GNG5, GNG7, GNG13, GNGT2, MAP2K1, MAPK1, HIF1A, JUN, FOS, PIK3CG, PIK3R2, SYK, MAP2K4, CALM3, CALM1, PPP3CB, PPP3CC, PPP3R1, PPP3R2, NFATC2, NFATC3, STAT3, GSK3B, CREB1	TLR3, IKBKE, MAPK12, MAPK13, MAPK14, IL6, CCR1, FAS, FADD, BID, CYCS, CASP3, NFKBIA, NFKB1, CDKN1A, CDK6, E2F1, E2F3, IFNGR1, ICAM1, CD86, RPS27A, GABARAPL1, GABARAPL2, GNG5, GNG13, GNGT2, HIF1A, JUN, FOS, PIK3CG, PIK3R1, PIK3R2, PIK3R3, SRC, CALM3, PPP3CB, PPP3R2, NFATC3, VEGFA, IL6ST, STAT3	TICAM1, TRAF3, IFNA2, IRF3, CREBBP, EP300, IFNAR1, IFNAR2, JAK1, STAT2, MAPKAPK2, MAP2K6, ZFP36, CASP8, CYCS, CASP9, TRADD, IKBKB, RELA, TP53, HLA-E, RPS27A, UBB, UBC, BECN1, ATG3, GNB5, GNG2, GNG3, GNG7, GNG11, GNGT1, MAP2K1, MAPK1, MAPK3, JUN, PIK3CG, PIK3CA, MTOR, MAPK9, CD200R1, SYK, HCK, LYN, MAP2K4, PLCG2, ITPR1, CALM2, CALM1, PPP3CC, NFATC2, STAT3, GSK3B, CTNNB1, CREB1, CCND1	ne	1.33267	1.24908	1.60588	1.47931	1.33337	1.33246	1.56553	1.38947	ne	7.1e-05	7.09e-12	1.43e-06	6.57e-12	6.53e-14	1.45e-16	1.64e-16	1.23e-15
63	AGE-RAGE signaling pathway in diabetic complications	hsa04933	IStoI,ItoA,NtoI,NtoA,HtoMCLx,BtoMCL,BtoMCL(e),MCL(e)toMCL	0	CYBB, PRKCB, MAPK1, VEGFB, KRAS, NRAS	SMAD2, MAPK3, TNF, RELA	TGFBR2, CYBB, PRKCB, PRKCE, RAC1, BCL2, CCND1	TGFBR2, SMAD2, SMAD4, PRKCB, PRKCE, MAPK9, KRAS, BCL2, CCND1	TGFBR1, TGFBR2, SMAD4, COL4A4, COL4A3, PRKCB, PRKCE, PRKCZ, JUN, EDN1, MAPK8, KRAS, NRAS, PIK3CA, CASP3, PIM1, CCND1	TGFBR1, COL1A1, COL1A2, COL3A1, COL4A2, COL4A1, COL4A3, AGER, PLCD1, PLCB2, PLCB4, PLCG1, VEGFA, CCL2, VCAM1, ICAM1, F3, THBD, MAPK11, MAPK8, RAC1, HRAS, NRAS, PIK3CD, PIK3CB, PIK3R3, AKT1, AKT2, NOS3, BCL2, BAX, STAT1, CCND1, CDK4	TGFBR1, TGFBR2, SMAD2, SMAD3, CDKN1B, COL4A4, COL4A3, AGTR1, AGER, PLCB2, PLCG1, PRKCB, PRKCE, MAPK3, EDN1, MAPK8, MAPK9, HRAS, NRAS, PIK3CA, PIK3CD, AKT1, AKT2, BCL2, PIM1, NFATC1, CCND1	COL1A1, COL1A2, COL3A1, COL4A2, COL4A1, PLCD1, PLCD3, PLCB1, PLCB4, PRKCA, VEGFA, CCL2, SELE, VCAM1, ICAM1, MMP2, TNF, F3, THBD, MAPK11, MAPK12, RAC1, PIK3CB, PIK3R3, NOS3, BAX, CASP3, CDK4, EGR1	0	PRKCD, MAPK3, RELA, DIAPH1, BAX	COL4A5, CYBB, PLCG1, PLCG2, PRKCB, VEGFB, CDC42, PIK3R1, BAX, STAT5A, EGR1	TGFB3, PRKCA, PRKCD, TNF, MAPK13, RELA, DIAPH1, STAT5A, STAT5B	TGFB3, PLCG1, PRKCA, PRKCD, JUN, VEGFB, MAPK13, DIAPH1, CDC42, PIK3CD, PIK3R1, BAX, STAT5A, STAT5B	TGFB2, TGFB1, AGER, PLCB2, PLCB3, PLCB4, PRKCA, PRKCD, VEGFC, SERPINE1, IL1A, IL1B, CXCL8, THBD, MAPK13, MAPK14, DIAPH1, PIK3CB, STAT5A, STAT5B	TGFB2, TGFB3, SMAD3, SMAD4, COL4A6, AGT, CYBB, PLCD3, PLCB3, PLCE1, PRKCA, MAPK1, JUN, IL1A, IL6, TNF, MAPK13, MAPK14, NFKB1, CDC42, PIK3R2, FOXO1, STAT3, STAT5A, STAT5B, EGR1	TGFB2, PLCD3, PLCB3, PLCE1, PRKCA, JUN, VEGFA, ICAM1, IL1A, IL6, TNF, MAPK12, MAPK13, MAPK14, NFKB1, PIK3R1, PIK3R2, PIK3R3, CASP3, STAT3, STAT5A, EGR1	TGFBR2, SMAD2, SMAD3, SMAD4, COL4A4, COL4A6, COL4A3, AGT, CYBB, PLCD4, PLCG2, PRKCB, PRKCE, MAPK1, MAPK3, JUN, IL1A, RELA, MAPK9, CDC42, PIK3CA, FOXO1, BCL2, STAT3, PIM1, CCND1	ne	2.18695	1.34581	2.26505	1.88531	1.56852	1.5505	1.7711	1.4821	ne	7.42e-05	0.0132	2.3e-05	3.55e-06	6.81e-07	4.66e-09	8.12e-11	1.22e-07
64	Toll-like receptor signaling pathway	hsa04620	IStoI,ItoA,NtoI,NtoA,HtoMCLx,BtoMCL,BtoMCL(e),MCL(e)toMCL	0	MAP3K7, IKBKG, MAPK1	TLR7, TOLLIP, MYD88, CASP8, IRAK4, RELA, MAP2K2, MAPK3, TNF, IRF7	RAC1, MAP3K7, IKBKG, IFNA8	TLR7, MYD88, CASP8, MAPK9	PIK3CA, CASP8, TRAF6, CHUK, MAP2K4, MAP2K7, MAPK8, JUN, IL12A, TBK1, IFNA8, IFNA17	TLR2, CD14, TLR4, TLR5, CTSK, TLR9, RAC1, PIK3CD, PIK3CB, PIK3R3, AKT1, AKT2, TOLLIP, CASP8, TAB1, CHUK, IKBKB, MAP2K7, MAPK11, MAPK8, CCL5, IRF5, IRF7, TBK1, IRF3, IFNAR2, STAT1, CXCL10, CXCL9, CXCL11	TLR2, TLR4, TLR9, PIK3CA, PIK3CD, AKT1, AKT2, CASP8, IRAK4, TAB2, IKBKB, MAPK3, MAP2K3, MAP2K7, MAPK8, MAPK9, IL12A, IRF5, TBK1, IRF3, IFNA2, IFNA10, IFNAR2	CD14, TLR3, TLR5, CTSK, RAC1, PIK3CB, PIK3R3, TOLLIP, FADD, CHUK, NFKBIA, MAP2K2, MAPK11, MAPK12, FOS, TNF, CCL5, CCL4, IKBKE, CXCL10, CXCL9, CXCL11	0	TOLLIP, RELA, MAP2K2, MAPK3, IRF7	PIK3R1, MAP3K7, IKBKG, IKBKB, CD40	RELA, MAP3K8, MAP2K2, MAPK13, TNF, RIPK1, IRF7, IKBKE, IRF3, CD40, CD86	PIK3CD, PIK3R1, IRAK1, IKBKB, MAP3K8, MAPK13, JUN, RIPK1, IRF3, CD40, IFNAR2	CD14, TLR3, TLR5, TLR8, TLR9, PIK3CB, IKBKG, IKBKB, MAP2K3, MAPK13, MAPK14, IL1B, CXCL8, CCL5, CCL3, CCL3L1, IKBKE, IRF3, CD86	TLR1, TLR6, LY96, PIK3R2, FADD, IRAK1, NFKBIA, NFKB1, MAP3K8, MAP2K1, MAPK1, MAP2K6, MAP2K4, MAPK13, MAPK14, JUN, FOS, TNF, IL6, TICAM1, SPP1, CD40, CD86, IFNAR1	LY96, TLR3, PIK3R1, PIK3R2, PIK3R3, FADD, NFKBIA, NFKB1, MAP3K8, MAPK12, MAPK13, MAPK14, JUN, FOS, TNF, IL6, CCL4, SPP1, IKBKE, CD40, CD80, CD86	TLR1, TLR6, TLR4, TLR7, PIK3CA, MYD88, CASP8, IRAK4, IRAK1, TAB2, IKBKB, RELA, MAP3K8, MAP2K1, MAPK1, MAPK3, MAP2K3, MAP2K6, MAP2K4, MAPK9, JUN, IL12A, TICAM1, TRAF3, IRF3, IFNA2, IFNAR1, IFNAR2	ne	1.51404	1.28111	2.02139	1.17044	1.25098	1.32836	1.54832	1.28259	ne	9.49e-05	3.07e-11	1.88e-09	1.51e-06	1.32e-09	2.27e-12	1.8e-10	2.18e-05
65	Thermogenesis	hsa04714	IStoI,ItoA,NtoA,HtoMCLx,BtoMCL,BtoMCL(e),MCL(e)toMCL	0	ADCY7, KDM3B, SMARCE1, ACTL6A, MAP3K5, PRKAA1, CNR1, KRAS, NRAS, ACSL4, COX20	SMARCB1, SMARCC1, ACTG1, PRKAG2, GRB2, ACSL4, NDUFS4, NDUFS5, NDUFV1, NDUFA1, NDUFA9, NDUFA11, NDUFA12, NDUFA13, NDUFB2, NDUFB5, NDUFB6, NDUFB7, NDUFB11, NDUFAF4, UQCRFS1, UQCRC1, UQCRH, UQCRHL, UQCRB, UQCR10, COX5B, COX6B1, COX7A2, COX7C, COX8A, COX11, COX15, COX17	0	SMARCB1, SMARCC1, SMARCE1, ACTL6A, MGLL, PRKAG2, CNR1, KRAS, RPS6KA2, RHEB, ACSL3, NDUFS4, NDUFS5, NDUFA1, NDUFA8, NDUFA9, NDUFA12, NDUFB2, NDUFB5, NDUFB6, NDUFB7, NDUFAF4, SDHB, UQCRFS1, UQCRH, UQCRB, UQCR10, COX5B, COX7A2, COX7B, COX7C, COX11, COX15, SLC25A29	CREB3L4, KDM1A, KDM3A, SMARCA4, SMARCC1, SMARCD1, SMARCE1, ACTL6A, ARID1B, ATF2, CNR1, NPPA, FRS2, KRAS, NRAS, RPS6KA2, TSC1, RPS6KB1, ACSL3, NDUFS4, NDUFA9, NDUFA10, NDUFB4, NDUFAF5, SDHD, UQCRFS1, UQCRB, UQCRQ, COX4I1, COX7A2, COX7B, COX7C, COX20	GNAS, ADCY4, ADCY10, CREB3L2, CREB3L4, ZNF516, SMARCB1, SMARCC1, SMARCC2, SMARCD1, ACTB, ACTL6A, ARID1A, MAPK11, SIRT6, PNPLA2, MGLL, PRKAB2, PRKAG1, PRKAG2, CNR1, HRAS, NRAS, RPS6KA1, RPS6KA2, TSC2, RHEB, MLST8, ACSL6, NDUFS3, NDUFV1, NDUFV3, NDUFA4L2, NDUFB7, NDUFB8, UQCRC1, COA7, SLC25A29, CPT1A	GNAS, ADCY4, ADCY7, CREB3L2, CREB3L4, ZNF516, KDM3A, SMARCB1, SMARCC2, SMARCD1, SMARCE1, ACTB, ACTL6A, ARID1A, MAP3K5, MAP2K3, SIRT6, PNPLA2, MGLL, PRKAG2, CNR1, FRS2, HRAS, NRAS, RPS6KA2, TSC2, RPS6KB2, NDUFV1, NDUFA9, NDUFB4, NDUFAF5, SDHB, SDHC, UQCRC1, COX20, COA5, SLC25A29, CPT1A	ADCY1, ADCY3, ADCY6, ADCY10, PRKACA, CREB5, PRDM16, SMARCD3, ACTG1, PPARG, MAPK11, MAPK12, PPARGC1A, SIRT6, FGF21, PRKAA2, PRKAB2, PRKAG1, NPR1, FGFR1, RPS6KA1, RHEB, AKT1S1, ACSL6, NDUFS5, NDUFS8, NDUFV3, NDUFB2, NDUFB7, NDUFB8, NDUFB11, NDUFAF7, SDHD, UQCRQ, COX6C, COX7A2L, COA1, COA6, COA7	0	SMARCB1, SMARCC1, SMARCD3, ACTG1, PRKAG1, GRB2, NDUFS8, NDUFV1, UQCRH, UQCRHL, COX6B1	ADCY7, KDM3A, KDM3B, SMARCD2, SMARCE1, MAP3K5, PRKAA1, CNR1, TSC1, RPS6KB1, NDUFA4, NDUFA10	0	ADCY4, SMARCC2, SMARCD2, SMARCD3, MAP3K5, MAPK13, PNPLA2, PRKAA1, RPS6KA1, TSC1, MTOR, RPS6KB2, NDUFA10, NDUFB10	ADCY7, PRKACB, CREB5, SMARCA2, SMARCD3, ACTG1, ACTB, DPF3, MAP3K5, MAP2K3, MAPK13, MAPK14, LIPE, MGLL, PRKG1, GRB2, RPS6KA1, ACSL5, NDUFS2, NDUFS7, NDUFA2, NDUFA3, NDUFA6, NDUFA8, NDUFA12, NDUFB5, NDUFB11, NDUFAF3, UQCR10, COX6A1, COX6B1, COX8A, CPT2, SLC25A20, CPT1A	PRKACB, CREB1, CREB3, CREB3L1, CREB5, KDM1A, SMARCA2, SMARCD2, ARID1B, DPF1, DPF3, MAPK13, MAPK14, ATF2, PRKAA2, PRKAG3, NPPB, KLB, FRS2, GRB2, RPS6KA6, TSC1, ACSL1, ACSL5, NDUFS7, NDUFA2, NDUFA3, NDUFA4, NDUFA7, NDUFA8, NDUFA12, NDUFB1, NDUFB2, NDUFB3, NDUFB6, NDUFB11, NDUFC1, NDUFC2, NDUFAF3, UQCRC2, UQCRB, UQCR10, UQCR11, COX5B, COX7A2, COX7C, COX8A, COX10, COX11, COX14, COX15, COA1, COA3, CPT2	ADCY1, ADCY6, PRKACB, CREB3L1, CREB5, SMARCA4, SMARCD2, SMARCD3, ACTG1, DPF3, MAPK12, MAPK13, MAPK14, PPARGC1A, ATF2, PRKAA2, KLB, FGFR1, RPS6KA6, ACSL1, ACSL5, NDUFS5, NDUFS7, NDUFA2, NDUFA4, NDUFA7, NDUFA11, NDUFA13, NDUFB2, NDUFB11, SDHD, UQCRQ, COX7C, COX8A, COX14, COA1, COA6, CPT2	ADCY7, CREB1, CREB3, CREB3L2, KDM3A, KDM3B, SMARCA2, SMARCC2, SMARCD1, SMARCE1, ARID1B, MAP3K5, MAP2K3, PNPLA2, PRKAA1, NPPA, PRKG2, KLB, FRS2, GRB2, SOS2, RPS6KA3, RPS6KA2, TSC1, RPTOR, MTOR, RPS6KB2, NDUFS2, NDUFA3, NDUFA5, NDUFA9, NDUFA10, NDUFB3, NDUFB4, NDUFB5, NDUFC1, NDUFC2, NDUFAF5, NDUFAF6, SDHB, SDHC, UQCRC2, UQCR10, COX4I2, COX4I1, COX5B, COX6B1, COX7A2, COX7C, COX11, COX18, COX20, COA…	ne	2.05221	1.93643	ne	1.84608	1.35254	1.12761	1.28888	1.17585	ne	0.000124	3.9e-21	ne	2.85e-18	3.06e-13	2.51e-06	2.32e-09	1.92e-07
66	Transcriptional misregulation in cancer	hsa05202	IStoI,ItoA,NtoI,NtoA,HtoMCLx,BtoMCL,BtoMCL(e),MCL(e)toMCL	0	HDAC2, DUSP6, CCNT2, JMJD1C, KDM6A, HHEX, RXRB	BCL2L1, ELK4, ZBTB17, DDIT3, RELA	RUNX1, HDAC2, DUSP6, ETV6, AFF1, CCNT2, JMJD1C, RXRB, BMI1, TGFBR2, NFKBIZ, GADD45A	HDAC2, JUP, JMJD1C, CDK14, BMI1, ZBTB17, TGFBR2, GADD45A	HDAC2, SIN3A, PER2, ETV6, CCNT1, CCNT2, JMJD1C, HMGA2, KDM6A, SUPT3H, CDK14, REL, BIRC2, ZEB1, ETV5, ELK4, DDX5, MDM2, BMI1, ZBTB17, IGF1, TGFBR2, BAIAP3, NR4A3, DDIT3, FLT1, SSX2, POLK	CSF1R, RUNX1T1, HDAC2, CEBPA, SPI1, CD14, ITGAM, PBX1, ETV6, CCNT1, CCNT2, MLLT1, MLLT3, SMAD1, SUPT3H, PROM1, FLT3, HOXA11, SIX1, GRIA3, TLX3, BCL11B, LDB1, TRAF1, MAF, ITGB7, RXRA, RXRB, ERG, PLAU, MMP9, MYCN, SP1, ZBTB17, IGF1, ID2, IGFBP3, ARNT2, MITF, PDGFA, BAIAP3, TSPAN7, MLF1, TAF15, FUS, CEBPB, PAX3, FLT1, NUPR1, ASPSCR1, GADD45A, BAX, DDB2, POLK	HDAC2, SIN3A, SPI1, ITGAM, WNT16, ETV6, AFF1, CCNT2, SUPT3H, CDKN1B, CDK14, ITGB7, RXRG, PRCC, DDX5, MAX, TP53, ZBTB17, FLI1, TGFBR2, BAIAP3, PAX3, FLT1, ASPSCR1, DDB2, POLK	CSF1R, MPO, RUNX1T1, CEBPA, PER2, CD14, CCNA2, CEBPE, DUSP6, PBX1, ETV7, GZMB, CCNT1, MLLT3, LMO2, SMAD1, HOXA10, SUPT3H, PROM1, FLT3, BMP2K, MEIS1, HOXA11, SIX1, SIX4, CDKN2C, HPGD, BCL11B, LDB1, CCND2, TRAF1, BCL2L1, MAF, PPARG, RXRA, RXRB, CDKN1A, ERG, PLAU, MMP9, ETV5, MDM2, IGF1, ID2, IGFBP3, ARNT2, MITF, PDGFA, IL2RB, TSPAN7, MLF1, TAF15, DDIT3, CEBPB, NUPR1, MET, GADD45A, GADD45G, BAX	0	CEBPA, SPI1, RARA, TCF3, BCL2L1, ZBTB17, MEN1, RELA, BAX	RUNX1, HDAC2, DUSP6, KMT2A, CDK9, CCNT1, JMJD1C, KDM6A, HHEX, BIRC3, CD40, RXRB, EWSR1, NFKBIZ, BAX, POLK	CEBPA, SPI1, BMP2K, TRAF1, BCL2L1, CD86, CD40, BCL6, MAF, RELA	SPI1, DUSP6, KMT2A, CDK9, CCNT1, PBX3, LYL1, HHEX, CCND2, TRAF1, CD40, BCL6, MAF, PTK2, EWSR1, IL2RB, TAF15, FUS, BAX	CSF1R, CEBPA, SPI1, CD14, ITGAM, DUSP6, PBX1, DEFA1, GZMB, MLLT3, LMO2, RUNX2, SMAD1, KLF3, MEF2C, FLT3, BMP2K, IGF1R, MEIS1, HPGD, BCL11B, LYL1, PTCRA, CCND2, TRAF1, BCL2L1, CD86, MAF, ITGB7, RXRA, SLC45A3, MAX, PTK2, FLI1, ID2, MITF, IL2RB, CXCL8	HDAC1, NCOR1, PER2, BCL2A1, DUSP6, DEFA5, KMT2A, LMO2, MEF2C, KDM6A, BMP2K, CDK14, EYA1, CDKN2C, TLX1, LYL1, HHEX, PTCRA, REL, CCND2, BIRC3, BCL2L1, CD86, CD40, BCL6, PAX5, PAX8, CDKN1A, PLAT, ETV4, PTK2, NTRK1, MEN1, FLI1, ATM, IL6, NFKBIZ, NFKB1, FOXO1, SSX1, MET, GADD45B, GADD45G	CEBPA, PER2, CCNA2, CEBPE, BCL2A1, DUSP6, PBX1, ETV7, MLLT3, LMO2, SMAD1, MEF2C, BMP2K, MEIS1, EYA1, CDKN2C, LYL1, REL, CCND2, BCL2L1, CD86, CD40, BCL6, CDKN1A, PLAT, ETV4, ETV5, PTK2, ID2, ATM, IL2RB, DDIT3, IL6, NFKB1, SS18, NUPR1, MET, GADD45B, GADD45G	SIN3A, WNT16, ETV6, DEFA5, AFF1, CDK9, CCNT2, JMJD1C, HMGA2, KDM6A, CDK14, EYA1, HHEX, REL, BIRC3, BCL6, ITGB7, PAX5, PAX8, RXRG, PRCC, MMP3, ZEB1, DDX5, MAX, TP53, NTRK1, MEN1, FLI1, TGFBR2, BAIAP3, NFKBIZ, RELA, FOXO1, SSX1, ASPSCR1, DDB2, POLK	ne	1.84164	1.09081	1.8031	1.28132	1.61983	1.45122	1.36019	1.5133	ne	0.000147	0.00225	1.54e-06	0.000285	1.72e-10	6.16e-13	1.71e-09	1.3e-18
67	VEGF signaling pathway	hsa04370	IStoI,ItoA,NtoI,NtoA,HtoMCLx,BtoMCL,BtoMCL(e),MCL(e)toMCL	0	PRKCB, KRAS, NRAS, MAPK1, PPP3CA	MAP2K2, MAPK3, BAD	PRKCB, PPP3CA, RAC1	PRKCB, KRAS, PPP3CA	PRKCB, KRAS, NRAS, PIK3CA	VEGFA, KDR, SH2D2A, PLCG1, SPHK1, HRAS, NRAS, PLA2G4A, PLA2G4C, PPP3CA, PXN, MAPK11, MAPKAPK2, MAPKAPK3, PIK3CD, PIK3CB, PIK3R3, RAC1, RAC3, AKT1, AKT2, NOS3	PLCG1, PRKCB, SPHK1, HRAS, NRAS, RAF1, MAPK3, PLA2G4A, MAPKAPK2, PIK3CA, PIK3CD, RAC3, AKT1, AKT2, CASP9, BAD	VEGFA, KDR, SH2D2A, PRKCA, MAP2K2, PLA2G4A, PLA2G4C, PLA2G4F, PPP3CA, PXN, MAPK11, MAPK12, MAPKAPK3, PIK3CB, PIK3R3, RAC1, RAC3, NOS3	0	MAP2K2, MAPK3	PLCG1, PLCG2, PRKCB, SPHK2, JMJD7-PLA2G4B, PPP3CA, CDC42, PIK3R1	PRKCA, SPHK1, MAP2K2, MAPK13, RAC2	PLCG1, PRKCA, JMJD7-PLA2G4B, PTK2, CDC42, MAPK13, MAPKAPK2, PIK3CD, PIK3R1, RAC2	SH2D2A, PRKCA, SPHK1, PLA2G4A, JMJD7-PLA2G4B, PTGS2, PTK2, MAPK13, MAPK14, MAPKAPK3, HSPB1, PIK3CB, RAC2	PRKCA, MAP2K1, MAPK1, PPP3CB, PPP3CC, PPP3R1, PPP3R2, NFATC2, PTK2, CDC42, MAPK13, MAPK14, PIK3R2	VEGFA, PRKCA, PPP3CB, PPP3R2, PTK2, MAPK12, MAPK13, MAPK14, SRC, PIK3R1, PIK3R2, PIK3R3	PLCG2, PRKCB, PRKCG, MAP2K1, MAPK1, MAPK3, PPP3CC, NFATC2, CDC42, MAPKAPK2, PIK3CA, CASP9, BAD	ne	2.33521	1.65603	1.90034	1.78806	1.20926	1.51765	1.6982	1.40172	ne	0.000159	3.45e-05	0.00195	3.99e-06	1.01e-05	3.12e-06	1.99e-11	7.67e-08
68	Human cytomegalovirus infection	hsa05163	IStoI,ItoA,NtoI,NtoA,HtoMCLx,BtoMCL,BtoMCL(e),MCL(e)toMCL	0	IKBKG, KRAS, NRAS, MAPK1, CALM2, PPP3CA, ADCY7, PRKCB	RELA, GRB2, MAP2K2, MAPK3, TNF, GNG10, CALM3, GNAI2, GNA12, CTNNB1, JAK1, TAPBP, CASP8, BID	IKBKG, RAC1, IFNA8, GNG2, GNG11, ITPR2, PPP3CA, ADCY7, CCND1, PRKCB, B2M, CYCS	RHEB, KRAS, GNG2, GNG10, GNG11, ITPR2, PPP3CA, CTNNB1, CCND1, CXCR4, PRKCB, IL10RA, CASP8, BID, CYCS	PIK3CA, TSC1, RPS6KB1, CHUK, KRAS, NRAS, TBK1, IFNA8, IFNA17, GNG2, GNA12, GNA13, ROCK1, CTNNB1, CCND1, ATF2, CREB3L4, CXCR4, PRKCB, IL10RA, CDKN2A, MDM2, CASP8, CYCS, CASP3	PDGFRA, PIK3CD, PIK3CB, PIK3R3, AKT1, AKT2, TSC2, RHEB, EIF4EBP1, CHUK, IKBKB, HRAS, NRAS, ELK1, SP1, ITGAV, RAC1, RAC3, TBK1, IRF3, TNFRSF1A, TRAF5, IL1R1, CCL2, CCL5, GNB2, GNG2, GNG4, GNG12, GNA11, PLCB2, PLCB4, CALML4, PPP3CA, GNAI1, GNAI2, ADCY4, CX3CL1, ARHGEF1, ARHGEF12, PTGER2, PTGER3, GNAS, CCND1, VEGFA, MAPK11, CREB3L2, CREB3L4, CXCL12, PTK2B, PXN, IL10RA, CCR5, TAPBP, CALR, B2M, CDK4, …	PIK3CA, PIK3CD, AKT1, AKT2, TSC2, RPS6KB2, IKBKB, HRAS, NRAS, RAF1, MAPK3, RAC3, RHOA, TBK1, IRF3, IFNA2, IFNA10, TRADD, GNG2, GNG11, GNG12, GNGT1, PLCB2, CALM2, NFATC1, GNAI2, GNAO1, ADCY4, ADCY7, ARHGEF1, CTNNB1, GNAS, CCND1, CREB3L2, CREB3L4, PRKCB, PTK2B, IL10RA, TAPBP, B2M, TP53, CASP8, CASP9	PDGFRA, PIK3CB, PIK3R3, RHEB, EIF4EBP1, CHUK, EGFR, MAP2K2, ELK1, ITGAV, RAC1, RAC3, TNF, TNFRSF1A, TRAF2, IL1R1, NFKBIA, CCL2, CCL5, GNG4, GNG12, GNA11, PLCB1, PLCB4, ITPR3, CALML4, PPP3CA, GNAI1, ADCY1, ADCY3, ADCY6, PRKACA, CCL4, CX3CL1, ARHGEF11, ARHGEF12, PTGER2, IL6R, VEGFA, MAPK11, MAPK12, CREB5, CXCL12, PRKCA, BCAR1, PXN, CCR1, CCR5, TAP1, MDM2, CDKN1A, CDK4, CDK6, E2F1, E2F2, E2F3, FASLG…	0	RELA, GRB2, MAP2K2, MAPK3, TRAF2, CALM3, GNAI2, ARHGEF1, BAX	PDGFRA, PIK3R1, TSC1, RPS6KB1, IKBKB, IKBKG, ELK1, TRAF5, ITPR3, PPP3CA, ADCY7, ROCK2, PRKCB, TAP2, B2M, BAX	RELA, GRB2, MAP2K2, RAC2, IRF3, TNF, RIPK1, TRAF2, CALM3, GNAI2, ARHGEF1, MAPK13, PRKCA, PTK2B, TAPBP, CDK6	PIK3CD, PIK3R1, TSC1, MTOR, RPS6KB2, IKBKB, ELK1, RAC2, IRF3, RIPK1, TRAF2, GNB2, GNA11, ITPR3, ADCY4, ARHGEF1, ROCK2, MAPK13, ATF4, PRKCA, PTK2B, PTK2, TAP2, CALR, HLA-G, CDK6, BAX	PIK3CB, IKBKB, IKBKG, GRB2, ITGB3, RAC2, IRF3, TNFRSF1A, TRADD, IL1B, CCL5, CXCL8, GNB2, GNG3, GNG8, GNG11, GNAQ, PLCB2, PLCB3, PLCB4, CALM3, NFATC3, PTGS2, GNAI1, GNAI2, GNAO1, ADCY7, PRKACB, CCL3, CCL3L1, ARHGEF1, ARHGEF12, PTGER2, IL6R, MAPK13, MAPK14, CREB5, PRKCA, PTK2B, PTK2, CRK, CRKL, IL10RB, CXCR2, CCR1, CCR3, CCR5, TAP1, PDIA3, HLA-E, CDK6	PIK3R2, TSC1, NFKB1, GRB2, MAP2K1, MAPK1, ITGB3, TNF, NFKBIA, IL6, GNB4, GNB5, GNG5, GNG7, GNG13, GNGT2, PLCB3, CALM3, CALM1, PPP3CB, PPP3CC, PPP3R1, PPP3R2, NFATC2, NFATC3, GNAI3, PRKACB, GNA13, AKAP13, ROCK1, ROCK2, PTGER1, PTGER4, GSK3B, JAK1, STAT3, MAP2K6, MAPK13, MAPK14, CREB1, ATF2, CREB3, CREB3L1, CREB5, CXCR4, PRKCA, PTK2, CRK, CRKL, IL10RB, PDIA3, HLA-E, CDKN1A, CDK6, FADD, BID, CYCS	PIK3R1, PIK3R2, PIK3R3, NFKB1, EGFR, SRC, TNF, NFKBIA, IL6, GNG5, GNG13, GNGT2, PLCB3, CALM3, PPP3CB, PPP3R2, NFATC3, ADCY1, ADCY6, PRKACB, CCL4, GNA13, PTGER4, STAT3, VEGFA, MAPK12, MAPK13, MAPK14, ATF2, CREB3L1, CREB5, PRKCA, PTK2, CRKL, CCR1, PDIA3, CDKN1A, CDK6, E2F1, E2F3, FAS, FADD, BID, CYCS, CASP3	PIK3CA, TSC1, MTOR, RPS6KB2, IKBKB, RELA, GRB2, SOS2, MAP2K1, MAPK1, MAPK3, ITGB3, RHOA, IRF3, IFNA2, TRADD, GNB5, GNG2, GNG3, GNG7, GNG11, GNGT1, ITPR1, CALM2, CALM1, PPP3CC, NFATC2, GNAI2, GNAO1, ADCY7, GNA12, GNA13, AKAP13, ROCK1, CTNNB1, GSK3B, CCND1, JAK1, STAT3, MAP2K6, CREB1, CREB3, CREB3L2, ATF6B, CXCR4, PRKCB, PRKCG, IL10RA, IL10RB, TAP2, TAPBP, PDIA3, HLA-E, TP53, CASP8, CYCS, CASP9	ne	1.50046	1.19493	1.75973	1.5284	1.43031	1.36521	1.41208	1.42362	ne	0.000171	3.4e-07	1.18e-05	2.34e-07	2.49e-13	3.77e-15	7.33e-14	5.47e-17
69	Ras signaling pathway	hsa04014	IStoI,ItoA,NtoI,NtoA,HtoMCLx,BtoMCL,BtoMCL(e),MCL(e)toMCL	0	VEGFB, CALM2, KRAS, NRAS, RASA2, RASA3, IKBKG, SHOC2, MAPK1, RALA, RALBP1, PRKCB	EFNA4, GRB2, GNG10, CALM3, PAK2, RELA, BAD, BCL2L1, MAP2K2, MAPK3, EXOC2	GNG2, GNG11, RAC1, PAK2, IKBKG, SHOC2, RALA, RALBP1, PRKCB, ABL1	GNG2, GNG10, GNG11, KRAS, PAK1, RALA, RALB, MAPK9, EXOC2, PRKCB, ABL1	FGF20, NTF3, IGF1, FLT1, GAB2, SHC3, PTPN11, GNG2, RASGRF1, GRIN2B, KRAS, NRAS, RRAS2, NF1, SYNGAP1, STK4, PAK2, PIK3CA, CHUK, PLA2G10, PLA2G2D, BRAP, MAPK8, TBK1, REL, PRKCB, ABL1, ABL2, RAB5A	TGFA, FGF7, IGF1, PDGFA, PDGFB, PDGFC, CSF1, KITLG, FLT3LG, VEGFA, ANGPT1, ANGPT2, EFNA1, EFNA2, EFNA5, PDGFRA, PDGFRB, CSF1R, KIT, FLT3, FLT1, FLT4, KDR, GAB2, PLCG1, RASGRP2, ZAP70, LAT, GNB2, GNG2, GNG4, GNG12, RASGRF1, CALML4, HRAS, NRAS, MRAS, RRAS, RASA1, SYNGAP1, RASAL3, TIAM1, RAC1, RAC3, PAK1, PIK3CD, PIK3CB, PIK3R3, AKT1, AKT2, CHUK, IKBKB, FOXO4, FASLG, PLA1A, PLA2G2D, PLA2G12A, PLA2G4…	FGF7, FLT3LG, EFNA5, FLT1, GAB2, PLCG1, RASGRP2, ZAP70, GNG2, GNG11, GNG12, GNGT1, RASGRF1, CALM2, HRAS, NRAS, RASA1, RASA3, SYNGAP1, STK4, RAC3, PAK2, RHOA, PIK3CA, PIK3CD, AKT1, AKT2, IKBKB, BAD, FOXO4, RAF1, MAPK3, PLA2G2D, PLA2G4A, PLA2G6, RALB, MAPK8, MAPK9, TBK1, PLD2, PRKCB, ABL1, RAB5B, RAB5C	TGFA, FGF19, FGF21, NGF, IGF1, PDGFA, PDGFB, PDGFC, CSF1, KITLG, VEGFA, ANGPT1, EFNA1, EGFR, FGFR1, FGFR2, INSR, PDGFRA, PDGFRB, CSF1R, KIT, FLT3, FLT4, KDR, MET, TEK, EPHA2, RASGRP1, LAT, GNG4, GNG12, PRKACA, RASGRF2, CALML4, MRAS, RRAS, RASAL2, RASAL3, TIAM1, RAC1, RAC3, PAK6, PIK3CB, PIK3R3, CHUK, BCL2L1, FASLG, MAP2K2, PLA1A, PLA2G2D, PLA2G12A, PLA2G4A, PLA2G4C, PLA2G4F, ELK1, ETS2, RAPGEF5, …	0	EFNA4, GRB2, CALM3, RASSF1, RELA, BCL2L1, MAP2K2, MAPK3, RAB5B	VEGFB, PDGFRA, PDGFRB, PTPN11, PLCG1, PLCG2, RASGRP2, NF1, RASA3, RASAL3, PIK3R1, IKBKG, IKBKB, SHOC2, JMJD7-PLA2G4B, ELK1, RALGDS, RGL2, RALBP1, CDC42, PRKCB	FLT3LG, GRB2, SHC1, RASGRP3, ZAP70, LAT, CALM3, RASSF1, RAC2, RELA, BCL2L1, MAP2K2, PRKCA	FLT3LG, VEGFB, PDGFRB, FLT4, SHC1, PLCG1, RASGRP2, RASGRP3, ZAP70, LAT, GNB2, NF1, RASAL3, RASSF1, RAC2, PIK3CD, PIK3R1, IKBKB, JMJD7-PLA2G4B, ELK1, RAP1B, RALGDS, RGL2, CDC42, PRKCA, RAB5C	EGF, TGFA, PDGFB, PDGFC, KITLG, FLT3LG, VEGFC, HGF, ANGPT1, IGF1R, CSF1R, FLT3, GRB2, RASGRP1, RASGRP2, RASGRP3, RASGRP4, HTR7, GNB2, GNG3, GNG8, GNG11, PRKACB, RASGRF2, CALM3, RRAS, RASA3, RASAL3, TIAM1, RAC2, PIK3CB, IKBKG, IKBKB, BCL2L1, PLA2G12A, PLA2G4A, JMJD7-PLA2G4B, ETS2, RAP1A, RAP1B, RALB, PLD1, PLD2, PRKCA, ARF6	EGF, FGF1, FGF23, NTF4, PDGFD, EFNA3, FGFR4, NTRK1, MET, GRB2, SHC3, RASGRP1, RASGRP3, GNB4, GNB5, GNG5, GNG7, GNG13, GNGT2, PRKACB, GRIN1, GRIN2A, CALM3, CALM1, NF1, RASA2, PAK3, PIK3R2, NFKB1, BCL2L1, SHOC2, MAP2K1, MAPK1, PLA2G3, PLA2G2F, PLA2G12B, PLA2G1B, ETS1, RAPGEF5, REL, CDC42, PLCE1, PRKCA, ARF6	TGFA, FGF23, BDNF, PDGFD, CSF1, VEGFA, EFNA3, EGFR, FGFR1, FGFR4, MET, EPHA2, RASGRP1, RASGRP3, GNG5, GNG13, GNGT2, PRKACB, CALM3, MRAS, NF1, RASAL2, PIK3R1, PIK3R2, PIK3R3, NFKB1, BCL2L1, PLA2G12A, ETS2, RAPGEF5, RALA, REL, PLD1, PLCE1, PRKCA	FGF1, FGF5, NTF4, FLT3LG, HGF, NTRK1, GRB2, SHC1, SOS2, PLCG2, RASGRP2, GNB5, GNG2, GNG3, GNG7, GNG11, GNGT1, GRIN2A, CALM2, CALM1, RRAS2, RASSF1, STK4, PAK2, RHOA, PIK3CA, IKBKB, RELA, BAD, FOXO4, SHOC2, MAP2K1, MAPK1, MAPK3, PLA2G2F, PLA2G12B, PLA2G6, ETS1, BRAP, RALB, MAPK9, REL, PLD2, CDC42, PRKCB, PRKCG, RAB5B, ARF6	ne	1.83704	1.26326	1.43264	1.33448	1.38029	1.31896	1.2564	1.33982	ne	0.00018	3.73e-07	5.3e-05	9.2e-08	1.07e-10	1.35e-11	5.49e-15	1.04e-17
70	Neurotrophin signaling pathway	hsa04722	IStoI,ItoA,NtoI,NtoA,HtoMCLx,BtoMCL,BtoMCL(e),MCL(e)toMCL	0	KRAS, NRAS, MAPK1, CALM2, MAP3K5, PRDM4	SH2B2, GRB2, MAP2K2, MAPK3, MAP3K3, MAP2K5, RELA, BAD, CALM3, MAGED1, YWHAE, IRAK4, PSEN2	RPS6KA2, BCL2, FOXO3, CAMK2G, ABL1, RAC1, PRDM4	KRAS, RPS6KA2, BCL2, MAP2K5, ABL1, MAPK9, MAGED1, RIPK2, IRAK2	NTF3, NTRK3, KRAS, NRAS, BRAF, RPS6KA2, FRS2, RAPGEF1, SHC3, PIK3CA, NFKBIB, PDPK1, ABL1, PTPN11, MAP2K7, MAPK8, JUN, TRAF6, ZNF274, PRDM4, MAGED1, IRAK2, PSEN2	SH2B2, SH2B1, SH2B3, HRAS, NRAS, RPS6KA1, RPS6KA2, BCL2, MAPK11, MAPKAPK2, PIK3R3, PIK3CD, PIK3CB, AKT1, AKT2, NFKBIB, FOXO3, FASLG, PLCG1, CALML4, CAMK2A, CAMK2G, ABL1, ARHGDIB, ARHGDIA, RAC1, MAP2K7, MAPK8, BAX, ZNF274, YWHAE, IKBKB, PSEN2	SH2B1, HRAS, NRAS, RAF1, MAPK3, RPS6KA2, BCL2, FRS2, MAPK7, MAPKAPK2, PIK3CA, PIK3CD, AKT1, AKT2, BAD, PDPK1, PLCG1, CALM2, CAMK2G, ABL1, ARHGDIB, ARHGDIA, RHOA, MAP3K1, MAP3K5, MAP2K7, MAPK8, MAPK9, TP53, ZNF274, PRDM4, YWHAE, IRAK4, IKBKB, PSEN2	NGF, SH2B3, MAP2K2, RPS6KA1, RPS6KA5, MAPK11, MAPK12, PIK3R3, PIK3CB, NFKBIA, NFKBIE, FASLG, CALML4, CAMK4, ABL1, MATK, RAC1, BAX	0	GRB2, MAP2K2, MAPK3, RELA, PRKCD, CALM3, ARHGDIA, BAX, YWHAE	RAPGEF1, PIK3R1, FOXO3, PDPK1, PLCG1, PLCG2, CAMK2G, PTPN11, ARHGDIB, CDC42, MAP3K5, BAX, PRDM4, IKBKB	GRB2, MAP2K2, MAP3K3, MAPK13, SHC1, RELA, PRKCD, CALM3, ARHGDIA, YWHAE	RPS6KA1, ATF4, RAP1B, MAPK13, MAPKAPK2, SHC1, PIK3R1, PIK3CD, IRS1, PLCG1, PRKCD, ARHGDIA, CDC42, MAP3K5, JUN, BAX, IRAK1, IKBKB	GRB2, RPS6KA1, CRK, CRKL, RAP1A, RAP1B, MAPK13, MAPK14, PIK3CB, PRKCD, CALM3, CAMK2G, CAMK4, ARHGDIB, MAP3K5, IKBKB	NTF4, NTRK1, GRB2, BRAF, MAP2K1, MAPK1, RPS6KA6, FRS2, CRK, CRKL, MAP3K3, MAPK13, MAPK14, SHC3, PIK3R2, NFKBIA, NFKB1, GSK3B, IRS1, CALM3, CALM1, CAMK2D, CAMK2B, CDC42, MAP3K1, JUN, MAGED1, IRAK1, PSEN1	BDNF, BRAF, RPS6KA6, RPS6KA5, CRKL, MAPK12, MAPK13, MAPK14, PIK3R1, PIK3R2, PIK3R3, NFKBIA, NFKBIE, NFKB1, CALM3, CAMK2B, MATK, JUN, RIPK2	NTF4, NTRK1, SH2B1, GRB2, SOS2, MAP2K1, MAPK1, MAPK3, RPS6KA3, RPS6KA2, BCL2, FRS2, MAP3K3, MAPK7, MAPKAPK2, SHC1, PIK3CA, RELA, BAD, GSK3B, PDPK1, PLCG2, CALM2, CALM1, CAMK2D, ARHGDIB, RHOA, CDC42, MAP3K1, MAP3K5, MAPK9, JUN, TP53, ZNF274, PRDM4, MAGED1, IRAK1, IRAK4, IKBKB, SORT1, PSEN1	ne	2.50202	2.0324	2.01911	1.85683	1.38709	1.34421	1.63755	1.33389	ne	0.000211	3.41e-10	2.79e-07	3.36e-09	3.39e-11	5.53e-14	1.62e-15	1.16e-12
71	GnRH secretion	hsa04929	IStoI,ItoA,NtoA,HtoMCLx,BtoMCL,BtoMCL(e),MCL(e)toMCL	0	PRKCB, KRAS, NRAS, MAPK1	MAP2K2, MAPK3	0	PRKCB, ITPR2, KRAS, ESR2	PRKCB, KCNJ11, CACNA1C, CACNA1D, CACNA1F, KRAS, NRAS, PIK3CA, ESR2, GPER1	KISS1, GNA11, PLCB2, PLCB4, HCN2, HCN3, GABBR1, GABBR2, KCNN2, CACNA1D, ARRB1, ARRB2, HRAS, NRAS, PIK3R3, PIK3CD, PIK3CB, AKT1, AKT2, GNRH1, GNRH2	KISS1, PLCB2, PRKCB, GABBR1, GABBR2, KCNN4, ARRB2, HRAS, NRAS, RAF1, MAPK3, PIK3CA, PIK3CD, AKT1, AKT2, GNRH2	KISS1, GNA11, PLCB1, PLCB4, PRKCA, ITPR3, HCN2, HCN3, CACNA1H, TRPC1, KCNN2, CACNA1C, CACNA1D, ARRB1, ARRB2, MAP2K2, PIK3R3, PIK3CB, LHB, CGA	0	MAP2K2, MAPK3	PRKCB, ITPR3, HCN3, PIK3R1, GNRH1	0	GNA11, PRKCA, ITPR3, GABBR1, PIK3R1, PIK3CD	GNAQ, PLCB2, PLCB3, PLCB4, PRKCA, GABBR1, ARRB1, ARRB2, PIK3CB, GNRH2	KISS1R, PLCB3, PRKCA, HCN1, CACNA1H, KCNJ6, KCNJ9, KCNJ5, KCNN3, MAP2K1, MAPK1, PIK3R2, GPER1, SPP1	KISS1R, PLCB3, PRKCA, CACNA1H, TRPC1, KCNJ5, KCNN3, ARRB1, PIK3R1, PIK3R2, PIK3R3, GPER1, LHB, SPP1	PRKCB, PRKCG, ITPR1, HCN1, KCNJ6, KCNJ9, GABBR1, KCNN4, MAP2K1, MAPK1, MAPK3, PIK3CA	ne	1.84524	0.971505	ne	1.26798	1.31151	1.39909	1.67735	1.33389	ne	0.000221	0.0352	ne	0.0203	0.000337	0.0044	2.33e-07	0.00305
72	Influenza A	hsa05164	IStoI,ItoA,NtoI,NtoA,HtoMCLx,BtoMCL,BtoMCL(e),MCL(e)toMCL	0	PRKCB, IFIH1, IKBKG, IFNGR2, APAF1, MAPK1, XPO1	OAS1, OAS2, OAS3, RELA, TLR7, MYD88, IRAK4, IRF7, TNF, JAK1, HLA-DOB, HLA-DPA1, HLA-DQA1, HLA-DRB4, PYCARD, TNFRSF10A, CASP8, BID, MAP2K2, MAPK3, ACTG1, RAB11A	PRKCB, IFIH1, IKBKG, CREBBP, IFNA8, IFNGR2, CYCS, APAF1	PRKCB, OAS1, OAS2, DDX58, IFIH1, TLR7, MYD88, IFNGR2, PYCARD, CASP1, TNFRSF10A, CASP8, BID, CYCS, NXT1, NUP98, RAB11A	PRKCB, EIF2AK2, CHUK, NFKBIB, TBK1, CREBBP, EP300, IL12A, IFNA8, IFNA17, ADAR, PIK3CA, CASP8, CYCS, CASP3, HNRNPUL1, RAE1, KPNA5	OAS1, OAS3, RNASEL, DNAJC3, EIF2AK2, DDX58, IFIH1, CHUK, IKBKB, NFKBIB, TBK1, IRF3, TLR4, IRF7, CCL2, CCL5, CXCL10, ICAM1, IFNAR2, TYK2, STAT1, IRF9, MX2, ADAR, IFNG, IL18, IL33, PIK3R3, PIK3CD, PIK3CB, AKT1, AKT2, CDK4, TNFRSF10B, FASLG, FAS, TNFRSF1A, CASP8, BAX, NXF3, HNRNPUL1, ACTB, RAB11B	PRKCB, OAS1, OAS2, RNASEL, DDX58, IKBKB, TBK1, IRF3, CREBBP, TLR4, IRAK4, IL12A, IFNA2, IFNA10, IFNAR2, TYK2, IRF9, MX2, ADAR, IFNGR2, CASP1, PIK3CA, PIK3CD, AKT1, AKT2, TRADD, CASP8, APAF1, CASP9, NXF1, NXT2, HNRNPUL1, RAF1, MAPK3, ACTB, RAB11A, RAB11B	TPSAB1, OAS3, DNAJC3, EIF2AK2, TRIM25, IFIH1, CHUK, NFKBIA, TLR3, IKBKE, TNF, CCL2, CCL5, CXCL10, ICAM1, SOCS3, IFNG, IFNGR1, NLRP3, IL18, IL33, PIK3R3, PIK3CB, CDK4, CDK6, TNFRSF10A, TNFRSF10B, FASLG, FAS, TNFRSF1A, FADD, BID, BAX, SLC25A4, SLC25A6, CASP3, NXF3, NXT1, RSAD2, PRKCA, MAP2K2, ACTG1, KPNA2	0	OAS2, RELA, IRF7, HLA-DOB, HLA-DRB4, BAX, MAP2K2, MAPK3, ACTG1, KPNA1	PRKCB, IKBKB, IKBKG, CREBBP, EP300, TYK2, IL18, PIK3R1, BAX, APAF1, PABPN1, FDPS, XPO1	OAS2, RELA, IKBKE, IRF3, IRF7, TNF, CIITA, HLA-DOA, HLA-DOB, HLA-DRB4, CDK6, PRKCA, MAP2K2, ACTG1, KPNA1	TRIM25, NLRX1, IKBKB, IRF3, IFNAR2, STAT2, CIITA, HLA-DOB, PIK3R1, PIK3CD, CCND3, CDK6, BAX, PABPN1, NXF1, HNRNPUL1, FDPS, PRKCA, KPNA1	OAS2, RNASEL, TRIM25, MAVS, IKBKB, IKBKG, CALCOCO2, TLR3, IKBKE, IRF3, IL1A, IL1B, CXCL8, CCL5, TYK2, STAT2, CIITA, HLA-DOA, HLA-DPB1, HLA-DQA2, HLA-DRB1, HLA-DRB5, NLRP3, PYCARD, CASP1, IL18, PIK3CB, CCND3, CDK6, TNFSF10, TNFRSF1A, TRADD, SLC25A5, APAF1, FDPS, PRKCA, ACTG1, ACTB, RAB11A	PLG, PRSS3, DNAJB1, NLRX1, NFKBIA, NFKB1, TICAM1, EP300, IL1A, IL6, TNF, IFNAR1, JAK1, HLA-DMA, HLA-DMB, HLA-DOA, HLA-DOB, HLA-DPA1, HLA-DPB1, HLA-DQA2, HLA-DQB1, HLA-DRA, HLA-DRB1, PIK3R2, CDK6, TNFSF10, FADD, BID, SLC25A5, SLC25A31, CYCS, NXT1, NXT2, NUP98, FDPS, PRKCA, MAP2K1, MAPK1, RAB11A, XPO1, KPNA1, KPNA6, KPNA5	PLG, PRSS3, DNAJB1, TRIM25, NLRX1, NFKBIA, NFKB1, TLR3, IKBKE, IL1A, IL6, TNF, ICAM1, SOCS3, IFNGR1, HLA-DOA, HLA-DPA1, HLA-DPB1, HLA-DQB1, HLA-DRB1, IL18, PIK3R1, PIK3R2, PIK3R3, CDK6, TNFRSF10A, FAS, FADD, BID, SLC25A4, SLC25A5, SLC25A6, CYCS, CASP3, NXT1, RSAD2, FDPS, PRKCA, ACTG1, KPNA2	PRSS1, PRKCB, OAS1, RNASEL, DDX58, IKBKB, RELA, TICAM1, TRAF3, IRF3, CREBBP, EP300, TLR4, TLR7, MYD88, IRAK4, IL1A, IL12A, IFNA2, IFNAR1, IFNAR2, JAK1, STAT2, IFNGR2, CIITA, HLA-DMA, HLA-DMB, HLA-DOA, HLA-DOB, HLA-DPB1, PIK3CA, CCND3, TRADD, CASP8, CYCS, APAF1, CASP9, NXF1, NXT2, MAP2K1, MAPK1, MAPK3, RAB11A, XPO1, KPNA1, KPNA6, KPNA5	ne	1.9799	1.83954	1.90736	1.72865	1.4155	1.30187	1.63037	1.42071	ne	0.000236	6.62e-09	3.44e-06	2.77e-06	3.41e-13	4.68e-07	2.86e-12	5.41e-12
73	Long-term potentiation	hsa04720	IStoI,ItoA,NtoI,NtoA,HtoMCLx,BtoMCL,BtoMCL(e),MCL(e)toMCL	0	PPP3CA, CALM2, KRAS, NRAS, MAPK1, PRKCB	CALM3, MAP2K2, MAPK3	CAMK2G, PPP3CA, CREBBP, RPS6KA2, ITPR2, PRKCB	PPP1CB, PPP3CA, KRAS, RPS6KA2, ITPR2, PRKCB	PPP1CC, RAPGEF3, GRIN2B, CACNA1C, CREBBP, EP300, KRAS, NRAS, BRAF, RPS6KA2, PRKCB	CAMK2A, CAMK2G, PPP3CA, CALML4, HRAS, NRAS, ARAF, RPS6KA1, RPS6KA2, PLCB2, PLCB4	PPP1CC, CAMK2G, RAPGEF3, CALM2, CREBBP, HRAS, NRAS, ARAF, RAF1, MAPK3, RPS6KA2, PRKCB, PLCB2	ADCY1, PRKACA, PPP3CA, CACNA1C, CALML4, CAMK4, MAP2K2, RPS6KA1, ITPR3, PRKCA, PLCB1, PLCB4	0	CALM3, MAP2K2, MAPK3	CAMK2G, PPP3CA, CREBBP, EP300, ITPR3, PRKCB	CALM3, MAP2K2, PRKCA	RAP1B, ATF4, ARAF, RPS6KA1, ITPR3, PRKCA	PRKACB, PPP1CA, CAMK2G, RAP1A, RAP1B, CALM3, CAMK4, RPS6KA1, PRKCA, GNAQ, PLCB2, PLCB3, PLCB4	PRKACB, PPP1CB, PPP1CC, CAMK2D, CAMK2B, PPP3CB, PPP3CC, PPP3R1, PPP3R2, GRIN1, GRIN2A, GRIN2D, CALM3, CALM1, EP300, BRAF, MAP2K1, MAPK1, RPS6KA6, PRKCA, GRM5, PLCB3	ADCY1, PRKACB, PPP1CB, CAMK2B, PPP3CB, PPP3R2, GRIN2D, CALM3, BRAF, RPS6KA6, PRKCA, GRM5, PLCB3	PPP1CB, PPP1CC, CAMK2D, RAPGEF3, PPP3CC, GRIN2A, CALM2, CALM1, CREBBP, EP300, ARAF, MAP2K1, MAPK1, MAPK3, RPS6KA3, RPS6KA2, ITPR1, PRKCB, PRKCG, GRM1	ne	2.64392	1.19315	1.88261	1.45344	1.50335	1.26007	1.38861	1.27416	ne	0.000267	0.00197	0.00424	0.000251	1.46e-06	1.66e-05	2.07e-06	1.37e-08
74	T cell receptor signaling pathway	hsa04660	IStoI,ItoA,NtoI,NtoA,HtoMCLx,BtoMCL,BtoMCL(e),MCL(e)toMCL	0	NCK2, PPP3CA, KRAS, NRAS, MAPK1, MAP3K7, IKBKG	GRB2, PAK2, MAP2K2, MAPK3, RELA, TNF	VAV2, PAK2, PPP3CA, CARD11, MAP3K7, IKBKG, CBLB	NCK1, PAK1, PPP3CA, KRAS, MAPK9, CBLB	PAK2, DLG1, KRAS, NRAS, JUN, CARD11, BCL10, MAP2K7, MAPK8, CHUK, NFKBIB, PIK3CA, PDPK1, CBLB, IL10	CD3D, CD3E, CD3G, CD247, CD4, CD8A, CD8B, FYN, ZAP70, LCP2, LAT, ITK, VAV2, PAK1, MAPK11, PLCG1, PPP3CA, HRAS, NRAS, PRKCQ, MAP2K7, MAPK8, CHUK, IKBKB, NFKBIB, CD28, ICOS, CD40LG, PIK3R3, PIK3CD, PIK3CB, AKT1, AKT2, CTLA4, PTPN6, CBLB, IFNG, CDK4	FYN, ZAP70, NCK2, VAV2, PAK2, RHOA, PLCG1, NFATC1, HRAS, NRAS, RAF1, MAPK3, MAP2K7, MAPK8, MAPK9, IKBKB, PIK3CA, PIK3CD, PDPK1, AKT1, AKT2, MAP3K14, PTPN6, CBLB	CD3D, CD3E, CD3G, CD247, CD4, CD8A, CD8B, LCK, LCP2, LAT, ITK, TEC, PAK6, MAPK11, MAPK12, PPP3CA, RASGRP1, MAP2K2, FOS, PRKCQ, BCL10, CHUK, NFKBIA, NFKBIE, CD28, ICOS, CD40LG, PIK3R3, PIK3CB, CTLA4, IL10, IFNG, TNF, CDK4	0	CD3E, LCK, GRB2, MAP2K2, MAPK3, RELA, ICOS	FYN, NCK2, VAV1, VAV2, CDC42, PLCG1, PPP3CA, CARD11, MALT1, MAP3K7, IKBKB, IKBKG, PIK3R1, PDPK1, MAP3K14, CBLB	CD3E, LCK, FYN, ZAP70, LAT, ITK, GRB2, MAPK13, MAP2K2, RELA, ICOS, MAP3K8, PTPN6, TNF	CD3D, CD3E, CD247, FYN, ZAP70, LAT, ITK, NCK2, VAV1, CDC42, MAPK13, PLCG1, JUN, PRKCQ, MALT1, IKBKB, ICOS, PIK3R1, PIK3CD, MAP3K8, MAP3K14, PTPN6	CD3D, CD3E, CD3G, CD247, CD4, CD8A, CD8B, FYN, LCP2, ITK, NCK2, VAV1, GRAP2, GRB2, MAPK13, MAPK14, NFATC3, RASGRP1, PRKCQ, IKBKB, IKBKG, CD28, ICOS, CD40LG, PIK3CB, PTPN6	PTPRC, VAV3, GRB2, PAK3, CDC42, MAPK13, MAPK14, PPP3CB, PPP3CC, PPP3R1, PPP3R2, NFATC2, NFATC3, RASGRP1, MAP2K1, MAPK1, FOS, JUN, MALT1, NFKB1, NFKBIA, PIK3R2, MAP3K8, GSK3B, TNF	LCP2, TEC, MAPK12, MAPK13, MAPK14, PPP3CB, PPP3R2, NFATC3, RASGRP1, FOS, JUN, NFKB1, NFKBIA, NFKBIE, PIK3R1, PIK3R2, PIK3R3, MAP3K8, IL10, TNF	PTPRC, NCK2, VAV3, GRB2, PAK2, RHOA, CDC42, DLG1, PPP3CC, NFATC2, SOS2, MAP2K1, MAPK1, MAPK3, JUN, CARD11, MALT1, MAPK9, IKBKB, RELA, PIK3CA, PDPK1, MAP3K8, MAP3K14, GSK3B, PTPN6, CBLB	ne	2.72827	1.93476	2.91401	2.24972	1.70367	1.59579	1.55888	1.61124	ne	0.00028	2.92e-08	8.81e-15	3.79e-17	1.03e-16	1.29e-12	4.35e-15	1.11e-09
75	NF-kappa B signaling pathway	hsa04064	IStoI,ItoA,NtoI,NtoA,HtoMCLx,BtoMCL,BtoMCL(e),MCL(e)toMCL	0	PRKCB, MAP3K7, IKBKG	MYD88, IRAK4, TNF, RELA, BCL2L1, NFKB2, CSNK2A1, CSNK2A3, RELB	LYN, PRKCB, CARD11, MAP3K7, IKBKG, BCL2, GADD45A	LYN, PRKCB, MYD88, DDX58, BCL2, GADD45A, CSNK2A1	LYN, PRKCB, CARD11, BCL10, TRAF6, BIRC2, EDA2R, TAB3, TNFRSF13C, CHUK, UBE2I, ERC1, XIAP, CSNK2A2, RELB	ZAP70, LAT, PLCG1, PRKCQ, IL1R1, TNFRSF1A, TRAF5, DDX58, CD14, TLR4, CD40LG, TNFRSF11A, TNFSF14, LTBR, TAB1, TNFSF13B, CHUK, IKBKB, PIAS4, UBE2I, PIDD1, BCL2, GADD45A, TRAF1, CXCL2, CXCL3, VCAM1, PLAU, RELB, CCL19, CCL21, CXCL12, ICAM1	ZAP70, PLCG1, PRKCB, IRAK4, TRADD, CYLD, DDX58, TLR4, MAP3K14, TAB2, IKBKB, PIAS4, UBE2I, PIDD1, BCL2	LCK, LAT, PRKCQ, CARD10, BCL10, IL1R1, TNF, TNFRSF1A, TRAF2, EDARADD, TRIM25, CD14, CD40LG, TNFSF11, TNFRSF11A, LTA, TNFSF14, LTBR, TNFSF13B, CHUK, NFKBIA, BCL2L1, GADD45A, GADD45G, TRAF1, NFKB2, TNFAIP3, CCL4, CXCL2, VCAM1, PLAU, CSNK2A1, CSNK2A2, RELB, CCL19, CCL21, CXCL12, ICAM1	0	LCK, TRAF2, LTA, RELA, BCL2L1, NFKB2, CSNK2A3, RELB	PLCG1, BTK, PLCG2, PRKCB, CARD11, MALT1, TRAF5, BIRC3, CD40, TNFSF14, MAP3K14, MAP3K7, IKBKG, IKBKB, PARP1, PIAS4, CFLAR	LCK, ZAP70, LAT, TNF, RIPK1, TRAF2, CD40, LTA, PIDD1, RELA, BCL2L1, TRAF1, NFKB2, RELB	ZAP70, LAT, PLCG1, PRKCQ, BTK, MALT1, IRAK1, RIPK1, TRAF2, TRIM25, CD40, LTA, LTB, TNFSF14, MAP3K14, IKBKB, PARP1, PIAS4, PIDD1, CFLAR, TRAF1, NFKB2, CCL21	PRKCQ, IL1B, TNFRSF1A, TRADD, TRIM25, CD14, CD40LG, LTB, LTBR, TNFSF13B, IKBKG, IKBKB, BCL2L1, TRAF1, CXCL8, PTGS2, CXCL1, CXCL2	SYK, BTK, MALT1, IRAK1, TNF, BIRC3, LY96, TICAM1, CD40, LTA, LTB, TAB3, TNFRSF13C, PARP1, ATM, NFKBIA, NFKB1, BCL2L1, GADD45B, GADD45G, BCL2A1	CARD10, TNF, TRIM25, LY96, CD40, TNFSF11, LTA, LTB, PARP1, ATM, NFKBIA, NFKB1, BCL2L1, GADD45B, GADD45G, BCL2A1, NFKB2, TNFAIP3, CCL4, CSNK2A2, ICAM1	SYK, LYN, BLNK, BTK, PLCG2, PRKCB, CARD11, MALT1, MYD88, IRAK1, IRAK4, TRADD, BIRC3, CYLD, EDA2R, DDX58, TLR4, TICAM1, TRAF3, MAP3K14, TAB2, TAB3, TNFRSF13C, IKBKB, UBE2I, RELA, BCL2	ne	2.08181	2.22058	2.82995	2.34088	1.33169	1.32836	1.23866	1.66736	ne	0.000283	5.43e-18	1.12e-16	1.26e-22	4.42e-17	1.32e-10	1.95e-20	4.27e-18
76	Fc epsilon RI signaling pathway	hsa04664	IStoI,ItoA,NtoI,NtoA,HtoMCLx,BtoMCL,BtoMCL(e),MCL(e)toMCL	0	KRAS, NRAS, MAPK1	TNF, GRB2, MAP2K2, MAPK3	LYN, RAC1, VAV2, ALOX5	LYN, MAPK9, KRAS, ALOX5, ALOX5AP	LYN, PIK3CA, PDPK1, MAP2K4, MAP2K7, MAPK8, GAB2, KRAS, NRAS, ALOX5	FCER1G, PLCG1, PIK3CD, PIK3CB, PIK3R3, AKT1, AKT2, RAC1, RAC3, MAP2K7, MAPK8, MAPK11, LCP2, VAV2, FYN, GAB2, LAT, HRAS, NRAS, PLA2G4A, PLA2G4C, ALOX5	PLCG1, PIK3CA, PIK3CD, PDPK1, AKT1, AKT2, RAC3, MAP2K7, MAP2K3, MAPK8, MAPK9, VAV2, FYN, GAB2, HRAS, NRAS, RAF1, MAPK3, PLA2G4A, ALOX5	FCER1G, PRKCA, PIK3CB, PIK3R3, RAC1, RAC3, MAPK11, MAPK12, TNF, LCP2, LAT, MAP2K2, PLA2G4A, PLA2G4C, PLA2G4F	0	GRB2, MAP2K2, MAPK3	BTK, PLCG1, PLCG2, PIK3R1, PDPK1, VAV1, VAV2, FYN, JMJD7-PLA2G4B	PRKCA, RAC2, MAPK13, TNF, FYN, LAT, GRB2, MAP2K2	BTK, PLCG1, PRKCA, PIK3CD, PIK3R1, RAC2, MAPK13, VAV1, FYN, LAT, JMJD7-PLA2G4B	MS4A2, FCER1G, PRKCA, PIK3CB, RAC2, MAP2K3, MAPK13, MAPK14, LCP2, VAV1, FYN, GRB2, PLA2G4A, JMJD7-PLA2G4B, ALOX5AP	SYK, BTK, PRKCA, PIK3R2, MAP2K4, MAP2K6, MAPK13, MAPK14, TNF, VAV3, GRB2, MAP2K1, MAPK1, ALOX5AP	PRKCA, PIK3R1, PIK3R2, PIK3R3, MAPK12, MAPK13, MAPK14, TNF, LCP2	SYK, LYN, BTK, PLCG2, PIK3CA, PDPK1, MAP2K4, MAP2K3, MAP2K6, MAPK9, VAV3, GRB2, SOS2, MAP2K1, MAPK1, MAPK3, ALOX5, ALOX5AP	ne	1.73669	1.69809	2.47323	1.90942	1.54296	1.35441	1.52606	1.29466	ne	0.000283	1.07e-06	8.59e-07	2.55e-08	3.66e-11	4.19e-10	2.37e-12	2.08e-09
77	Insulin signaling pathway	hsa04910	IStoI,ItoA,NtoI,NtoA,HtoMCLx,BtoMCL,BtoMCL(e),MCL(e)toMCL	0	CALM2, RHOQ, ACACA, HK2, PRKAA1, KRAS, NRAS, MAPK1	CALM3, SH2B2, HK1, PRKAG2, G6PC3, PCK2, BAD, GRB2, MAP2K2, MAPK3	PRKAR1A, CBLB, ACACA, HK2	PPP1CB, PRKAR1A, CBLB, PRKAG2, RHEB, KRAS, SOCS4, MAPK9	IRS2, PIK3CA, PDPK1, PPP1CC, PYGM, PRKAR2A, PRKCZ, SORBS1, CBLB, RAPGEF1, ACACA, RPS6KB1, EIF4E2, TSC1, SHC3, KRAS, NRAS, BRAF, SOCS4, PTPN1, MAPK8	IRS2, PIK3R3, PIK3CD, PIK3CB, AKT1, AKT2, PPP1R3E, PHKG2, CALML4, PYGM, PDE3B, PRKAR2A, PRKCI, FLOT2, FLOT1, SH2B2, CBLB, TRIP10, ACACB, HK3, HK2, PRKAB2, PRKAG1, PRKAG2, EIF4EBP1, TSC2, RHEB, HRAS, NRAS, ARAF, MKNK1, ELK1, SOCS2, PTPRF, MAPK8, IKBKB	PIK3CA, PIK3CD, PDPK1, AKT1, AKT2, PPP1CC, PHKG2, PHKB, PHKA2, CALM2, PYGM, PRKAR2A, FLOT2, FLOT1, CBLB, EXOC7, ACACB, PRKAG2, RPS6KB2, TSC2, BAD, HRAS, NRAS, ARAF, RAF1, MAPK3, MKNK1, MAPK8, MAPK9, IKBKB	INSR, PIK3R3, PIK3CB, PPP1R3D, PPP1R3B, PHKA1, CALML4, PYGL, PDE3B, PRKACA, PRKAR2B, PRKAR1B, PRKCI, TRIP10, SREBF1, FASN, HK2, HKDC1, PRKAA2, PRKAB2, PRKAG1, PPARGC1A, FBP1, PCK2, EIF4EBP1, EIF4E, RHEB, MAP2K2, ELK1, SOCS1, SOCS2, SOCS3, PTPRF, INPPL1	0	CALM3, EXOC7, HK1, PRKAG1, G6PC3, GRB2, MAP2K2, MAPK3, MKNK2	PIK3R1, PDPK1, PHKA2, CBLB, RAPGEF1, RHOQ, ACACA, ACACB, PRKAA1, RPS6KB1, TSC1, MKNK1, MKNK2, ELK1, IKBKB	GYS1, CALM3, HK1, PRKAG1, G6PC3, PCK2, SHC1, GRB2, MAP2K2, MKNK2	IRS1, PIK3R1, PIK3CD, GYS1, PHKG2, EXOC7, SREBF1, ACACB, FASN, PRKAA1, MTOR, RPS6KB2, TSC1, SHC1, ARAF, MKNK1, MKNK2, ELK1, SOCS1, IKBKB, INPPL1	PIK3CB, PPP1CA, PPP1R3E, PHKG2, CALM3, PYGL, PYGB, PRKACB, PRKAR1A, PRKAR2B, LIPE, CBL, CRK, CRKL, HK3, HK1, FBP1, PCK2, GRB2, SOCS2, IKBKB	IRS1, PIK3R2, GSK3B, GYS2, PPP1CB, PPP1CC, CALM3, CALM1, PYGB, PRKACB, CRK, CRKL, RHOQ, ACACA, FASN, HK1, GCK, PRKAA2, PRKAG3, FOXO1, G6PC, G6PC2, FBP2, EIF4E, EIF4E2, TSC1, SHC3, GRB2, BRAF, MAP2K1, MAPK1, MKNK2	PIK3R1, PIK3R2, PIK3R3, PPP1CB, PPP1R3B, PHKA1, CALM3, PYGB, PRKACB, PRKAR2B, CRKL, RHOQ, SREBF1, ACACA, FASN, HKDC1, PRKAA2, PPARGC1A, G6PC, FBP1, PCK2, EIF4E, BRAF, MKNK2, SOCS1, SOCS3	PIK3CA, PDPK1, GSK3B, PPP1CB, PPP1CC, PHKG2, PHKB, PHKA2, CALM2, CALM1, PRKAR1A, FLOT2, CBLB, EXOC7, PKLR, HK1, PRKAA1, FOXO1, G6PC, G6PC2, G6PC3, FBP2, MTOR, RPTOR, RPS6KB2, EIF4E2, TSC1, BAD, SHC1, GRB2, SOS2, ARAF, MAP2K1, MAPK1, MAPK3, MAPK9, IKBKB, INPP5A	ne	2.44236	1.62086	1.43219	1.71778	1.28662	1.26983	1.46268	1.40205	ne	0.000373	1.96e-05	0.00409	2.8e-08	7.65e-11	1.46e-10	2.52e-09	6.12e-11
78	Ubiquitin mediated proteolysis	hsa04120	IStoI,ItoA,NtoI,NtoA,HtoMCLx,BtoMCL,BtoMCL(e),MCL(e)toMCL	0	UBE2J2, CUL1, SKP1, BTRC, CUL2, CDC23	UBB, UBC, UBA3, UBE2E3, UBE2J1, UBE2L6, UBE2K, SIAH1, RCHY1, MGRN1, FANCL, FBXO4, CUL4B, ANAPC7, ANAPC13	UBE2D2, UBE2E3, UBE2W, BIRC6, CBLB, SIAH1, CUL1, SKP1, BTRC, CUL2, ANAPC4, CDC23, ANAPC13	UBB, UBC, UBA3, UBE2A, UBE2E3, UBE2L6, UBE2W, CBLB, SIAH1, FANCL, TRIM32, TRIM37, SKP1, CUL2, VHL, KLHL9, CUL4B, DET1, ANAPC11, ANAPC7, ANAPC10, ANAPC13	UBC, UBA2, UBA6, UBE2A, UBE2B, UBE2D4, UBE2D3, UBE2E3, UBE2G1, UBE2I, UBE2Q2, UBE2S, UBE3A, SMURF1, ITCH, NEDD4L, UBR5, UBE4A, MDM2, CBLB, SIAH1, TRAF6, COP1, RCHY1, BIRC2, XIAP, PIAS2, PIAS3, BRCA1, MID1, TRIM32, TRIM37, SKP1, CUL2, VHL, CUL3, KLHL9, RNF7, CUL5, CDC23, ANAPC10, ANAPC13	UBA1, UBA7, UBE2D1, UBE2F, UBE2G2, UBE2I, UBE2L6, UBE2M, UBE2O, CDC34, UBE2W, UBE2Z, SMURF1, SMURF2, WWP1, NEDD4, STUB1, CBLB, CBLC, SIAH1, PIAS4, BRCA1, FANCL, MID1, TRIM32, TRIM37, CUL2, KEAP1, DDB2, ERCC8, CUL7, ANAPC2, ANAPC4, ANAPC5, CDC16, ANAPC7, CDC23, ANAPC13	UBB, UBC, UBA1, UBA3, UBA7, UBA6, UBE2D1, UBE2F, UBE2G2, UBE2I, UBE2M, UBE2O, UBE2Q2, UBE2W, UBE3B, ITCH, UBE4A, STUB1, CBLB, MAP3K1, PIAS2, PIAS3, PIAS4, CUL2, CUL4B, DDB2, ERCC8, ANAPC2, ANAPC4, ANAPC5, ANAPC7, CDC23, ANAPC13	SAE1, UBE2C, UBE2D1, UBE2L6, CDC34, SMURF1, NEDD4, MDM2, CBLC, SIAH1, BIRC7, SYVN1, BRCA1, FANCL, MID1, TRIM37, BTRC, KEAP1, RHOBTB2, RHOBTB1, CUL4A, DET1, CUL5, SOCS1, SOCS3, CUL7, ANAPC11, CDC20	0	UBE2J1, UBE2Z, MGRN1	UBA52, UBA7, UBE2J2, UBE2M, BIRC6, UBE3C, HUWE1, UBR5, UBE4A, UBE4B, CBLB, BIRC3, PIAS3, PIAS4, SYVN1, AIRE, CUL1, BTRC, FBXW7, DDB1, ANAPC4, ANAPC5, CDC16, CDC23	UBE2J1, UBE2Z, WWP1, MGRN1	UBA52, UBA1, UBA7, UBE2G2, UBE2M, UBE2S, UBE2Z, UBE3C, UBR5, UBE4A, PRPF19, PIAS1, PIAS4, SYVN1, AIRE, FBXW7, DDB1, SOCS1, CDC20	SAE1, UBA7, UBE2C, UBE2F, UBE2H, UBE2J1, UBE3B, WWP1, HERC3, HERC4, CBL, RBX1, KEAP1, RHOBTB1, CDC20, ANAPC5	RPS27A, UBE2A, UBE2B, UBE2D2, UBE2D3, UBE2E1, UBE2E2, UBE2G1, UBE2H, UBE2J1, UBE2NL, UBE2N, UBE2QL1, UBE2K, BIRC6, UBE3C, TRIP12, PRPF19, MAP3K1, COP1, BIRC3, PIAS1, MGRN1, RBX1, SKP1, FBXW7, FBXO2, FBXO4, VHL, CUL3, RHOBTB2, DDB1, DET1, CDC20, CDC27	RPS27A, UBE2A, UBE2C, UBE2E1, UBE2H, UBE2QL1, SMURF1, COP1, SYVN1, BRCA1, FBXO2, FBXO4, VHL, KEAP1, RHOBTB2, RHOBTB1, DET1, SOCS1, SOCS3, ANAPC11, CDC20, CDC27	UBB, UBC, RPS27A, UBA2, UBA3, UBA7, UBA6, UBE2B, UBE2D4, UBE2D2, UBE2D3, UBE2G1, UBE2I, UBE2J1, UBE2J2, UBE2N, UBE2Q2, UBE2K, UBE3B, UBE3C, ITCH, TRIP12, HERC1, HERC3, UBE4A, UBE4B, PPIL2, CBLB, MAP3K1, RCHY1, BIRC3, PIAS1, PIAS2, MGRN1, RBX1, CUL1, SKP1, SKP2, FBXO2, CUL2, CUL3, CUL4B, DDB2, RNF7, CDC27, ANAPC4, ANAPC5, ANAPC7, ANAPC13	ne	1.29301	2.52855	1.73909	2.42859	1.77676	1.3632	1.43656	1.49941	ne	0.000424	3.87e-14	1.16e-07	2.54e-14	1.9e-38	4.98e-22	4.47e-13	2.33e-26
79	Sphingolipid signaling pathway	hsa04071	IStoI,ItoA,NtoI,NtoA,HtoMCLx,BtoMCL,BtoMCL(e),MCL(e)toMCL	0	MAP3K5, PPP2CB, PPP2R5E, MAPK1, KRAS, NRAS, PRKCB	TNF, BID, PPP2R5C, GNAI2, MAPK3, ABCC1, MAP2K2, S1PR4, GNA12, PTEN, RELA	BCL2, PPP2CB, PPP2R5E, PRKCE, RAC1, PRKCB	SPTLC2, NSMAF, BID, MAPK9, BCL2, PPP2CB, PPP2R3C, PPP2R5E, PRKCE, KRAS, PRKCB, PTEN	MAPK8, PRKCZ, PPP2CA, PPP2R3C, PPP2R5E, GAB2, PIK3CA, PRKCE, SGPP1, SGPL1, KRAS, NRAS, PDPK1, PRKCB, GNA12, GNA13, ROCK1	SPTLC1, CERS2, SGMS2, TNFRSF1A, ASAH1, CTSD, BAX, MAPK8, MAPK11, AKT1, AKT2, BCL2, PPP2CB, PPP2R1A, PPP2R2B, PPP2R2C, PPP2R3B, PPP2R5B, FCER1G, FYN, GAB2, PIK3CD, PIK3CB, PIK3R3, PLD1, SPHK1, KNG1, GNAI1, GNAI2, PLCB2, PLCB4, ABCC1, SGPL1, HRAS, NRAS, NOS3, RAC1, RAC3, S1PR3	SPTLC1, TRADD, MAP3K5, MAPK8, MAPK9, AKT1, AKT2, BCL2, PPP2CB, PPP2R1A, PPP2R2B, PPP2R2C, PPP2R5B, TP53, FYN, GAB2, PIK3CA, PIK3CD, PLD2, SPHK1, KNG1, GNAI2, PLCB2, PRKCE, MAPK3, ABCC1, SGPL1, S1PR1, HRAS, NRAS, RAF1, PDPK1, RAC3, PRKCB, S1PR4, RHOA	CERS1, CERS4, DEGS2, SGMS2, TNF, TNFRSF1A, ASAH1, TRAF2, CTSD, BID, BAX, MAPK11, MAPK12, PPP2CB, FCER1G, PIK3CB, PIK3R3, PLD1, ADORA3, GNAI1, PLCB1, PLCB4, S1PR2, MAP2K2, NOS3, RAC1, RAC3, S1PR3, PRKCA	0	CERS5, TRAF2, BAX, PPP2R1A, PPP2R5D, GNAI2, MAPK3, MAP2K2, RELA	BAX, MAP3K5, PPP2R2B, PPP2R3A, FYN, PIK3R1, SPHK2, PDPK1, PRKCB, ROCK2	TNF, SMPD2, TRAF2, MAPK13, PPP2R5D, FYN, SPHK1, GNAI2, MAP2K2, RAC2, PRKCA, S1PR4, RELA	SMPD2, TRAF2, BAX, MAP3K5, MAPK13, PPP2R2B, PPP2R5B, PPP2R5D, FYN, PIK3CD, PIK3R1, RAC2, PRKCA, S1PR4, ROCK2	CERS2, CERS6, SMPD1, SGMS2, TNFRSF1A, ASAH1, ACER2, TRADD, CTSD, MAP3K5, MAPK13, MAPK14, PPP2R5D, MS4A2, FCER1G, FYN, PIK3CB, PLD1, PLD2, SPHK1, ADORA3, GNAI1, GNAI2, PLCB2, PLCB3, PLCB4, RAC2, GNAQ, PRKCA, S1PR4	SPTLC2, SPTLC3, CERS4, DEGS1, SMPD1, SGMS1, TNF, SMPD2, ACER1, BID, MAPK13, MAPK14, PPP2CA, PPP2R1B, PPP2R5C, PIK3R2, GNAI3, PLCB3, MAPK1, SGPP1, S1PR2, MAP2K1, PRKCA, GNA13, ROCK1, ROCK2, PTEN, NFKB1	CERS4, DEGS1, SMPD1, SGMS1, TNF, BID, MAPK12, MAPK13, MAPK14, PPP2CA, PPP2R1B, PIK3R1, PIK3R2, PIK3R3, PLD1, PLCB3, S1PR2, PRKCA, GNA13, PTEN, NFKB1	CERS3, SMPD1, NSMAF, SMPD2, ACER1, TRADD, MAP3K5, MAPK9, BCL2, PPP2R5B, PPP2R5C, TP53, PIK3CA, PLD2, KNG1, GNAI2, PRKCE, MAPK1, MAPK3, S1PR1, MAP2K1, PDPK1, PRKCB, PRKCG, S1PR4, GNA12, GNA13, RHOA, ROCK1, RELA	ne	2.69163	1.59426	2.27594	1.8727	1.68591	1.46503	1.7433	1.34529	ne	0.00044	4.35e-05	3.95e-05	3.23e-07	6.07e-09	8.14e-07	9.18e-14	7.65e-06
80	Longevity regulating pathway	hsa04211	IStoI,ItoA,NtoA,HtoMCLx,BtoMCL,BtoMCL(e),MCL(e)toMCL	0	KRAS, NRAS, ADCY7, PRKAA1	ATG101, PRKAG2, RELA	0	KRAS, CAT, PRKAG2, HDAC2	IGF1, IRS2, KRAS, NRAS, PIK3CA, ATF2, CREB3L4, EHMT1, ATG5, TSC1, RB1CC1, RPS6KB1, EIF4E2, SESN3	IGF1, IRS2, HRAS, NRAS, PIK3CD, PIK3CB, PIK3R3, AKT1, AKT2, ADCY4, CREB3L2, CREB3L4, EHMT2, FOXO3, TSC2, RHEB, ULK1, RB1CC1, EIF4EBP1, ADIPOR1, CAMKK2, PRKAB2, PRKAG1, PRKAG2, BAX	HRAS, NRAS, PIK3CA, PIK3CD, AKT1, AKT2, ADCY4, ADCY7, CREB3L2, CREB3L4, EHMT2, CAT, TSC2, ULK1, ATG13, RB1CC1, RPS6KB2, ADIPOR1, PRKAG2, TP53	INSR, IGF1, PIK3CB, PIK3R3, ADCY1, ADCY3, ADCY6, PRKACA, PRKAA2, PRKAB2, PRKAG1, AKT1S1, HSPA1B	0	ATG101, PRKAG1, BAX, RELA	PIK3R1, ADCY7, FOXO3, TSC1, ULK1, RPS6KB1, PRKAA1, BAX, SESN1	0	IRS1, PIK3CD, PIK3R1, ADCY4, PRKAA1, MTOR, RPS6KB2	IGF1R, PIK3CB, ADCY7, PRKACB, CREB5, SOD2, CAT, ADIPOR1, STK11, SESN1, SESN2, CAMK4	IRS1, PIK3R2, PRKACB, CREB1, ATF2, CREB3, CREB3L1, CREB5, EHMT1, FOXO1, TSC1, EIF4E, EIF4E2, PRKAA2, PRKAG3, NFKB1, SESN1	PIK3R1, PIK3R2, PIK3R3, ADCY1, ADCY6, PRKACB, ATF2, CREB3L1, CREB5, EIF4E, CAMKK2, PRKAA2, NFKB1, PPARGC1A, SESN1, SESN2	PIK3CA, ADCY7, FOXO1, CAT, PRKAA1, MTOR, RPTOR, RPS6KB2, SOD1, EIF4EBP2, HSPA8, HSPA1L	ne	1.76922	1.19762	ne	1.43977	1.22604	1.2073	1.44742	1.07572	ne	0.00211	0.0079	ne	0.000403	0.00026	0.00022	0.00123	0.000362
81	Cytosolic DNA-sensing pathway	hsa04623	IStoI,ItoA,NtoI,NtoA,HtoMCLx,BtoMCL,BtoMCL(e),MCL(e)toMCL	0	POLR2H, IKBKG	POLR3C, RELA, IRF7, PYCARD	POLR2H, IFNA8, IKBKG	DDX58, PYCARD, CASP1	POLR3B, POLR3C, POLR3D, POLR1C, POLR3F, POLR2K, TBK1, IFNA8, IFNA17, CHUK, NFKBIB, ADAR	POLR1C, POLR3K, POLR3G, POLR3F, POLR2E, DDX58, TBK1, IRF3, IRF7, CHUK, IKBKB, NFKBIB, CCL5, CXCL10, IL18, IL33, ADAR	POLR3C, POLR3E, POLR3K, POLR3G, POLR3F, POLR2E, DDX58, TBK1, IRF3, IFNA2, IFNA10, RIPK3, IKBKB, CASP1, ADAR	POLR3D, POLR1C, POLR3G, POLR2E, IKBKE, CHUK, NFKBIA, CCL4, CCL5, CXCL10, IL18, IL33	0	RELA, IRF7	POLR1C, POLR1D, POLR2H, IKBKG, IKBKB, IL18	POLR3C, RELA, IKBKE, IRF3, IRF7, RIPK1	IRF3, RIPK1, IKBKB	POLR3K, POLR2E, POLR2L, MAVS, IKBKE, IRF3, RIPK3, IKBKG, IKBKB, CCL5, PYCARD, CASP1, IL1B, IL18	POLR3A, POLR1D, POLR3H, NFKB1, IL6, ZBP1, NFKBIA, AIM2	POLR3D, NFKB1, IL6, IKBKE, NFKBIA, CCL4, IL18	POLR3C, POLR3H, POLR3GL, DDX58, RELA, IRF3, IFNA2, ZBP1, RIPK3, IKBKB, AIM2	ne	1.29066	1.45612	2.06778	0.798202	1.78882	1.0485	1.29055	1.00589	ne	0.000532	0.0208	2.47e-09	0.0305	1.89e-08	0.0217	3.13e-05	0.00852
82	Basal transcription factors	hsa03022	IStoI,NtoI,NtoA,HtoMCLx,BtoMCL,BtoMCL(e),MCL(e)toMCL	0	TBPL1, TAF7, TAF5, CDK7	0	TAF7, CDK7	GTF2A2, TAF7, GTF2E1, GTF2E2, GTF2H5, CDK7, GTF2I	GTF2A2, TBP, TAF1, TAF2, TAF7, TAF5L, TAF9, TAF11, ERCC3, CDK7, CCNH	TBP, TAF2, TAF5L, TAF6, TAF11, TAF13, TAF15, GTF2F1, GTF2F2, GTF2H1, GTF2H4, ERCC3, GTF2IRD1	GTF2A2, TBP, TAF7, TAF10, TAF5L, TAF6L, TAF11, TAF13, GTF2E1, GTF2F1, ERCC3	TAF1, TAF2, TAF5, TAF4B, TAF13, TAF15, GTF2F2, GTF2H1, GTF2H4, MNAT1	0	TAF10, GTF2F1, GTF2H4	0	TAF10, GTF2F1, GTF2H4	TAF10, TAF15, GTF2H4	TAF10, GTF2H5	GTF2A1, TAF1L, TAF7, TAF7L, TAF9, GTF2H5, CDK7, CCNH, GTF2I	GTF2A1, TAF5, TAF4B, TAF12, MNAT1, CCNH	GTF2A2, TBPL1, TAF1L, TAF7, TAF10, TAF5L, TAF4, TAF6L, TAF9, GTF2E1, GTF2H3, GTF2H5, GTF2I	ne	3.06173	ne	1.55722	1.80334	1.21242	1.25074	1.35182	1.36353	ne	0.00054	ne	0.0011	1.02e-08	0.00276	0.02	0.00238	1.33e-05
83	Estrogen signaling pathway	hsa04915	IStoI,NtoI,NtoA,HtoMCLx,BtoMCL,BtoMCL(e),MCL(e)toMCL	0	HSP90AA1, HSPA8, ADCY7, KRAS, NRAS, MAPK1, CALM2	0	ESR2, NCOA3, BCL2, ADCY7, ITPR2	ESR2, BCL2, KRAS, ITPR2	ESR1, ESR2, HSP90AA1, HSP90AB1, HSP90B1, NCOA3, EBAG9, KRT9, KRT10, KRT12, KRT18, JUN, GPER1, ATF2, CREB3L4, SHC3, KRAS, NRAS, PIK3CA	ESR1, FKBP4, FKBP5, BCL2, CTSD, TGFA, SP1, GNAS, MMP9, HBEGF, ADCY4, CREB3L2, CREB3L4, HRAS, NRAS, PIK3CD, PIK3CB, PIK3R3, AKT1, AKT2, GABBR1, GABBR2, GNAI1, GNAI2, PLCB2, PLCB4, CALML4, NOS3	ESR1, FKBP4, FKBP5, NCOA1, BCL2, KRT10, GNAS, ADCY4, ADCY7, CREB3L2, CREB3L4, HRAS, NRAS, RAF1, MAPK3, PIK3CA, PIK3CD, AKT1, AKT2, GABBR1, GABBR2, GNAI2, GNAO1, PLCB2, CALM2	HSPA1B, KRT9, CTSD, PGR, TGFA, FOS, MMP2, MMP9, HBEGF, ADCY1, ADCY3, ADCY6, PRKACA, CREB5, EGFR, MAP2K2, PIK3CB, PIK3R3, GNAI1, PLCB1, PLCB4, ITPR3, CALML4, NOS3	0	RARA, GRB2, MAP2K2, MAPK3, GNAI2, PRKCD, CALM3	0	SHC1, GRB2, MAP2K2, GNAI2, PRKCD, CALM3	JUN, ADCY4, ATF4, SHC1, PIK3CD, PIK3R1, GABBR1, PRKCD, ITPR3	HSPA8, HSPA1A, HSPA1L, CTSD, TGFA, HBEGF, ADCY7, PRKACB, CREB5, GRB2, PIK3CB, GABBR1, GNAI1, GNAI2, GNAO1, PRKCD, GNAQ, PLCB2, PLCB3, PLCB4, CALM3	HSP90AA1, HSP90B1, HSPA8, HSPA1A, HSPA2, HSPA1L, HSPA1B, HSPA6, NCOA2, NCOA3, KRT12, KRT13, KRT19, KRT33B, KRT23, KRT38, PGR, FOS, JUN, GPER1, PRKACB, CREB1, ATF2, CREB3, CREB3L1, CREB5, SHC3, GRB2, MAP2K1, MAPK1, PIK3R2, GNAI3, KCNJ6, KCNJ9, KCNJ5, PLCB3, CALM3, CALM1	HSPA8, HSPA1A, HSPA2, HSPA1L, HSPA1B, HSPA6, KRT19, KRT23, PGR, TGFA, FOS, JUN, GPER1, SRC, ADCY1, ADCY6, PRKACB, ATF2, CREB3L1, CREB5, EGFR, PIK3R1, PIK3R2, PIK3R3, KCNJ5, PLCB3, CALM3	HSP90AA1, HSPA8, HSPA1L, NCOA1, NCOA2, NCOA3, BCL2, KRT10, KRT12, KRT32, KRT37, JUN, ADCY7, CREB1, CREB3, CREB3L2, ATF6B, SHC1, GRB2, SOS2, MAP2K1, MAPK1, MAPK3, PIK3CA, GABBR1, GNAI2, GNAO1, KCNJ6, KCNJ9, ITPR1, CALM2, CALM1, GRM1	ne	2.01135	ne	1.12529	0.770041	1.22535	1.23248	1.3582	1.10995	ne	0.000612	ne	0.000158	0.00347	2.73e-08	1.52e-11	8.41e-14	2.9e-06
84	mTOR signaling pathway	hsa04150	IStoI,ItoA,NtoA,HtoMCLx,BtoMCL,BtoMCL(e),MCL(e)toMCL	0	ATP6V1G1, LPIN2, PRKAA1, KRAS, NRAS, MAPK1, PRKCB	SLC3A2, ATP6V1E1, ATP6V1F, LAMTOR1, LAMTOR3, LAMTOR5, WDR24, NPRL3, CAB39, TNF, GRB2, MAP2K2, MAPK3, PTEN, MAPKAP1	0	SLC3A2, ATP6V1D, ATP6V1E2, ATP6V1E1, LAMTOR3, LAMTOR5, FNIP1, RRAGA, CAB39, RHEB, WNT3, FZD2, KRAS, RPS6KA2, PTEN, PRKCB	ATP6V1C2, ATP6V1D, ATP6V1E2, ATP6V1H, LAMTOR3, LAMTOR5, RRAGB, RRAGC, MIOS, SEH1L, DEPDC5, RNF152, TTI1, LPIN1, EIF4E2, RPS6KB1, TSC1, WNT3, FZD3, FZD5, DVL3, IGF1, KRAS, NRAS, BRAF, RPS6KA2, PIK3CA, PDPK1, CHUK, RICTOR, PRKCB	SLC7A5, SLC3A2, ATP6V1E2, ATP6V1F, ATP6V1G2, FNIP2, RRAGD, WDR24, DEPDC5, DEPTOR, MLST8, TELO2, CLIP1, GRB10, LPIN2, ULK1, ULK2, EIF4EBP1, TSC2, RHEB, WNT3, FZD7, FZD2, FZD10, LRP6, TNFRSF1A, IKBKB, IGF1, HRAS, NRAS, RPS6KA1, RPS6KA2, PIK3R3, PIK3CD, PIK3CB, AKT1, AKT2, CHUK, RICTOR	ATP6V1G2, FLCN, RRAGB, DEPDC5, TELO2, TTI1, ULK1, RPS6KB2, TSC2, WNT3, WNT16, LRP6, IKBKB, HRAS, NRAS, RAF1, MAPK3, RPS6KA2, PIK3CA, PIK3CD, PDPK1, AKT1, AKT2, MAPKAP1, RICTOR, RHOA, PRKCB	SLC7A5, SLC3A2, ATP6V1B2, ATP6V1C1, ATP6V1E2, FNIP1, FNIP2, RRAGD, SESN2, MIOS, AKT1S1, DEPTOR, CLIP1, GRB10, LPIN2, EIF4EBP1, EIF4E, STK11, PRKAA2, TBC1D7, RHEB, DDIT4, WNT5B, WNT11, FZD7, FZD3, FZD4, FZD5, FZD6, TNF, TNFRSF1A, IGF1, INSR, MAP2K2, RPS6KA1, PIK3R3, PIK3CB, CHUK, PRKCA, SGK1	0	LAMTOR1, GRB2, MAP2K2, MAPK3	ATP6V1C1, TELO2, LPIN2, ULK1, RPS6KB1, STRADA, PRKAA1, TSC1, IKBKB, PIK3R1, PDPK1, PRKCB	0	MTOR, RPS6KB2, STRADA, PRKAA1, TSC1, IKBKB, RPS6KA1, IRS1, PIK3R1, PIK3CD, PRKCA	ATP6V1A, ATP6V1B2, LAMTOR1, RRAGD, SESN2, NPRL3, GRB10, STRADB, STK11, CAB39, TNFRSF1A, IKBKB, IGF1R, GRB2, RPS6KA1, PIK3CB, PRKCA, SGK1	SLC38A9, ATP6V1G1, ATP6V1G3, ATP6V1H, LAMTOR2, LAMTOR4, RRAGA, RRAGC, MIOS, SEH1L, LPIN1, EIF4E, EIF4E2, CAB39, CAB39L, PRKAA2, TSC1, WNT2, WNT8A, WNT8B, LRP5, GSK3B, TNF, GRB2, BRAF, MAP2K1, MAPK1, RPS6KA6, IRS1, PIK3R2, PTEN, PRKCA, SGK1	SLC7A5, SLC38A9, ATP6V1B2, ATP6V1G3, LAMTOR4, RRAGC, RRAGD, SESN2, MIOS, SEH1L, DEPTOR, GRB10, LPIN1, EIF4E, CAB39, CAB39L, PRKAA2, TBC1D7, DDIT4, WNT11, FZD3, FZD4, FZD5, FZD6, TNF, BRAF, RPS6KA6, PIK3R1, PIK3R2, PIK3R3, PTEN, PRKCA, SGK1	SLC38A9, ATP6V1G1, LAMTOR5, RRAGA, RRAGB, NPRL2, SKP2, RPTOR, MTOR, EIF4E2, RPS6KB2, CAB39, PRKAA1, TSC1, WNT8B, WNT16, FZD8, DVL3, GSK3B, IKBKB, GRB2, SOS2, MAP2K1, MAPK1, MAPK3, RPS6KA3, RPS6KA2, PIK3CA, PDPK1, MAPKAP1, RHOA, PRKCB, PRKCG	ne	1.42439	1.57778	ne	1.44149	1.35293	1.21184	1.4125	1.28124	ne	0.000623	2.48e-06	ne	1.06e-08	3.88e-12	1.52e-06	7.35e-10	3.88e-12
85	ErbB signaling pathway	hsa04012	IStoI,ItoA,NtoI,NtoA,HtoMCLx,BtoMCL,BtoMCL(e),MCL(e)toMCL	0	PRKCB, NCK2, KRAS, NRAS, MAPK1	PAK2, GRB2, MAP2K2, MAPK3, BAD	CAMK2G, PRKCB, CBLB, ABL1, PAK2	PRKCB, CBLB, ABL1, NCK1, PAK1, MAPK9, KRAS	PRKCB, CBLB, ABL1, ABL2, PAK2, MAP2K4, MAP2K7, MAPK8, JUN, ERBB4, SHC3, KRAS, NRAS, BRAF, NRG4, PIK3CA, RPS6KB1	TGFA, PLCG1, CAMK2A, CAMK2G, CBLB, ABL1, PAK1, MAP2K7, MAPK8, ELK1, HBEGF, EREG, ERBB3, HRAS, NRAS, ARAF, PIK3CD, PIK3CB, PIK3R3, AKT1, AKT2, EIF4EBP1	PLCG1, CAMK2G, PRKCB, CBLB, ABL1, NCK2, PAK2, MAP2K7, MAPK8, MAPK9, HRAS, NRAS, ARAF, RAF1, MAPK3, PIK3CA, PIK3CD, AKT1, AKT2, RPS6KB2, BAD, CDKN1B	TGFA, EGFR, PRKCA, ABL1, PAK6, ELK1, BTC, HBEGF, ERBB3, MAP2K2, PIK3CB, PIK3R3, EIF4EBP1, CDKN1A	0	GRB2, MAP2K2, MAPK3	PLCG1, PLCG2, CAMK2G, PRKCB, CBLB, STAT5A, NCK2, ELK1, PIK3R1, RPS6KB1	PRKCA, STAT5A, STAT5B, SHC1, GRB2, MAP2K2	PLCG1, PRKCA, STAT5A, STAT5B, PTK2, NCK2, JUN, ELK1, SHC1, ARAF, PIK3CD, PIK3R1, MTOR, RPS6KB2	EGF, TGFA, CAMK2G, PRKCA, CBL, STAT5A, STAT5B, PTK2, CRK, CRKL, NCK2, HBEGF, EREG, GRB2, PIK3CB	EGF, ERBB2, CAMK2D, CAMK2B, PRKCA, STAT5A, STAT5B, PTK2, CRK, CRKL, PAK3, MAP2K4, JUN, NRG1, SHC3, GRB2, BRAF, MAP2K1, MAPK1, NRG3, PIK3R2, GSK3B, CDKN1A	TGFA, EGFR, ERBB2, CAMK2B, PRKCA, STAT5A, SRC, PTK2, CRKL, JUN, BTC, BRAF, NRG3, PIK3R1, PIK3R2, PIK3R3, CDKN1A	PLCG2, CAMK2D, PRKCB, PRKCG, CBLB, NCK2, PAK2, MAP2K4, MAPK9, JUN, NRG1, ERBB4, SHC1, GRB2, SOS2, ARAF, MAP2K1, MAPK1, MAPK3, PIK3CA, MTOR, RPS6KB2, BAD, GSK3B	ne	1.89711	1.60524	1.85741	2.05321	1.61806	1.38705	1.68139	1.22139	ne	0.000631	2.12e-06	1.95e-07	2.28e-14	7.15e-20	7.27e-20	3.53e-17	4.76e-14
86	Adipocytokine signaling pathway	hsa04920	IStoI,ItoA,NtoI,NtoA,HtoMCLx,BtoMCL,BtoMCL(e),MCL(e)toMCL	0	IKBKG, ACSL4, PRKAA1, RXRB	TNF, RELA, ACSL4, PRKAG2, PCK2, G6PC3	IKBKG, ACSL4, RXRB	MAPK9, ACSL3, PRKAG2	MAPK8, CHUK, NFKBIB, IRS2, ACSL3, PTPN11	TNFRSF1A, MAPK8, CHUK, IKBKB, NFKBIB, IRS2, AKT1, AKT2, CD36, ACSL6, PRKCQ, LEPR, PRKAB2, PRKAG1, PRKAG2, RXRA, RXRB, ADIPOR1, CAMKK2, ACACB, CPT1A	TRADD, MAPK8, MAPK9, IKBKB, AKT1, AKT2, PRKAG2, RXRG, ADIPOR1, ACACB, CPT1A, SLC2A1	TNF, TNFRSF1A, TNFRSF1B, TRAF2, CHUK, NFKBIA, NFKBIE, SOCS3, CD36, ACSL6, PRKCQ, LEPR, PRKAA2, PRKAB2, PRKAG1, PPARGC1A, PCK2, PPARA, RXRA, RXRB, STK11, CAMKK2	0	TRAF2, RELA, PRKAG1, G6PC3	TNFRSF1B, IKBKB, IKBKG, PRKAA1, PTPN11, RXRB, ACACB, SLC2A1	TNF, TRAF2, RELA, PRKAG1, PCK2, G6PC3	TNFRSF1B, TRAF2, MTOR, IKBKB, IRS1, PRKCQ, PRKAA1, ACACB	TNFRSF1A, TRADD, TNFRSF1B, IKBKB, IKBKG, CD36, ACSL5, PRKCQ, PCK2, RXRA, ADIPOR1, STK11, CPT1A	TNF, NFKBIA, NFKB1, IRS1, ACSL1, ACSL5, ACSBG1, STAT3, PRKAA2, PRKAG3, NPY, G6PC, G6PC2, SLC2A1	TNF, NFKBIA, NFKBIE, NFKB1, SOCS3, ACSL1, ACSL5, ACSBG1, STAT3, PRKAA2, NPY, PPARGC1A, PCK2, G6PC, PPARA, CAMKK2	TRADD, MTOR, MAPK9, IKBKB, RELA, STAT3, PRKAA1, G6PC, G6PC2, G6PC3, RXRG, SLC2A1	ne	2.31559	1.82871	1.85492	1.31273	1.17265	1.31679	1.47344	1.33389	ne	0.000719	0.00573	0.00152	0.000274	1.27e-06	2.66e-05	2.86e-06	5.96e-06
87	Yersinia infection	hsa05135	IStoI,ItoA,NtoI,NtoA,HtoMCLx,BtoMCL,BtoMCL(e),MCL(e)toMCL	0	SKAP2, MAP3K7, IKBKG, MAPK1	ACTR3, ACTG1, WIPF1, GIT2, PYCARD, MYD88, IRAK4, RELA, MAP2K2, MAPK3, TNF	FCGR2A, RAC1, RPS6KA2, MAP3K7, IKBKG, VAV2	ACTR2, GIT2, RPS6KA2, PYCARD, CASP1, MYD88, MAPK9	PIP5K1A, WASF2, ROCK1, PKN2, RPS6KA2, TRAF6, CHUK, MAP2K4, MAP2K7, MAPK8, JUN, TBK1, PIK3CA, IL10	PTK2B, RAC1, RAC3, PIP5K1A, WASL, ACTR3B, ACTB, WIPF3, PXN, ARHGEF12, ARHGEF1, NLRC4, PKN1, PKN2, RPS6KA1, RPS6KA2, IL18, TLR4, TAB1, CHUK, IKBKB, MAPK11, MAP2K7, MAPK8, TBK1, IRF3, PIK3CD, PIK3CB, PIK3R3, AKT1, AKT2, CCL2, CD4, CD8A, CD8B, ZAP70, LAT, LCP2, VAV2, PLCG1	PTK2B, RAC3, PIP5K1C, ACTB, WASF2, ARHGEF1, RHOA, NLRC4, PKN1, RPS6KA2, MEFV, CASP1, TLR4, IRAK4, TAB2, IKBKB, MAPK3, MAP2K3, MAP2K7, MAPK8, MAPK9, TBK1, IRF3, PIK3CA, PIK3CD, AKT1, AKT2, ZAP70, VAV2, PLCG1, NFATC1	BCAR1, DOCK1, RAC1, RAC3, PIP5K1A, WASL, ACTR3B, ACTG1, WIPF3, BAIAP2, PXN, ARHGEF12, ARHGEF28, NLRP3, PKN1, PKN2, RPS6KA1, LIMK1, IL18, TRAF2, CHUK, NFKBIA, MAP2K2, MAPK11, MAPK12, FOS, TNF, PIK3CB, PIK3R3, CCL2, CD4, CD8A, CD8B, LCK, LAT, LCP2, IL10	0	RHOG, ACTR3, ACTG1, GIT2, ARHGEF1, TRAF2, RELA, MAP2K2, MAPK3, LCK	ITGB1, ARHGEF7, CDC42, ROCK2, IL18, MAP3K7, IKBKG, IKBKB, PIK3R1, VAV1, VAV2, PLCG1	ITGA5, RHOG, PTK2B, RAC2, ACTR3, ACTG1, GIT2, ARHGEF1, TRAF2, RELA, MAP2K2, MAPK13, IRF3, TNF, LCK, ZAP70, LAT	ITGA5, RHOG, PTK2, PTK2B, RAC2, CDC42, WAS, ARHGEF1, ROCK2, RPS6KA1, IRAK1, TRAF2, IKBKB, MAPK13, JUN, IRF3, PIK3CD, PIK3R1, ZAP70, LAT, VAV1, PLCG1	ITGA4, ITGA5, ITGB1, RHOG, PTK2, PTK2B, CRK, CRKL, DOCK1, RAC2, ARF6, ACTG1, ACTB, WIPF1, WAS, GNAQ, ARHGEF12, ARHGEF1, SKAP2, NLRP3, NLRC4, RPS6KA1, MEFV, PYCARD, CASP1, IL18, IL1B, IKBKG, IKBKB, MAP2K3, MAPK13, MAPK14, IRF3, CXCL8, PIK3CB, CD4, CD8A, CD8B, LCP2, VAV1, NFATC3	ITGA4, ITGA5, PTK2, CRK, CRKL, PIP5K1B, ARF6, ACTR2, ACTR3C, ACTR3, WIPF2, WIPF1, GIT2, ARHGEF7, CDC42, ARHGEF28, ROCK1, ROCK2, SKAP2, RPS6KA6, IRAK1, NFKBIA, NFKB1, MAP2K1, MAPK1, MAP2K6, MAPK13, MAPK14, MAP2K4, FOS, JUN, TICAM1, TNF, IL6, PIK3R2, GSK3B, VAV3, NFATC2, NFATC3	ITGA5, SRC, PTK2, CRKL, DOCK1, WASL, ACTR2, ACTG1, WIPF1, ARHGEF28, SKAP2, RPS6KA6, IL18, NFKBIA, NFKB1, MAPK12, MAPK13, MAPK14, FOS, JUN, TNF, IL6, PIK3R1, PIK3R2, PIK3R3, LCP2, NFATC3, IL10	ITGA4, PIP5K1C, PIP5K1B, ARF6, ACTR3, WIPF1, WASF2, GIT2, CDC42, RHOA, ROCK1, RPS6KA3, RPS6KA2, MEFV, TLR4, MYD88, IRAK4, IRAK1, TAB2, IKBKB, RELA, MAP2K1, MAPK1, MAPK3, MAP2K3, MAP2K6, MAP2K4, MAPK9, JUN, TICAM1, IRF3, PIK3CA, GSK3B, VAV3, NFATC2	ne	2.15278	1.59604	2.51832	1.83857	1.80333	1.57897	1.64939	1.50063	ne	0.00073	2.47e-07	2.97e-09	5.72e-12	5.31e-15	6.54e-17	1.08e-15	3.79e-10
88	Central carbon metabolism in cancer	hsa05230	IStoI,ItoA,NtoA,HtoMCLx,BtoMCL,BtoMCL(e),MCL(e)toMCL	0	KRAS, NRAS, MAPK1, HK2	PKM, SCO2, MAP2K2, MAPK3, HK1, PGAM1, PGAM4, PTEN	0	PKM, PDHB, KRAS, PGAM1, IDH1, PTEN	HIF1A, NTRK3, KRAS, NRAS, PFKM, LDHAL6B, PIK3CA	PKM, SIRT6, KIT, PDGFRA, PDGFRB, FLT3, HRAS, NRAS, HK3, HK2, PFKM, PFKP, PFKL, IDH1, IDH2, PIK3CD, PIK3CB, PIK3R3, AKT1, AKT2, SLC7A5	SLC2A1, PKM, PDHB, TP53, SIRT6, HRAS, NRAS, RAF1, MAPK3, PFKP, PFKL, PIK3CA, PIK3CD, AKT1, AKT2	SCO2, SLC1A5, SIRT6, KIT, MET, RET, EGFR, PDGFRA, PDGFRB, FGFR1, FGFR2, FLT3, MAP2K2, HK2, HKDC1, LDHB, IDH1, PIK3CB, PIK3R3, SLC7A5	0	PKM, MAP2K2, MAPK3, HK1	SLC2A1, PDHA1, PDGFRA, PDGFRB, G6PD, PFKM, PIK3R1	0	PDHA1, PDGFRB, GLS, G6PD, PIK3CD, PIK3R1, MTOR	PKM, PDHA1, PDK1, SLC1A5, SLC16A3, FLT3, G6PD, HK3, HK1, PGAM4, LDHA, LDHB, PIK3CB	SLC2A1, GCK, PDHA2, PDK1, SLC1A5, HIF1A, MET, ERBB2, NTRK1, MAP2K1, MAPK1, GLS2, GLS, HK1, LDHB, LDHC, PTEN, PIK3R2	PDK1, SCO2, SLC1A5, HIF1A, MET, EGFR, ERBB2, FGFR1, GLS, HKDC1, LDHB, PTEN, PIK3R1, PIK3R2, PIK3R3, SLC7A5	SLC2A1, SLC2A2, PDHB, TP53, SIRT3, NTRK1, MAP2K1, MAPK1, MAPK3, GLS2, GLS, G6PD, HK1, PFKL, PIK3CA, MTOR	ne	2.28203	1.93094	ne	1.52892	1.21648	1.44601	1.60766	1.39189	ne	0.000763	5.89e-05	ne	0.000489	3.55e-05	1.59e-09	3.77e-15	8.94e-14
89	Parkinson disease	hsa05012	IStoI,ItoA,NtoI,NtoA,HtoMCLx,BtoMCL,BtoMCL(e),MCL(e)toMCL	0	UBE2J2, PSMC5, CALM2, APAF1, MFN1, MAP3K5	ADORA2A, GNAI2, UBB, UBC, UBE2L6, UBE2J1, PSMA6, PSMA2, PSMA1, PSMB7, PSMC4, PSMC6, PSMD1, PSMD7, PSMD4, CALM3, DDIT3, NDUFV1, NDUFA1, NDUFA9, NDUFA11, NDUFA12, NDUFA13, NDUFB2, NDUFB5, NDUFB6, NDUFB7, NDUFB11, NDUFS4, NDUFS5, UQCRFS1, UQCRC1, UQCRH, UQCRHL, UQCRB, UQCR10, COX5B, COX6B1, COX7A2, COX7C, COX8A, HTRA2, BCL2L1, KIF5B, TUBA1A, TUBB	PSMC5, CAMK2G, ITPR2, NDUFA4, NDUFS4, CYCS, APAF1, MFN1	UBB, UBC, UBE2L6, PSMA6, PSMA2, PSMA1, PSMB7, PSMC4, PSMC6, PSMD7, PSMD4, ITPR2, NDUFA1, NDUFA8, NDUFA9, NDUFA12, NDUFB2, NDUFB5, NDUFB6, NDUFB7, NDUFS4, NDUFS5, SDHB, UQCRFS1, UQCRH, UQCRB, UQCR10, COX5B, COX7A2, COX7B, COX7C, CYCS, KIF5B, MAPK9, NFE2L2, TXN	UBC, UBE2G1, PSMA2, PSMA3, PSMB1, PSMC2, PSMC1, PSMC6, PSMC3, PSMD2, PSMD1, PSMD12, PSMD11, PSMD6, PSMD7, PSMD13, PSMD14, UCHL1, HSPA5, ATF6, DDIT3, NDUFA9, NDUFA10, NDUFB4, NDUFS4, SDHD, UQCRFS1, UQCRB, UQCRQ, COX4I1, COX7A2, COX7B, COX7C, CYCS, CASP3, MFN1, KIF5B, TUBB2B, MAPK8, NFE2L2	GNAL, GNAS, GNAI1, GNAI2, UBA1, UBA7, UBE2L6, UBE2G2, SNCAIP, PSMC4, PSMC5, PSMD3, ADRM1, CALML4, CAMK2A, CAMK2G, MAPT, PLCG1, ERN1, MAOB, MAOA, NDUFV1, NDUFV3, NDUFA4L2, NDUFB7, NDUFB8, NDUFS3, UQCRC1, MCU, LRRK2, TRAP1, VDAC3, PPIF, BAX, KIF5B, TUBA1C, TUBB6, TUBB, MAPK8, NFE2L2, TXN	GNAS, GNAI2, UBA1, UBA7, UBB, UBC, UBE2G2, PSMC4, PSMC3, PSMC5, PSMD2, PSMD11, PSMD6, PSMD4, ADRM1, CALM2, CAMK2G, PLCG1, NDUFV1, NDUFA9, NDUFB4, SDHB, SDHC, UQCRC1, LRRK2, TRAP1, APAF1, CASP9, MFN1, KIF5B, TUBB6, TUBB1, MAP3K5, MAPK8, MAPK9, TP53	GNAL, GNAI1, PRKACA, UBE2L6, SNCAIP, CALML4, MAPT, ITPR3, DDIT3, ERN1, XBP1, MAOB, NDUFV3, NDUFB2, NDUFB7, NDUFB8, NDUFB11, NDUFS5, NDUFS8, SDHD, UQCRQ, COX6C, COX7A2L, PINK1, SLC25A4, SLC25A6, PPIF, CASP3, BCL2L1, BAX, KLC3, KLC2, TUBA1B, TUBB, DAXX, NFE2L2, TXN	0	GNAI2, UBE2J1, CALM3, NDUFV1, NDUFS8, UQCRH, UQCRHL, COX6B1, HTRA2, BCL2L1, BAX	UBA7, UBA52, UBE2J2, PSMC5, PSMD13, CAMK2G, ITPR3, PLCG1, HSPA5, NDUFA4, NDUFA10, APAF1, BAX, MFN1, TUBA4A, MAP3K5	GNAI2, UBE2J1, CALM3, XBP1, NDUFV1, UQCRH, UQCRHL, COX6B1, HTRA2, TRAP1, BCL2L1, TUBA4A	UBA1, UBA7, UBA52, UBE2G2, PSMC5, PSMD13, PSMD8, ITPR3, PLCG1, XBP1, ATF4, NDUFA10, NDUFB10, HTRA2, TRAP1, BAX, KLC1, TUBA4A, MAP3K5	GNAI1, GNAI2, PRKACB, UBA7, UBE2J1, SNCA, PSMA5, CALM3, CAMK2G, ERN1, XBP1, MAOB, SLC18A2, NDUFA2, NDUFA3, NDUFA6, NDUFA8, NDUFA12, NDUFB5, NDUFB11, NDUFS2, NDUFS7, UQCR10, COX6A1, COX6B1, COX8A, HTRA2, TRAP1, VDAC3, SLC25A5, APAF1, PARK7, BCL2L1, MFN2, TUBA4A, TUBA1C, TUBA8, TUBB1, TUBB4B, DAXX, MAP3K5, TXN2	DRD2, GNAI3, PRKACB, RPS27A, UBE2J1, UBE2G1, PSMA6, PSMA2, PSMA7, PSMA8, PSMB1, PSMD1, PSMD9, PSMD8, UCHL1, CALM3, CALM1, CAMK2D, CAMK2B, HSPA5, EIF2AK3, TH, NDUFA2, NDUFA3, NDUFA4, NDUFA7, NDUFA8, NDUFA12, NDUFB1, NDUFB2, NDUFB3, NDUFB6, NDUFB11, NDUFS7, NDUFC1, NDUFC2, UQCRC2, UQCRB, UQCR10, UQCR11, COX5B, COX7A2, COX7C, COX8A, HTRA2, SLC25A5, SLC25A31, CYCS, BCL2L1, KLC1, TUBA4A, TUBA3C, TUBA8…	PRKACB, RPS27A, PSMA7, PSMA8, CALM3, CAMK2B, HSPA5, DDIT3, XBP1, EIF2AK3, SLC6A3, NDUFA2, NDUFA4, NDUFA7, NDUFA11, NDUFA13, NDUFB2, NDUFB11, NDUFS5, NDUFS7, SDHD, UQCRQ, COX7C, COX8A, HTRA2, SLC25A4, SLC25A5, SLC25A6, CYCS, CASP3, BCL2L1, TUBA1B, TUBB2A, TUBB4B, DUSP1	DRD2, GNAI2, UBA7, RPS27A, UBB, UBC, UBE2J2, UBE2J1, UBE2G1, SNCA, PSMA2, PSMA5, PSMB7, PSMB1, PSMC4, PSMC3, PSMD2, PSMD1, PSMD9, PSMD11, PSMD6, PSMD7, PSMD13, PSMD4, CALM2, CALM1, CAMK2D, ITPR1, EIF2AK3, NDUFA3, NDUFA5, NDUFA9, NDUFA10, NDUFB3, NDUFB4, NDUFB5, NDUFS2, NDUFC1, NDUFC2, SDHB, SDHC, UQCRC2, UQCR10, COX4I2, COX4I1, COX5B, COX6B1, COX7A2, COX7C, LRRK2, CYCS, APAF1, CASP9, MFN1, KLC1, …	ne	1.4485	2.384	1.21342	1.93216	1.48979	1.08535	1.09984	1.17798	ne	0.000773	2.41e-17	0.00107	2.94e-18	3.08e-30	5.89e-22	6.73e-12	1.39e-29
90	Fc gamma R-mediated phagocytosis	hsa04666	IStoI,ItoA,NtoI,NtoA,HtoMCLx,BtoMCL,BtoMCL(e),MCL(e)toMCL	0	MAPK1, PRKCB, FCGR2B	MAPK3, ARPC4, ARPC3, ARPC1B	FCGR2A, LYN, PRKCE, MARCKS, PRKCB, VAV2, RAC1, FCGR2B	LYN, PRKCE, MARCKS, PRKCB, ARPC3, PAK1, FCGR2B	LYN, PIK3CA, RPS6KB1, PRKCE, MARCKS, PRKCB, WASF2, CFL2, PIP5K1A, GAB2	FCGR3B, HCK, PIK3CD, PIK3CB, PIK3R3, AKT1, AKT2, PLCG1, PLA2G4A, PLA2G4C, PLA2G6, MARCKS, PLD1, SPHK1, VAV2, RAC1, WASF1, PAK1, CFL1, PIP5K1A, ASAP2, GAB2, LAT, DNM2, MYO10	HCK, PIK3CA, PIK3CD, AKT1, AKT2, RPS6KB2, PLCG1, PRKCE, RAF1, MAPK3, PLA2G4A, PLA2G6, MARCKS, PLD2, SPHK1, PRKCB, VAV2, ARPC1A, WASF2, CFL1, PIP5K1C, FCGR2B, GAB2, BIN1, MYO10	PIK3CB, PIK3R3, PLA2G4A, PLA2G4C, PLA2G4F, MARCKSL1, PLD1, PRKCA, GSN, ARPC5L, RAC1, WASF3, LIMK1, PIP5K1A, DOCK1, ASAP1, ASAP3, ASAP2, INPPL1, LAT	0	PRKCD, MAPK3, ARPC4, CFL1	PIK3R1, RPS6KB1, PLCG1, PLCG2, JMJD7-PLA2G4B, SPHK2, PRKCB, VAV1, VAV2, CDC42, ARPC1A, FCGR2B	PRKCD, SPHK1, PRKCA, ARPC5L, ARPC4, ARPC1B, ARPC2, RAC2, CFL1, LAT, DNM2	PIK3CD, PIK3R1, RPS6KB2, PLCG1, PRKCD, JMJD7-PLA2G4B, PRKCA, VAV1, CDC42, WAS, ARPC5L, ARPC2, RAC2, CFL1, ASAP1, INPPL1, LAT	PIK3CB, PRKCD, PLA2G4A, JMJD7-PLA2G4B, PLD1, PLD2, SPHK1, PRKCA, NCF1, GSN, VAV1, WAS, VASP, ARPC5, ARPC1B, RAC2, WASF3, CFL1, ARF6, CRK, CRKL, DOCK1, ASAP2, BIN1	PTPRC, SYK, PIK3R2, MAP2K1, MAPK1, PRKCA, GSN, VAV3, CDC42, VASP, ARPC5, ARPC5L, ARPC4, ARPC1B, ARPC2, WASF3, LIMK2, CFL2, PIP5K1B, ARF6, CRK, CRKL, ASAP1, ASAP3, AMPH	PIK3R1, PIK3R2, PIK3R3, MARCKSL1, PLD1, PRKCA, GSN, VASP, ARPC5, ARPC5L, ARPC1B, ARPC2, WASF3, LIMK2, CRKL, DOCK1, ASAP1, ASAP3	PTPRC, HCK, LYN, SYK, PIK3CA, RPS6KB2, PLCG2, PRKCE, MAP2K1, MAPK1, MAPK3, PLA2G6, PLD2, PRKCB, PRKCG, VAV3, CDC42, ARPC1A, WASF2, CFL2, PIP5K1C, PIP5K1B, ARF6, FCGR2B, AMPH, BIN1	ne	1.53086	1.57908	2.95872	2.16401	1.58547	1.42129	1.70965	1.36353	ne	0.000873	0.00199	4.44e-05	1.73e-10	1.6e-09	3.42e-12	1.23e-15	9.15e-14
91	Renal cell carcinoma	hsa05211	IStoI,ItoA,NtoI,NtoA,HtoMCLx,BtoMCL,BtoMCL(e),MCL(e)toMCL	0	CUL2, KRAS, NRAS, MAPK1	BAD, GRB2, MAP2K2, MAPK3, PAK2	CUL2, CREBBP, RAC1, PAK2	VHL, CUL2, KRAS, PAK1	HIF1A, VHL, CUL2, CREBBP, EP300, PIK3CA, RAPGEF1, PTPN11, KRAS, NRAS, BRAF, JUN, PAK2	EPAS1, EGLN3, CUL2, ARNT2, VEGFA, PDGFB, TGFA, PIK3CD, PIK3CB, PIK3R3, AKT1, AKT2, HRAS, NRAS, ARAF, RAC1, PAK1, FH	EGLN3, CUL2, ARNT, CREBBP, SLC2A1, PIK3CA, PIK3CD, AKT1, AKT2, BAD, HRAS, NRAS, ARAF, RAF1, MAPK3, PAK2, PRCC, FH, FLCN	EPAS1, ARNT2, VEGFA, PDGFB, TGFA, MET, PIK3CB, PIK3R3, MAP2K2, RAC1, PAK6, CDKN1A	0	GRB2, MAP2K2, MAPK3	CREBBP, EP300, SLC2A1, PIK3R1, RAPGEF1, PTPN11, CDC42	EGLN2, TGFB3, GRB2, MAP2K2	EPAS1, EGLN2, TGFB3, PIK3CD, PIK3R1, RAP1B, ARAF, JUN, CDC42	EGLN2, RBX1, ARNT, TGFB1, TGFB2, PDGFB, TGFA, HGF, PIK3CB, CRK, CRKL, RAP1A, RAP1B, GRB2	HIF1A, EGLN1, VHL, RBX1, EP300, SLC2A1, TGFB2, TGFB3, MET, PIK3R2, CRK, CRKL, GRB2, BRAF, MAP2K1, MAPK1, ETS1, JUN, CDC42, PAK3, CDKN1A	HIF1A, EPAS1, VHL, VEGFA, TGFB2, TGFA, MET, PIK3R1, PIK3R2, PIK3R3, CRKL, BRAF, JUN, CDKN1A	EGLN1, EGLN3, RBX1, CUL2, CREBBP, EP300, SLC2A1, HGF, PIK3CA, BAD, GRB2, SOS2, ARAF, MAP2K1, MAPK1, MAPK3, ETS1, JUN, CDC42, PAK2, PRCC	ne	2.11966	1.63981	1.72492	1.62301	1.7433	1.535	1.8167	1.35441	ne	0.00089	9.72e-06	0.00376	0.000107	4.08e-11	9.8e-11	7.57e-13	2.17e-08
92	GnRH signaling pathway	hsa04912	IStoI,ItoA,NtoI,NtoA,HtoMCLx,BtoMCL,BtoMCL(e),MCL(e)toMCL	0	ADCY7, CALM2, PRKCB, KRAS, NRAS, MAPK1	CALM3, MAP3K3, GRB2, MAP2K2, MAPK3	ADCY7, ITPR2, CAMK2G, PRKCB	ITPR2, PRKCB, MAPK9, KRAS	PRKCB, CACNA1C, CACNA1D, CACNA1F, MAP3K2, MAP2K4, MAP2K7, MAPK8, JUN, KRAS, NRAS	GNRH1, GNRH2, GNAS, ADCY4, GNA11, PLCB2, PLCB4, CALML4, CAMK2A, CAMK2G, CACNA1D, MAPK11, PLA2G4A, PLA2G4C, PLD1, MAP2K7, MAPK8, PTK2B, MMP14, HBEGF, HRAS, NRAS, ELK1	GNRH2, GNAS, ADCY4, ADCY7, PLCB2, CALM2, CAMK2G, PRKCB, MAP3K1, MAP2K3, MAPK7, PLA2G4A, PLD2, MAP2K7, MAPK8, MAPK9, PTK2B, MMP14, HRAS, NRAS, RAF1, MAPK3	ADCY1, ADCY3, ADCY6, PRKACA, GNA11, PLCB1, PLCB4, ITPR3, CALML4, PRKCA, CACNA1C, CACNA1D, MAPK11, MAPK12, PLA2G4A, PLA2G4C, PLA2G4F, PLD1, LHB, CGA, MMP2, MMP14, HBEGF, EGFR, MAP2K2, ELK1, EGR1	0	CALM3, PRKCD, GRB2, MAP2K2, MAPK3	GNRH1, ADCY7, ITPR3, CAMK2G, PRKCB, MAP3K2, JMJD7-PLA2G4B, CDC42, ELK1, EGR1	CALM3, PRKCA, PRKCD, MAP3K3, MAPK13, PTK2B, GRB2, MAP2K2	ADCY4, ATF4, GNA11, ITPR3, PRKCA, PRKCD, MAP3K2, MAPK13, JMJD7-PLA2G4B, CDC42, JUN, PTK2B, ELK1	GNRH2, ADCY7, PRKACB, GNAQ, PLCB2, PLCB3, PLCB4, CALM3, CAMK2G, PRKCA, PRKCD, MAP2K3, MAPK13, MAPK14, PLA2G4A, JMJD7-PLA2G4B, PLD1, PLD2, PTK2B, HBEGF, GRB2	GNRHR, PRKACB, PLCB3, CALM3, CALM1, CAMK2D, CAMK2B, PRKCA, MAP3K1, MAP3K2, MAP3K3, MAP2K6, MAPK13, MAPK14, CDC42, MAP2K4, JUN, GRB2, MAP2K1, MAPK1, EGR1	ADCY1, ADCY6, PRKACB, PLCB3, CALM3, CAMK2B, PRKCA, MAPK12, MAPK13, MAPK14, PLD1, SRC, JUN, LHB, EGFR, EGR1	GNRHR, ADCY7, ITPR1, CALM2, CALM1, CAMK2D, PRKCB, MAP3K1, MAP3K2, MAP3K3, MAP3K4, MAP2K3, MAP2K6, MAPK7, PLD2, CDC42, MAP2K4, MAPK9, JUN, GRB2, SOS2, MAP2K1, MAPK1, MAPK3	ne	2.32804	1.43263	1.80838	1.4834	1.44407	1.21039	1.46212	1.46298	ne	0.000996	8.58e-05	1.27e-05	0.00717	2.51e-08	6.58e-08	3.45e-10	9.83e-06
93	Fatty acid elongation	hsa00062	IStoI,NtoI,NtoA,MCL(e)toMCL	0	ACAA2, HADHB	0	ACAA2, HADHB	ACAA2, HADHB, ECHS1, HSD17B12, ACOT2	0	0	0	MECR, PPT1, PPT2, ELOVL2, ELOVL6, ELOVL7, ACOT7	0	TECR, ACOT2	0	ELOVL5, TECR	ELOVL1, ELOVL5, TECR	0	0	0	HADHB, HADHA, ECHS1, ELOVL1, ELOVL5, HSD17B12, THEM5	ne	3.42305	ne	2.43739	2.82263	ne	ne	ne	1.62387	ne	0.00105	ne	0.00291	0.000361	ne	ne	ne	0.0431
94	Choline metabolism in cancer	hsa05231	IStoI,ItoA,NtoA,HtoMCLx,BtoMCL,BtoMCL(e),MCL(e)toMCL	0	KRAS, NRAS, MAPK1, SLC44A1, PRKCB	GRB2, MAP2K2, MAPK3, LYPLA1	0	KRAS, MAPK9, RHEB, SLC44A1, CHKA, CHPT1, PRKCB, LYPLA1	KRAS, NRAS, MAPK8, PIK3CA, PDPK1, TSC1, RPS6KB1, PIP5K1A, WASF2, CHKA, HIF1A, JUN, CHPT1, PRKCB, GPCPD1	PDGFA, PDGFB, PDGFC, PDGFRA, PDGFRB, HRAS, NRAS, RALGDS, MAPK8, PLA2G4A, PLA2G4C, PIK3CD, PIK3CB, PIK3R3, AKT1, AKT2, TSC2, RHEB, EIF4EBP1, PIP5K1A, RAC1, RAC3, WASF1, SP1, PLD1, SLC44A2, SLC44A3, SLC22A3, CHKA, PCYT1A, PLCG1, DGKZ, DGKA, DGKG, DGKQ, GPCPD1	HRAS, NRAS, RAF1, MAPK3, MAPK8, MAPK9, PLA2G4A, PIK3CA, PIK3CD, PDPK1, AKT1, AKT2, TSC2, RPS6KB2, PIP5K1C, RAC3, WASF2, PLD2, SLC44A5, SLC44A2, SLC22A4, PCYT1A, CHPT1, PLCG1, DGKA, DGKG, DGKQ, PRKCB, GPCPD1	PDGFA, PDGFB, PDGFC, EGFR, PDGFRA, PDGFRB, MAP2K2, RALGDS, PLA2G4A, PLA2G4C, PLA2G4F, PIK3CB, PIK3R3, RHEB, EIF4EBP1, PIP5K1A, RAC1, RAC3, WASF3, PLD1, SLC44A1, SLC44A3, SLC22A3, SLC22A5, CHKA, FOS, DGKZ, DGKH, PRKCA	0	GRB2, MAP2K2, MAPK3, DGKQ	PDGFRA, PDGFRB, RALGDS, JMJD7-PLA2G4B, PIK3R1, PDPK1, TSC1, RPS6KB1, SLC44A4, SLC44A2, SLC22A5, PLCG1, PRKCB	0	PDGFRB, RALGDS, JMJD7-PLA2G4B, PIK3CD, PIK3R1, TSC1, MTOR, RPS6KB2, WAS, RAC2, SLC44A4, SLC44A2, JUN, PLCG1, DGKA, PRKCA	EGF, PDGFB, PDGFC, GRB2, PLA2G4A, JMJD7-PLA2G4B, PIK3CB, WAS, RAC2, WASF3, PLD1, PLD2, SLC44A1, SLC22A5, PCYT1B, DGKZ, DGKD, DGKH, PRKCA	EGF, PDGFD, GRB2, MAP2K1, MAPK1, PIK3R2, TSC1, PIP5K1B, WASF3, SLC44A1, SLC22A5, HIF1A, JUN, FOS, PCYT1B, DGKD, DGKB, PRKCA, LYPLA1	PDGFD, EGFR, PIK3R1, PIK3R2, PIK3R3, WASF3, PLD1, SLC44A1, SLC22A5, HIF1A, JUN, FOS, DGKD, DGKH, PRKCA, LYPLA1	GRB2, SOS2, MAP2K1, MAPK1, MAPK3, MAPK9, PIK3CA, PDPK1, TSC1, MTOR, RPS6KB2, PIP5K1C, PIP5K1B, WASF2, PLD2, SLC44A5, SLC44A2, SLC22A2, SLC22A4, JUN, PCYT1B, PCYT1A, CHPT1, DGKD, DGKB, DGKG, PRKCB, PRKCG, GPCPD1	ne	1.86466	1.58947	ne	2.05012	1.50203	1.48114	1.695	1.62875	ne	0.00108	1.09e-06	ne	2.64e-05	2.31e-06	6.11e-09	3.69e-11	4.07e-09
95	TGF-beta signaling pathway	hsa04350	IStoI,ItoA,NtoI,NtoA,HtoMCLx,BtoMCL,BtoMCL(e),MCL(e)toMCL	0	NEO1, CDKN2B, CUL1, SKP1, MAPK1, PPP2CB	SMAD2, MAPK3, TNF	NEO1, BMPR2, TGFBR2, BAMBI, CREBBP, TGIF1, CDKN2B, CUL1, SKP1, PPP2CB	BMPR2, TGFBR2, SMAD2, SMAD4, RBL1, TGIF1, SKP1, PPP2CB	BMP4, BMP5, INHBE, NEO1, RGMB, TGFBR1, TGFBR2, ACVR2B, SMAD5, SMAD4, SMURF1, ZFYVE16, CREBBP, EP300, TGIF1, SKP1, ROCK1, PPP2CA, RPS6KB1	GREM1, THBS1, DCN, FMOD, BMP2, BMP4, INHBB, BMP5, FBN1, NEO1, ACVR1, RGMA, TGFBR1, ACVR1B, ACVR2B, SMAD1, SMAD5, SMURF1, SMURF2, ZFYVE16, ID1, ID2, ID4, E2F4, SP1, TGIF1, PITX2, IFNG, PPP2R1A, PPP2CB	FMOD, BMP2, ACVR1, BMPR2, TGFBR1, TGFBR2, ACVR1B, ACVR2B, SMAD2, SMAD3, ZFYVE16, E2F4, CREBBP, TGIF1, MAPK3, RHOA, PPP2R1A, PPP2CB, RPS6KB2	DCN, BMP2, BMP4, INHBB, BMP5, AMH, THSD4, FBN1, LTBP1, INHBE, NEO1, BMPR1A, ACVR1, RGMA, ACVR1B, SMAD1, SMAD9, SMAD6, SMAD7, SMURF1, ZFYVE9, ID1, ID2, ID4, TGIF2, IFNG, TNF, PPP2CB	0	MAPK3, PPP2R1A	NEO1, BAMBI, CREBBP, EP300, CUL1, RPS6KB1	TGFB3, RGMA, TNF	TGFB3, RGMA, RPS6KB2	NOG, THBS1, LEFTY2, BMP6, LTBP1, TGFB1, TGFB2, ACVR1, SMAD1, ID2, RBX1	CHRD, GREM2, LEFTY2, FST, BMP7, GDF5, AMH, THSD4, TGFB2, TGFB3, SMAD3, SMAD4, SMAD7, E2F5, TFDP1, EP300, CDKN2B, RBX1, SKP1, MAPK1, TNF, ROCK1, PPP2R1B, PPP2CA	CHRD, LEFTY2, BMP7, AMH, THSD4, TGFB2, INHBE, BMPR1A, SMAD1, SMAD9, SMAD6, SMAD7, SMURF1, ID2, TFDP1, TGIF2, CDKN2B, TNF, PPP2R1B, PPP2CA	GREM2, LEFTY2, GDF5, BMPR2, TGFBR2, SMAD2, SMAD3, SMAD4, E2F5, CREBBP, EP300, TGIF1, RBX1, CUL1, SKP1, MAPK1, MAPK3, RHOA, ROCK1, RPS6KB2	ne	1.76922	0.898213	2.04713	1.00298	1.41467	1.55225	1.56804	1.4388	ne	0.00117	0.00426	0.00276	0.00586	1.42e-10	7.19e-06	1.1e-13	2.15e-12
96	Pertussis	hsa05133	IStoI,ItoA,NtoA,HtoMCLx,BtoMCL,BtoMCL(e),MCL(e)toMCL	0	CALM2, MAPK1	CALM3, PYCARD, MYD88, IRAK4, RELA, MAPK3, TNF, GNAI2	0	CASP7, CASP1, PYCARD, MYD88, MAPK9	CFL2, CASP3, CASP7, C1R, C1S, TRAF6, MAPK8, JUN, IL12A, IL10	ITGAM, CALML4, CFL1, CASP7, C1QA, C1QB, C1QC, C1R, C1S, C2, C3, SERPING1, TLR4, CD14, IRF3, MAPK11, MAPK8, IL23A, GNAI1, GNAI2, NOD1	ITGAM, CALM2, RHOA, CFL1, CASP7, CASP1, TLR4, IRAK4, IRF3, MAPK8, MAPK9, MAPK3, IL12A, SFTPA2, GNAI2, NOD1	ITGB2, CALML4, CASP3, NLRP3, C1QA, C1QB, C1QC, C1R, C1S, C2, C3, SERPING1, C4BPB, CD14, MAPK11, MAPK12, FOS, TNF, IL10, GNAI1, NOS2	0	CALM3, CFL1, RELA, MAPK3, GNAI2	ITGB1	0	ITGA5, ITGB2, CFL1, IRAK1, IRF3, MAPK13, JUN, NOD1	ITGA5, ITGB1, ITGAM, ITGB2, CALM3, CFL1, CASP1, PYCARD, NLRP3, IL1B, SERPING1, CD14, IRF3, MAPK13, MAPK14, GNAI1, GNAI2, CXCL8, CXCL5, IL1A	ITGA5, CALM3, CALM1, CFL2, C5, C4BPA, LY96, IRAK1, NFKB1, TICAM1, MAPK13, MAPK14, MAPK1, FOS, JUN, IL6, TNF, IRF8, GNAI3, IL1A	ITGA5, ITGB2, CALM3, CASP3, C1R, C1S, C4BPB, LY96, NFKB1, MAPK12, MAPK13, MAPK14, FOS, JUN, IL6, TNF, IL10, IL1A	CALM2, CALM1, RHOA, CFL2, C5, TLR4, MYD88, IRAK4, IRAK1, RELA, TICAM1, IRF3, MAPK9, MAPK1, MAPK3, JUN, IL12A, IRF8, SFTPA2, GNAI2, NOD1, IL1A	ne	1.81286	1.05185	ne	1.3881	1.65665	1.38015	1.60084	1.5094	ne	0.00129	0.00239	ne	0.00288	0.0111	0.00116	0.000388	0.0123
97	Melanogenesis	hsa04916	IStoI,BtoMCL,BtoMCL(e),MCL(e)toMCL	0	ADCY7, KRAS, NRAS, MAPK1, CALM2, PRKCB	0	0	0	0	GNAS, ADCY4, CREB3L2, CREB3L4, MITF, WNT3, FZD7, FZD2, FZD10, TCF7, TCF7L2, LEF1, KITLG, KIT, HRAS, NRAS, EDNRB, GNAI1, GNAI2, PLCB2, PLCB4, CALML4, CAMK2A, CAMK2G	GNAS, ADCY4, ADCY7, CREB3L2, CREB3L4, CREBBP, WNT3, WNT16, GNAO1, CTNNB1, TCF7, LEF1, HRAS, NRAS, RAF1, MAPK3, EDN1, GNAI2, PLCB2, CALM2, CAMK2G, PRKCB	ADCY1, ADCY3, ADCY6, PRKACA, MITF, WNT5B, WNT11, FZD7, FZD3, FZD4, FZD5, FZD6, TCF7L1, TCF7L2, KITLG, KIT, MAP2K2, EDNRB, GNAI1, PLCB1, PLCB4, CALML4, PRKCA	0	MAP2K2, MAPK3, GNAI2, CALM3	0	0	0	0	MC1R, PRKACB, CREB1, CREB3, CREB3L1, EP300, WNT2, WNT8A, WNT8B, GSK3B, MAP2K1, MAPK1, GNAI3, PLCB3, CALM3, CALM1, CAMK2D, CAMK2B, PRKCA	MC1R, ADCY1, ADCY6, PRKACB, CREB3L1, WNT11, FZD3, FZD4, FZD5, FZD6, PLCB3, CALM3, CAMK2B, PRKCA	ADCY7, CREB1, CREB3, CREB3L2, CREBBP, EP300, WNT8B, WNT16, FZD8, GNAO1, DVL3, GSK3B, CTNNB1, MAP2K1, MAPK1, MAPK3, GNAI2, CALM2, CALM1, CAMK2D, PRKCB, PRKCG	ne	1.96825	ne	ne	ne	ne	1.10008	1.2882	1.2005	ne	0.00133	ne	ne	ne	ne	0.001	0.00449	0.000192
98	Leishmaniasis	hsa05140	IStoI,ItoA,NtoI,HtoMCLx,BtoMCL,BtoMCL(e),MCL(e)toMCL	0	MAP3K7, PRKCB, CYBB, MAPK1, IFNGR2	MYD88, IRAK4, RELA, TNF, NCF4, CYBA, MAPK3, JAK1, HLA-DOB, HLA-DPA1, HLA-DQA1, HLA-DRB4, EEF1A1	MAP3K7, FCGR2A, PRKCB, CYBB, IFNGR2	0	TRAF6, NFKBIB, IL12A, IL10, PRKCB, JUN, EEF1A1	TLR2, TLR4, TAB1, NFKBIB, C3, CR1L, ITGAM, FCGR3B, ELK1, MAPK11, IFNG, STAT1, PTPN6	TLR2, TLR4, IRAK4, TAB2, IL12A, ITGAM, PRKCB, MAPK3, IFNGR2, PTPN6	NFKBIA, TNF, NOS2, IL10, C3, CR1L, ITGB2, ELK1, FOS, MAPK11, MAPK12, IFNG, IFNGR1, MARCKSL1	0	RELA, MAPK3, HLA-DOB, HLA-DRB4	MAP3K7, ITGB1, PRKCB, CYBB, ELK1	RELA, TNF, TGFB3, ITGB2, MAPK13, HLA-DOA, HLA-DOB, HLA-DRB4, PTPN6	0	IL1A, IL1B, TGFB1, TGFB2, ITGAM, ITGB2, ITGA4, ITGB1, PTGS2, NCF1, NCF2, CYBA, MAPK13, MAPK14, HLA-DOA, HLA-DPB1, HLA-DQA2, HLA-DRB1, HLA-DRB5, PTPN6	IRAK1, NFKBIA, NFKB1, IL1A, TNF, TGFB2, TGFB3, CR1, ITGA4, CYBB, CYBA, MAPK1, FOS, JUN, MAPK13, MAPK14, JAK1, HLA-DMA, HLA-DMB, HLA-DOA, HLA-DOB, HLA-DPA1, HLA-DPB1, HLA-DQA2, HLA-DQB1, HLA-DRA, HLA-DRB1, EEF1A1, EEF1A2	NFKBIA, NFKB1, IL1A, TNF, IL10, TGFB2, ITGB2, FOS, JUN, MAPK12, MAPK13, MAPK14, IFNGR1, HLA-DOA, HLA-DPA1, HLA-DPB1, HLA-DQB1, HLA-DRB1, MARCKSL1, EEF1A1, EEF1A2	TLR4, MYD88, IRAK1, IRAK4, TAB2, RELA, IL1A, IL12A, CR1, ITGA4, PRKCB, NCF4, CYBB, MAPK1, MAPK3, JUN, IFNGR2, JAK1, HLA-DMA, HLA-DMB, HLA-DOA, HLA-DOB, HLA-DPB1, EEF1A1, PTPN6	ne	2.30056	2.07639	2.54818	ne	1.47162	1.39545	1.44063	1.35121	ne	0.00136	9.79e-08	0.00176	ne	9.92e-05	0.000116	0.00252	0.0134
99	Circadian rhythm	hsa04710	IStoI,ItoA,NtoI,HtoMCLx,BtoMCL,BtoMCL(e),MCL(e)toMCL	0	CUL1, SKP1, BTRC, PRKAA1	PRKAG2	CUL1, SKP1, BTRC	0	CSNK1D, CSNK1E, PER1, PER2, SKP1	CSNK1D, CSNK1E, CRY1, BHLHE40, PRKAB2, PRKAG1, PRKAG2	CSNK1D, CSNK1E, CRY1, PRKAG2	PER2, CRY1, ARNTL, NPAS2, NR1D1, RORB, RORC, BHLHE40, BHLHE41, BTRC, PRKAA2, PRKAB2, PRKAG1	0	PRKAG1	CUL1, BTRC, PRKAA1	PRKAG1	0	RBX1	PER2, NR1D1, BHLHE41, RBX1, SKP1, PRKAA2, PRKAG3, CREB1	PER2, NPAS2, NR1D1, BHLHE41, PRKAA2	CSNK1E, CRY2, RBX1, CUL1, SKP1, PRKAA1, CREB1	ne	3.28042	1.18431	1.86866	ne	0.839368	1.27917	1.0735	1.77852	ne	0.00149	0.0255	0.00518	ne	3.46e-05	0.00121	0.0218	6.19e-10
100	Non-alcoholic fatty liver disease	hsa04932	IStoI,ItoA,NtoI,NtoA,HtoMCLx,BtoMCL,BtoMCL(e),MCL(e)toMCL	0	PRKAA1, MAP3K5	TNF, RELA, PRKAG2, MAP3K11, DDIT3, CASP8, BID, NDUFV1, NDUFA1, NDUFA9, NDUFA11, NDUFA12, NDUFA13, NDUFB2, NDUFB5, NDUFB6, NDUFB7, NDUFB11, NDUFS4, NDUFS5, UQCRFS1, UQCRC1, UQCRH, UQCRHL, UQCRB, UQCR10, COX5B, COX6B1, COX7A2, COX7C, COX8A	RAC1, CYCS, NDUFA4, NDUFS4	PRKAG2, MAPK9, CASP8, BID, CYCS, CASP7, NDUFA1, NDUFA8, NDUFA9, NDUFA12, NDUFB2, NDUFB5, NDUFB6, NDUFB7, NDUFS4, NDUFS5, SDHB, UQCRFS1, UQCRH, UQCRB, UQCR10, COX5B, COX7A2, COX7B, COX7C	IRS2, PIK3CA, MAPK8, ITCH, JUN, CYP2E1, DDIT3, BCL2L11, CASP8, CYCS, CASP3, CASP7, NDUFA9, NDUFA10, NDUFB4, NDUFS4, SDHD, UQCRFS1, UQCRB, UQCRQ, COX4I1, COX7A2, COX7B, COX7C	TNFRSF1A, IRS2, PIK3CD, PIK3CB, PIK3R3, AKT1, AKT2, NR1H3, RXRA, MLX, LEPR, ADIPOR1, PRKAB2, PRKAG1, PRKAG2, RAC1, MAPK8, ERN1, IKBKB, CEBPA, FASLG, BAX, FAS, CASP8, CASP7, NDUFV1, NDUFV3, NDUFA4L2, NDUFB7, NDUFB8, NDUFS3, UQCRC1	PIK3CA, PIK3CD, AKT1, AKT2, ADIPOR1, PRKAG2, MAPK8, MAPK9, ITCH, MAP3K5, IKBKB, CASP8, CASP7, NDUFV1, NDUFA9, NDUFB4, SDHB, SDHC, UQCRC1	IL6R, SOCS3, TNF, TNFRSF1A, INSR, PIK3CB, PIK3R3, NR1H3, RXRA, SREBF1, MLX, MLXIPL, LEPR, PRKAA2, PRKAB2, PRKAG1, PPARA, RAC1, ERN1, TRAF2, FOS, XBP1, CEBPA, FASLG, DDIT3, BCL2L11, BAX, FAS, BID, CASP3, NDUFV3, NDUFB2, NDUFB7, NDUFB8, NDUFB11, NDUFS5, NDUFS8, SDHD, UQCRQ, COX6C, COX7A2L	0	RELA, PRKAG1, MAP3K11, TRAF2, CEBPA, BAX, NDUFV1, NDUFS8, UQCRH, UQCRHL, COX6B1	PIK3R1, PRKAA1, CDC42, MAP3K5, IKBKB, BAX, NDUFA4, NDUFA10	TNF, RELA, PRKAG1, MAP3K11, TRAF2, XBP1, CEBPA, NDUFV1, UQCRH, UQCRHL, COX6B1	IRS1, PIK3CD, PIK3R1, SREBF1, PRKAA1, CDC42, MAP3K11, TRAF2, MAP3K5, JUN, IKBKB, XBP1, ATF4, BAX, NDUFA10, NDUFB10	IL6R, TNFRSF1A, PIK3CB, GSK3A, RXRA, MLX, MLXIP, ADIPOR1, ERN1, MAP3K5, IL1A, IL1B, IKBKB, XBP1, CEBPA, CXCL8, TGFB1, NDUFA2, NDUFA3, NDUFA6, NDUFA8, NDUFA12, NDUFB5, NDUFB11, NDUFS2, NDUFS7, UQCR10, COX6A1, COX6B1, COX8A	IL6, TNF, NFKB1, IRS1, PIK3R2, GSK3B, MLXIPL, PRKAA2, PRKAG3, CDC42, FOS, JUN, IL1A, EIF2AK3, BID, CYCS, NDUFA2, NDUFA3, NDUFA4, NDUFA7, NDUFA8, NDUFA12, NDUFB1, NDUFB2, NDUFB3, NDUFB6, NDUFB11, NDUFS7, NDUFC1, NDUFC2, UQCRC2, UQCRB, UQCR10, UQCR11, COX5B, COX7A2, COX7C, COX8A	IL6, SOCS3, TNF, NFKB1, PIK3R1, PIK3R2, PIK3R3, SREBF1, MLXIPL, PRKAA2, PPARA, FOS, JUN, IL1A, XBP1, CEBPA, EIF2AK3, DDIT3, FAS, BID, CYCS, CASP3, NDUFA2, NDUFA4, NDUFA7, NDUFA11, NDUFA13, NDUFB2, NDUFB11, NDUFS5, NDUFS7, SDHD, UQCRQ, COX7C, COX8A	RELA, PIK3CA, GSK3B, MLXIP, PKLR, PRKAA1, CDC42, MAPK9, ITCH, MAP3K5, JUN, IL1A, IKBKB, EIF2AK3, CASP8, CYCS, NDUFA3, NDUFA5, NDUFA9, NDUFA10, NDUFB3, NDUFB4, NDUFB5, NDUFS2, NDUFC1, NDUFC2, SDHB, SDHC, UQCRC2, UQCR10, COX4I2, COX4I1, COX5B, COX6B1, COX7A2, COX7C	ne	1.74063	2.35654	1.4301	2.26338	1.5417	1.21825	1.31449	1.39741	ne	0.00156	1.41e-20	0.00373	4.87e-18	5.35e-16	1.24e-07	1.25e-05	1.26e-06
101	Pathogenic Escherichia coli infection	hsa05130	IStoI,ItoA,NtoI,NtoA,HtoMCLx,BtoMCL,BtoMCL(e),MCL(e)toMCL	0	NCK2, MAP3K7, IKBKG, MAPK1, RAB1A	ARPC1B, ARPC3, ARPC4, ACTG1, GNA12, TUBA1A, TUBB, WIPF1, HCLS1, MYD88, IRAK4, TNF, RELA, RPS3, MAPK3, TNFRSF10A, CASP8, ABCF2, PYCARD, PAK2, SEC24B	FCGR2A, RAC1, CYTH2, ABL1, MAP3K7, IKBKG, CYCS, PAK2, RAB1A, CLDN23	CYFIP1, CYFIP2, ABI1, BRK1, ARPC3, ABL1, NCK1, MYD88, RPS3, MAPK9, TNFRSF10A, CASP8, CYCS, CASP7, PYCARD, CASP1, PAK1, RAB1A, SEC24B, CLDN23	CYTH2, CYFIP2, ABI1, WASF2, MYO1D, MYO1E, MYO6, MYH10, EZR, GNA12, GNA13, TUBB2B, ROCK1, ABL1, NCL, PTPN11, TRAF6, TAB3, CHUK, NFKBIB, MAPK8, JUN, CASP8, CYCS, CASP3, CASP7, PAK2, RAB1A, SEC24B, SEC24A	RAC1, CYTH4, CYTH2, ARF1, NCKAP1, CYFIP1, WASF1, ACTB, ARHGEF1, MYO1F, MYO1G, MYO5A, MYO5B, MYO6, MYO10, MYH10, WASL, SLC9A3R1, LPAR1, LPAR4, F2R, ARHGEF12, TUBA1C, TUBB6, TUBB, FYN, ABL1, WIPF3, CTTN, IL1R1, TLR4, TLR5, PTPN6, TNFRSF1A, GAPDH, TAB1, CHUK, IKBKB, NFKBIB, MAPK8, MAPK11, TNFRSF10B, FASLG, FAS, CASP8, BAX, CASP7, IL18, PAK1, RAB1A, SEC24D, CLDN4, CLDN7, CLDN15, CLDN5, CLDN10, CLDN2,…	CYTH4, CYTH1, ARF1, CYFIP1, CYFIP2, ABI1, WASF2, ARPC1A, ACTB, ARHGEF1, RHOA, MYO1G, MYO5A, MYO6, MYO10, SLC9A3R1, TUBB6, TUBB1, FYN, ABL1, NCK2, TLR4, IRAK4, PTPN6, TRADD, TAB2, IKBKB, MAPK3, MAPK8, MAPK9, CASP8, CASP9, CASP7, ABCF2, CASP1, PAK2, RAB1A, SEC24B, CLDN15	RAC1, NCKAP1, NCKAP1L, CYFIP1, WASF3, ARPC5L, ACTG1, MYO1B, MYO1F, MYO1D, MYO5B, MYO5C, MYO6, MYH10, MYH11, MYH14, WASL, LPAR1, LPAR4, F2R, ARHGEF11, ARHGEF12, TUBA1B, TUBB, ARHGEF2, ABL1, BAIAP2, WIPF3, CTTN, IL1R1, TLR5, TNF, TNFRSF1A, GAPDH, TRAF2, CHUK, NFKBIA, MAPK11, MAPK12, FOS, TNFRSF10A, TNFRSF10B, FASLG, FAS, FADD, BAX, CASP3, NLRP3, IL18, SEC24D, CLDN4, CLDN3, CLDN7, CLDN5, CLDN10, TJP1	0	ARPC4, ACTG1, ARHGEF1, MYO1G, HCLS1, TRAF2, RELA, MAPK3, BAX, SEC24C	ARPC1A, CDC42, MYH9, MYH11, TUBA4A, ROCK2, FYN, NCK2, NCL, ITGB1, PTPN11, MAP3K7, IKBKG, IKBKB, BAX, NAIP, CASP4, IL18	CYTH4, ARPC1B, ARPC2, ARPC4, ARPC5L, ACTG1, ARHGEF1, MYO1G, TUBA4A, FYN, HCLS1, PTPN6, TNF, TRAF2, RIPK1, RELA, MAPK13	ARPC2, ARPC5L, ARHGEF1, CDC42, MYO1D, MYH9, MYH11, SLC9A3R1, LPAR2, F2R, TUBA4A, ARHGEF2, ROCK2, FYN, NCK2, CTTN, NCL, IRAK1, PTPN6, TRAF2, RIPK1, IKBKB, MAPK13, JUN, BAX	CYTH4, ARF6, ARF1, NCKAP1, WASF3, ARPC1B, ARPC5, ACTG1, ACTB, ARHGEF1, MYO1B, MYO1F, MYH9, SLC9A3R1, LPAR1, LPAR4, LPAR5, F2R, ARHGEF12, TUBA4A, TUBA1C, TUBA8, TUBB1, TUBB4B, ARHGEF2, FYN, NCK2, WIPF1, CTTN, ITGB1, IL1B, TLR5, PTPN6, TNFRSF1A, TRADD, GAPDH, IKBKG, IKBKB, MAPK13, MAPK14, CXCL8, TNFSF10, NAIP, NLRP3, PYCARD, CASP1, CASP4, IL18, TMED10, CLDN16, CLDN5	ARF6, BRK1, WASF3, ARPC1B, ARPC2, ARPC4, ARPC5, ARPC5L, CDC42, MYO1H, MYO1A, MYO1D, MYH9, MYH14, EZR, F2, GNA13, TUBA4A, TUBA3C, TUBA8, TUBAL3, TUBB2A, TUBB3, ROCK1, ROCK2, BAIAP2L1, WIPF2, WIPF1, HCLS1, IRAK1, TNF, TAB3, NFKBIA, NFKB1, MAPK1, MAPK13, MAPK14, FOS, JUN, IL6, TNFSF10, FADD, TMBIM6, CYCS, NLRP4, CASP4, PAK3, TMED10, CLDN20, CLDN11, CLDN6, CLDN1, CLDN9	SRC, WASF3, ARPC1B, ARPC2, ARPC5, ARPC5L, ACTG1, MYO1B, MYO1D, MYO5B, MYH14, WASL, GNA13, TUBA1B, TUBB2A, TUBB4B, BAIAP2L1, WIPF1, TNF, GAPDH, NFKBIA, NFKB1, MAPK12, MAPK13, MAPK14, FOS, JUN, IL6, TNFRSF10A, FAS, FADD, CYCS, CASP3, NLRP4, IL18, TMED10, CLDN3, CLDN6, CLDN1, CLDN9, TJP1	CYTH1, ARF6, CYFIP2, ABI1, WASF2, ARPC1A, RHOA, CDC42, MYO1H, MYO1A, MYO1G, MYO5A, MYH9, EZR, F2, GNA12, GNA13, TUBA4A, TUBA3C, TUBA1A, TUBA8, TUBB6, TUBB1, ROCK1, NCK2, WIPF1, HCLS1, TLR4, MYD88, IRAK1, IRAK4, PTPN6, TRADD, TAB2, TAB3, IKBKB, RELA, RPS3, MAPK1, MAPK3, MAPK9, JUN, CASP8, CYCS, CASP9, ABCF2, PAK2, SEC24B, CLDN19, CLDN16, CLDN20, CLDN18	ne	1.55388	1.82321	1.9916	1.92199	1.78918	1.4946	1.50667	1.51642	ne	0.00156	2.35e-08	2.29e-06	6.61e-10	7.17e-15	3.17e-09	9.5e-10	9.52e-15
102	Inflammatory bowel disease	hsa05321	IStoI,BtoMCL,BtoMCL(e),MCL(e)toMCL	0	IFNGR2	0	0	0	0	TLR2, TLR4, TLR5, NOD2, IFNG, STAT1, STAT4, IL18, IL23A, IL2RG, GATA3, MAF	TLR2, TLR4, IFNGR2, IL12A, SMAD2, SMAD3, IL2RG, STAT6, NFATC1	TLR5, NOD2, IFNG, IFNGR1, STAT4, IL18, IL18R1, IL18RAP, TNF, IL21R, IL23R, RORC, GATA3, IL10, MAF	0	RELA, HLA-DOB, HLA-DRB4, STAT4, IL21R, IL2RG, STAT6	0	0	0	0	NFKB1, HLA-DMA, HLA-DMB, HLA-DOA, HLA-DOB, HLA-DPA1, HLA-DPB1, HLA-DQA2, HLA-DQB1, HLA-DRA, HLA-DRB1, IL12RB1, JUN, TNF, IL6, IL1A, TGFB2, TGFB3, SMAD3, STAT3, IL21R, IL17A, IL22, IL4R	NFKB1, HLA-DOA, HLA-DPA1, HLA-DPB1, HLA-DQB1, HLA-DRB1, IFNGR1, IL12RB1, IL18, JUN, TNF, IL6, IL1A, TGFB2, STAT3, IL21R, IL4R, IL10	TLR4, RELA, HLA-DMA, HLA-DMB, HLA-DOA, HLA-DOB, HLA-DPB1, IFNGR2, IL12A, JUN, IL1A, SMAD2, SMAD3, STAT3, IL17A, IL22	ne	2.42246	ne	ne	ne	ne	1.41692	1.48639	1.27233	ne	0.00159	ne	ne	ne	ne	0.0155	0.0157	0.00438
103	Endocytosis	hsa04144	IStoI,ItoA,NtoI,NtoA,HtoMCLx,BtoMCL,BtoMCL(e),MCL(e)toMCL	0	SH3GL1, HSPA8, VPS35, STAMBP, VPS37A, CHMP2B, RAB10, ACAP2, ARAP2	AP2S1, SMAD2, SH3GLB2, GRK6, ARPC1B, ARPC3, ARPC4, WIPF1, CAPZA1, VPS29, STAMBP, TSG101, VPS25, CHMP6, CHMP3, CHMP5, SPG21, SNX5, IL2RG, RAB4A, RUFY1, RAB11A, KIF5B, GIT2, ARFGAP3, ARFGEF2, ARF5	TGFBR2, CBLB, SH3GL1, VPS35, STAMBP, RAB7A, VPS37D, VPS37A, IST1, PDCD6IP, IGF2R, RAB22A, RAB10, ACAP2, ARAP2, PSD3, IQSEC1, CYTH2, ARF4	TGFBR2, SMAD2, CBLB, SH3GLB2, CXCR4, ARPC3, VPS26A, VPS35, STAMBP, STAM, TSG101, VPS37D, CHMP3, CHMP2B, VPS4B, CHMP1B, CHMP5, PDCD6IP, SPG21, SNX5, RAB4A, RUFY1, SNX4, RAB22A, RAB10, RAB11A, KIF5B, GIT2, ARFGAP3, PSD3, ARF4	PIP5K1A, TGFBR1, TGFBR2, ZFYVE16, TFRC, CBLB, SH3GLB2, NEDD4L, MDM2, TRAF6, RNF41, ITCH, SMURF1, CXCR4, VPS26A, SNX12, USP8, STAM2, TSG101, SNF8, CHMP2B, VPS4A, CHMP1B, SPG21, RAB5A, RBSN, SNX4, RAB22A, RAB11FIP2, RAB11FIP1, ZFYVE27, KIF5B, RAB11FIP4, PRKCZ, SMAP2, PSD3, IQSEC1, CYTH2, ARFGEF2	PIP5K1A, PLD1, DNM2, AP2A2, AP2B1, AP2M1, AP2S1, TGFBR1, ZFYVE16, PDGFRA, CBLB, CBLC, SH3GLB2, NEDD4, SMURF1, SMURF2, WWP1, LDLRAP1, DAB2, CCR5, ARRB1, ARRB2, WASL, WIPF3, VPS26B, VPS26A, STAMBP, RAB7A, HGS, STAM, MVB12B, VPS37C, CHMP4C, CHMP7, VPS4A, CHMP1A, CHMP5, IGF2R, HRAS, IL2RA, IL2RG, CAV1, CAV2, RAB5A, RAB5C, EHD1, VPS45, SNX4, RAB11B, RAB11FIP2, ZFYVE27, KIF5B, RAB11FIP3, PARD3, PARD6G,…	PIP5K1C, PLD2, AP2M1, AP2S1, TGFBR1, TGFBR2, ZFYVE16, SMAD2, SMAD3, TFRC, CBLB, SH3GLB2, BIN1, EPS15L1, ITCH, LDLRAP1, GRK6, ARRB2, ARPC1A, VPS26B, USP8, STAMBP, RAB7A, HGS, STAM, MVB12B, VPS37B, VPS36, CHMP4B, VPS4A, CHMP1B, CHMP1A, IST1, PDCD6IP, SNX1, HRAS, IL2RA, IL2RG, RHOA, RAB5B, RAB5C, EHD1, VPS45, SNX4, RAB11A, RAB11B, RAB11FIP2, ZFYVE27, KIF5B, ACAP1, ARAP1, ARFGAP2, PSD3, PSD4, PSD2, I…	PIP5K1A, PLD1, DNM1, CLTA, CLTC, CLTCL1, AP2A2, AP2B1, ZFYVE9, EGFR, PDGFRA, FGFR2, CBLC, SH3GL2, EPN1, NEDD4, MDM2, SMURF1, LDLR, DAB2, CCR5, GRK4, ARRB1, ARRB2, WASL, ARPC5L, WIPF3, HSPA1B, DNAJC6, CAPZB, TSG101, MVB12A, MVB12B, VPS37A, VPS37C, CHMP4C, IL2RB, FOLR1, CAV1, CAV2, RAB5C, RAB11FIP5, PARD3, PARD6G, PARD6B, PRKCI, GIT1, ASAP1, ASAP3, ASAP2, AGAP1, GBF1, ARF5	0	RNF41, GRK6, ARPC4, CAPZA1, CAPZB, CHMP6, IL2RG, RAB5B, GIT2, ACAP1, ARFGAP1, GBF1, ARF5	AP2B1, PDGFRA, CBLB, SH3GL1, GRK5, ARPC1A, CAPZB, RAB7A, VPS37A, VPS37C, SNF8, VPS36, IST1, RAB35, RAB11FIP4, CDC42, SMAP2, AGAP6, ARFGAP2, GBF1	DNM2, CLTB, WWP1, GRK6, ARPC1B, ARPC2, ARPC4, ARPC5L, CAPZA1, CAPZB, CHMP6, CHMP1A, IL2RG, GIT2, ACAP1, ARFGAP1, CYTH4, ARFGEF2, GBF1, ARF5	CLTB, AP2B1, LDLRAP1, ARPC2, ARPC5L, CAPZB, VPS26B, CHMP1A, IL2RB, IL2RG, HLA-G, RAB5C, RAB35, ZFYVE27, RAB11FIP4, CDC42, ASAP1, ACAP1, ARAP1, AGAP6, ARFGAP1, GBF1	ARF6, PLD1, PLD2, DNM1, AP2A1, AP2M1, AP2S1, EHD2, IGF1R, CBL, BIN1, WWP1, LDLRAP1, DAB2, CCR5, CXCR1, CXCR2, GRK4, GRK5, GRK6, ARRB1, ARRB2, ARPC1B, ARPC5, WIPF1, HSPA8, HSPA1A, HSPA1L, DNAJC6, CAPZA2, CAPZB, VPS26B, MVB12A, VPS28, CHMP6, CHMP3, CHMP2A, IL2RB, IL2RG, HLA-E, CAV2, EHD3, RUFY1, VPS45, RAB31, RAB10, RAB8A, RAB11A, ASAP2, ACAP3, ACAP1, ARAP1, AGAP2, PSD4, CYTH4, ARF1, ARF3	ARF6, PIP5K1B, DNM1, CLTA, EHD2, SMAD3, FGFR4, SH3KBP1, SH3GL1, AMPH, EPN1, EPS15, CXCR4, ARPC1B, ARPC2, ARPC4, ARPC5, ARPC5L, WIPF2, WIPF1, HSPA8, HSPA1A, HSPA2, HSPA1L, HSPA1B, HSPA6, CAPZA2, SNX3, SNF8, CHMP6, CHMP4A, CHMP2A, CHMP2B, SNX2, SNX32, SNX5, HLA-E, FOLR3, CAV3, EEA1, RABEP1, RAB31, RAB11A, RAB11FIP1, RAB11FIP5, RAB11FIP4, PARD6A, CDC42, SMAP1, GIT2, ASAP1, ASAP3, ACAP2, ARFGAP3, ARF…	PLD1, DNM1, CLTA, CLTC, CLTCL1, EHD2, EGFR, FGFR4, SH3GL2, EPN1, EPS15, SMURF1, DAB2, ARRB1, WASL, ARPC1B, ARPC2, ARPC5, ARPC5L, WIPF1, HSPA8, HSPA1A, HSPA2, HSPA1L, HSPA1B, HSPA6, CAPZA2, CAPZB, TSG101, VPS37A, VPS37C, CHMP4C, CHMP4A, SRC, IL2RB, FOLR1, EHD4, RAB4A, RAB31, RAB11FIP1, RAB11FIP5, PARD6B, ASAP1, ASAP3, ARFGEF2, ARFGEF1, ARF5	ARF6, PIP5K1C, PIP5K1B, PLD2, AP2M1, AP2S1, TGFBR2, SMAD2, SMAD3, TFRC, CBLB, SH3GL1, SH3GLB1, SH3GLB2, AMPH, BIN1, EPS15L1, ITCH, CXCR4, GRK6, ARPC1A, WIPF1, HSPA8, HSPA1L, CAPZA2, VPS29, SNX3, USP8, RAB7A, VPS37B, VPS25, CHMP6, CHMP4B, VPS4A, VTA1, CHMP1B, PDCD6IP, SNX1, SNX2, IL2RA, RHOA, HLA-E, CAV3, EEA1, RAB5B, RABEP1, SNX4, RAB8A, RAB11A, RAB11FIP4, CDC42, SMAP2, SMAP1, GIT2, ACAP3, ACAP2,…	ne	1.83481	1.76894	2.31604	1.82245	1.70719	1.35505	1.60722	1.28867	ne	0.00167	8.92e-05	1.78e-05	1.52e-05	5.21e-11	3.69e-13	5.07e-18	6.63e-13
104	Aminoacyl-tRNA biosynthesis	hsa00970	IStoI,ItoA,HtoMCLx,BtoMCL,BtoMCL(e),MCL(e)toMCL	0	QRSL1, CARS2, HARS2	FARS2	0	0	EARS2, NARS2, SEPSECS, LARS2, RARS2, HARS2, YARS2, WARS2	DARS2, SARS2, SEPSECS, CARS2, VARS2, HARS2, FARSB	SARS2, SEPSECS, CARS2, MTFMT, RARS2, HARS2	EARS2, DARS2, SEPSECS, VARS2, LARS2, PARS2, FARSB, WARS2	0		AARS2, CARS2, VARS2, HARS2	0	0	FARSA	TARS2, MARS2, IARS2, FARS2, YARS2	TARS2, MARS2, IARS2, PARS2, FARS2, YARS2, WARS2	AARS2, CARS2, MTFMT, IARS2, RARS2	ne	2.18695	1.64488	ne	ne	1.39895	1.13704	1.72291	1.28449	ne	0.00173	0.00185	ne	ne	0.000145	8.53e-06	1.42e-05	8.31e-05
105	Cholinergic synapse	hsa04725	IStoI,NtoI,NtoA,HtoMCLx,BtoMCL,BtoMCL(e),MCL(e)toMCL	0	PRKCB, KRAS, NRAS, MAPK1, ADCY7, CACNA1B	0	ITPR2, PRKCB, GNG2, GNG11, ADCY7, CAMK2G, BCL2	ITPR2, PRKCB, GNG2, GNG10, GNG11, KRAS, BCL2	PRKCB, KCNQ5, GNG2, KRAS, NRAS, CREB3L4, PIK3CA, CACNA1C, CACNA1D, CACNA1F	ACHE, GNA11, PLCB2, PLCB4, KCNQ2, KCNQ4, GNAI1, GNAI2, GNB2, GNG2, GNG4, GNG12, PIK3R6, HRAS, NRAS, ADCY4, CREB3L2, CREB3L4, CAMK2A, CAMK2G, FYN, PIK3CD, PIK3CB, PIK3R3, AKT1, AKT2, BCL2, CACNA1D	PLCB2, PRKCB, KCNQ1, GNAI2, GNAO1, GNG2, GNG11, GNG12, GNGT1, HRAS, NRAS, MAPK3, ADCY4, ADCY7, CREB3L2, CREB3L4, CAMK2G, FYN, PIK3CA, PIK3CD, AKT1, AKT2, BCL2, CACNA1A	ACHE, SLC18A3, CHRM3, GNA11, PLCB1, PLCB4, ITPR3, PRKCA, KCNQ2, KCNQ4, GNAI1, GNG4, GNG12, PIK3R6, FOS, CHRNA3, ADCY1, ADCY3, ADCY6, PRKACA, CREB5, CAMK4, PIK3CB, PIK3R3, CACNA1C, CACNA1D	0	GNAI2, MAPK3	0	PRKCA, GNAI2, FYN	GNA11, ITPR3, PRKCA, GNB2, CHRNA3, ADCY4, ATF4, FYN, PIK3CD, PIK3R1	GNAQ, PLCB2, PLCB3, PLCB4, PRKCA, GNAI1, GNAI2, GNAO1, GNB2, GNG3, GNG8, GNG11, PIK3R5, ADCY7, PRKACB, CREB5, CAMK2G, CAMK4, FYN, PIK3CB	CHAT, PLCB3, PRKCA, KCNQ5, GNAI3, GNB4, GNB5, GNG5, GNG7, GNG13, GNGT2, KCNJ6, PIK3CG, MAP2K1, MAPK1, FOS, CHRNA4, PRKACB, CREB1, CREB3, CREB3L1, CREB5, CAMK2D, CAMK2B, PIK3R2	CHRM3, PLCB3, PRKCA, GNG5, GNG13, GNGT2, PIK3CG, FOS, ADCY1, ADCY6, PRKACB, CREB3L1, CREB5, CAMK2B, PIK3R1, PIK3R2, PIK3R3	CHRM1, ITPR1, PRKCB, PRKCG, KCNQ1, GNAI2, GNAO1, GNB5, GNG2, GNG3, GNG7, GNG11, GNGT1, KCNJ6, PIK3CG, MAP2K1, MAPK1, MAPK3, CHRNA4, ADCY7, CREB1, CREB3, CREB3L2, CAMK2D, PIK3CA, BCL2, CACNA1A	ne	1.41856	ne	1.26261	1.24285	1.13428	1.22155	1.32173	1.27381	ne	0.00202	ne	0.0099	0.0255	0.0368	0.00319	0.000413	0.00381
106	cGMP-PKG signaling pathway	hsa04022	IStoI,NtoA,BtoMCL,BtoMCL(e),	0	ADRA1D, PPP3CA, CALM2, ADCY7, MAPK1	0	0	PPP3CA, GTF2I, ITPR2, PPP1CB, ADRB2, PRKCE	0	EDNRB, ADRA1B, ADRA2A, GNA11, PPP3CA, NPPC, CACNA1D, SLC8A2, ATP1A3, ATP1A4, ATP1B4, ATP2B4, GTF2IRD1, PLCB2, PLCB4, ATP2A1, ATP2A3, PPP1R12A, CALML4, MYLK, MYLK2, ADCY4, PDE2A, PDE3B, KNG1, GNAI1, GNAI2, IRS2, PIK3R6, AKT1, AKT2, NOS3, ADRB2, VDAC3, PPIF, CREB3L2, CREB3L4	AGTR1, NFATC1, ATP1B4, ATP2B1, PLCB2, ATP2A3, RHOA, PPP1R12A, PPP1CC, CALM2, ADCY4, ADCY7, KNG1, GNAI2, AKT1, AKT2, ADRB2, PRKCE, CREB3L2, CREB3L4, BAD, RAF1, MAPK3	0	0	CALM3, GNAI2, MAP2K2, MAPK3	0	0	GNA11, SRF, NPR2, ATP1A1, ATP1B2, ATP1B3, ITPR3, ATP2A2, ROCK2, MYL9, ADCY4, IRS1, ATF4	0	ADRA2B, GNA13, PPP3CB, PPP3CC, PPP3R1, PPP3R2, MEF2C, NFATC2, NFATC3, SRF, GATA4, NPPB, KCNMA1, KCNMB4, SLC8A3, RGS2, GTF2I, PLCB3, ROCK1, ROCK2, PPP1CB, PPP1CC, CALM3, CALM1, MYLK3, PDE3A, GNAI3, IRS1, PIK3CG, SLC25A5, SLC25A31, CREB1, ATF2, CREB3, CREB3L1, CREB5, VASP, MAP2K1, MAPK1	ADRA2C, GNA13, PPP3CB, PPP3R2, MEF2C, NFATC3, SRF, GATA4, KCNMA1, KCNMB4, SLC8A3, PLCB3, PPP1CB, CALM3, ADCY1, ADCY6, PDE5A, PIK3CG, SLC25A4, SLC25A5, SLC25A6, ATF2, CREB3L1, CREB5, VASP	0	ne	1.10027	ne	ne	0.957677	ne	1.20766	1.06684	ne	ne	0.00211	ne	ne	0.0385	ne	0.00621	0.000111	ne
107	Gastric acid secretion	hsa04971	IStoI,NtoI,HtoMCLx,BtoMCL(e),MCL(e)toMCL	0	PRKCB, CALM2, ADCY7	0	PRKCB, ITPR2, CAMK2G, ADCY7	0	PRKCB, EZR, SLC26A7	0	PLCB2, PRKCB, ACTB, CALM2, CAMK2G, GNAS, ADCY4, ADCY7, GNAI2, KCNQ1, ATP1B4	CHRM3, PLCB1, PLCB4, PRKCA, ACTG1, ITPR3, CALML4, MYLK, MYLK2, ADCY1, ADCY3, ADCY6, GNAI1, PRKACA, ATP4A, KCNE2, KCNJ10, SLC9A1, SLC26A7	0	ACTG1, CALM3, GNAI2	0	PRKCA, ACTG1, CALM3, SSTR2, GNAI2	0	GNAQ, PLCB2, PLCB3, PLCB4, PRKCA, ACTG1, ACTB, CALM3, CAMK2G, MYLK, HRH2, ADCY7, GNAI1, GNAI2, PRKACB, CA2	0	CHRM3, CCKBR, PLCB3, PRKCA, ACTG1, CALM3, CAMK2B, ADCY1, ADCY6, SSTR2, PRKACB, KCNJ1, KCNJ16, SLC9A1	PRKCB, PRKCG, EZR, ITPR1, CALM2, CALM1, CAMK2D, ADCY7, GNAI2, KCNQ1, KCNJ15, KCNK2, KCNK10	ne	1.55388	ne	1.65967	ne	1.04921	ne	1.17709	1.12328	ne	0.00238	ne	0.0181	ne	0.0468	ne	0.00747	0.0011
108	Aldosterone-regulated sodium reabsorption	hsa04960	IStoI,ItoA,NtoA,HtoMCLx,BtoMCL(e),MCL(e)toMCL	0	KRAS, PRKCB, MAPK1	MAPK3	0	KRAS, PRKCB	NEDD4L, KRAS, IGF1, PIK3CA, PDPK1, PRKCB	0	ATP1B4, PIK3CA, PIK3CD, PDPK1, PRKCB, MAPK3	SCNN1A, SGK1, SLC9A3R2, IGF1, INSR, PIK3R3, PIK3CB, PRKCA	0	MAPK3	ATP1B2, PIK3R1, PDPK1, PRKCB	0	ATP1A1, ATP1B2, ATP1B3, IRS1, PIK3R1, PIK3CD, PRKCA	NR3C2, SGK1, PIK3CB, PRKCA	0	NR3C2, SGK1, KCNJ1, PIK3R1, PIK3R2, PIK3R3, PRKCA	PIK3CA, PDPK1, PRKCB, PRKCG, MAPK1, MAPK3	ne	2.18695	1.23366	ne	2.02876	1.16579	ne	1.29218	1.03747	ne	0.0026	0.0325	ne	0.00288	0.0111	ne	0.0312	0.000158
109	Progesterone-mediated oocyte maturation	hsa04914	IStoI,ItoA,NtoI,NtoA,HtoMCLx,BtoMCL,BtoMCL(e),MCL(e)toMCL	0	ADCY7, HSP90AA1, MAPK1, KRAS, CDC23	GNAI2, MAPK3, MAD2L2, ANAPC7, ANAPC13	ADCY7, RPS6KA2, ANAPC4, CDC23, ANAPC13	MAPK9, CDK2, RPS6KA2, KRAS, ANAPC7, ANAPC10, ANAPC11, ANAPC13	PIK3CA, MAPK8, AURKA, CPEB1, HSP90AA1, HSP90AB1, RPS6KA2, IGF1, KRAS, BRAF, MAD2L1, CDC23, ANAPC10, ANAPC13	PIK3R3, PIK3CD, PIK3CB, MAPK8, MAPK11, GNAI1, GNAI2, ADCY4, CDK2, CDK1, RPS6KA1, RPS6KA2, PKMYT1, STK10, CDC25A, CDC25B, IGF1, AKT1, AKT2, PDE3B, ARAF, ANAPC2, ANAPC4, ANAPC5, CDC16, ANAPC7, CDC23, ANAPC13, KIF22	PIK3CA, PIK3CD, MAPK8, MAPK9, GNAI2, ADCY4, ADCY7, CDK2, MAPK3, RPS6KA2, STK10, CDC25B, AKT1, AKT2, ARAF, RAF1, ANAPC2, ANAPC4, ANAPC5, ANAPC7, CDC23, ANAPC13	PGR, PIK3R3, PIK3CB, MAPK11, MAPK12, GNAI1, ADCY1, ADCY3, ADCY6, PRKACA, AURKA, CPEB4, CDK2, CDK1, CCNA2, RPS6KA1, PKMYT1, CCNB1, CCNB2, PLK1, CDC25A, CDC25C, IGF1, PDE3B, BUB1, MAD2L1, MAD2L2, ANAPC11, KIF22	0	GNAI2, MAPK3	PIK3R1, ADCY7, HSP90AA1, ANAPC4, ANAPC5, CDC16, CDC23	MAPK13, GNAI2, MAD1L1	PIK3R1, PIK3CD, MAPK13, ADCY4, RPS6KA1, ARAF	PIK3CB, MAPK13, MAPK14, GNAI1, GNAI2, ADCY7, PRKACB, CPEB4, RPS6KA1, IGF1R, ANAPC5	PGR, PIK3R2, MAPK13, MAPK14, GNAI3, PRKACB, AURKA, HSP90AA1, MAP2K1, MAPK1, RPS6KA6, CCNB1, CCNB2, BRAF, MAD1L1, CDC27	PGR, PIK3R1, PIK3R2, PIK3R3, MAPK12, MAPK13, MAPK14, ADCY1, ADCY6, PRKACB, AURKA, CDK1, CCNA2, RPS6KA6, CCNB1, CCNB2, PLK1, CDC25A, CDC25C, BRAF, BUB1, MAD2L1, CDC27, ANAPC11	PIK3CA, MAPK9, GNAI2, ADCY7, HSP90AA1, MAP2K1, MAPK1, MAPK3, RPS6KA3, RPS6KA2, STK10, CDC25B, ARAF, MAD1L1, CDC27, ANAPC4, ANAPC5, ANAPC7, ANAPC13	ne	1.51404	1.1713	1.23209	1.24847	1.15298	1.26511	1.80883	1.40718	ne	0.00264	0.000224	0.00131	0.00986	8.9e-08	3.41e-06	5.15e-14	3.76e-09
110	Growth hormone synthesis, secretion and action	hsa04935	IStoI,ItoA,NtoI,NtoA,HtoMCLx,BtoMCL,BtoMCL(e),MCL(e)toMCL	0	ADCY7, PRKCB, KRAS, NRAS, MAPK1	GNAI2, GRB2, MAP2K2, MAPK3	ADCY7, CREBBP, PRKCB, ITPR2	PRKCB, ITPR2, KRAS, MAPK9	ATF2, CREB3L4, CREBBP, EP300, PRKCB, CACNA1C, CACNA1D, CACNA1F, SHC3, KRAS, NRAS, IRS2, PIK3CA, IGF1, MAP2K4, MAPK8	GNAS, ADCY4, ADCY10, GNAI1, GNAI2, CREB3L2, CREB3L4, GHRL, GNA11, PLCB2, PLCB4, CACNA1D, GHR, PLCG1, HRAS, NRAS, STAT1, IRS2, PIK3R3, PIK3CD, PIK3CB, AKT1, AKT2, IGF1, SOCS2, IGFBP3, MAPK8, MAPK11	GNAS, ADCY4, ADCY7, GNAI2, CREB3L2, CREB3L4, CREBBP, GH1, PLCB2, PRKCB, PLCG1, HRAS, NRAS, RAF1, MAPK3, PIK3CA, PIK3CD, AKT1, AKT2, MAP3K1, MAP2K3, MAPK8, MAPK9	ADCY1, ADCY3, ADCY6, ADCY10, GNAI1, PRKACA, CREB5, FOS, GHRL, GNA11, PLCB1, PLCB4, PRKCA, ITPR3, CACNA1C, CACNA1D, GHR, MAP2K2, PIK3R3, PIK3CB, IGF1, SOCS1, SOCS2, SOCS3, IGFBP3, BCAR1, MAPK11, MAPK12	0	GNAI2, GRB2, MAP2K2, MAPK3	ADCY7, CREBBP, EP300, PRKCB, ITPR3, PLCG1, PLCG2, STAT5A, PIK3R1	SSTR2, GNAI2, PRKCA, SHC1, GRB2, MAP2K2, STAT5A, STAT5B, JUNB, MAPK13	ADCY4, ATF4, GNA11, PRKCA, ITPR3, PLCG1, SHC1, STAT5A, STAT5B, IRS1, PIK3R1, PIK3CD, MTOR, SOCS1, PTK2, MAPK13	ADCY7, GNAI1, GNAI2, PRKACB, CREB5, GNAQ, PLCB2, PLCB3, PLCB4, PRKCA, GRB2, STAT5A, STAT5B, PIK3CB, SOCS2, PTK2, CRK, CRKL, MAP2K3, MAPK13, MAPK14	SSTR1, SSTR2, GNAI3, PRKACB, CREB1, ATF2, CREB3, CREB3L1, CREB5, EP300, FOS, GHSR, PLCB3, PRKCA, SHC3, GRB2, MAP2K1, MAPK1, STAT3, STAT5A, STAT5B, IRS1, PIK3R2, GSK3B, JUNB, PTK2, CRK, CRKL, MAP3K1, MAP2K4, MAP2K6, MAPK13, MAPK14	ADCY1, ADCY6, SSTR2, PRKACB, ATF2, CREB3L1, CREB5, FOS, PLCB3, PRKCA, STAT3, STAT5A, PIK3R1, PIK3R2, PIK3R3, JUNB, SOCS1, SOCS3, PTK2, CRKL, MAPK12, MAPK13, MAPK14	ADCY7, SSTR1, GNAI2, CREB1, CREB3, CREB3L2, ATF6B, CREBBP, EP300, GH1, GHSR, PRKCB, PRKCG, ITPR1, PLCG2, SHC1, GRB2, SOS2, MAP2K1, MAPK1, MAPK3, STAT3, PIK3CA, MTOR, GSK3B, MAP3K1, MAP2K3, MAP2K4, MAP2K6, MAPK9	ne	1.48859	0.970338	1.64882	1.36387	1.3049	1.31141	1.38323	1.30026	ne	0.00266	0.000129	0.000322	1.77e-06	2.23e-10	2.19e-13	2.37e-12	6.86e-08
111	SNARE interactions in vesicular transport	hsa04130	IStoI,ItoA,NtoI,NtoA,HtoMCLx,BtoMCL,BtoMCL(e),MCL(e)toMCL	0	BET1, VAMP4	STX7, STX5, BNIP1, STX6, SNAP23, VAMP8, VAMP7	BET1, VAMP4	GOSR1, BNIP1, STX6, BET1, SNAP29, VAMP7	STX5, VTI1A, GOSR1, GOSR2, BNIP1, YKT6	STX2, STX3, STX1B, STX17, GOSR1, BNIP1, VAMP1, VAMP2, VAMP3, YKT6	STX2, STX5, STX17, VAMP1, VAMP2, VAMP3, YKT6	STX3, STX1B, GOSR1, BNIP1, STX6, BET1, SNAP29	0	STX5, VAMP8	STX16, GOSR2, VAMP4	STX5, VAMP2, VAMP8	STX16, SNAP23	STX1A, BET1, SNAP23, VAMP8, VAMP5, VAMP7	STX11, STX7, VTI1A, USE1, SNAP23, VAMP8	STX11, BET1, SNAP23, VAMP8	STX2, STX4, STX7, STX5, VTI1B, VTI1A, USE1, VAMP2, VAMP3, VAMP4, VAMP7	ne	2.38576	2.69161	2.12348	1.96729	1.52612	1.2404	1.19278	1.45515	ne	0.00287	1.19e-09	5.57e-05	4.72e-06	5.56e-06	4.34e-06	0.0142	3.57e-08
112	Natural killer cell mediated cytotoxicity	hsa04650	IStoI,ItoA,NtoI,NtoA,HtoMCLx,BtoMCL,BtoMCL(e),MCL(e)toMCL	0	MAPK1, KRAS, NRAS, PPP3CA, PRKCB, IFNGR2	ICAM2, MAP2K2, MAPK3, TNF, NCR3, GRB2, TNFRSF10A, BID	VAV2, RAC1, PPP3CA, PRKCB, IFNGR2, IFNA8	PAK1, KRAS, PPP3CA, PRKCB, IFNGR2, TNFRSF10A, BID	PTPN11, PIK3CA, SHC3, KRAS, NRAS, BRAF, PRKCB, IFNA8, IFNA17, CASP3	PTPN6, ICAM1, PTK2B, VAV2, RAC1, RAC3, PAK1, IFNG, KIR2DS1, KLRC3, TYROBP, FCGR3B, FCER1G, CD247, ZAP70, LCP2, LAT, PLCG1, PIK3CD, PIK3CB, PIK3R3, FYN, HRAS, NRAS, ARAF, ULBP2, ULBP3, CD244, PPP3CA, SH2D1B, SH2D1A, IFNAR2, TNFRSF10B, FASLG, FAS, PRF1	PTPN6, PTK2B, VAV2, RAC3, MAPK3, KIR2DS1, TYROBP, ZAP70, PLCG1, PIK3CA, PIK3CD, FYN, HRAS, NRAS, ARAF, RAF1, ULBP2, NFATC1, PRKCB, IFNGR2, IFNA2, IFNA10, IFNAR2, PRF1	ICAM1, ITGB2, RAC1, RAC3, MAP2K2, TNF, IFNG, KLRC3, TYROBP, LCK, FCER1G, CD247, LCP2, LAT, PIK3CB, PIK3R3, ULBP1, HCST, CD244, PPP3CA, PRKCA, SH2D1A, IFNGR1, TNFRSF10A, TNFRSF10B, FASLG, FAS, GZMB, PRF1, CASP3, BID	0	MAP2K2, MAPK3, LCK, GRB2	PTPN11, VAV1, VAV2, PLCG1, PLCG2, PIK3R1, FYN, PPP3CA, PRKCB	PTPN6, ICAM2, ITGAL, ITGB2, PTK2B, RAC2, MAP2K2, TNF, LCK, ZAP70, LAT, FYN, SHC1, GRB2, CD48, PRKCA	HLA-G, PTPN6, ITGAL, ITGB2, PTK2B, VAV1, RAC2, CD247, ZAP70, LAT, PLCG1, PIK3CD, PIK3R1, FYN, SHC1, ARAF, CD48, PRKCA, SH2D1A, IFNAR2	HLA-E, KLRD1, PTPN6, ICAM2, ITGAL, ITGB2, PTK2B, VAV1, RAC2, KLRC3, TYROBP, FCER1G, CD247, LCP2, SH3BP2, PIK3CB, FYN, GRB2, HCST, CD48, CD244, PRKCA, SH2D1A, TNFSF10, GZMB, PRF1	HLA-E, VAV3, MAP2K1, MAPK1, TNF, SYK, SH3BP2, PIK3R2, SHC3, GRB2, BRAF, CD48, PPP3CB, PPP3CC, PPP3R1, PPP3R2, NFATC2, PRKCA, IFNAR1, TNFSF10, BID	ICAM1, ITGAL, ITGB2, TNF, LCP2, SH3BP2, PIK3R1, PIK3R2, PIK3R3, BRAF, HCST, CD48, PPP3CB, PPP3R2, PRKCA, IFNGR1, TNFRSF10A, FAS, CASP3, BID	HLA-E, PTPN6, VAV3, MAP2K1, MAPK1, MAPK3, KIR2DS1, SYK, PLCG2, PIK3CA, SHC1, GRB2, SOS2, ARAF, PPP3CC, NFATC2, PRKCB, PRKCG, IFNGR2, IFNA2, IFNAR1, IFNAR2	ne	1.56211	1.19841	2.44706	1.73894	1.1991	1.15734	1.24958	1.12216	ne	0.00333	7.95e-05	7.38e-12	4.72e-12	7.24e-12	4.84e-12	2.59e-09	8.32e-08
113	HIF-1 signaling pathway	hsa04066	IStoI,ItoA,NtoI,NtoA,HtoMCLx,BtoMCL,BtoMCL(e),MCL(e)toMCL	0	IFNGR2, MAPK1, CUL2, CYBB, PRKCB, HK2	RELA, MAP2K2, MAPK3, HK1, ALDOA	IFNGR2, CUL2, CREBBP, CYBB, PRKCB, CAMK2G, HK2, PFKM, BCL2	IFNGR2, VHL, CUL2, PRKCB, BCL2, PDHB	IGF1, PIK3CA, EIF4E2, RPS6KB1, HIF1A, VHL, CUL2, CREBBP, EP300, PRKCB, TFRC, FLT1, EDN1, NPPA, PFKM, LDHAL6B	TLR4, IFNG, IGF1, MKNK1, PIK3CD, PIK3CB, PIK3R3, AKT1, AKT2, EIF4EBP1, CUL2, EGLN3, PLCG1, CAMK2A, CAMK2G, TIMP1, LTBR, VEGFA, FLT1, ANGPT1, ANGPT2, NOS3, HMOX1, HK3, HK2, PFKM, PFKP, PFKL, GAPDH, ALDOA, ENO3, BCL2	TLR4, IFNGR2, MAPK3, MKNK1, PIK3CA, PIK3CD, AKT1, AKT2, RPS6KB2, CUL2, EGLN3, ARNT, CREBBP, PLCG1, PRKCB, CAMK2G, TFRC, FLT1, EDN1, HMOX1, SLC2A1, PFKP, PFKL, BCL2, CDKN1B, PDHB	IL6R, IFNG, IFNGR1, IGF1, INSR, EGFR, MAP2K2, PIK3CB, PIK3R3, EIF4EBP1, EIF4E, PRKCA, TIMP1, LTBR, VEGFA, ANGPT1, TEK, NOS2, NOS3, HK2, HKDC1, GAPDH, ENO3, ENO1, PFKFB3, LDHB, CDKN1A	0	RELA, MAP2K2, MAPK3, MKNK2, HK1, ALDOB	MKNK1, MKNK2, PIK3R1, RPS6KB1, CREBBP, EP300, CYBB, PLCG1, PLCG2, PRKCB, CAMK2G, SLC2A1, PFKM, ENO3, PDHA1	RELA, MAP2K2, MKNK2, EGLN2, PRKCA, HK1, ALDOA, ALDOB	MKNK1, MKNK2, PIK3CD, PIK3R1, MTOR, RPS6KB2, EGLN2, PLCG1, PRKCA, ALDOB, ENO2, PDHA1	IL6R, EGF, IGF1R, PIK3CB, RBX1, EGLN2, ARNT, PRKCA, CAMK2G, TIMP1, LTBR, SERPINE1, ANGPT1, PDK1, HK3, HK1, GAPDH, ALDOC, ALDOA, ENO2, ENO1, LDHA, LDHB, PDHA1	IL6, STAT3, NFKB1, EGF, ERBB2, MAP2K1, MAPK1, MKNK2, PIK3R2, EIF4E, EIF4E2, HIF1A, VHL, RBX1, EGLN1, EP300, CYBB, PRKCA, CAMK2D, CAMK2B, SLC2A1, PDK1, HK1, ALDOC, ALDOB, PGK1, LDHB, LDHC, CDKN1A, PDHA2	IL6, STAT3, IFNGR1, NFKB1, EGFR, ERBB2, MKNK2, PIK3R1, PIK3R2, PIK3R3, EIF4E, HIF1A, VHL, PRKCA, CAMK2B, VEGFA, PDK1, HKDC1, GAPDH, ALDOC, ENO1, PFKFB3, LDHB, CDKN1A	STAT3, TLR4, IFNGR2, RELA, MAP2K1, MAPK1, MAPK3, PIK3CA, MTOR, EIF4E2, RPS6KB2, RBX1, CUL2, EGLN1, EGLN3, CREBBP, EP300, CYBB, PLCG2, PRKCB, PRKCG, CAMK2D, TFRC, NPPA, SLC2A1, HK1, PFKL, PGK1, BCL2, PDHB	ne	2.20739	1.66025	2.22668	1.36515	1.56891	1.4824	1.67212	1.42116	ne	0.00382	1.09e-07	3.35e-08	1.41e-05	3.5e-16	2.28e-11	6.84e-15	2.1e-12
114	Fluid shear stress and atherosclerosis	hsa05418	IStoI,ItoA,NtoI,NtoA,HtoMCLx,BtoMCL,BtoMCL(e),MCL(e)toMCL	0	HSP90AA1, CALM2, PRKAA1, KLF2, MAP3K7, IKBKG, MAP3K5	CALM3, GSTO1, CTNNB1, MAP2K5, ACTG1, RELA, TNF, CYBA	NQO1, MAP3K7, IKBKG, BMPR2, RAC1, BCL2	NFE2L2, GSTO1, GSTP1, NQO1, TXN, CTNNB1, PECAM1, MAP2K5, MAPK9, BMPR2, SUMO2, BCL2	HSP90AA1, HSP90AB1, HSP90B1, NFE2L2, GSTA4, CTNNB1, PIK3CA, CHUK, MAP2K4, MAP2K7, MAPK8, JUN, EDN1, BMP4, ACVR2B, PRKCZ, SUMO1, SUMO4	NOS3, CAV1, CAV2, CALML4, SDC4, KEAP1, NFE2L2, HMOX1, GSTO2, GSTM4, MGST1, MGST3, GSTM5, MGST2, NQO1, SQSTM1, TXN, NPPC, ASS1, THBD, CDH5, KDR, PECAM1, PIK3CD, PIK3CB, PIK3R3, AKT1, AKT2, ITGAV, ACTB, TNFRSF1A, IL1R1, CHUK, IKBKB, MAP2K7, MAPK8, MAPK11, MMP9, CTSL, CCL2, VCAM1, ICAM1, IFNG, PDGFA, PDGFB, VEGFA, BMP4, ACVR2B, ACVR1, RAC1, RAC3, PIAS4, BCL2	CALM2, HMOX1, GSTO2, GSTM4, MGST1, MGST3, MGST2, NQO1, CTNNB1, PECAM1, PIK3CA, PIK3CD, AKT1, AKT2, MAPK7, KLF2, RHOA, ACTB, IKBKB, MAP3K5, MAP2K7, MAPK8, MAPK9, EDN1, BMPR2, ACVR2B, ACVR1, RAC3, PIAS4, TP53, BCL2	NOS3, CAV1, CAV2, CALML4, SDC4, KEAP1, NFE2L2, GSTA4, GSTO2, GSTM3, SQSTM1, TXN, NPPC, ASS1, THBD, CDH5, KDR, PRKAA2, PIK3CB, PIK3R3, ITGAV, ARHGEF2, ACTG1, TNFRSF1A, IL1R1, CHUK, MAPK11, MAPK12, FOS, MMP2, MMP9, CTSL, CCL2, VCAM1, ICAM1, SELE, TNF, IFNG, PDGFA, PDGFB, VEGFA, BMP4, ACVR1, BMPR1A, RAC1, RAC3	0	CALM3, ACTG1, RELA	HSP90AA1, PRKAA1, PIK3R1, KLF2, MAP3K7, IKBKG, IKBKB, MAP3K5, PIAS4	CALM3, ACTG1, RELA, MAPK13, TNF, RAC2	PRKAA1, PIK3CD, PIK3R1, KLF2, PTK2, ARHGEF2, IKBKB, MAP3K5, MAPK13, JUN, RAC2, PIAS4	CAV2, CALM3, SDC4, KEAP1, MGST1, MGST3, MGST2, GSTO1, TXN2, THBD, PECAM1, PIK3CB, MEF2C, ITGA2B, ITGB3, PTK2, ARHGEF2, ACTG1, ACTB, TNFRSF1A, IKBKG, IKBKB, MAP3K5, MAPK13, MAPK14, CTSL, IL1A, IL1B, PDGFB, ACVR1, CYBA, NCF1, NCF2, RAC2	HSP90AA1, HSP90B1, CAV3, CALM3, CALM1, GPC1, SDC1, TRPV4, GSTA4, GSTT1, GSTA1, PLAT, PRKAA2, PIK3R2, MEF2C, KLF2, ITGA2B, ITGB3, PTK2, DUSP1, NFKB1, MAP2K4, MAP2K6, MAPK13, MAPK14, FOS, JUN, TNF, IL1A, CYBA, SUMO3, SUMO1, SUMO4	CALM3, GPC1, SDC1, KEAP1, GSTA4, GSTT1, GSTA1, ASS1, PLAT, PRKAA2, PIK3R1, PIK3R2, PIK3R3, MEF2C, ITGA2B, SRC, PTK2, ACTG1, DUSP1, NFKB1, MAPK12, MAPK13, MAPK14, FOS, JUN, ICAM1, TNF, IL1A, VEGFA, BMPR1A, SUMO3, SUMO4	HSP90AA1, CAV3, CALM2, CALM1, GPC1, GSTM4, CTNNB1, PRKAA1, PECAM1, PIK3CA, MAPK7, MEF2A, KLF2, ITGB3, RHOA, DUSP1, IKBKB, RELA, MAP3K5, MAP2K4, MAPK9, MAP2K6, JUN, IL1A, BMPR2, TP53, SUMO1, BCL2	ne	1.42627	1.0942	1.21869	1.41131	1.58142	1.59432	1.63359	1.43055	ne	0.004	1.04e-05	0.000993	6.52e-06	3.63e-18	5.16e-13	1.25e-12	1.61e-09
115	Chagas disease	hsa05142	IStoI,ItoA,NtoA,HtoMCLx,BtoMCL,BtoMCL(e),MCL(e)toMCL	0	MAPK1, IKBKG, PPP2CB, IFNGR2	MYD88, IRAK4, MAPK3, RELA, TNF, GNAI2, SMAD2, CASP8	0	MYD88, MAPK9, PPP2CB, IFNGR2, TGFBR2, SMAD2, CASP8	TRAF6, MAP2K4, MAPK8, JUN, CHUK, IL12A, PPP2CA, IL10, PIK3CA, TGFBR2, TGFBR1, CASP8	TLR4, TLR2, TLR9, MAPK8, MAPK11, CHUK, IKBKB, CCL5, CCL2, PPP2R1A, PPP2R2B, PPP2R2C, PPP2CB, IFNG, TNFRSF1A, C3, CALR, C1QA, C1QB, C1QC, KNG1, GNA11, GNA15, PLCB2, PLCB4, GNAI1, GNAI2, GNAS, GNAL, PIK3R3, PIK3CD, PIK3CB, AKT1, AKT2, TGFBR1, FASLG, FAS, CASP8, CD3D, CD3E, CD3G, CD247	TLR4, TLR2, TLR9, IRAK4, MAPK8, MAPK9, MAPK3, IKBKB, IL12A, PPP2R1A, PPP2R2B, PPP2R2C, PPP2CB, IFNGR2, KNG1, PLCB2, GNAI2, GNAO1, GNAS, PIK3CA, PIK3CD, AKT1, AKT2, TGFBR2, TGFBR1, SMAD2, CASP8	MAPK11, MAPK12, FOS, CHUK, NFKBIA, CCL5, CCL2, TNF, PPP2CB, IFNG, IFNGR1, TNFRSF1A, NOS2, C3, C1QA, C1QB, C1QC, IL10, GNA11, GNA14, GNA15, PLCB1, PLCB4, GNAI1, GNAL, ADCY1, PIK3R3, PIK3CB, FASLG, FAS, FADD, CD3D, CD3E, CD3G, CD247	0	MAPK3, RELA, PPP2R1A, GNAI2, CD3E	IKBKG, IKBKB, PPP2R2B, PIK3R1, CFLAR	0	IRAK1, MAPK13, JUN, IKBKB, PPP2R2B, CALR, TGFB3, GNA11, PIK3R1, PIK3CD, CFLAR, CD3D, CD3E, CD247	TLR9, MAPK13, MAPK14, IKBKG, IKBKB, CCL5, CXCL8, CCL3, CCL3L1, IL1B, TNFRSF1A, TGFB1, TGFB2, GNAQ, GNA15, PLCB2, PLCB3, PLCB4, GNAI1, GNAI2, GNAO1, PIK3CB, SERPINE1, CD3D, CD3E, CD3G, CD247	TICAM1, TLR6, IRAK1, MAP2K4, MAPK1, MAPK13, MAPK14, FOS, JUN, NFKBIA, NFKB1, TNF, IL6, PPP2R1B, PPP2CA, TGFB2, TGFB3, PLCB3, GNAI3, PIK3R2, FADD	MAPK12, MAPK13, MAPK14, FOS, JUN, NFKBIA, NFKB1, TNF, IL6, PPP2R1B, PPP2CA, IFNGR1, IL10, TGFB2, GNA14, PLCB3, ADCY1, PIK3R1, PIK3R2, PIK3R3, FAS, FADD	TLR4, TICAM1, TLR6, MYD88, IRAK1, IRAK4, MAP2K4, MAPK9, MAPK1, MAPK3, JUN, IKBKB, RELA, IL12A, IFNGR2, KNG1, GNAI2, GNAO1, PIK3CA, TGFBR2, SMAD2, CASP8	ne	1.73669	1.13206	ne	1.67075	1.60467	1.58015	1.71901	1.49082	ne	0.00416	1.41e-05	ne	7.54e-05	2.78e-10	7.69e-10	2.78e-10	1.23e-07
116	mRNA surveillance pathway	hsa03015	IStoI,ItoA,NtoI,NtoA,HtoMCLx,BtoMCL,BtoMCL(e),MCL(e)toMCL	0	TARDBP, NUDT21, PAPOLG, CSTF2T, PPP2CB, PPP2R5E	RNPS1, DDX19A, CLP1, CPSF2, PPP2R5C	TARDBP, NUDT21, PAPOLG, WDR33, CSTF2T, GSPT2, PPP2CB, PPP2R5E	NXT1, NUDT21, CPSF6, CLP1, CPSF2, WDR33, PPP1CB, GSPT2, PPP2CB, PPP2R3C, PPP2R5E	NCBP1, NCBP2, UPF3B, RBM8A, MAGOH, CASC3, PNN, RNPS1, ALYREF, DDX19A, SRRM1, RNGTT, RNMT, CPSF6, PAPOLB, CLP1, PPP1CC, MSI2, PABPC1, ETF1, GSPT1, PPP2CA, PPP2R3C, PPP2R5E, HBS1L	NCBP2, UPF3B, RBM8A, MAGOHB, CASC3, PNN, ACIN1, RNPS1, NXF3, RNMT, FUS, TARDBP, CPSF7, PCF11, CPSF1, FIP1L1, CSTF3, SYMPK, MSI2, PABPC1L, PABPC4, PPP2CB, PPP2R1A, PPP2R2B, PPP2R2C, PPP2R3B, PPP2R5B	NCBP2, RBM8A, MAGOHB, CASC3, PNN, ACIN1, DDX19A, NXF1, NXT2, TARDBP, CPSF7, PCF11, PPP1CC, CSTF3, MSI1, MSI2, PABPC1L, PPP2CB, PPP2R1A, PPP2R2B, PPP2R2C, PPP2R5B	UPF3A, EIF4A3, NXF3, NXT1, CPSF1, CPSF2, FIP1L1, CSTF2, SYMPK, DAZAP1, PABPC4, UPF1, SMG7, SMG5, PPP2CB, PELO	0	RNPS1, PPP2R1A, PPP2R5D	GLE1, SRRM1, TARDBP, PABPN1, PAPOLA, PCF11, CPSF1, CSTF2, CSTF2T, SYMPK, DAZAP1, PABPC1, UPF1, UPF2, PPP2R2B, PPP2R3A	SYMPK, GSPT1, PPP2R5D	NXF1, DDX39B, SRRM1, FUS, PABPN1, SYMPK, DAZAP1, PABPC4, UPF1, SMG7, PPP2R2B, PPP2R5B, PPP2R5D	GLE1, CPSF2, PPP1CA, PPP2R5D	NCBP1, MAGOH, NXT1, NXT2, NUDT21, PAPOLA, CPSF2, CPSF3, PPP1CB, PPP1CC, CSTF2, PABPC4L, GSPT2, GSPT1, SMG6, PPP2CA, PPP2R1B, PPP2R5C, HBS1L	NCBP1, EIF4A3, NXT1, NUDT21, CPSF2, PPP1CB, CSTF2, SMG7, SMG6, PPP2CA, PPP2R1B, PELO	NCBP2, MAGOH, MAGOHB, SAP18, ACIN1, DDX19A, NXF1, NXT2, CPSF6, PAPOLG, PAPOLB, PAPOLA, PCF11, WDR82, PPP1CB, PPP1CC, MSI1, GSPT2, PPP2R5B, PPP2R5C, HBS1L	ne	1.90476	2.00569	1.65769	2.09421	1.30869	1.26541	1.30821	1.06138	ne	0.0042	2.63e-07	0.00812	1.09e-08	1.61e-07	3.98e-11	7.02e-12	0.000295
117	AMPK signaling pathway	hsa04152	IStoI,ItoA,NtoI,NtoA,HtoMCLx,BtoMCL,BtoMCL(e),MCL(e)toMCL	0	MAP3K7, PRKAA1, EEF2, ACACA, PPP2CB, PPP2R5E, RAB2A, RAB10	CAB39, PRKAG2, G6PC3, PCK2, PPP2R5C	MAP3K7, PFKM, CCND1, FOXO3, ACACA, PPP2CB, PPP2R5E, RAB10	CAB39, PRKAG2, CCND1, PPP2CB, PPP2R3C, PPP2R5E, RAB10, RHEB	PFKFB1, PFKM, CREB3L4, CCND1, ACACA, SCD, MLYCD, PPP2CA, PPP2R3C, PPP2R5E, TBC1D1, IGF1, IRS2, PIK3CA, PDPK1, TSC1, RPS6KB1	LEPR, CAMKK2, ADIPOR1, PRKAB2, PRKAG1, PRKAG2, PFKFB1, PFKM, PFKP, PFKL, CREB3L2, CREB3L4, CCND1, EEF2, FOXO3, SCD5, ACACB, CPT1A, PPP2CB, PPP2R1A, PPP2R2B, PPP2R2C, PPP2R3B, PPP2R5B, RAB2A, RAB11B, CD36, IGF1, IRS2, PIK3CD, PIK3CB, PIK3R3, AKT1, AKT2, TSC2, RHEB, EIF4EBP1, ULK1	ADIPOR1, PRKAG2, PFKP, PFKL, CREB3L2, CREB3L4, CCND1, ACACB, CPT1A, PPP2CB, PPP2R1A, PPP2R2B, PPP2R2C, PPP2R5B, TBC1D1, RAB2A, RAB11B, PIK3CA, PIK3CD, PDPK1, AKT1, AKT2, TSC2, RPS6KB2, ULK1	STK11, LEPR, CAMKK2, PRKAA2, PRKAB2, PRKAG1, PFKFB3, FBP1, PCK2, CREB5, PPARGC1A, ELAVL1, CCNA2, SREBF1, FASN, SCD, SCD5, MLYCD, PPP2CB, CD36, IGF1, INSR, PIK3CB, PIK3R3, RHEB, AKT1S1, EIF4EBP1, PPARG	0	PRKAG1, G6PC3, PPP2R1A, PPP2R5D	MAP3K7, STRADA, PRKAA1, PFKM, CRTC2, ELAVL1, EEF2, FOXO3, ACACA, ACACB, PPP2R2B, PPP2R3A, PIK3R1, PDPK1, TSC1, RPS6KB1, ULK1	PRKAG1, G6PC3, PCK2, GYS1, PPP2R5D	STRADA, PRKAA1, CRTC2, GYS1, SREBF1, FASN, ACACB, PPP2R2B, PPP2R5B, PPP2R5D, IRS1, PIK3CD, PIK3R1, TSC1, MTOR, RPS6KB2	STK11, CAB39, STRADB, ADIPOR1, FBP1, PCK2, CREB5, LIPE, CPT1A, PPP2R5D, RAB8A, RAB10, CD36, IGF1R, PIK3CB	CAB39, CAB39L, PRKAA2, PRKAG3, FBP2, HNF4A, G6PC, G6PC2, CREB1, CREB3, CREB3L1, CREB5, FOXO1, GYS2, HMGCR, FASN, ACACA, MLYCD, PPP2CA, PPP2R1B, PPP2R5C, TBC1D1, RAB14, IRS1, PIK3R2, TSC1	CAB39, CAB39L, CAMKK2, PRKAA2, PFKFB3, FBP1, G6PC, PCK2, CREB3L1, CREB5, PPARGC1A, CCNA2, HMGCR, SREBF1, FASN, ACACA, SCD, MLYCD, PPP2CA, PPP2R1B, PIK3R1, PIK3R2, PIK3R3	CAB39, PRKAA1, FBP2, PFKL, G6PC, G6PC2, G6PC3, CREB1, CREB3, CREB3L2, CCND1, FOXO1, PPP2R5B, PPP2R5C, TBC1D1, RAB8A, PIK3CA, PDPK1, TSC1, MTOR, RPTOR, RPS6KB2	ne	1.98479	1.64211	1.53105	1.63665	1.12856	1.37591	1.44337	1.12092	ne	0.00423	1.87e-05	2.88e-06	0.00713	2.04e-05	1.59e-07	3.68e-08	1.19e-05
118	Tuberculosis	hsa05152	IStoI,ItoA,NtoI,NtoA,HtoMCLx,BtoMCL,BtoMCL(e),MCL(e)toMCL	0	APAF1, IFNGR2, MAPK1, CEBPG, CALM2, PPP3CA, FCGR2B	TNF, CASP8, BID, BAD, JAK1, RFX5, RFXANK, HLA-DOB, HLA-DPA1, HLA-DQA1, HLA-DRB4, MYD88, IRAK4, RELA, MAPK3, LSP1, CALM3, ATP6V0C, ATP6V0B	CYCS, APAF1, BCL2, CAMK2G, IFNGR2, CREBBP, CEBPG, IFNA8, RAB7A, PPP3CA, FCGR2A, FCGR2B	CASP8, BID, CYCS, BCL2, IFNGR2, RFXANK, NFYA, IL10RA, RIPK2, MYD88, IRAK2, MAPK9, CEBPG, LSP1, LAMP2, PPP3CA, FCGR2B	CASP8, CASP3, CYCS, NFYB, CREBBP, EP300, IL10, IL10RA, BCL10, HSPA9, IRAK2, TRAF6, MAPK8, IL12A, CEBPG, IFNA8, IFNA17, RAB5A, ATP6V1H	TNFRSF1A, CASP8, CASP10, BAX, AKT1, AKT2, BCL2, CAMK2A, CAMK2G, IFNG, STAT1, CD74, IL10RA, CLEC4E, FCER1G, CLEC7A, CARD9, NOD2, HSPA9, TLR2, TLR4, CD14, MAPK11, MAPK8, IL18, IL23A, CEBPB, CEBPG, TLR9, CLEC4M, ARHGEF12, LSP1, PLK3, VDR, C3, CR1L, ITGAX, ITGAM, SPHK1, CALML4, RAB5A, RAB5C, RAB7A, CTSD, ATP6V0A4, ATP6AP1, ATP6V0C, ATP6V0B, LAMP2, PPP3CA, FCGR3B	TRADD, CASP8, CASP9, APAF1, AKT1, AKT2, BAD, BCL2, CAMK2G, IFNGR2, CD74, CREBBP, IL10RA, HSPA9, TLR2, TLR4, IRAK4, MAPK3, MAPK8, MAPK9, IL12A, TLR9, IFNA2, IFNA10, RHOA, LSP1, RAF1, ITGAM, SPHK1, CALM2, RAB5B, RAB5C, RAB7A, TCIRG1, ATP6V0C, ATP6V0B, LAMP2, FCGR2B	TNF, TNFRSF1A, FADD, CASP10, CASP3, BID, BAX, IFNG, IFNGR1, IL10, FCER1G, CLEC7A, CARD9, BCL10, NOD2, HSPA9, CD14, MAPK11, MAPK12, NOS2, IL18, CEBPB, CEBPG, ARHGEF12, PLK3, VDR, CAMP, C3, CR1L, ITGAX, ITGB2, CALML4, RAB5C, CTSD, PPP3CA	0	BAX, RFX5, HLA-DOB, HLA-DRB4, CD74, RELA, MAPK3, CALM3, RAB5B, ATP6V0C	BAX, APAF1, CAMK2G, CREBBP, EP300, MALT1, HSPA9, IL18, SPHK2, RAB7A, PPP3CA, FCGR2B	TNF, CIITA, RFX5, HLA-DOA, HLA-DOB, HLA-DRB4, CD74, RELA, MAPK13, TGFB3, ITGB2, SPHK1, CALM3, TCIRG1, CORO1A	BAX, CIITA, RFX5, HLA-DOB, CD74, MALT1, IRAK1, MAPK13, TGFB3, ITGAX, ITGB2, RAB5C, TCIRG1, ATP6V0A1, CORO1A	TNFRSF1A, TRADD, APAF1, CAMK2G, CIITA, HLA-DOA, HLA-DPB1, HLA-DQA2, HLA-DRB1, HLA-DRB5, IL10RB, CTSS, CLEC4E, FCER1G, CLEC7A, NOD2, CD14, MAPK13, MAPK14, IL18, IL1A, IL1B, TLR9, ARHGEF12, LSP1, TGFB1, TGFB2, VDR, ITGAX, ITGB2, ITGAM, MRC1, SPHK1, CALM3, CTSD, TCIRG1, ATP6V0D1, ATP6AP1, ATP6V0B, LAMP1, CORO1A	TNF, FADD, BID, CYCS, CAMK2D, CAMK2B, JAK1, RFX5, RFXAP, CREB1, HLA-DMA, HLA-DMB, HLA-DOA, HLA-DOB, HLA-DPA1, HLA-DPB1, HLA-DQA2, HLA-DQB1, HLA-DRA, HLA-DRB1, EP300, IL10RB, CTSS, SYK, MALT1, TLR1, TLR6, IRAK1, NFKB1, MAPK13, MAPK14, MAPK1, IL6, IL1A, TGFB2, TGFB3, CR1, PLA2R1, CALM3, CALM1, PIK3C3, EEA1, ATP6V0A2, ATP6V1H, PPP3CB, PPP3CC, PPP3R1, PPP3R2	TNF, FADD, CASP3, BID, CYCS, CAMK2B, IFNGR1, HLA-DOA, HLA-DPA1, HLA-DPB1, HLA-DQB1, HLA-DRB1, IL10, SRC, RIPK2, NFKB1, MAPK12, MAPK13, MAPK14, IL6, IL18, IL1A, CEBPG, TGFB2, VDR, CAMP, ITGB2, PLA2R1, CALM3, PPP3CB, PPP3R2	TRADD, CASP8, CYCS, CASP9, APAF1, BAD, BCL2, CAMK2D, IFNGR2, JAK1, CIITA, CREB1, HLA-DMA, HLA-DMB, HLA-DOA, HLA-DOB, HLA-DPB1, CREBBP, EP300, IL10RA, IL10RB, CTSS, SYK, MALT1, TLR1, TLR6, TLR4, MYD88, IRAK4, IRAK1, RELA, MAPK1, MAPK3, MAPK9, IL12A, IL1A, IFNA2, RHOA, LSP1, CR1, CALM2, CALM1, RAB5B, EEA1, RAB7A, TCIRG1, ATP6V0A2, ATP6V0D2, ATP6V0C, ATP6V0B, PPP3CC, FCGR2B	ne	1.86929	1.53828	2.11399	1.45074	1.40676	1.41494	1.37936	1.29663	ne	0.00464	0.00111	0.000755	0.000105	4.88e-05	3.51e-05	1.48e-06	4.66e-06
119	Platelet activation	hsa04611	IStoI,ItoA,NtoI,NtoA,HtoMCLx,BtoMCL,BtoMCL(e),MCL(e)toMCL	0	FGA, ADCY7, MAPK1	ORAI1, FERMT3, GNAI2, ACTG1, MAPK3, TBXAS1, SNAP23, VAMP8	ITPR2, ADCY7, FCGR2A, LYN	PPP1CB, MYL12B, ITPR2, LYN, TBXAS1	GNA13, ROCK1, PPP1CC, PRKCZ, TLN2, LYN, PIK3CA	F2R, ARHGEF1, ARHGEF12, PPP1R12A, MYLK, MYLK2, PLCB2, PLCB4, PRKCI, RASGRP2, APBB1IP, TLN1, GNAI1, GNAI2, ADCY4, PTGIR, GNAS, PIK3R6, ACTB, COL1A1, COL1A2, COL3A1, FCER1G, FYN, PIK3CD, PIK3CB, PIK3R3, LCP2, VWF, GP1BA, AKT1, AKT2, NOS3, MAPK11, PLA2G4A, PLA2G4C, TBXAS1	TBXA2R, ARHGEF1, RHOA, PPP1CC, PPP1R12A, P2RX1, PLCB2, RASGRP2, APBB1IP, TLN1, GNAI2, ADCY4, ADCY7, GNAS, ACTB, FYN, PIK3CA, PIK3CD, GP5, AKT1, AKT2, MAPK3, PLA2G4A, TBXAS1	F2R, ARHGEF12, ITPR3, MYLK, MYLK2, PLCB1, PLCB4, PRKCI, RASGRP1, TLN2, FERMT3, P2RY12, GNAI1, ADCY1, ADCY3, ADCY6, PTGIR, PIK3R6, PRKACA, ACTG1, ARHGAP35, COL1A1, COL1A2, COL3A1, FCER1G, ITGA2, PIK3CB, PIK3R3, LCP2, VWF, GP1BA, NOS3, GUCY1A2, MAPK11, MAPK12, PLA2G4A, PLA2G4C, PLA2G4F	0	ARHGEF1, ORAI1, STIM1, FERMT3, GNAI2, ACTG1, MAPK3, VAMP8	ROCK2, ITPR3, RASGRP2, TLN1, FGA, ADCY7, FYN, ITGB1, PIK3R1, PLCG2, BTK, GP1BA, JMJD7-PLA2G4B	ARHGEF1, ORAI1, STIM1, FERMT3, GNAI2, ACTG1, FYN, MAPK13, PTGS1, VAMP8	F2R, ARHGEF1, ROCK2, ITPR3, STIM1, RASGRP2, RAP1B, TLN1, FERMT3, ADCY4, FYN, PIK3CD, PIK3R1, BTK, GP1BA, MAPK13, JMJD7-PLA2G4B, PTGS1, SNAP23	TBXA2R, F2R, F2RL3, ARHGEF1, ARHGEF12, PPP1CA, MYL12B, MYL12A, P2RX1, ORAI1, STIM1, MYLK, P2RY1, GNAQ, PLCB2, PLCB3, PLCB4, RASGRP1, RASGRP2, RAP1A, RAP1B, TLN1, ITGA2B, ITGB3, FERMT3, P2RY12, GNAI1, GNAI2, ADCY7, PTGIR, PIK3R5, PRKACB, VASP, ACTG1, ACTB, GP6, FCER1G, FYN, ITGA2, ITGB1, PIK3CB, LCP2, VWF, GP5, GP1BA, GP9, PRKG1, MAPK13, MAPK14, PLA2G4A, JMJD7-PLA2G4B, PTGS1, TBXAS1, SNAP23, VAMP8	TBXA2R, F2, GNA13, ROCK1, ROCK2, PPP1CB, PPP1CC, MYL12A, MYLK3, PLCB3, RASGRP1, ITGA2B, ITGB3, FGA, FGB, FGG, P2RY12, GNAI3, PIK3CG, PRKACB, VASP, SYK, GP6, PIK3R2, BTK, MAPK13, MAPK14, MAPK1, PTGS1, SNAP23, VAMP8	GNA13, PPP1CB, PLCB3, RASGRP1, ITGA2B, FERMT3, P2RY12, ADCY1, ADCY6, PIK3CG, PRKACB, VASP, ACTG1, SRC, ARHGAP35, GP6, PIK3R1, PIK3R2, PIK3R3, LCP2, MAPK12, MAPK13, MAPK14, PTGS1, SNAP23, VAMP8	TBXA2R, F2, GNA13, RHOA, ROCK1, PPP1CB, PPP1CC, MYL12A, P2RX1, ITPR1, RASGRP2, APBB1IP, ITGB3, FGA, FGB, FGG, GNAI2, ADCY7, PIK3CG, SYK, LYN, PIK3CA, PLCG2, BTK, GP5, PRKG2, MAPK1, MAPK3	ne	1.77465	1.52893	1.60828	1.5964	2.13282	1.42595	1.46653	1.44323	ne	0.00641	0.000166	0.012	0.000351	9.95e-07	0.000229	1.74e-05	0.000138
120	Rap1 signaling pathway	hsa04015	IStoI,ItoA,NtoI,NtoA,HtoMCLx,BtoMCL,BtoMCL(e),MCL(e)toMCL	0	CALM2, ADCY7, VEGFB, PRKCB, CNR1, RALA, MAPK1, KRAS, NRAS	CALM3, ADORA2A, EFNA4, CTNNB1, GNAI2, ACTG1, MAP2K2, MAPK3	ADCY7, PRKCB, CNR1, RALA, RAC1, VAV2	CTNNB1, PRKCB, CNR1, RALA, RALB, KRAS	GRIN2B, LPAR3, RAPGEF3, FGF20, IGF1, FLT1, RAPGEF1, CTNNB1, RAPGEF2, PRKCB, PRKD3, CNR1, TLN2, PFN2, PRKCZ, KRIT1, BRAF, PIK3CA, KRAS, NRAS	MRAS, DOCK4, CALML4, F2R, FPR1, LPAR1, LPAR4, GNAS, ADCY4, PLCB2, PLCB4, RASGRP2, FGF7, IGF1, PDGFA, PDGFB, PDGFC, CSF1, KITLG, VEGFA, ANGPT1, ANGPT2, EFNA1, EFNA2, EFNA5, PDGFRA, PDGFRB, CSF1R, KIT, FLT1, FLT4, KDR, CDH1, LAT, LCP2, PLCG1, CNR1, GNAI1, GNAI2, SIPA1L2, ID1, THBS1, RALGDS, RAC1, RAC3, APBB1IP, TLN1, PFN1, EVL, ACTB, VAV2, TIAM1, PARD3, PARD6G, PRKCI, KRIT1, RGS14, ITGAM, MAPK11, P…	CALM2, ADORA2B, GNAS, ADCY4, ADCY7, RAPGEF3, PLCB2, RASGRP2, FGF7, EFNA5, FLT1, CTNNB1, RAPGEF2, PLCG1, PRKCB, PRKD1, CNR1, GNAI2, GNAO1, RALB, RAC3, APBB1IP, TLN1, PFN1, ACTB, RHOA, VAV2, RGS14, ITGAM, RAF1, MAPK3, MAP2K3, PIK3CA, PIK3CD, AKT1, AKT2, HRAS, NRAS	MRAS, RAPGEF5, DOCK4, CALML4, F2R, LPAR1, LPAR4, ADCY1, ADCY3, ADCY6, RAPGEF4, PLCB1, PLCB4, FGF19, FGF21, NGF, IGF1, PDGFA, PDGFB, PDGFC, CSF1, KITLG, VEGFA, ANGPT1, EFNA1, EGFR, FGFR1, FGFR2, INSR, PDGFRA, PDGFRB, CSF1R, KIT, FLT4, KDR, MET, TEK, EPHA2, BCAR1, CDH1, MAGI1, MAGI3, LAT, LCP2, PRKCA, GNAI1, RAP1GAP, SIPA1L2, ID1, RALGDS, RALA, RAC1, RAC3, TLN2, ENAH, ACTG1, TIAM1, PARD3, PARD6G, P…	0	CALM3, EFNA4, GNAI2, ACTG1, MAP2K2, MAPK3	ADCY7, RASGRP2, VEGFB, PDGFRA, PDGFRB, RAPGEF1, CDH1, RAPGEF6, PLCG1, PRKCB, PRKD2, CNR1, RALGDS, TLN1, FARP2, CDC42, VAV1, VAV2, ITGB1, PIK3R1	CALM3, RASGRP3, LAT, PRKCA, GNAI2, RAC2, ACTG1, ITGAL, ITGB2, MAP2K2, MAPK13	RAP1B, F2R, LPAR2, ADCY4, RASGRP3, RASGRP2, VEGFB, PDGFRB, FLT4, CDH1, RAPGEF6, LAT, PLCG1, PRKCA, PRKD2, SIPA1, RALGDS, RAC2, TLN1, PFN1, EVL, CDC42, VAV1, ITGAL, ITGB2, MAPK13, PIK3CD, PIK3R1	RAP1A, RAP1B, CALM3, F2R, F2RL3, P2RY1, FPR1, LPAR1, LPAR4, LPAR5, ADORA2B, ADCY7, GNAQ, PLCB2, PLCB3, PLCB4, RASGRP3, RASGRP2, EGF, PDGFB, PDGFC, KITLG, VEGFC, HGF, ANGPT1, IGF1R, CSF1R, CRK, CRKL, LCP2, PRKCA, PRKD2, GNAI1, GNAI2, GNAO1, THBS1, RALB, RAC2, TLN1, ITGA2B, ITGB3, PFN1, VASP, EVL, ACTG1, ACTB, VAV1, TIAM1, RGS14, ITGAL, ITGAM, ITGB2, ITGB1, MAP2K3, MAPK13, MAPK14, PIK3CB, RRAS	RAPGEF5, GRIN1, GRIN2A, CALM3, CALM1, PLCB3, RASGRP3, EGF, FGF1, FGF23, PDGFD, EFNA3, FGFR4, MET, CRK, CRKL, RAPGEF6, PRKCA, PRKD3, PRKD2, DRD2, GNAI3, SIPA1L1, ITGA2B, ITGB3, VASP, CDC42, VAV3, PARD6A, BRAF, MAP2K1, MAPK1, MAP2K6, MAPK13, MAPK14, PIK3R2, PLCE1	MRAS, RAPGEF5, CALM3, ADCY1, ADCY6, PLCB3, RASGRP3, FGF23, PDGFD, CSF1, VEGFA, EFNA3, EGFR, FGFR1, FGFR4, MET, EPHA2, CRKL, MAGI1, MAGI3, RAPGEF6, LCP2, PRKCA, PRKD3, RAP1GAP, SIPA1L1, RALA, ITGA2B, VASP, ENAH, ACTG1, SRC, PARD6B, ITGAL, ITGB2, BRAF, MAPK12, MAPK13, MAPK14, PIK3R1, PIK3R2, PIK3R3, PLCE1	GRIN2A, CALM2, CALM1, ADORA2B, ADCY7, RAPGEF3, RASGRP2, FGF1, FGF5, HGF, CTNNB1, RAPGEF2, RAPGEF6, PRKCB, PRKCG, PRKD1, PRKD3, PRKD2, DRD2, GNAI2, GNAO1, SIPA1, SIPA1L3, RALB, APBB1IP, ITGB3, RHOA, FARP2, CDC42, VAV3, MAP2K1, MAPK1, MAPK3, MAP2K3, MAP2K6, PIK3CA	ne	1.44019	1.2132	1.16222	1.34591	1.59685	1.29788	1.41388	1.36643	ne	0.00679	1.53e-05	0.0107	1.08e-05	1.74e-10	2.06e-11	9.53e-15	9.67e-14
121	Notch signaling pathway	hsa04330	IStoI,ItoA,NtoI,NtoA,HtoMCLx,BtoMCL,BtoMCL(e),MCL(e)toMCL	0	SNW1, HDAC2	RBPJ, HES1, PSEN2	DVL3, ADAM17, CREBBP, SNW1, HDAC2	RBPJ, HDAC2	DLL1, DVL3, DTX1, ADAM17, PSEN2, APH1B, CREBBP, EP300, SNW1, CIR1, HDAC2	DLL1, JAG1, RBPJ, DTX2, PSEN2, APH1A, MAML1, KAT2A, CTBP2, CIR1, HDAC2, ATXN1L, ATXN1	LFNG, NOTCH2, NUMBL, DTX4, PSEN2, NCSTN, APH1A, APH1B, CREBBP, KAT2B, KAT2A, CTBP2, CIR1, HDAC2, ATXN1L	DLL4, JAG1, JAG2, NOTCH1, NOTCH3, RBPJL, RBPJ, HES1, HEY1, DTX2, DTX3L, DTX3, MAML3, MAML1, CTBP2	0	JAG2, RBPJ, APH1A, ATXN1L	NOTCH1, APH1A, MAML1, CREBBP, EP300, KAT2A, SNW1, CTBP1, CIR1, HDAC2	JAG2, ATXN1L	JAG2, NOTCH1, APH1A, CTBP1	LFNG, HES1, PTCRA, NUMB, PSENEN, MAML3	HES1, PTCRA, PSEN1, MAML3, EP300, HDAC1	JAG2, NOTCH1, HES1, HEY1, MAML3	LFNG, NOTCH2, DVL3, NUMBL, DTX4, ADAM17, PSEN1, NCSTN, APH1B, MAML2, CREBBP, EP300, KAT2B, ATXN1L	ne	2.3619	2.30941	1.9621	0.973806	1.42693	0.972166	1.43134	1.54731	ne	0.00707	1.17e-06	0.0171	0.0233	0.00641	0.00366	0.00274	0.0037
122	Oxidative phosphorylation	hsa00190	IStoI,ItoA,NtoI,NtoA,HtoMCLx,BtoMCL,BtoMCL(e),MCL(e)toMCL	0	ATP6V1G1	NDUFS4, NDUFS5, NDUFV1, NDUFA1, NDUFA9, NDUFA11, NDUFA12, NDUFA13, NDUFB2, NDUFB5, NDUFB6, NDUFB7, NDUFB11, UQCRFS1, UQCRC1, UQCRH, UQCRHL, UQCRB, UQCR10, COX5B, COX6B1, COX7A2, COX7C, COX8A, COX11, COX15, COX17, ATP6V1E1, ATP6V1F, ATP6V0C, ATP6V0B, ATP6V0E1	NDUFS4, NDUFA4, ATP6V1G1	NDUFS4, NDUFS5, NDUFA1, NDUFA8, NDUFA9, NDUFA12, NDUFB2, NDUFB5, NDUFB6, NDUFB7, SDHB, UQCRFS1, UQCRH, UQCRB, UQCR10, COX5B, COX7A2, COX7B, COX7C, COX11, COX15, ATP6V1D, ATP6V1E2, ATP6V1E1, ATP6V0E1, PPA2	NDUFS4, NDUFA9, NDUFA10, NDUFB4, SDHD, UQCRFS1, UQCRB, UQCRQ, COX4I1, COX7A2, COX7B, COX7C, ATP6V1C2, ATP6V1D, ATP6V1E2, ATP6V1H	NDUFS3, NDUFV1, NDUFV3, NDUFA4L2, NDUFB7, NDUFB8, UQCRC1, ATP6V1E2, ATP6V1F, ATP6V1G2, ATP6V0A4, ATP6V0C, ATP6V0B, ATP6AP1, PPA2	NDUFV1, NDUFA9, NDUFB4, SDHB, SDHC, UQCRC1, ATP6V1G2, TCIRG1, ATP6V0C, ATP6V0B, LHPP	NDUFS5, NDUFS8, NDUFV3, NDUFB2, NDUFB7, NDUFB8, NDUFB11, SDHD, UQCRQ, COX6C, COX7A2L, ATP6V1B2, ATP6V1C1, ATP6V1E2, ATP4A, PPA1	0	NDUFS8, NDUFV1, UQCRH, UQCRHL, COX6B1, ATP6V0C	NDUFA4, NDUFA10, ATP6V1C1	NDUFV1, UQCRH, UQCRHL, COX6B1, TCIRG1, ATP6V0E2	NDUFA10, NDUFB10, TCIRG1, ATP6V0A1	NDUFS2, NDUFS7, NDUFA2, NDUFA3, NDUFA6, NDUFA8, NDUFA12, NDUFB5, NDUFB11, UQCR10, COX6A1, COX6B1, COX8A, ATP6V1A, ATP6V1B2, TCIRG1, ATP6V0B, ATP6V0D1, ATP6V0E1, ATP6V0E2, ATP6AP1, PPA1	NDUFS7, NDUFA2, NDUFA3, NDUFA4, NDUFA7, NDUFA8, NDUFA12, NDUFB1, NDUFB2, NDUFB3, NDUFB6, NDUFB11, NDUFC1, NDUFC2, UQCRC2, UQCRB, UQCR10, UQCR11, COX10, COX5B, COX7A2, COX7C, COX8A, COX11, COX15, ATP6V1G1, ATP6V1G3, ATP6V1H, ATP6V0A2, ATP6V0E1, ATP4B	NDUFS5, NDUFS7, NDUFA2, NDUFA4, NDUFA7, NDUFA11, NDUFA13, NDUFB2, NDUFB11, SDHD, UQCRQ, COX7C, COX8A, ATP6V1B2, ATP6V1G3, PPA1	NDUFS2, NDUFA3, NDUFA5, NDUFA9, NDUFA10, NDUFB3, NDUFB4, NDUFB5, NDUFC1, NDUFC2, SDHB, SDHC, UQCRC2, UQCR10, COX4I2, COX4I1, COX5B, COX6B1, COX7A2, COX7C, COX11, ATP6V1G1, TCIRG1, ATP6V0A2, ATP6V0C, ATP6V0B, ATP6V0D2, ATP6V0E1, LHPP	ne	1.19807	2.70332	1.09682	2.11697	1.38678	1.02333	0.840133	1.04391	ne	0.0076	2.21e-26	0.0026	1.78e-23	1.36e-19	4.5e-08	3.5e-09	7.63e-07
123	Alcoholism	hsa05034	IStoI,ItoA,HtoMCLx,BtoMCL,BtoMCL(e),MCL(e)toMCL	0	HDAC2, KRAS, NRAS, MAPK1, CALM2	GNAI2, GNG10, ADORA2A, GRB2, MAPK3, CALM3	0	0	GRIN2B, HDAC2, HDAC9, HAT1, GNG2, ATF2, CREB3L4, SHC3, KRAS, NRAS, BRAF, CAMKK1, FOSB, PPP1CC	MAOB, MAOA, GRIN3B, HDAC2, HDAC6, HDAC10, GNAS, GNAI1, GNAI2, GNB2, GNG2, GNG4, GNG12, SLC29A3, CREB3L2, CREB3L4, HRAS, NRAS, ARAF, CALML4, CAMKK2	GRIN3B, HDAC2, HDAC5, HDAC6, HDAC9, GNAS, GNAI2, GNAO1, GNG2, GNG11, GNG12, GNGT1, ADORA2B, CREB3L2, CREB3L4, HRAS, NRAS, ARAF, RAF1, MAPK3, CALM2, CAMKK1, PPP1CC, PKIA	MAOB, HDAC4, HDAC11, GNAI1, GNG4, GNG12, SLC29A1, PRKACA, CREB5, CALML4, CAMKK2, CAMK4	0	GNAI2, GRB2, MAPK3, CALM3	HDAC2, HDAC6, HDAC8	0	0	SLC18A2, MAOB, HDAC5, GNAI1, GNAI2, GNAO1, GNB2, GNG3, GNG8, GNG11, SLC29A2, ADORA2B, PRKACB, CREB5, GRB2, CALM3, CAMK4, PPP1CA	TH, DDC, GRIN1, GRIN2A, GRIN2D, HDAC1, HDAC3, HDAC4, HAT1, DRD2, GNAI3, GNB4, GNB5, GNG5, GNG7, GNG13, GNGT2, SLC29A2, PRKACB, CREB1, ATF2, CREB3, CREB3L1, CREB5, NPY, SHC3, GRB2, BRAF, MAP2K1, MAPK1, PDYN, CALM3, CALM1, FOSB, PPP1CB, PPP1CC	SLC6A3, GRIN2D, HDAC4, HDAC11, GNG5, GNG13, GNGT2, SLC29A1, PRKACB, ATF2, CREB3L1, CREB5, NPY, BDNF, BRAF, CALM3, CAMKK2, FOSB, PPP1CB	DDC, GRIN2A, HDAC3, HDAC5, HDAC8, HDAC9, HAT1, DRD2, GNAI2, GNAO1, GNB5, GNG2, GNG3, GNG7, GNG11, GNGT1, ADORA2B, CREB1, CREB3, CREB3L2, ATF6B, SHC1, GRB2, SOS2, ARAF, MAP2K1, MAPK1, MAPK3, CALM2, CALM1, PPP1CB, PPP1CC, PKIA	ne	1.67116	0.75416	ne	ne	1.26697	1.37571	1.45159	1.13255	ne	0.00889	0.00792	ne	ne	0.00111	0.000616	3.14e-05	4.31e-05
124	FoxO signaling pathway	hsa04068	IStoI,ItoA,NtoI,NtoA,HtoMCLx,BtoMCL,BtoMCL(e),MCL(e)toMCL	0	PRKAA1, KRAS, NRAS, MAPK1, CDKN2B, KLF2	PRKAG2, PTEN, GRB2, MAP2K2, MAPK3, GABARAPL2, PCK2, G6PC3, S1PR4	TGFBR2, CREBBP, FOXO3, CCND1, CDKN2B, GADD45A, CAT	TGFBR2, SMAD4, PRKAG2, MAPK9, PTEN, KRAS, CDK2, CCND1, GADD45A, GABARAPL2, CAT	TGFBR1, TGFBR2, SMAD4, MDM2, CREBBP, EP300, USP7, MAPK8, STK4, IGF1, IRS2, PIK3CA, PDPK1, CHUK, SGK2, HOMER1, CSNK1E, IL10, KRAS, NRAS, BRAF, CCND1, PLK2, PLK4, BCL2L11, ATG12, GABARAPL1	TGFBR1, PRKAB2, PRKAG1, PRKAG2, MAPK8, IGF1, IRS2, PIK3CD, PIK3CB, PIK3R3, CHUK, IKBKB, AKT1, AKT2, FOXO3, FOXO4, HOMER3, CSNK1E, HRAS, NRAS, ARAF, MAPK11, CDK2, PRMT1, CCND1, PLK3, PLK4, GADD45A, FASLG, BNIP3, ATG12, GABARAPL1, IL7R	TGFBR1, TGFBR2, SMAD3, PRKAG2, CREBBP, USP7, MAPK8, MAPK9, STK4, PIK3CA, PIK3CD, PDPK1, IKBKB, AKT1, AKT2, FOXO4, HOMER2, HOMER3, CSNK1E, HRAS, NRAS, RAF1, ARAF, MAPK3, CDK2, CCND1, CDKN1B, RBL2, BNIP3, CAT, IL7R, KLF2, S1PR1, S1PR4	STK11, PRKAA2, PRKAB2, PRKAG1, MDM2, SETD7, IGF1, INSR, PIK3CB, PIK3R3, CHUK, SGK1, IL10, EGFR, MAP2K2, MAPK11, MAPK12, CDK2, PRMT1, CCNB1, CCNB2, CCND2, CDKN1A, PLK1, PLK2, PLK3, PLK4, GADD45A, GADD45G, FASLG, BCL2L11, GABARAPL1, PCK2, IL7R, RAG1, RAG2	0	PRKAG1, GRB2, MAP2K2, MAPK3, G6PC3	PRKAA1, CREBBP, EP300, USP7, PIK3R1, PDPK1, IKBKB, FOXO3, PRMT1, CDKN2D, KLF2	TGFB3, PRKAG1, GRB2, MAP2K2, MAPK13, BCL6, PCK2, G6PC3, S1PR4	TGFB3, PRKAA1, USP7, IRS1, PIK3CD, PIK3R1, IKBKB, ARAF, MAPK13, PRMT1, CCND2, CDKN2D, BCL6, IL7R, KLF2, S1PR4	TGFB1, TGFB2, STK11, NLK, IGF1R, PIK3CB, IKBKB, SGK1, AGAP2, EGF, GRB2, MAPK13, MAPK14, CCND2, CDKN2D, TNFSF10, GABARAPL2, CAT, SOD2, PCK2, IL7R, S1PR4	TGFB2, TGFB3, SMAD4, SMAD3, PRKAA2, PRKAG3, NLK, EP300, IRS1, PIK3R2, PTEN, SGK1, FOXO1, IL6, STAT3, EGF, GRB2, BRAF, MAP2K1, MAPK1, MAPK13, MAPK14, CCNB1, CCNB2, CCND2, CCNG2, CDKN2B, CDKN2D, CDKN1A, PLK2, GADD45B, GADD45G, TNFSF10, BCL6, GABARAPL2, ATM, G6PC, G6PC2, KLF2, FBXO25	TGFB2, PRKAA2, NLK, SETD7, PIK3R1, PIK3R2, PIK3R3, PTEN, SGK1, IL6, IL10, STAT3, EGFR, BRAF, MAPK12, MAPK13, MAPK14, CCNB1, CCNB2, CCND2, CCNG2, CDKN2B, CDKN1A, PLK1, PLK2, PLK4, GADD45B, GADD45G, BCL6, GABARAPL1, GABARAPL2, ATM, PCK2, G6PC, RAG1, FBXO25	TGFBR2, SMAD4, SMAD3, PRKAA1, SKP2, CREBBP, EP300, USP7, MAPK9, STK4, PIK3CA, PDPK1, IKBKB, FOXO1, FOXO4, GRM1, HOMER2, CSNK1E, STAT3, GRB2, SOS2, ARAF, MAP2K1, MAPK1, MAPK3, CCND1, CDKN2D, RBL2, BCL6, CAT, G6PC, G6PC2, G6PC3, KLF2, S1PR1, S1PR4, FBXO32	ne	1.67836	1.37711	1.73829	1.6985	1.59415	1.44774	1.94174	1.50968	ne	0.00917	1.22e-05	3.5e-05	3.61e-06	2.13e-17	3.23e-12	1.52e-17	1.71e-16
125	Type II diabetes mellitus	hsa04930	IStoI,NtoA,HtoMCLx,BtoMCL(e),MCL(e)toMCL	0	MAPK1, HK2, CACNA1B	0	0	SOCS4, MAPK9, PRKCE, PKM	IRS2, PIK3CA, PRKCZ, SOCS4, MAPK8, PRKCE, KCNJ11, CACNA1C, CACNA1D	0	PIK3CA, PIK3CD, MAPK3, IKBKB, MAPK8, MAPK9, PRKCE, PKM, CACNA1A	INSR, PIK3R3, PIK3CB, SOCS1, SOCS2, SOCS3, TNF, PDX1, HK2, HKDC1, CACNA1C, CACNA1D	0	MAPK3, PRKCD, HK1, PKM	0	0	IRS1, PIK3R1, PIK3CD, MTOR, SOCS1, IKBKB, PRKCD	PIK3CB, SOCS2, IKBKB, PRKCD, HK3, HK1, PKM	0	PIK3R1, PIK3R2, PIK3R3, SOCS1, SOCS3, TNF, HKDC1	PIK3CA, MAPK1, MAPK3, MTOR, IKBKB, MAPK9, PRKCE, SLC2A2, HK1, PKLR, CACNA1A, CACNA1E	ne	2.99517	ne	ne	1.94056	1.45977	ne	1.24464	1.39189	ne	0.00984	ne	ne	0.000151	0.000129	ne	0.000132	1.21e-05
126	Relaxin signaling pathway	hsa04926	IStoI,NtoI,HtoMCLx,BtoMCL,BtoMCL(e),MCL(e)toMCL	0	VEGFB, MAPK1, ADCY7, KRAS, NRAS	0	GNG2, GNG11, TGFBR2, ADCY7	0	GNG2, ATF2, CREB3L4, PIK3CA, PRKCZ, EDN1, MMP13, TGFBR1, TGFBR2, COL4A4, COL4A3, MAP2K4, MAP2K7, MAPK8, JUN, KRAS, NRAS, SHC3	GNAI1, GNAI2, GNAS, GNB2, GNG2, GNG4, GNG12, CREB3L2, CREB3L4, VEGFA, PIK3CD, PIK3CB, PIK3R3, MMP9, AKT1, AKT2, NOS3, EDNRB, TGFBR1, ACTA2, COL1A1, COL1A2, COL3A1, COL4A2, COL4A1, COL4A3, RLN3, ADCY4, PLCB2, PLCB4, MAP2K7, MAPK11, MAPK8, HRAS, NRAS, ARRB1, ARRB2, GNA15	GNAO1, GNAI2, GNAS, GNG2, GNG11, GNG12, GNGT1, CREB3L2, CREB3L4, PIK3CA, PIK3CD, RAF1, MAPK3, AKT1, AKT2, EDN1, MMP1, TGFBR1, TGFBR2, SMAD2, COL4A4, COL4A3, ADCY4, ADCY7, PLCB2, MAP2K7, MAPK8, MAPK9, HRAS, NRAS, ARRB2	GNAI1, GNG4, GNG12, PRKACA, CREB5, VEGFA, NFKBIA, NOS2, PIK3CB, PIK3R3, MAP2K2, MMP2, MMP9, NOS3, EDNRB, ACTA2, COL1A1, COL1A2, COL3A1, COL4A2, COL4A1, ADCY1, ADCY3, ADCY6, PLCB1, PLCB4, PRKCA, MAPK11, MAPK12, FOS, ARRB1, ARRB2, EGFR, GNA15	0	GNAI2, RELA, MAP2K2, MAPK3, GRB2	0	GNAI2, RELA, MAP2K2, PRKCA, MAPK13, SHC1, GRB2	0	GNAO1, GNAI1, GNAI2, GNB2, GNG3, GNG8, GNG11, PRKACB, CREB5, VEGFC, PIK3CB, TGFB1, ACTA2, INSL3, ADCY7, PLCB2, PLCB3, PLCB4, PRKCA, MAPK13, MAPK14, ARRB1, ARRB2, GRB2, RXFP4, GNA15	RLN1, GNAI3, GNB4, GNB5, GNG5, GNG7, GNG13, GNGT2, PRKACB, CREB1, ATF2, CREB3, CREB3L1, CREB5, NFKBIA, NFKB1, PIK3R2, MAP2K1, MAPK1, MMP13, COL4A6, RXFP2, PLCB3, PRKCA, MAP2K4, MAPK13, MAPK14, JUN, FOS, SHC3, GRB2	RLN1, GNG5, GNG13, GNGT2, PRKACB, ATF2, CREB3L1, CREB5, VEGFA, NFKBIA, NFKB1, PIK3R1, PIK3R2, PIK3R3, MMP13, ACTA2, ADCY1, ADCY6, PLCB3, PRKCA, MAPK12, MAPK13, MAPK14, JUN, FOS, SRC, ARRB1, EGFR	GNAO1, GNAI2, GNB5, GNG2, GNG3, GNG7, GNG11, GNGT1, CREB1, CREB3, CREB3L2, ATF6B, RELA, PIK3CA, MAP2K1, MAPK1, MAPK3, NOS1, MMP1, TGFBR2, SMAD2, COL4A4, COL4A6, COL4A3, RXFP2, ADCY7, MAP2K4, MAPK9, JUN, SHC1, SOS2, GRB2	ne	1.54981	ne	1.2139	ne	1.45402	1.38996	1.66238	1.38641	ne	0.00986	ne	0.0211	ne	5.95e-08	7.13e-09	4.15e-10	1.68e-05
127	Tight junction	hsa04530	IStoI,ItoA,NtoI,NtoA,HtoMCLx,BtoMCL,BtoMCL(e),MCL(e)toMCL	0	JAM3, PPP2CB, YBX3, RDX, MAP3K5, EPB41L4B, PRKAA1	ACTG1, HCLS1, ACTR3, WHAMM, PRKAG2, MYL6, ACTN4, TUBA1A	CLDN23, JAM3, AMOT, RAC1, PPP2CB, CCND1, RUNX1, RDX, PRKCE, EPB41L4B	CLDN23, MPP5, AMOT, PPP2CB, MAPK9, CCND1, RDX, PRKCE, ACTR2, PRKAG2, MYL6, MYL12B	MPP5, PRKCZ, AMOTL1, DLG1, PPP2CA, TJAP1, DLG2, DLG3, NEDD4L, CGNL1, MAPK8, JUN, CCND1, HSPA4, EZR, RDX, PRKCE, CACNA1D, MAP2K7, ROCK1, EPB41L4B, MYH10, RAPGEF2	CRB3, CLDN4, CLDN7, CLDN15, CLDN5, CLDN10, CLDN2, CLDN23, F11R, PARD6G, TJP3, MPDZ, PRKCI, AMOT, AMOTL1, AMOTL2, RAC1, NF2, LLGL2, LLGL1, SCRIB, PPP2CB, PPP2R1A, PPP2R2B, PPP2R2C, PARD3, TIAM1, TJAP1, DLG3, NEDD4, CGN, MAPK8, CD1B, CD1E, CDK4, SYMPK, CCND1, SLC9A3R1, RDX, MSN, ACTB, CACNA1D, MAP2K7, CTTN, ACTR3B, PRKAB2, PRKAG1, PRKAG2, MYH10, ACTN1, MICALL2, TJP2, MARVELD2, TUBA1C	CRB3, CLDN15, F11R, JAM3, AMOT, ARHGAP17, NF2, SCRIB, PPP2CB, PPP2R1A, PPP2R2B, PPP2R2C, TJAP1, DLG2, CGN, RHOA, MAP3K1, MAPK8, MAPK9, CCND1, SLC9A3R1, RDX, MSN, PRKCE, ACTB, MAP3K5, MAP2K7, WHAMM, ARHGEF18, PRKAG2, MYL6, RAPGEF2	CLDN4, CLDN3, CLDN7, CLDN5, CLDN10, JAM2, PARD6G, PARD6B, TJP3, MPDZ, PRKCI, AMOTL1, AMOTL2, RAC1, LLGL2, PPP2CB, PARD3, TIAM1, TJP1, TJAP1, DLG3, NEDD4, CGN, CGNL1, ARHGEF2, GATA4, CD1B, CD1E, CDK4, YBX3, SYMPK, PCNA, ACTG1, CACNA1D, CTTN, ACTR3B, PRKACA, EPB41L4B, STK11, PRKAA2, PRKAB2, PRKAG1, MYH10, MYH11, MYH14, MYL6B, MAGI1, ACTN1, MICALL2, MARVELD2, TUBA1B	0	PPP2R1A, ACTG1, HCLS1, ACTR3, WHAMM, PRKAG1, ACTN4	JAM3, CDC42, LLGL1, SCRIB, PPP2R2B, TJAP1, SYMPK, RUNX1, MAP3K5, ROCK2, EPB41L4B, PRKAA1, MYH9, MYH11, ACTN1, RAPGEF6, ITGB1, RAP2C, TUBA4A	SYMPK, ACTG1, HCLS1, ACTR3, WHAMM, PRKAG1, ACTN4, TUBA4A	CDC42, LLGL1, PPP2R2B, ARHGEF2, JUN, SYMPK, SLC9A3R1, MAP3K5, CTTN, WAS, ROCK2, PRKAA1, MYH9, MYH11, MYL9, ACTN1, ACTN4, RAPGEF6, TUBA4A	CLDN16, CLDN5, F11R, TIAM1, ARHGEF2, CD1A, CD1B, CD1D, CD1E, SLC9A3R1, ACTG1, ACTB, MAP3K5, CTTN, WAS, VASP, PRKACB, STK11, MYH9, MYL9, MYL12B, MYL12A, SYNPO, ACTN1, ACTN4, RAB8A, RAP1A, ITGB1, TJP2, TUBA4A, TUBA1C, TUBA8	CLDN20, CLDN11, CLDN6, CLDN1, CLDN9, CDC42, PARD6A, PPP2CA, PPP2R1B, GATA4, MAP3K1, JUN, CD1A, ERBB2, HSPA4, EZR, HCLS1, ACTR2, ACTR3C, ACTR3, WHAMM, VASP, PRKACB, ROCK1, ROCK2, MYL2, PRKAA2, PRKAG3, MYH9, MYH14, MYL12A, IGSF5, SYNPO, ACTN4, RAB8B, RAPGEF6, RAP2C, TUBA4A, TUBA3C, TUBA8, TUBAL3	CLDN3, CLDN6, CLDN1, CLDN9, PARD6B, PPP2CA, PPP2R1B, TJP1, CGNL1, GATA4, JUN, CD1A, PCNA, ERBB2, ACTG1, SRC, ACTR2, VASP, PRKACB, EPB41L4B, PRKAA2, MYH14, MAGI1, ACTN4, MICALL2, RAB8B, RAPGEF6, TUBA1B	CLDN19, CLDN16, CLDN20, CLDN18, CDC42, ARHGAP17, DLG1, DLG2, RHOA, MAP3K1, MAPK9, JUN, CCND1, HSPA4, EZR, MSN, PRKCE, MAP3K5, HCLS1, ACTR3, WHAMM, ARHGEF18, ROCK1, PRKAA1, MYH9, MYL6, MYL12A, IGSF5, SYNPO, RAB8A, RAPGEF6, RAPGEF2, RAP2C, TUBA4A, TUBA3C, TUBA1A, TUBA8	ne	1.77778	1.54724	1.62755	1.62301	1.4892	1.56801	1.38517	1.51461	ne	0.0105	5.4e-05	0.00175	0.000647	7.19e-08	5.65e-13	1.79e-06	2.01e-08
128	Legionellosis	hsa05134	IStoI,ItoA,NtoI,NtoA,HtoMCLx,BtoMCL,BtoMCL(e),MCL(e)toMCL	0	RAB1A, APAF1, HSPA8	RAB1B, CASP8, BCL2L13, NFKB2, RELA, EEF1A1, EEF1G, PYCARD, MYD88, TNF	RAB1A, APAF1, CYCS	RAB1A, CYCS, CASP8, EEF1A1, CASP7, PYCARD, CASP1, MYD88	RAB1A, SAR1A, CYCS, CASP3, CASP8, CLK1, HBS1L, EEF1A1, CASP7, IL12A	C3, CR1L, ITGAM, ARF1, RAB1A, CASP8, BNIP3, CASP7, NLRC4, IL18, TLR5, TLR2, CD14, TLR4, CXCL2, CXCL3	ITGAM, ARF1, RAB1A, APAF1, CASP9, CASP8, BNIP3, CASP7, NLRC4, CASP1, TLR2, TLR4, IL12A	C3, CR1L, ITGB2, CASP3, NFKB2, NFKBIA, CLK4, CLK1, HSPA1B, IL18, TLR5, CD14, TNF, CXCL2	0	NFKB2, RELA	SAR1A, VCP, APAF1, CLK1, NAIP, IL18	ITGB2, RAB1B, NFKB2, RELA, TNF	ITGB2, SAR1A, NFKB2, CLK1	ITGAM, ITGB2, ARF1, RAB1B, VCP, APAF1, HSPA8, HSPA1A, HSPA1L, NAIP, NLRC4, PYCARD, CASP1, IL18, IL1B, TLR5, CD14, CXCL8, CXCL1, CXCL2	CR1, SAR1B, VCP, CYCS, NFKBIA, NFKB1, HBS1L, EEF1A1, EEF1A2, HSPA8, HSPA1A, HSPA2, HSPA1L, HSPA1B, HSPA6, TNF, IL6	ITGB2, SAR1B, VCP, CYCS, CASP3, NFKB2, NFKBIA, NFKB1, CLK1, EEF1A1, EEF1A2, HSPA8, HSPA1A, HSPA2, HSPA1L, HSPA1B, HSPA6, IL18, TNF, IL6	CR1, VCP, APAF1, CYCS, CASP9, CASP8, RELA, HBS1L, EEF1A1, HSPA8, HSPA1L, TLR4, MYD88, IL12A	ne	1.72654	2.49329	1.96702	1.70843	2.20886	1.48114	2.07167	1.31049	ne	0.0105	1.66e-05	0.0362	0.00069	0.000115	2.9e-07	7.4e-09	0.00436
129	Phospholipase D signaling pathway	hsa04072	IStoI,ItoA,NtoI,NtoA,HtoMCLx,BtoMCL,BtoMCL(e),MCL(e)toMCL	0	KRAS, NRAS, RALA, MAPK1, ADCY7	GRB2, AGPAT2, AGPAT5, MAP2K2, MAPK3, GNA12	RALA, CYTH2, ADCY7	KRAS, RALA, RALB, RHEB, AGPAT2, AGPAT4, AGPAT5	GAB2, SHC3, PTPN11, KRAS, NRAS, RRAS2, PIK3CA, TSC1, AGPAT4, PIP5K1A, GRM8, LPAR3, GNA12, GNA13, CYTH2, RAPGEF3	PDGFA, PDGFB, PDGFC, KITLG, PDGFRA, PDGFRB, KIT, GAB2, HRAS, NRAS, MRAS, RRAS, RALGDS, PIK3CD, PIK3CB, PIK3R3, AKT1, AKT2, TSC2, RHEB, ARF1, PLCG1, FCER1G, FYN, PLD1, PLA2G4A, PLA2G4C, AGPAT2, AGPAT4, SPHK1, PIP5K1A, DGKZ, DGKA, DGKG, DGKQ, AVP, F2R, LPAR1, LPAR4, LPAR6, PLCB2, PLCB4, PTK2B, PIK3R6, CYTH4, CYTH2, GNAS, ADCY4, DNM2	GAB2, HRAS, NRAS, RALB, PIK3CA, PIK3CD, AKT1, AKT2, TSC2, RHOA, ARF1, PLCG1, FYN, PLD2, PLA2G4A, AGPAT2, AGPAT4, AGPAT5, SPHK1, RAF1, MAPK3, PIP5K1C, DGKA, DGKG, DGKQ, AGTR1, PLCB2, PTK2B, CYTH4, CYTH1, GNAS, ADCY4, ADCY7, RAPGEF3	PDGFA, PDGFB, PDGFC, KITLG, EGFR, PDGFRA, PDGFRB, KIT, INSR, MRAS, RRAS, RALGDS, RALA, PIK3CB, PIK3R3, RHEB, FCER1G, PRKCA, PLD1, PLA2G4A, PLA2G4C, PLA2G4F, AGPAT1, MAP2K2, PIP5K1A, DGKZ, DGKH, AVP, F2R, LPAR1, LPAR4, LPAR6, PLCB1, PLCB4, PIK3R6, ADCY1, ADCY3, ADCY6, RAPGEF4, DNM1	0	GRB2, AGPAT2, MAP2K2, MAPK3, DGKQ	PDGFRA, PDGFRB, PTPN11, RALGDS, PIK3R1, TSC1, PLCG1, PLCG2, FYN, JMJD7-PLA2G4B, SPHK2, ADCY7	GRB2, SHC1, FYN, PRKCA, AGPAT2, SPHK1, MAP2K2, PTK2B, CYTH4, DNM2	PDGFRB, SHC1, RALGDS, PIK3CD, PIK3R1, TSC1, MTOR, PLCG1, FYN, PRKCA, JMJD7-PLA2G4B, DGKA, F2R, LPAR2, PTK2B, ADCY4	EGF, PDGFB, PDGFC, KITLG, GRB2, RRAS, RALB, PIK3CB, ARF1, ARF6, MS4A2, FCER1G, FYN, PRKCA, PLD1, PLD2, PLA2G4A, JMJD7-PLA2G4B, AGPAT1, SPHK1, DGKZ, DGKD, DGKH, CXCL8, F2R, AVPR1A, LPAR1, LPAR4, LPAR5, LPAR6, CXCR1, CXCR2, PLCB2, PLCB3, PLCB4, PTK2B, PIK3R5, CYTH4, ADCY7, DNM1	EGF, PDGFD, GRB2, SHC3, PIK3R2, TSC1, ARF6, SYK, PRKCA, MAP2K1, MAPK1, PIP5K1B, DGKD, DGKB, F2, AGT, GRM5, AVPR1B, PLCB3, GNA13, PIK3CG, DNM1	PDGFD, EGFR, MRAS, RALA, PIK3R1, PIK3R2, PIK3R3, PRKCA, PLD1, DGKD, DGKH, GRM5, AVPR1B, PTGFR, PLCB3, GNA13, PIK3CG, ADCY1, ADCY6, DNM1	GRB2, SHC1, SOS2, RRAS2, RALB, PIK3CA, TSC1, MTOR, RHOA, ARF6, PLCG2, SYK, PLD2, AGPAT4, AGPAT5, MAP2K1, MAPK1, MAPK3, PIP5K1C, PIP5K1B, DGKD, DGKB, DGKG, F2, AGT, GRM1, GRM2, GRM7, GNA12, GNA13, PIK3CG, CYTH1, ADCY7, RAPGEF3	ne	1.35742	1.10263	1.25652	1.28721	1.62085	1.2527	1.33262	1.36149	ne	0.0145	0.00454	2.03e-05	0.000206	1.88e-08	1.3e-07	3.14e-12	4.25e-07
130	Focal adhesion	hsa04510	IStoI,ItoA,NtoI,NtoA,HtoMCLx,BtoMCL,BtoMCL(e),MCL(e)toMCL	0	VEGFB, PRKCB, MAPK1	MYL5, ACTG1, ACTN4, CTNNB1, PTEN, PAK2, GRB2, MAPK3, BAD	PRKCB, VAV2, RAC1, PAK2, CCND1, BCL2	MYL12B, PPP1CB, CTNNB1, PRKCB, PTEN, PAK1, MAPK9, CCND1, BCL2	COL4A4, COL4A3, LAMC1, ITGB8, IGF1, FLT1, ARHGAP5, ROCK1, PPP1CC, PIP5K1A, RASGRF1, TLN2, PDPK1, CTNNB1, PRKCB, PIK3CA, PAK2, RAPGEF1, MAPK8, JUN, BRAF, SHC3, CCND1, BIRC2, XIAP	COL1A1, COL1A2, COL4A2, COL4A1, COL4A3, COL6A1, COL6A2, COL6A3, COL9A1, COL9A2, LAMA1, LAMB1, THBS1, THBS3, THBS4, TNC, TNN, VWF, ITGA6, ITGA7, ITGA8, ITGAV, ITGB7, PDGFA, PDGFB, PDGFC, IGF1, VEGFA, PDGFRA, PDGFRB, KDR, FLT1, FLT4, ARHGAP5, PPP1R12A, PPP1R12B, PPP1R12C, MYLK, MYLK2, PIP5K1A, ACTB, RASGRF1, ACTN1, TLN1, PXN, ILK, PARVB, PARVA, AKT1, AKT2, PIK3CD, PIK3CB, PIK3R3, VAV2, RAC1, RAC3, …	COL4A4, COL4A3, COL9A2, COL9A3, LAMC1, CHAD, ITGB7, FLT1, ARHGAP5, RHOA, PPP1CC, PPP1R12A, PPP1R12C, PIP5K1C, ACTB, RASGRF1, CAPN2, TLN1, FLNA, ILK, VCL, PARVG, PDPK1, AKT1, AKT2, CTNNB1, PRKCB, PIK3CA, PIK3CD, VAV2, RAC3, PAK2, MAPK8, MAPK9, FYN, HRAS, RAF1, MAPK3, CCND1, BAD, BCL2	COL1A1, COL1A2, COL4A2, COL4A1, COL6A1, COL6A2, COL6A3, LAMA2, LAMA3, LAMB1, LAMB2, THBS2, THBS3, TNC, VWF, ITGA2, ITGA6, ITGA7, ITGA8, ITGAV, ITGB4, PDGFA, PDGFB, PDGFC, IGF1, VEGFA, PDGFRA, PDGFRB, KDR, EGFR, FLT4, MET, ARHGAP35, MYL5, MYL10, MYLPF, PPP1R12B, MYLK, MYLK2, PIP5K1A, ACTG1, ACTN1, TLN2, FLNB, PXN, ZYX, PARVB, PARVA, PRKCA, PIK3CB, PIK3R3, RAC1, RAC3, PAK6, BCAR1, DOCK1, CAV1, CAV2…	0	COL9A2, DIAPH1, MYL5, PPP1R12C, ACTG1, ACTN4, ILK, ZYX, GRB2, MAPK3	COL4A5, ITGB1, VEGFB, PDGFRA, PDGFRB, ROCK2, ACTN1, TLN1, PDPK1, PRKCB, PIK3R1, VAV1, VAV2, CDC42, RAPGEF1, FYN, ELK1, BIRC3	COL6A2, ITGA5, DIAPH1, MYL5, PPP1R12C, ACTG1, ACTN4, ILK, ZYX, PARVG, PRKCA, RAC2, FYN, SHC1, GRB2	COL6A1, ITGA5, VEGFB, PDGFRB, FLT4, DIAPH1, ROCK2, MYL9, PPP1R12C, ACTN1, ACTN4, TLN1, ILK, ZYX, PARVG, PRKCA, PTK2, PIK3CD, PIK3R1, VAV1, RAC2, CDC42, RAP1B, JUN, FYN, SHC1, ELK1, CCND2, CCND3	LAMB2, THBS1, VWF, ITGA2, ITGA2B, ITGA4, ITGA5, ITGA6, ITGB1, ITGB3, ITGB5, ITGB7, PDGFB, PDGFC, EGF, VEGFC, HGF, IGF1R, DIAPH1, MYL9, MYL12B, MYL12A, PPP1CA, MYLK, ACTG1, ACTB, CAPN2, ACTN1, ACTN4, TLN1, FLNA, FLNB, ILK, ZYX, VASP, VCL, PARVB, PARVG, PRKCA, PTK2, PIK3CB, VAV1, RAC2, CRK, CRKL, DOCK1, RAP1A, RAP1B, CAV2, FYN, GRB2, CCND2, CCND3	COL2A1, COL4A6, COL6A5, LAMB2, LAMB3, RELN, SPP1, VTN, TNR, TNXB, IBSP, ITGA2B, ITGA3, ITGA4, ITGA5, ITGA11, ITGB3, ITGB4, ITGB6, PDGFD, EGF, MET, ERBB2, ROCK1, ROCK2, MYL2, MYL5, MYL12A, PPP1CB, PPP1CC, MYLK3, PIP5K1B, ACTN4, VASP, GSK3B, PRKCA, PTK2, PIK3R2, PTEN, VAV3, PAK3, CDC42, CRK, CRKL, JUN, BRAF, CAV3, SHC3, GRB2, MAP2K1, MAPK1, CCND2, BIRC3	COL6A1, LAMA3, LAMB2, LAMB3, RELN, THBS2, SPP1, VTN, TNXB, IBSP, ITGA2B, ITGA3, ITGA5, ITGB4, PDGFD, VEGFA, EGFR, MET, ERBB2, SRC, ARHGAP35, MYL5, PPP1CB, ACTG1, ACTN4, FLNB, ZYX, VASP, PARVA, PRKCA, PTK2, PIK3R1, PIK3R2, PIK3R3, PTEN, CRKL, DOCK1, JUN, BRAF, CCND2	COL2A1, COL4A4, COL4A6, COL4A3, COL6A5, COL9A3, LAMA5, LAMC1, CHAD, TNR, ITGA4, ITGA10, ITGA11, ITGB3, ITGB7, HGF, ARHGAP5, RHOA, ROCK1, MYL12A, PPP1CB, PPP1CC, PIP5K1C, PIP5K1B, CAPN2, FLNA, VCL, PARVG, PDPK1, GSK3B, CTNNB1, PRKCB, PRKCG, PIK3CA, VAV3, PAK2, CDC42, MAPK9, JUN, CAV3, SHC1, GRB2, SOS2, MAP2K1, MAPK1, MAPK3, CCND1, CCND3, BIRC3, BAD, BCL2	ne	1.29229	1.21123	1.48644	1.55743	1.6533	1.52466	1.46387	1.49558	ne	0.0156	1.31e-06	5.27e-06	4.34e-10	1.5e-14	3.5e-16	8.43e-14	6.89e-17
131	Dopaminergic synapse	hsa04728	IStoI,NtoI,NtoA,HtoMCLx,BtoMCL,BtoMCL(e),MCL(e)toMCL	0	CALM2, PPP3CA, PRKCB, CACNA1B, PPP2CB, PPP2R5E	0	ITPR2, CAMK2G, PPP3CA, PRKCB, GNG2, GNG11, PPP2CB, PPP2R5E	ITPR2, PPP3CA, PRKCB, MAPK9, PPP1CB, GNG2, GNG10, GNG11, PPP2CB, PPP2R3C, PPP2R5E, KIF5B	PRKCB, ATF2, CREB3L4, MAPK8, PPP1CC, CACNA1C, CACNA1D, GNG2, PPP2CA, PPP2R3C, PPP2R5E, GRIN2B, KIF5B	PLCB2, PLCB4, CALML4, CAMK2A, CAMK2G, PPP3CA, GNAS, GNAL, CREB3L2, CREB3L4, MAPK11, MAPK8, CACNA1D, DRD3, DRD4, GNAI1, GNAI2, GNB2, GNG2, GNG4, GNG12, ARRB1, ARRB2, PPP2CB, PPP2R1A, PPP2R2B, PPP2R2C, PPP2R3B, PPP2R5B, AKT1, AKT2, GRIA3, KIF5B, MAOB, MAOA, COMT, LRTOMT	PLCB2, CALM2, CAMK2G, PRKCB, GNAS, CREB3L2, CREB3L4, MAPK8, MAPK9, PPP1CC, CACNA1A, GNAI2, GNAO1, GNG2, GNG11, GNG12, GNGT1, ARRB2, PPP2CB, PPP2R1A, PPP2R2B, PPP2R2C, PPP2R5B, AKT1, AKT2, KIF5B, COMT	PLCB1, PLCB4, ITPR3, CALML4, PPP3CA, PRKCA, FOS, GNAL, PRKACA, CREB5, MAPK11, MAPK12, CACNA1C, CACNA1D, DRD4, GNAI1, GNG4, GNG12, ARRB1, ARRB2, PPP2CB, ARNTL, MAOB, LRTOMT	0	CALM3, GNAI2, PPP2R1A, PPP2R5D	0	CALM3, PRKCA, MAPK13, GNAI2, PPP2R5D	ITPR3, PRKCA, ATF4, MAPK13, GNB2, PPP2R2B, PPP2R5B, PPP2R5D	SLC18A2, GNAQ, PLCB2, PLCB3, PLCB4, CALM3, CAMK2G, PRKCA, PRKACB, CREB5, MAPK13, MAPK14, PPP1CA, GNAI1, GNAI2, GNAO1, GNB2, GNG3, GNG8, GNG11, ARRB1, ARRB2, PPP2R5D, GSK3A, MAOB, COMT	TH, DDC, PLCB3, CALM3, CALM1, CAMK2D, CAMK2B, PPP3CB, PPP3CC, PRKCA, FOS, PRKACB, CREB1, ATF2, CREB3, CREB3L1, CREB5, MAPK13, MAPK14, PPP1CB, PPP1CC, SCN1A, KCNJ6, KCNJ9, KCNJ5, GNAI3, GNB4, GNB5, GNG5, GNG7, GNG13, GNGT2, DRD2, PPP2CA, PPP2R1B, PPP2R5C, GSK3B, GRIN2A, GRIA4	PLCB3, CALM3, CAMK2B, PPP3CB, PRKCA, FOS, PRKACB, ATF2, CREB3L1, CREB5, MAPK12, MAPK13, MAPK14, PPP1CB, SCN1A, KCNJ5, GNG5, GNG13, GNGT2, ARRB1, PPP2CA, PPP2R1B, SLC6A3	DDC, ITPR1, CALM2, CALM1, CAMK2D, PPP3CC, PRKCB, PRKCG, CREB1, CREB3, CREB3L2, ATF6B, MAPK9, PPP1CB, PPP1CC, CACNA1A, KCNJ6, KCNJ9, GNAI2, GNAO1, GNB5, GNG2, GNG3, GNG7, GNG11, GNGT1, DRD2, PPP2R5B, PPP2R5C, GSK3B, GRIN2A, GRIA4	ne	1.4911	ne	1.38026	1.22955	1.23998	1.47298	1.35543	1.13179	ne	0.021	ne	0.0302	0.0128	3.57e-05	2.14e-08	2.76e-05	3.21e-05
132	Regulation of actin cytoskeleton	hsa04810	IStoI,ItoA,NtoI,NtoA,HtoMCLx,BtoMCL,BtoMCL(e),MCL(e)toMCL	0	KRAS, NRAS, MAPK1, DIAPH2, RDX, IQGAP2	GNA12, MAP2K2, MAPK3, PAK2, MYL5, ARPC4, ARPC3, ARPC1B, ACTG1, ACTN4	VAV2, RAC1, PAK2, RDX, SSH2, IQGAP2	CXCR4, KRAS, PAK1, PPP1CB, MYL12B, CYFIP1, CYFIP2, BRK1, ARPC3, RDX, SSH2, IQGAP2	CXCR4, FGF20, ITGB8, GNA12, GNA13, KRAS, NRAS, RRAS2, PIK3CA, BRAF, PAK2, ROCK1, PPP1CC, MYH10, PIP5K1A, PIP4K2C, WASF2, CYFIP2, PFN2, EZR, RDX, CFL2, APC, ARHGEF4	LPAR1, LPAR4, CXCL12, F2R, FGF7, PDGFA, PDGFB, PDGFC, PDGFRA, PDGFRB, ITGA6, ITGA7, ITGA8, ITGAV, ITGAM, ITGAX, ITGAD, ITGB7, KNG1, GNG12, FGD3, HRAS, NRAS, RRAS, MRAS, PIK3CD, PIK3CB, PIK3R3, VAV2, TIAM1, ARAF, ARHGEF1, ARHGEF12, RAC1, RAC3, PAK1, MYLK, MYLK2, PPP1R12A, PPP1R12B, PPP1R12C, MYH10, PIP5K1A, PIP4K2C, WASL, CYFIP1, NCKAP1, ABI2, WASF1, ACTB, PFN1, PXN, RDX, MSN, CFL1, SSH1, IQGAP2, …	FGF7, ITGAM, ITGB7, KNG1, GNG12, FGD3, HRAS, NRAS, PIK3CA, PIK3CD, VAV2, ARAF, RAF1, MAPK3, ARHGEF1, RHOA, RAC3, PAK2, PPP1CC, PPP1R12A, PPP1R12C, PIP5K1C, PIP4K2C, WASF2, CYFIP1, CYFIP2, ABI2, ARPC1A, ACTB, PFN1, RDX, MSN, CFL1, SSH2, VCL, IQGAP2	LPAR1, LPAR4, CXCL12, F2R, FGF19, FGF21, PDGFA, PDGFB, PDGFC, EGFR, FGFR1, FGFR2, PDGFRA, PDGFRB, ITGA2, ITGA6, ITGA7, ITGA8, ITGAV, ITGAX, ITGAD, ITGB2, ITGB4, CHRM3, GNG12, FGD1, BCAR1, DOCK1, RRAS, MRAS, PIK3CB, PIK3R3, TIAM1, MAP2K2, ARHGEF12, ARHGAP35, RAC1, RAC3, PAK6, GIT1, MYLK, MYLK2, PPP1R12B, MYL5, MYL10, MYLPF, MYH10, MYH11, MYH14, SLC9A1, PIP5K1A, LIMK1, DIAPH3, BAIAP2, ENAH, WASL, C…	0	MAP2K2, MAPK3, ARHGEF1, PPP1R12C, MYL5, DIAPH1, ARPC4, ACTG1, CFL1, ACTN4	PDGFRA, PDGFRB, ITGB1, PIK3R1, VAV1, VAV2, CDC42, ARHGEF7, ROCK2, MYH9, MYH11, DIAPH2, SLC9A1, PIP4K2C, ARPC1A, ACTN1	ITGA5, ITGAL, ITGB2, MAP2K2, ARHGEF1, RAC2, PPP1R12C, MYL5, DIAPH1, ARPC5L, ARPC4, ARPC1B, ARPC2, ACTG1, CFL1, ACTN4	LPAR2, F2R, PDGFRB, ITGA5, ITGAL, ITGAX, ITGB2, PTK2, PIK3CD, PIK3R1, VAV1, ARAF, ARHGEF1, RAC2, CDC42, ROCK2, PPP1R12C, MYL9, MYH9, MYH11, DIAPH1, SLC9A1, ARPC5L, ARPC2, PFN1, CFL1, ACTN1, ACTN4	LPAR1, LPAR4, LPAR5, F2R, EGF, PDGFB, PDGFC, ITGA2, ITGA2B, ITGA4, ITGA5, ITGA6, ITGAL, ITGAM, ITGAX, ITGB1, ITGB2, ITGB3, ITGB5, ITGB7, PTK2, CRK, CRKL, DOCK1, RRAS, ARHGEF6, PIK3CB, VAV1, TIAM1, ARHGEF1, ARHGEF12, RAC2, MYLK, PPP1CA, MYL9, MYL12B, MYL12A, MYH9, DIAPH1, PIP4K2A, NCKAP1, ARPC5, ARPC1B, ACTG1, ACTB, PFN1, TMSB4X, CFL1, VCL, GSN, ACTN1, ACTN4	CXCR4, F2, EGF, FGF1, FGF23, PDGFD, FGFR4, ITGA2B, ITGA3, ITGA4, ITGA5, ITGA11, ITGB3, ITGB4, ITGB6, GNA13, PTK2, CRK, CRKL, ARHGEF6, PIK3R2, VAV3, BRAF, MAP2K1, MAPK1, CDC42, PAK3, ARHGEF7, ROCK1, ROCK2, MYLK3, PPP1CB, PPP1CC, MYL2, MYL5, MYL12A, MYH9, MYH14, PIP5K1B, PIP4K2A, PIKFYVE, LIMK2, BRK1, ARPC5, ARPC5L, ARPC4, ARPC1B, ARPC2, EZR, TMSB4Y, CFL2, SSH2, IQGAP1, GSN, ACTN4	FGF23, PDGFD, EGFR, FGFR1, FGFR4, ITGA2B, ITGA3, ITGA5, ITGAL, ITGB2, ITGB4, CHRM3, GNA13, FGD1, PTK2, CRKL, DOCK1, SRC, MRAS, PIK3R1, PIK3R2, PIK3R3, BRAF, ARHGAP35, PPP1CB, MYL5, MYH14, SLC9A1, PIP4K2A, LIMK2, DIAPH3, ENAH, WASL, ARPC5, ARPC5L, ARPC1B, ARPC2, ACTG1, TMSB4Y, IQGAP3, GSN, ACTN4	CXCR4, F2, FGF1, FGF5, ITGA4, ITGA10, ITGA11, ITGAE, ITGB3, ITGB7, KNG1, CHRM1, GNA12, GNA13, FGD3, SOS2, RRAS2, ARHGEF6, PIK3CA, VAV3, ARAF, MAP2K1, MAPK1, MAPK3, RHOA, CDC42, PAK2, ROCK1, PPP1CB, PPP1CC, MYL12A, MYH9, DIAPH2, PIP5K1C, PIP5K1B, PIP4K2C, PIP4K2A, PIKFYVE, WASF2, CYFIP2, ARPC1A, EZR, MSN, CFL2, SSH2, VCL, IQGAP1, IQGAP2, APC	ne	1.49962	1.09972	1.46824	1.54572	1.51886	1.38881	1.3291	1.47363	ne	0.0246	2.69e-06	1.42e-08	1.45e-07	8.66e-12	3.12e-12	7.8e-11	1.04e-12
133	Necroptosis	hsa04217	IStoI,ItoA,NtoA,HtoMCLx,BtoMCL,BtoMCL(e),MCL(e)toMCL	0	SPATA2L, CYBB, CHMP2B, HMGB1, IFNGR2, HSP90AA1	TNF, SPATA2, CASP8, FTL, MLKL, PYCARD, CHMP3, CHMP6, CHMP5, TNFRSF10A, FAF1, JAK1, BID	0	SPATA2, CASP8, GLUD1, MAPK9, FTL, PYCARD, CASP1, CHMP2B, CHMP3, VPS4B, CHMP1B, CHMP5, TNFRSF10A, FAF1, IFNGR2, BID, BCL2	BIRC2, XIAP, SPATA2, CASP8, PYGM, MAPK8, CHMP2B, VPS4A, CHMP1B, TRPM7, IFNA8, IFNA17, EIF2AK2, HSP90AA1, HSP90AB1	TNFRSF1A, TRAF5, RBCK1, SHARPIN, CASP8, CAMK2A, CAMK2G, PPID, VDAC3, GLUL, PYGM, MAPK8, FTH1, FTL, PLA2G4A, PLA2G4C, MLKL, PGAM5, CHMP4C, VPS4A, CHMP1A, CHMP5, CHMP7, IL33, TNFRSF10B, FASLG, FAS, IFNG, IFNAR2, TYK2, STAT1, STAT4, IRF9, EIF2AK2, TLR4, USP21, SQSTM1, BAX, BCL2	TRADD, SHARPIN, CYLD, CASP8, RIPK3, CAMK2G, PPID, GLUL, PYGM, MAPK8, MAPK9, PLA2G4A, CAPN2, PGAM5, CASP1, CHMP4B, VPS4A, CHMP1B, CHMP1A, IFNA2, IFNA10, IFNAR2, IFNGR2, TYK2, STAT6, IRF9, TLR4, USP21, BCL2	TNF, TNFRSF1A, TRAF2, SPATA2, FADD, SLC25A4, SLC25A6, PYGL, FTH1, PLA2G4A, PLA2G4C, PLA2G4F, MLKL, NLRP3, CHMP4C, IL33, TNFRSF10A, TNFRSF10B, FASLG, FAS, IFNG, IFNGR1, STAT4, EIF2AK2, TLR3, SQSTM1, TNFAIP3, BID, BAX	0	TRAF2, CHMP6, STAT4, STAT6, BAX	TRAF5, BIRC3, SPATA2L, CFLAR, CYBB, CAMK2G, JMJD7-PLA2G4B, CAPN1, HMGB1, TYK2, STAT5A, HSP90AA1, PARP1, BAX, AIFM1	0	TRAF2, RIPK1, CFLAR, JMJD7-PLA2G4B, CAPN1, CHMP1A, HMGB1, IFNAR2, STAT2, STAT4, STAT5A, STAT5B, PARP1, BAX	TNFRSF1A, TRADD, SHARPIN, RIPK3, CAMK2G, SLC25A5, VDAC3, PYGL, PYGB, FTH1, FTL, PLA2G4A, JMJD7-PLA2G4B, CAPN1, CAPN2, SMPD1, MLKL, NLRP3, PYCARD, CASP1, IL1B, CHMP2A, CHMP3, CHMP6, IL1A, TNFSF10, TYK2, STAT2, STAT4, STAT5A, STAT5B, TLR3	TNF, BIRC3, RNF31, FADD, CYBB, CAMK2D, CAMK2B, SLC25A5, SLC25A31, PYGB, CAPN1, SMPD1, CHMP2A, CHMP2B, CHMP4A, CHMP6, IL1A, HMGB1, TNFSF10, IFNAR1, JAK1, STAT3, STAT5A, STAT5B, TICAM1, ZBP1, HSP90AA1, PARP1, BID, AIFM1	TNF, SPATA2, FADD, CAMK2B, SLC25A4, SLC25A5, SLC25A6, PYGB, SMPD1, CHMP4C, CHMP4A, IL1A, TNFRSF10A, FAS, FAF1, IFNGR1, STAT3, STAT5A, TLR3, TNFAIP3, PARP1, BID	TRADD, BIRC3, RNF31, CYLD, CASP8, RIPK3, CYBB, CAMK2D, PPID, GLUD1, MAPK9, CAPN1, CAPN2, SMPD1, CHMP4B, CHMP6, VPS4A, CHMP1B, TRPM7, IL1A, HMGB1, IFNA2, IFNAR1, IFNAR2, IFNGR2, JAK1, STAT2, STAT3, TLR4, TICAM1, ZBP1, USP21, HSP90AA1, AIFM1, PPIA, BCL2	ne	1.62788	1.86996	ne	1.89148	1.48309	1.32725	1.37215	1.3038	ne	0.0268	4.72e-06	ne	3.38e-06	7.96e-11	5.71e-08	4.4e-09	7.13e-11
134	Spinocerebellar ataxia	hsa05017	IStoI,ItoA,NtoA,HtoMCLx,BtoMCL,BtoMCL(e),MCL(e)toMCL	0	PRKCB, PSMC5, MAP3K5, TBPL1, PIK3R4	PSMA6, PSMA2, PSMA1, PSMB7, PSMC4, PSMC6, PSMD1, PSMD7, PSMD4, RBPJ, ATG101	0	PRKCB, ITPR2, CYCS, OPA1, PSMA6, PSMA2, PSMA1, PSMB7, PSMC4, PSMC6, PSMD7, PSMD4, MAPK9, RBPJ, NFYA, PIK3R4, NRBF2, ATXN10	PRKCB, ATXN3, GRIN2B, CYCS, AFG3L2, OPA1, PSMA2, PSMA3, PSMB1, PSMC2, PSMC1, PSMC6, PSMC3, PSMD2, PSMD1, PSMD12, PSMD11, PSMD6, PSMD7, PSMD13, PSMD14, MAPK8, KAT5, ATP2A1, PUM2, PUM1, TBP, RB1CC1, AMBRA1, BECN1, PIK3R4, ATG14, NRBF2, ATG2B, WIPI2, PIK3CA	PLCB2, PLCB4, GRIA3, RYR1, GRIN3B, MCU, VDAC3, PPIF, OPA1, PSMC4, PSMC5, PSMD3, ADRM1, ERN1, MAPK8, ATXN1L, ATXN1, ATP2A1, ATP2A3, TBP, RBPJ, SP1, ULK1, ULK2, RB1CC1, ATG14, WIPI1, PIK3CD, PIK3CB, PIK3R3, AKT1, AKT2	PLCB2, PRKCB, CACNA1A, GRIN3B, OPA1, PSMC4, PSMC3, PSMC5, PSMD2, PSMD11, PSMD6, PSMD4, ADRM1, MAP3K5, MAPK8, MAPK9, ATXN1L, ATP2A3, TBP, ULK1, ATG13, RB1CC1, PIK3R4, ATG14, PIK3CA, PIK3CD, AKT1, AKT2	PLCB1, PLCB4, PRKCA, ITPR3, ATXN2L, RYR1, SLC25A4, SLC25A6, PPIF, ERN1, TRAF2, ATP2A1, RBPJL, RBPJ, XBP1, ATG101, WIPI1, VLDLR, PIK3CB, PIK3R3, NOP56	0	ATXN2L, TRAF2, ATXN1L, RBPJ, ATG101	PRKCB, ITPR3, ATXN2, PSMC5, PSMD13, MAP3K5, KAT5, PUM1, ULK1, BECN1, ATG14, PIK3R1	0	PRKCA, ITPR3, ATXN2L, PSMC5, PSMD13, PSMD8, TRAF2, MAP3K5, KAT5, ATP2A2, CIC, XBP1, MTOR, ATG2A, PIK3CD, PIK3R1	GNAQ, PLCB2, PLCB3, PLCB4, PRKCA, ATXN2, VDAC3, SLC25A5, PSMA5, ERN1, MAP3K5, ATP2A3, XBP1, WIPI1, KCND3, PIK3CB	PLCB3, PRKCA, ATXN2, PDYN, GRIN1, GRIN2A, GRIN2D, SLC25A5, SLC25A31, CYCS, PSMA6, PSMA2, PSMA7, PSMA8, PSMB1, PSMD1, PSMD9, PSMD8, PUM2, NRBF2, PIK3C3, KCNC3, RELN, DAB1, PIK3R2, ATXN10	PLCB3, PRKCA, ATXN2L, GRIN2D, SLC25A4, SLC25A5, SLC25A6, CYCS, PSMA7, PSMA8, XBP1, NRBF2, RELN, VLDLR, PIK3R1, PIK3R2, PIK3R3	GRM1, PRKCB, PRKCG, CACNA1A, ITPR1, ATXN2, GRIN2A, CYCS, PSMA2, PSMA5, PSMB7, PSMB1, PSMC4, PSMC3, PSMD2, PSMD1, PSMD9, PSMD11, PSMD6, PSMD7, PSMD13, PSMD4, MAP3K5, MAPK9, ATXN1L, ATP2A3, CIC, PUM1, TBPL1, MTOR, ATG13, BECN1, PIK3R4, ATG2A, KCNC3, KCND3, DAB1, PIK3CA, ATXN10	ne	1.41601	1.46974	ne	1.98498	1.57004	1.0675	1.15846	1.15156	ne	0.0286	2.75e-16	ne	3.3e-16	2.29e-21	1.87e-07	3.21e-08	3.74e-10
135	Adherens junction	hsa04520	IStoI,ItoA,NtoI,NtoA,HtoMCLx,BtoMCL,BtoMCL(e),MCL(e)toMCL	0	MAPK1, MAP3K7	ACTN4, CTNNB1, ACTG1, ACP1, CSNK2A1, CSNK2A3, MAPK3	RAC1, CTNNA1, TGFBR2, CREBBP, MAP3K7	CTNNB1, CTNNA1, ACP1, CSNK2A1, TGFBR2, SMAD4	WASF2, LMO7, SORBS1, CTNNB1, CTNNA1, PTPN1, CSNK2A2, FER, YES1, TGFBR1, TGFBR2, SMAD4, CREBBP, EP300	PARD3, RAC1, RAC3, WASL, WASF1, SSX2IP, ACTN1, CDH1, CTNNA1, ACTB, PTPRM, PTPRF, PTPN6, PTPRJ, TCF7, TCF7L2, LEF1, FYN, YES1, SNAI2, TGFBR1	RAC3, WASF2, VCL, CTNNB1, CTNNA1, ACTB, RHOA, PTPN6, PTPRJ, TCF7, LEF1, FYN, MAPK3, TGFBR1, TGFBR2, SMAD3, CREBBP	PARD3, RAC1, RAC3, WASL, BAIAP2, WASF3, SSX2IP, ACTN1, TJP1, CDH1, ACTG1, PTPRM, PTPRB, PTPRF, CSNK2A1, CSNK2A2, TCF7L1, TCF7L2, INSR, MET, EGFR, FGFR1, YES1, SNAI2	0	ACTN4, ACTG1, CSNK2A3, MAPK3	FARP2, CDC42, ACTN1, CDH1, FYN, CREBBP, EP300, MAP3K7	RAC2, ACTN4, ACTG1, PTPN6, FYN	CDC42, RAC2, WAS, ACTN1, ACTN4, CDH1, PTPN6, FYN	RAC2, WAS, WASF3, SSX2IP, ACTN1, ACTN4, VCL, ACTG1, ACTB, PTPRM, PTPN6, LEF1, IGF1R, FYN, NLK	CDC42, IQGAP1, WASF3, ACTN4, ACP1, MET, ERBB2, MAPK1, SMAD3, SMAD4, EP300, NLK	SRC, WASL, WASF3, ACTN4, TJP1, ACTG1, PTPRM, CSNK2A2, MET, EGFR, ERBB2, FGFR1, YES1, NLK	FARP2, CDC42, IQGAP1, WASF2, VCL, CTNNB1, CTNNA2, RHOA, ACP1, PTPN6, PTPRJ, MAPK1, MAPK3, TGFBR2, SMAD3, SMAD4, CREBBP, EP300	ne	1.78932	2.01871	2.12348	1.72137	1.84407	1.27917	1.68074	1.69768	ne	0.0291	7.65e-10	1.4e-07	1.99e-08	6.29e-16	1.82e-17	2.4e-17	3.84e-19
136	RNA degradation	hsa03018	IStoI,ItoA,NtoI,NtoA,HtoMCLx,BtoMCL,BtoMCL(e),MCL(e)toMCL	0	EXOSC8, EXOSC9, CNOT7, DHX36	EXOSC1, EXOSC4, EXOSC5, WDR61, CNOT3, DCP1B, XRN2, NUDT16, LSM3, LSM5	EXOSC8, CNOT6, CNOT7, CNOT8, DHX36, DCP2, PFKM	EXOSC1, WDR61, CNOT6, CNOT7, BTG3, XRN2, NUDT16, LSM1, LSM3	EXOSC7, EXOSC9, DIS3, EXOSC10, C1D, MPHOSPH6, WDR61, CNOT6, CNOT2, DHX36, BTG3, BTG1, BTG2, PABPC1, DCP1A, DDX6, PATL1, XRN1, XRN2, LSM3, LSM5, LSM8, PNPT1, PFKM, HSPA9	EXOSC1, EXOSC8, EXOSC10, MPHOSPH6, TTC37, CNOT6L, CNOT1, PABPC1L, PABPC4, PAN2, DCP1A, EDC3, NUDT16, LSM2, LSM8, ENO3, PNPT1, PFKM, PFKP, PFKL, HSPA9	EXOSC8, EXOSC6, EXOSC9, EXOSC10, MPHOSPH6, ZCCHC7, TTC37, CNOT1, CNOT8, BTG2, PABPC1L, PAN2, DCP1A, EDC3, NUDT16, PFKP, PFKL, HSPA9	EXOSC1, EXOSC3, EXOSC5, TOB1, TOB2, BTG3, PABPC4, LSM2, ENO3, ENO1, PNPT1, HSPA9	0	CNOT3, DCP1B	EXOSC8, EXOSC10, DIS3L, DHX36, PARN, TOB2, BTG1, PABPC1, PAN2, PAN3, EDC4, LSM2, ENO3, PFKM, HSPA9	CNOT3	DCPS, SKIV2L, TOB2, PABPC4, ENO2	DCPS, EXOSC5, LSM4, ENO2, ENO1	DCPS, EXOSC2, ZCCHC7, WDR61, CNOT2, CNOT4, CNOT10, PARN, TOB1, TOB2, BTG1, PABPC4L, PAN3, DCP2, XRN1, XRN2, LSM3, LSM5, LSM6	EXOSC3, EXOSC5, TOB1, TOB2, DCP2, LSM5, LSM6, ENO1	EXOSC2, EXOSC6, EXOSC9, EXOSC10, C1D, DIS3L, ZCCHC7, SKIV2L, WDR61, CNOT1, CNOT2, CNOT4, CNOT8, CNOT10, DHX36, BTG4, BTG1, BTG2, PAN3, XRN1, XRN2, NUDT16, LSM3, PFKL	ne	1.59588	3.00079	1.51513	1.53528	1.70142	1.38288	1.25726	1.29784	ne	0.0294	1.24e-06	0.0015	0.0303	0.0003	3.25e-05	0.0135	0.000167
137	Axon guidance	hsa04360	IStoI,ItoA,NtoI,NtoA,HtoMCLx,BtoMCL,BtoMCL(e),MCL(e)toMCL	0	PPP3CA, NEO1, KRAS, NRAS, MAPK1, NCK2, SLIT2, RYK	PAK2, MYL5, EFNA4, EPHB1, MAPK3, GNAI2	PPP3CA, RAC1, PAK2, NEO1, ABL1, PLXNA1, PLXNB1, RYK, CAMK2G, SSH2, BMPR2	PPP3CA, ABLIM1, NCK1, PAK1, MYL12B, ABL1, KRAS, CXCR4, SRGAP3, DPYSL2, PLXNB1, RYK, SSH2, BMPR2	PAK2, ROCK1, PTPN11, NEO1, ABL1, KRAS, NRAS, CXCR4, SRGAP3, SEMA3D, PLXNA3, PLXNA1, CFL2, RND1, PLXNB1, FZD3, RYK, PIK3CA, PRKCZ	NTNG2, NTN3, PLCG1, PPP3CA, FYN, RAC1, RAC3, ABLIM3, PAK1, UNC5B, RGMA, NEO1, ARHGEF12, EFNA1, EFNA2, EFNA5, EFNB2, EPHB1, EPHB6, ABL1, RASA1, HRAS, NRAS, CXCL12, GNAI1, GNAI2, SLIT2, SLIT3, ROBO1, ROBO2, ROBO3, SRGAP3, SEMA3A, CFL1, SEMA4C, SEMA6A, PLXNB1, RRAS, PLXNC1, ILK, RYK, CAMK2A, CAMK2G, PIK3CD, PIK3CB, PIK3R3, PARD3, PARD6G, SSH1	NTNG2, PLCG1, FYN, RAC3, PAK2, RHOA, EFNA5, EPHB6, ABL1, RASA1, HRAS, NRAS, MAPK3, NCK2, GNAI2, SRGAP3, CFL1, FES, SEMA4B, RAF1, ILK, RYK, CAMK2G, PIK3CA, PIK3CD, SSH2, BMPR2	NTNG2, NTN3, NTN4, TRPC1, PPP3CA, RAC1, RAC3, ABLIM3, PAK6, UNC5B, RGMA, NEO1, MYL5, ARHGEF12, EFNA1, EFNB1, EFNB2, EPHA2, EPHB4, ABL1, ENAH, CXCL12, GNAI1, SLIT2, SLIT3, ROBO1, ROBO2, ROBO3, SRGAP1, SEMA3A, SEMA3B, PLXNA2, L1CAM, LIMK1, DPYSL2, SEMA4D, SEMA4C, SEMA4A, SEMA6A, SEMA6D, PLXNB2, MET, RRAS, SEMA7A, SMO, PRKCA, WNT5B, FZD3, PIK3CB, PIK3R3, PARD3, PARD6G, PARD6B	0	MYL5, EFNA4, MAPK3, GNAI2, CFL1, SEMA4D, SEMA4A, SEMA7A, ILK	PLCG1, PLCG2, PPP3CA, FYN, CDC42, ROCK2, PTPN11, NEO1, EFNB2, NCK2, SLIT2, PLXNA1, SEMA7A, ITGB1, CAMK2G, PIK3R1	FYN, RAC2, RGMA, MYL5, GNAI2, CFL1, SEMA4D, SEMA4A, PRKCA, ILK	PLCG1, PTK2, FYN, RAC2, CDC42, ROCK2, RGMA, MYL9, EFNB2, NCK2, CFL1, SEMA4D, SEMA4A, SEMA7A, PRKCA, ILK, PIK3CD, PIK3R1	NFATC3, PTK2, FYN, RAC2, ABLIM1, ABLIM3, MYL9, MYL12B, MYL12A, ARHGEF12, EFNB1, EPHB1, NCK2, GNAI1, GNAI2, SEMA3C, PLXNA4, NRP1, CFL1, FES, DPYSL2, CDK5, SEMA4A, RRAS, PLXNC1, ITGB1, PRKCA, ILK, CAMK2G, PIK3CB, PDK1	NTNG1, LRRC4, NTN1, PPP3CB, PPP3CC, PPP3R1, PPP3R2, NFATC2, NFATC3, PTK2, CDC42, ABLIM1, ABLIM2, PAK3, ROCK1, ROCK2, UNC5D, MYL5, MYL12A, EFNA3, EFNB3, EPHA5, EPHA7, EPHB4, MAPK1, CXCR4, GNAI3, SEMA3B, SEMA3F, LIMK2, CFL2, RHOD, RND1, GSK3B, SEMA4G, SEMA4A, PLXNB3, MET, SMO, PRKCA, BOC, CAMK2D, CAMK2B, PIK3R2, PDK1, PARD6A, SSH2, BMP7	NTNG1, LRRC4, NTN1, NTN4, TRPC1, PPP3CB, PPP3R2, NFATC3, PTK2, SRC, UNC5B, MYL5, EFNA3, EFNB2, EFNB3, EPHA2, EPHA4, EPHA5, EPHB3, EPHB4, ENAH, ROBO1, SRGAP1, SEMA3B, SEMA3E, SEMA3F, LIMK2, RHOD, DPYSL2, SEMA4D, SEMA4G, SEMA4A, PLXNB2, PLXNB3, MET, SEMA7A, SMO, PRKCA, BOC, FZD3, CAMK2B, PIK3R1, PIK3R2, PIK3R3, PDK1, PARD6B, BMP7	LRRC4, PLCG2, PPP3CC, NFATC2, CDC42, ABLIM2, PAK2, RHOA, ROCK1, UNC5D, MYL12A, EPHA7, EPHB6, MAPK1, MAPK3, NCK2, CXCR4, GNAI2, CFL2, FES, GSK3B, SEMA4F, SEMA4B, RYK, CAMK2D, PIK3CA, SSH2, BMPR2	ne	1.90115	1.11029	1.67224	1.47546	1.19228	1.40999	1.50453	1.22779	ne	0.0307	0.00822	0.000685	2.86e-06	1.18e-05	1.37e-05	9.14e-15	3.98e-05
138	Adrenergic signaling in cardiomyocytes	hsa04261	IStoI,ItoA,HtoMCLx,BtoMCL,BtoMCL(e),	0	ADCY7, CALM2, PPP2CB, PPP2R5E, ADRA1D, MAPK1	CALM3, PPP2R5C, TPM3, MAPK3, GNAI2	0	0	ADRB2, CACNA1C, CACNA1D, CACNA1F, CACNB3, PPP2CA, PPP2R3C, PPP2R5E, PPP1CC, MYH7, ATP2A1, ATF2, CREB3L4, CREM, RAPGEF3	ADRB2, GNAS, ADCY4, ATP1A3, ATP1A4, ATP1B4, KCNE1, ATP2B4, SLC8A2, CACNA1D, CACNA2D3, CALML4, CAMK2A, CAMK2G, PPP2CB, PPP2R1A, PPP2R2B, PPP2R2C, PPP2R3B, PPP2R5B, TPM1, TPM2, ATP2A1, ATP2A3, ADRA1B, PLCB2, PLCB4, CREB3L2, CREB3L4, BCL2, MAPK11, GNAI1, GNAI2, PIK3R6, AKT1, AKT2	ADRB2, GNAS, ADCY4, ADCY7, ATP1B4, KCNQ1, KCNE1, ATP2B1, CALM2, CAMK2G, PPP2CB, PPP2R1A, PPP2R2B, PPP2R2C, PPP2R5B, PPP1CC, TPM1, ATP2A3, AGTR1, PLCB2, MAPK3, CREB3L2, CREB3L4, BCL2, RAPGEF3, GNAI2, AKT1, AKT2	0	0	CALM3, PPP2R1A, PPP2R5D, TPM3, MAPK3, GNAI2	ADCY7, ATP1B2, SLC9A1, CAMK2G, PPP2R2B, PPP2R3A, ADRA1D	0	0	ADCY7, PRKACB, SLC8A1, SLC8A3, CALM3, CAMK2G, PPP2R5D, PPP1CA, TPM1, TPM4, ATP2A3, GNAQ, PLCB2, PLCB3, PLCB4, PRKCA, CREB5, MAPK13, MAPK14, GNAI1, GNAI2, PIK3R5	PRKACB, SLC8A3, CACNB1, CACNG1, CACNG8, CALM3, CALM1, CAMK2D, CAMK2B, PPP2CA, PPP2R1B, PPP2R5C, PPP1CB, PPP1CC, TNNT2, TPM3, ACTC1, MYL2, MYL4, AGT, PLCB3, PRKCA, MAPK1, CREB1, ATF2, CREB3, CREB3L1, CREB5, CREM, MAPK13, MAPK14, GNAI3, PIK3CG	ADCY1, ADCY6, PRKACB, SLC9A1, SLC8A3, CACNB1, CACNG8, CALM3, CAMK2B, RYR2, PPP2CA, PPP2R1B, PPP1CB, TNNT2, TPM3, PLCB3, PRKCA, RPS6KA5, ATF2, CREB3L1, CREB5, CREM, MAPK12, MAPK13, MAPK14, PIK3CG	0	ne	1.60674	0.725088	ne	ne	1.05635	1.20085	1.31449	ne	ne	0.0318	0.044	ne	ne	0.0429	0.000869	3.59e-07	ne
139	Primary immunodeficiency	hsa05340	IStoI,NtoI,NtoA,HtoMCLx,	0	IKBKG	0	IKBKG	RFXANK	CD79A, TNFRSF13C	0	0	0	0	IL2RG, CD3E, LCK, RFX5, ORAI1, ICOS, CD19	0	ADA, IL2RG, CD3E, LCK, ZAP70, RFX5, CIITA, ORAI1, CD40, ICOS	ADA, IL7R, IL2RG, CD3D, CD3E, AIRE, TAP2, ZAP70, RFX5, CIITA, IGLL1, BTK, CD40, ICOS	ADA, IL7R, IL2RG, CD3D, CD3E, CD4, CD8A, CD8B, TAP1, CIITA, ORAI1, IGLL1, IKBKG, CD40LG, ICOS	0	0	0	ne	4.25568	ne	4.16662	3.28989	1.92828	ne	ne	ne	ne	0.0335	ne	2.19e-06	5.73e-07	0.0201	ne	ne	ne
140	Antigen processing and presentation	hsa04612	IStoI,HtoMCLx,BtoMCL,BtoMCL(e),MCL(e)toMCL	0	HSPA8, HSP90AA1	0	0	0	PSME3, HSPA4, HSP90AA1, HSP90AB1, HSPA5, NFYB	IFNG, B2M, CALR, TAPBP, CD8A, CD8B, KLRC3, KIR2DS1, CTSB, CD74, CTSL, CD4	B2M, TAPBP, KLRC4, KIR2DS1, CD74	IFNG, TNF, HSPA1B, CANX, TAP1, CD8A, CD8B, KLRC3, IFI30, LGMN, CTSB, CTSL, CD4	0	HLA-DOB, HLA-DRB4, CD74, RFX5	0	0	0	PSME1, PSME2, HSPA8, HSPA1A, HSPA1L, HLA-E, PDIA3, TAP1, CD8A, CD8B, KLRC3, KLRD1, IFI30, CTSB, HLA-DOA, HLA-DPB1, HLA-DQA2, HLA-DRB1, HLA-DRB5, CTSL, CTSS, CD4, CIITA	TNF, PSME1, HSPA8, HSPA1A, HSPA2, HSPA1L, HSPA1B, HSPA6, HSPA4, HSP90AA1, HLA-E, HSPA5, PDIA3, IFI30, HLA-DMA, HLA-DMB, HLA-DOA, HLA-DOB, HLA-DPA1, HLA-DPB1, HLA-DQA2, HLA-DQB1, HLA-DRA, HLA-DRB1, CTSS, RFX5, RFXAP, CREB1	TNF, HSPA8, HSPA1A, HSPA2, HSPA1L, HSPA1B, HSPA6, HSPA5, CANX, PDIA3, IFI30, HLA-DOA, HLA-DPA1, HLA-DPB1, HLA-DQB1, HLA-DRB1	PSME3, HSPA8, HSPA1L, HSPA4, HSP90AA1, HLA-E, PDIA3, TAPBP, TAP2, KLRC4, KIR2DS1, HLA-DMA, HLA-DMB, HLA-DOA, HLA-DOB, HLA-DPB1, CTSS, CIITA, CREB1	ne	1.59588	ne	ne	ne	1.64471	1.38288	1.01548	1.15364	ne	0.041	ne	ne	ne	4.88e-08	3.85e-07	6.85e-05	0.0147
141	Proteasome	hsa03050	ItoA,NtoA,HtoMCLx,BtoMCL,BtoMCL(e),MCL(e)toMCL	0	0	PSMD7, PSMD4, PSMD1, PSMC6, PSMC4, PSMA6, PSMA2, PSMA1, PSMB7, PSMB9, PSMB8	0	PSMD7, PSMD4, PSMC6, PSMC4, PSMA6, PSMA2, PSMA1, PSMB7, PSMB9, PSMB8, PSMF1	PSMD12, PSMD11, PSMD6, PSMD7, PSMD13, PSMD14, PSMD2, PSMD1, PSMC2, PSMC1, PSMC6, PSMC3, PSME3, PSME4, PSMA2, PSMA3, PSMB1, POMP	PSMD3, ADRM1, PSMC5, PSMC4, IFNG	PSMD11, PSMD6, PSMD4, PSMD2, ADRM1, PSMC5, PSMC3, PSMC4, PSMF1	IFNG	0	0	PSMD13, PSMC5	0	PSMD13, PSMD8, PSMC5	PSME1, PSME2, PSMA5, PSMB9, PSMB8	PSMD9, PSMD8, PSMD1, PSME1, PSMA6, PSMA2, PSMA7, PSMA8, PSMB1, PSMB10, PSMB8, POMP	PSMA7, PSMA8, PSMB8	PSMD9, PSMD11, PSMD6, PSMD7, PSMD13, PSMD4, PSMD2, PSMD1, PSMC3, PSMC4, PSME3, PSMA2, PSMA5, PSMB7, PSMB1, PSMB10, PSMB8, PSMF1	ne	ne	2.56601	ne	2.52468	2.14505	0.96648	0.954225	1.1264	ne	ne	9.4e-24	ne	2.99e-24	1.84e-35	8.02e-11	2e-14	8.37e-13
142	Prion disease	hsa05020	ItoA,NtoI,NtoA,HtoMCLx,BtoMCL,BtoMCL(e),MCL(e)toMCL	0	0	DDIT3, BAD, NDUFV1, NDUFA1, NDUFA9, NDUFA11, NDUFA12, NDUFA13, NDUFB2, NDUFB5, NDUFB6, NDUFB7, NDUFB11, NDUFS4, NDUFS5, UQCRFS1, UQCRC1, UQCRH, UQCRHL, UQCRB, UQCR10, COX5B, COX6B1, COX7A2, COX7C, COX8A, PSMA6, PSMA2, PSMA1, PSMB7, PSMC4, PSMC6, PSMD1, PSMD7, PSMD4, CYBA, NCF4, MAPK3, TNF, CSNK2A1, CSNK2A3, KIF5B, TUBA1A, TUBB	ITPR2, PPP3CA, APAF1, CYCS, NDUFA4, NDUFS4, PSMC5, CYBB, RAC1	PRNP, ITPR2, PPP3CA, CYCS, NDUFA1, NDUFA8, NDUFA9, NDUFA12, NDUFB2, NDUFB5, NDUFB6, NDUFB7, NDUFS4, NDUFS5, SDHB, UQCRFS1, UQCRH, UQCRB, UQCR10, COX5B, COX7A2, COX7B, COX7C, PSMA6, PSMA2, PSMA1, PSMB7, PSMC4, PSMC6, PSMD7, PSMD4, MAPK9, CSNK2A1, KIF5B	LAMC1, GRIN2B, CACNA1C, CACNA1D, CACNA1F, HSPA5, DDIT3, CYCS, CASP3, NDUFA9, NDUFA10, NDUFB4, NDUFS4, SDHD, UQCRFS1, UQCRB, UQCRQ, COX4I1, COX7A2, COX7B, COX7C, PSMA2, PSMA3, PSMB1, PSMC2, PSMC1, PSMC6, PSMC3, PSMD2, PSMD1, PSMD12, PSMD11, PSMD6, PSMD7, PSMD13, PSMD14, PIK3CA, MAPK8, ATF2, CREB3L4, CSNK2A2, KIF5B, TUBB2B	STIP1, BAX, FYN, GRIN3B, CACNA1D, RYR1, PPP3CA, VDAC3, PPIF, MCU, NDUFV1, NDUFV3, NDUFA4L2, NDUFB7, NDUFB8, NDUFS3, UQCRC1, PSMC4, PSMC5, PSMD3, ADRM1, C7, C1QA, C1QB, C1QC, CAV1, CAV2, PIK3CD, PIK3CB, PIK3R3, RAC1, MAPK11, MAPK8, CREB3L2, CREB3L4, CCL5, KIF5B, TUBA1C, TUBB6, TUBB	LAMC1, STIP1, FYN, GRIN3B, BAD, APAF1, CASP9, NDUFV1, NDUFA9, NDUFB4, SDHB, SDHC, UQCRC1, PSMC4, PSMC3, PSMC5, PSMD2, PSMD11, PSMD6, PSMD4, ADRM1, PIK3CA, PIK3CD, MAPK8, MAPK9, MAPK3, CREB3L2, CREB3L4, KIF5B, TUBB6, TUBB1	PRNP, PRKACA, BAX, CACNA1C, CACNA1D, DDIT3, RYR1, ITPR3, PPP3CA, SLC25A4, SLC25A6, PPIF, CASP3, NDUFV3, NDUFB2, NDUFB7, NDUFB8, NDUFB11, NDUFS5, NDUFS8, SDHD, UQCRQ, COX6C, COX7A2L, C7, C1QA, C1QB, C1QC, HSPA1B, NOTCH1, CAV1, CAV2, PIK3CB, PIK3R3, RAC1, MAPK11, MAPK12, CREB5, EGR1, CCL5, TNF, CSNK2A1, CSNK2A2, KLC3, KLC2, TUBA1B, TUBB	0	0	BAX, FYN, CACNA1B, HSPA5, ITPR3, PPP3CA, APAF1, NDUFA4, NDUFA10, PSMC5, PSMD13, NOTCH1, PIK3R1, CYBB, EGR1, TUBA4A	FYN, NDUFV1, UQCRH, UQCRHL, COX6B1, PRKCD, RAC2, MAPK13, TNF, TUBA4A	BAX, FYN, ATF4, ITPR3, NDUFA10, NDUFB10, PSMC5, PSMD13, PSMD8, NOTCH1, PIK3CD, PIK3R1, PRKCD, RAC2, MAPK13, KLC1, TUBA4A	SOD1, STIP1, PRKACB, FYN, VDAC3, SLC25A5, APAF1, NDUFA2, NDUFA3, NDUFA6, NDUFA8, NDUFA12, NDUFB5, NDUFB11, NDUFS2, NDUFS7, UQCR10, COX6A1, COX6B1, COX8A, PSMA5, HSPA8, HSPA1A, HSPA1L, CAV2, PIK3CB, PRKCD, CYBA, NCF1, NCF2, RAC2, MAPK13, MAPK14, CREB5, CCL5, IL1A, IL1B, TUBA4A, TUBA1C, TUBA8, TUBB1, TUBB4B	NCAM1, SOD1, PRKACB, GRIN1, GRIN2A, GRIN2D, HSPA5, EIF2AK3, PPP3CB, PPP3CC, PPP3R1, PPP3R2, SLC25A5, SLC25A31, CYCS, NDUFA2, NDUFA3, NDUFA4, NDUFA7, NDUFA8, NDUFA12, NDUFB1, NDUFB2, NDUFB3, NDUFB6, NDUFB11, NDUFS7, NDUFC1, NDUFC2, UQCRC2, UQCRB, UQCR10, UQCR11, COX5B, COX7A2, COX7C, COX8A, PSMA6, PSMA2, PSMA7, PSMA8, PSMB1, PSMD1, PSMD9, PSMD8, C5, HSPA8, HSPA1A, HSPA2, HSPA1L, HSPA1B, HSPA6, CAV…	PRNP, PRKACB, GRIN2D, HSPA5, EIF2AK3, DDIT3, RYR2, PPP3CB, PPP3R2, SLC25A4, SLC25A5, SLC25A6, CYCS, CASP3, NDUFA2, NDUFA4, NDUFA7, NDUFA11, NDUFA13, NDUFB2, NDUFB11, NDUFS5, NDUFS7, SDHD, UQCRQ, COX7C, COX8A, PSMA7, PSMA8, HSPA8, HSPA1A, HSPA2, HSPA1L, HSPA1B, HSPA6, NOTCH1, PIK3R1, PIK3R2, PIK3R3, MAPK12, MAPK13, MAPK14, ATF2, CREB3L1, CREB5, EGR1, IL1A, IL6, TNF, CSNK2A2, TUBA1B, TUBB2A, TUBB4B	LAMC1, SOD1, GRIN2A, EIF2AK3, ITPR1, PPP3CC, BAD, APAF1, CYCS, CASP9, NDUFA3, NDUFA5, NDUFA9, NDUFA10, NDUFB3, NDUFB4, NDUFB5, NDUFS2, NDUFC1, NDUFC2, SDHB, SDHC, UQCRC2, UQCR10, COX4I2, COX4I1, COX5B, COX6B1, COX7A2, COX7C, PSMA2, PSMA5, PSMB7, PSMB1, PSMC4, PSMC3, PSMD2, PSMD1, PSMD9, PSMD11, PSMD6, PSMD7, PSMD13, PSMD4, C5, C8B, HSPA8, HSPA1L, CAV3, PIK3CA, CYBB, NCF4, MAPK9, MAPK1, MAPK3, CRE…	ne	ne	2.0737	1.03613	1.61038	1.38806	1.15473	1.16958	1.19375	ne	ne	1.65e-16	0.0199	3.52e-20	1.41e-23	7.65e-13	1.5e-12	2.26e-13
143	Retrograde endocannabinoid signaling	hsa04723	ItoA,NtoI,NtoA,HtoMCLx,BtoMCL,BtoMCL(e),MCL(e)toMCL	0	0	GNAI2, GNG10, MAPK3, NDUFV1, NDUFA1, NDUFA9, NDUFA11, NDUFA12, NDUFA13, NDUFB2, NDUFB5, NDUFB6, NDUFB7, NDUFB11, NDUFS4, NDUFS5	ITPR2, PRKCB, CNR1, GNG2, GNG11, ADCY7, NDUFA4, NDUFS4	ITPR2, PRKCB, ABHD6, CNR1, GNG2, GNG10, GNG11, MAPK9, MGLL, NDUFA1, NDUFA8, NDUFA9, NDUFA12, NDUFB2, NDUFB5, NDUFB6, NDUFB7, NDUFS4, NDUFS5	CACNA1C, CACNA1D, CACNA1F, PRKCB, CNR1, GNG2, MAPK8, NDUFA9, NDUFA10, NDUFB4, NDUFS4	SLC17A7, GRIA3, CACNA1D, PLCB2, PLCB4, DAGLB, ABHD6, CNR1, GNAI1, GNAI2, GNB2, GNG2, GNG4, GNG12, MAPK8, MAPK11, ADCY4, MGLL, NDUFV1, NDUFV3, NDUFA4L2, NDUFB7, NDUFB8, NDUFS3, GABRA3, GABRD	PLCB2, PRKCB, CNR1, GNAI2, GNAO1, GNG2, GNG11, GNG12, GNGT1, CACNA1A, MAPK3, MAPK8, MAPK9, ADCY4, ADCY7, MGLL, NDUFV1, NDUFA9, NDUFB4, GABRA2, GABRA3, GABRB2	CACNA1C, CACNA1D, PLCB1, PLCB4, ITPR3, NAPEPLD, PRKCA, DAGLB, GNAI1, GNG4, GNG12, MAPK11, MAPK12, ADCY1, ADCY3, ADCY6, PRKACA, NDUFV3, NDUFB2, NDUFB7, NDUFB8, NDUFB11, NDUFS5, NDUFS8, GABRD	0	0	ITPR3, PRKCB, DAGLB, CNR1, CACNA1B, ADCY7, NDUFA4, NDUFA10	PRKCA, GNAI2, MAPK13, NDUFV1	ITPR3, PRKCA, DAGLB, GNB2, MAPK13, ADCY4, NDUFA10, NDUFB10	GNAQ, PLCB2, PLCB3, PLCB4, PRKCA, DAGLB, PTGS2, GNAI1, GNAI2, GNAO1, GNB2, GNG3, GNG8, GNG11, MAPK13, MAPK14, ADCY7, PRKACB, MGLL, NDUFA2, NDUFA3, NDUFA6, NDUFA8, NDUFA12, NDUFB5, NDUFB11, NDUFS2, NDUFS7	GRIA4, GRM5, PLCB3, PRKCA, DAGLA, GNAI3, GNB4, GNB5, GNG5, GNG7, GNG13, GNGT2, KCNJ6, KCNJ9, KCNJ5, MAPK1, MAPK13, MAPK14, PRKACB, NDUFA2, NDUFA3, NDUFA4, NDUFA7, NDUFA8, NDUFA12, NDUFB1, NDUFB2, NDUFB3, NDUFB6, NDUFB11, NDUFS7, NDUFC1, NDUFC2, GABRA5, GABRA6, GABRB1, GABRB3, GABRG3, GABRE, GABRQ	GRM5, PLCB3, PRKCA, DAGLA, GNG5, GNG13, GNGT2, KCNJ5, MAPK12, MAPK13, MAPK14, ADCY1, ADCY6, PRKACB, NDUFA2, NDUFA4, NDUFA7, NDUFA11, NDUFA13, NDUFB2, NDUFB11, NDUFS5, NDUFS7, GABRB3, GABRE	GRIA4, GRM1, ITPR1, PRKCB, PRKCG, GNAI2, GNAO1, GNB5, GNG2, GNG3, GNG7, GNG11, GNGT1, KCNJ6, KCNJ9, CACNA1A, MAPK1, MAPK3, MAPK9, ADCY7, NDUFA3, NDUFA5, NDUFA9, NDUFA10, NDUFB3, NDUFB4, NDUFB5, NDUFS2, NDUFC1, NDUFC2, SLC32A1, GABRA2, GABRA6, GABRB2, GABRG3, GABRQ	ne	ne	1.47018	1.15986	1.51108	1.12881	1.16448	1.15988	1.12231	ne	ne	8.22e-14	0.0337	4.32e-09	1.18e-09	9.92e-07	0.000212	9.73e-05
144	Fanconi anemia pathway	hsa03460	ItoA,NtoI,NtoA,HtoMCLx,BtoMCL,BtoMCL(e),MCL(e)toMCL	0	0	HES1, FANCL, RAD51C, PMS2, REV3L, TOP3A, RPA3, ERCC4	FANCE, USP1, FAN1	FANCL, PALB2, RAD51C, REV3L, ERCC4	ATR, FANCM, FANCB, FANCC, FANCG, FANCD2, BRCA2, PALB2, BRCA1, MLH1, PMS2, REV3L, POLI, POLK, POLN, RPA3, EME1	TELO2, FANCB, FANCC, FANCE, FANCL, WDR48, UBE2T, FANCI, BRCA2, BRCA1, POLI, POLK, TOP3B, EME1	ATR, TELO2, FANCC, FANCE, WDR48, FANCD2, POLI, POLK, TOP3B, EME1	HES1, FANCA, FANCB, FANCL, UBE2T, FANCI, BRCA2, RAD51C, RAD51, BRCA1, BRIP1, FAN1, POLI, RMI1, RMI2, EME1	0	0	TELO2, FANCE, USP1, FAN1, REV1, POLK, RPA4, SLX4	ATRIP, TOP3A	ATRIP, MUS81, SLX4	HES1, UBE2T, RPA1, MUS81	ATRIP, HES1, FANCA, MLH1, REV1, POLH, POLN, RMI2, RPA1, RPA2, RPA3, SLX4	HES1, FANCA, FANCI, BRCA2, RAD51, BRCA1, BRIP1, POLH, RMI2, RPA3, SLX4	ATRIP, ATR, FANCD2, MLH1, REV1, POLK, POLN, RPA1, RPA2	ne	ne	2.90035	1.4301	1.32491	1.79865	1.35748	1.53358	1.36111	ne	ne	2.29e-11	0.0366	0.0403	3.96e-12	4.01e-15	2.23e-10	1.09e-08
145	Cardiac muscle contraction	hsa04260	ItoA,NtoA,HtoMCLx,BtoMCL,MCL(e)toMCL	0	0	TPM3, UQCRFS1, UQCRC1, UQCRH, UQCRHL, UQCRB, UQCR10, COX5B, COX6B1, COX7A2, COX7C, COX8A	0	CACNB3, UQCRFS1, UQCRH, UQCRB, UQCR10, COX5B, COX7A2, COX7B, COX7C	CACNA1C, CACNA1D, CACNA1F, CACNB3, ATP2A1, MYH7, UQCRFS1, UQCRB, UQCRQ, COX4I1, COX7A2, COX7B, COX7C	CACNA1D, CACNA2D3, CASQ2, ATP2A1, ATP2A3, TPM1, TPM2, UQCRC1, SLC8A2, ATP1A3, ATP1A4, ATP1B4	0	CACNA1C, CACNA1D, CACNA2D1, CACNA2D3, ASPH, ATP2A1, TNNT2, TPM1, TPM2, UQCRQ, COX6C, COX7A2L, SLC8A1, SLC8A2, SLC9A1	0	0	ATP1B2, SLC9A1	0	ATP2A2, SLC9A7, ATP1A1, ATP1B2, ATP1B3, SLC9A1	ASPH, ATP2A3, TPM1, TPM4, UQCR10, COX6A1, COX6B1, COX8A, SLC8A1, SLC8A3	CACNB1, CACNG1, CACNG8, ASPH, TNNT2, TPM3, ACTC1, MYL2, MYL4, UQCRC2, UQCRB, UQCR10, UQCR11, COX5B, COX7A2, COX7C, COX8A, SLC8A3, SLC9A7	0	CACNG1, CACNG8, TRDN, ATP2A3, TPM3, ACTC1, MYL4, UQCRC2, UQCR10, COX4I2, COX4I1, COX5B, COX6B1, COX7A2, COX7C, SLC9A6, SLC9A7	ne	ne	1.49822	ne	1.46658	1.16298	0.955521	ne	1.02854	ne	ne	7.51e-11	ne	4.42e-07	0.00216	0.00903	ne	0.00177
146	Insulin resistance	hsa04931	ItoA,NtoA,HtoMCLx,BtoMCL,BtoMCL(e),MCL(e)toMCL	0	0	TNF, RELA, PRKAG2, PCK2, G6PC3, NR1H2, PTEN	0	RPS6KA2, PPP1CB, PRKCB, MAPK9, PRKAG2, PRKCE, PTEN	RPS6KA2, PPP1CC, PTPN1, PTPN11, PIK3CA, RPS6KB1, PRKCB, MAPK8, PRKCZ, IRS2, PYGM, PRKCE, PDPK1, CREB3L4	RPS6KA1, RPS6KA2, PPP1R3E, PTPRF, PIK3CD, PIK3CB, PIK3R3, AKT1, AKT2, TNFRSF1A, MAPK8, IKBKB, NOS3, PRKAB2, PRKAG1, PRKAG2, ACACB, SLC27A1, SLC27A2, SLC27A3, SLC27A6, CD36, PRKCQ, IRS2, TRIB3, PYGM, NR1H3, NR1H2, MLX, CPT1A, OGT, GFPT2, GFPT1, CREB3L2, CREB3L4	RPS6KA2, PPP1CC, PIK3CA, PIK3CD, AKT1, AKT2, RPS6KB2, PRKCB, MAPK8, MAPK9, IKBKB, PRKAG2, ACACB, SLC27A6, PYGM, NR1H2, CPT1A, PRKCE, PDPK1, SLC2A1, CREB3L2, CREB3L4	RPS6KA1, PPP1R3D, PPP1R3B, INSR, PTPRF, PIK3CB, PIK3R3, SOCS3, TNF, TNFRSF1A, NFKBIA, NOS3, TBC1D4, PRKAA2, PRKAB2, PRKAG1, SLC27A2, SLC27A6, CD36, PRKCQ, SREBF1, TRIB3, PYGL, PCK2, NR1H3, MLX, MLXIPL, PPARGC1A, PPARA, GFPT1, CREB5	0	0	PTPN11, PIK3R1, RPS6KB1, PRKCB, IKBKB, TBC1D4, PRKAA1, ACACB, SLC27A3, PDPK1, OGT, SLC2A1, CRTC2	0	RPS6KA1, IRS1, PIK3CD, PIK3R1, MTOR, RPS6KB2, GYS1, IKBKB, TBC1D4, PRKAA1, ACACB, PRKCQ, PRKCD, SREBF1, CRTC2	RPS6KA1, PPP1CA, PPP1R3E, PIK3CB, TNFRSF1A, IKBKB, TBC1D4, SLC27A4, SLC27A3, CD36, PRKCQ, PRKCD, PTPA, PYGL, PYGB, PCK2, PPARGC1B, MLX, MLXIP, CPT1A, CREB5	RPS6KA6, PPP1CB, PPP1CC, IRS1, PIK3R2, IL6, STAT3, GSK3B, GYS2, TNF, NFKBIA, NFKB1, PRKAA2, PRKAG3, AGT, SLC27A4, PYGB, FOXO1, G6PC, G6PC2, MLXIPL, PTEN, SLC2A1, CREB1, CREB3, CREB3L1, CREB5	RPS6KA6, PPP1CB, PPP1R3B, PIK3R1, PIK3R2, PIK3R3, IL6, STAT3, SOCS3, TNF, NFKBIA, NFKB1, TBC1D4, PRKAA2, SREBF1, TRIB3, PYGB, PCK2, G6PC, MLXIPL, PPARGC1A, PPARA, PTEN, GFPT1, CREB3L1, CREB5	RPS6KA3, RPS6KA2, PPP1CB, PPP1CC, PIK3CA, MTOR, RPS6KB2, PRKCB, STAT3, GSK3B, MAPK9, IKBKB, RELA, PRKAA1, AGT, FOXO1, G6PC, G6PC2, G6PC3, SLC2A2, NR1H2, MLXIP, PRKCE, PDPK1, SLC2A1, CREB1, CREB3, CREB3L2	ne	ne	1.66025	ne	1.66852	1.3728	1.4824	1.60524	1.47102	ne	ne	1.09e-07	ne	3.91e-11	2.2e-13	2.55e-08	2.72e-08	8.83e-14
147	Ribosome biogenesis in eukaryotes	hsa03008	ItoA,NtoI,NtoA,HtoMCLx,BtoMCL,BtoMCL(e),MCL(e)toMCL	0	0	CSNK2A1, CSNK2A3, UTP15, TBL3, MPHOSPH10, NOP10, FCF1, UTP14A, EMG1, RCL1, RPP38, POP7, XRN2, GNL3, GNL3L, EIF6, RIOK2	WDR75, UTP18, NOP58, UTP14C, RBM28, NMD3, LSG1	CSNK2A1, WDR43, WDR36, MPHOSPH10, SNU13, FCF1, RPP38, XRN2, GNL3, MDN1, RAN, NMD3, NXT1, RIOK2	CSNK2A2, UTP15, HEATR1, WDR75, WDR36, WDR3, PWP2, MPHOSPH10, NOP58, DKC1, GAR1, FCF1, UTP14A, EMG1, BMS1, RCL1, RPP38, POP4, RPP30, XRN1, XRN2, GTPBP4, GNL2, GNL3, NMD3, SBDS, LSG1, SPATA5, RIOK1, RIOK2	WDR43, WDR75, PWP2, MPHOSPH10, TCOF1, NOP58, DKC1, GAR1, UTP14A, DROSHA, RPP38, RPP25, RPP40, GTPBP4, GNL2, GNL3, NVL, RBM28, NOB1, NXF3, LSG1, RIOK1	WDR43, WDR75, TBL3, PWP2, MPHOSPH10, IMP3, TCOF1, DKC1, FCF1, UTP14A, DROSHA, POP4, POP5, RPP25, RPP30, GNL2, GNL3, NXF1, NXT2, LSG1, RIOK2	CSNK2A1, CSNK2A2, WDR3, NOP56, GAR1, NOP10, RPP25L, POP7, GTPBP4, GNL2, GNL3, RBM28, NOB1, NXF3, NXT1, RIOK1	0	0	WDR75, NOP58, DROSHA, XPO1, LSG1	UTP6, EIF6	UTP6, IMP4, DROSHA, NXF1, SBDS	NOP10, REXO2, EIF6	NOL6, HEATR1, UTP18, IMP4, FBL, SNU13, NHP2, EMG1, NAT10, XRN1, XRN2, GNL3L, MDN1, XPO1, NXT1, NXT2, EIF6	CSNK2A2, HEATR1, IMP4, FBLL1, NOP10, NAT10, RPP25L, GNL3L, MDN1, NXT1	RRP7A, TBL3, IMP3, IMP4, FCF1, DROSHA, EMG1, POP4, POP5, RPP30, XRN1, XRN2, XPO1, NMD3, NXF1, NXT2, EIF6	ne	ne	1.99399	1.28709	1.57333	1.41322	1.01811	1.13192	0.898335	ne	ne	1.37e-07	0.00812	5.73e-06	6.21e-10	4.09e-21	1.44e-07	1.03e-07
148	Glycolysis / Gluconeogenesis	hsa00010	ItoA,NtoI,NtoA,HtoMCLx,BtoMCL,BtoMCL(e),MCL(e)toMCL	0	0	HK1, ALDOA, TPI1, PGAM1, PGAM4, PKM, AKR1A1, ALDH3A2, G6PC3, PCK2	HK2, PFKM	PGAM1, PKM, PDHB, ALDH3A2, PGM2	PFKM, DLD, LDHAL6B, ADH6, AKR1A1	HK3, HK2, GPI, PFKM, PFKP, PFKL, ALDOA, GAPDH, ENO3, PKM, ADH1B, ADH5, ALDH3B1, ADPGK, BPGM, MINPP1	GPI, PFKP, PFKL, PKM, PDHB, ADH5, ALDH3A2, ADPGK, BPGM, MINPP1	HK2, HKDC1, FBP1, TPI1, GAPDH, ENO3, ENO1, LDHB, ADH1B, ALDH2, ALDH7A1, ALDH3B1, MINPP1, PCK2	0	0	PFKM, ENO3, PDHA1, ACSS1	HK1, GPI, ALDOA, ALDOB, PGAM1, PGAM4, G6PC3, PCK2	GPI, ALDOB, ENO2, PDHA1, ACSS1, ACSS2	HK3, HK1, GPI, FBP1, ALDOC, ALDOA, TPI1, GAPDH, PGAM4, ENO2, ENO1, PKM, PDHA1, LDHA, LDHB, ALDH2, ACSS1, ACSS2, GALM, PGM2, MINPP1, PCK2	HK1, GCK, FBP2, ALDOC, ALDOB, PGK1, PDHA2, DLAT, DLD, LDHB, LDHC, ADH1A, ADH4, ADH6, ALDH2, ALDH3B2, ALDH3A1, G6PC, G6PC2	HKDC1, FBP1, ALDOC, TPI1, GAPDH, ENO1, LDHB, ADH4, ADH6, ALDH2, ALDH3B2, ACSS2, G6PC, PCK2	HK1, PFKL, FBP2, PGK1, PKLR, PDHB, ADH4, ADH5, ALDH3A2, ALDH1B1, ALDH3A1, G6PC, G6PC2, G6PC3, ADPGK, BPGM	ne	ne	1.85601	2.09179	1.33232	1.69126	1.33644	1.28179	1.19453	ne	ne	4.73e-07	5.99e-05	0.00041	5.04e-11	0.041	5.19e-05	3.47e-05
149	Vasopressin-regulated water reabsorption	hsa04962	ItoA,NtoI,HtoMCLx,BtoMCL,BtoMCL(e),MCL(e)toMCL	0	0	RAB11A, DYNC1H1, DYNC1I2, DCTN5, DCTN6, NSF	DYNC1LI2, DCTN6	0	CREB3L4, DYNC1H1, DYNC1LI2, DCTN4, DCTN5, DCTN6, NSF, RAB5A	AVP, GNAS, ARHGDIB, ARHGDIA, CREB3L2, CREB3L4, RAB11B, DYNC1LI2, DYNC2LI1, DCTN1, DCTN4, DCTN6, VAMP2, NSF, RAB5A, RAB5C	GNAS, ARHGDIB, ARHGDIA, CREB3L2, CREB3L4, RAB11A, RAB11B, DYNC1I2, DYNC1LI1, DCTN1, VAMP2, NSF, RAB5B, RAB5C	AVP, ADCY6, ADCY3, PRKACA, CREB5, DYNC2H1, DYNC1LI2, DYNC2LI1, DCTN4, DCTN6, RAB5C, AQP3	0	0	ARHGDIB, DYNC1LI2, DCTN1	ARHGDIA, DCTN5, VAMP2	0	PRKACB, ARHGDIB, CREB5, RAB11A, DYNC1I1, DYNLL1, AQP3	PRKACB, CREB1, CREB3, CREB3L1, CREB5, AQP2, RAB11A, DYNC1I1, DYNLL2, DCTN5, AQP4	ADCY6, PRKACB, CREB3L1, CREB5, DYNC2H1, DYNC1I1	ARHGDIB, CREB1, CREB3, CREB3L2, AQP2, RAB11A, DYNC1I2, DYNC1LI1, DYNLL2, DCTN1, VAMP2, STX4, RAB5B, AQP4	ne	ne	1.81684	1.59261	ne	1.43074	1.56988	1.62652	1.57642	ne	ne	8.87e-07	0.014	ne	1.94e-08	0.00252	0.0012	0.00881
150	Nucleotide excision repair	hsa03420	ItoA,NtoI,NtoA,HtoMCLx,BtoMCL,BtoMCL(e),MCL(e)toMCL	0	0	CUL4B, RAD23B, CETN2, GTF2H5, RPA3, ERCC4, POLE4	CDK7, RFC1, RFC4	CUL4B, CETN2, CDK7, GTF2H5, ERCC4, POLE4	XPC, RAD23A, CDK7, CCNH, ERCC3, RPA3, POLE3, RFC1, RFC4, RFC5, RFC3	DDB2, RAD23A, ERCC8, ERCC3, GTF2H1, GTF2H4, POLD2, POLD3, POLE, POLE2, RFC4, RFC5, LIG1	CUL4B, DDB2, RAD23B, ERCC8, ERCC3, POLD2, POLE3, RFC4, RFC5	CUL4A, RAD23A, ERCC6, MNAT1, GTF2H1, GTF2H4, POLD1, POLD3, POLE, POLE2, PCNA	0	0	DDB1, ERCC3, RPA4, RFC4, LIG1	RAD23B, RAD23A, GTF2H4	DDB1, RAD23A, GTF2H4, LIG1	RBX1, GTF2H5, RPA1, POLD4	RBX1, DDB1, RAD23B, CDK7, CCNH, GTF2H5, RPA1, RPA2, RPA3, POLD4, POLE4, RFC2	ERCC6, MNAT1, CCNH, RPA3, POLD4, POLE2, PCNA, RFC2	RBX1, CUL4B, DDB2, RAD23B, GTF2H5, GTF2H3, RPA1, RPA2, POLE3, POLE4	ne	ne	2.31713	1.82804	1.76414	1.36853	1.3904	1.32243	1.2179	ne	ne	3.46e-06	0.00059	0.000248	4.16e-09	1.52e-06	2.43e-09	8.77e-05
151	Citrate cycle (TCA cycle)	hsa00020	ItoA,NtoA,HtoMCLx,BtoMCL,BtoMCL(e),MCL(e)toMCL	0	0	CS, IDH3B, IDH3G, SUCLG1, MDH1, PCK2	0	IDH1, IDH3B, SUCLG1, SDHB, MDH1, PDHB	DLD, SDHD	ACO1, IDH1, IDH2, OGDH, FH	ACO1, IDH3B, IDH3G, SDHB, SDHC, FH, PDHB	IDH1, OGDH, SUCLA2, SDHD, PCK2	0	0	DLST, SUCLG2, PDHA1	0	ACO2, IDH3A, OGDH, DLST, PDHA1	ACO2, IDH3G, OGDH, PCK2, PDHA1	ACLY, ACO2, OGDHL, DLST, DLD, SUCLG1, SUCLG2, MDH1, PC, PDHA2, DLAT	ACO2, OGDHL, SUCLA2, SDHD, PCK2	ACLY, IDH3B, IDH3G, SDHB, SDHC, MDH1, PDHB	ne	ne	2.6647	ne	2.97552	0.979263	1.36444	1.43134	1.06711	ne	ne	3.53e-06	ne	8.09e-12	0.0307	0.000164	0.000584	3.46e-05
152	Mismatch repair	hsa03430	ItoA,NtoI,HtoMCLx,BtoMCL,BtoMCL(e),MCL(e)toMCL	0	0	PMS2, RPA3	RFC1, RFC4	0	SSBP1, PMS2, MLH1, MSH6, MSH3, RFC1, RFC4, RFC5, RFC3, EXO1, RPA3	RFC4, RFC5, EXO1, POLD2, POLD3, LIG1	RFC4, RFC5, POLD2	MSH6, MLH3, PCNA, EXO1, POLD1, POLD3	0	0	RFC4, RPA4, LIG1		0	RPA1, POLD4	SSBP1, MLH1, MSH6, MSH2, RFC2, RPA1, RPA2, RPA3, POLD4	MSH6, RFC2, PCNA, RPA3, POLD4	SSBP1, MLH1, MSH2, RPA1, RPA2	ne	ne	1.93094	1.21869	ne	2.37213	1.66848	1.24464	1.2759	ne	ne	4.12e-06	0.00365	ne	6.38e-21	9.99e-08	1.29e-06	8e-05
153	Bacterial invasion of epithelial cells	hsa05100	ItoA,NtoI,NtoA,HtoMCLx,BtoMCL,BtoMCL(e),MCL(e)toMCL	0	0	CTNNB1, ARPC1B, ARPC3, ARPC4, ACTG1, HCLS1, MAD2L2	CTNNA1, RAC1	CTNNB1, CTNNA1, ARPC3	CTNNB1, CTNNA1, PIK3CA, WASF2, SHC3, CD2AP	CDH1, CTNNA1, PIK3R3, PIK3CD, PIK3CB, RAC1, WASL, WASF1, ACTB, DNM2, CAV1, CAV2, CTTN, PXN, ILK, ARHGEF26, ELMO3	CTNNB1, CTNNA1, PIK3CA, PIK3CD, WASF2, ARPC1A, ACTB, ILK, ARHGEF26, ELMO3, RHOA, VCL	CDH1, ARHGAP10, MET, PIK3R3, PIK3CB, DOCK1, RAC1, WASL, ARPC5L, ACTG1, DNM1, CLTA, CLTC, CLTCL1, CAV1, CAV2, CTTN, BCAR1, PXN, MAD2L2, ARHGEF26	0	0	CDH1, PIK3R1, CDC42, ARPC1A, ITGB1	ARPC1B, ARPC2, ARPC4, ARPC5L, ACTG1, SHC1, DNM2, CLTB, HCLS1, ITGA5, ILK, RHOG	CDH1, PIK3R1, PIK3CD, CDC42, ARPC2, ARPC5L, SHC1, CLTB, CTTN, PTK2, ITGA5, ILK, RHOG	ARHGAP10, PIK3CB, CRK, CRKL, DOCK1, ARPC1B, ARPC5, ACTG1, ACTB, CBL, DNM1, CAV2, CTTN, PTK2, ITGA5, ITGB1, ILK, RHOG, VCL	MET, PIK3R2, CRK, CRKL, CDC42, ARPC1B, ARPC2, ARPC4, ARPC5, ARPC5L, SHC3, DNM1, CLTA, CAV3, HCLS1, PTK2, ITGA5	ARHGAP10, MET, PIK3R1, PIK3R2, PIK3R3, CRKL, DOCK1, WASL, ARPC1B, ARPC2, ARPC5, ARPC5L, ACTG1, DNM1, CLTA, CLTC, CLTCL1, SRC, PTK2, ITGA5	CTNNB1, CTNNA2, PIK3CA, CDC42, WASF2, ARPC1A, SHC1, CAV3, HCLS1, RHOA, VCL	ne	ne	1.63981	3.01861	1.99755	1.61417	1.3382	1.76165	1.31337	ne	ne	8.1e-06	1.35e-07	3.42e-10	2.17e-11	9.68e-12	4e-14	1.08e-17
154	Base excision repair	hsa03410	ItoA,NtoI,NtoA,HtoMCLx,BtoMCL,BtoMCL(e),MCL(e)toMCL	0	0	OGG1, APEX1, APEX2, POLE4, PARP3	POLB	APEX1, POLB, POLE4, PARP3	MUTYH, TDG, APEX1, POLE3, LIG3, PARP2, PARP3, FEN1	NEIL3, APEX1, POLB, POLD2, POLD3, POLE, POLE2, LIG1, PARP2, PARP3	POLB, POLD2, POLE3, PARP2	NEIL2, NEIL3, UNG, MPG, APEX2, POLL, PCNA, POLD1, POLD3, POLE, POLE2, LIG3, PARP2, FEN1	0	0	HMGB1, LIG1, PARP1, PARP2	OGG1, APEX2	HMGB1, LIG1, PARP1	OGG1, NEIL3, POLD4	OGG1, NEIL1, MBD4, HMGB1, POLD4, POLE4, PARP1, FEN1	OGG1, NEIL1, NEIL3, UNG, MPG, PCNA, POLD4, POLE2, LIG3, PARP1, FEN1	NTHL1, MBD4, HMGB1, POLE3, POLE4	ne	ne	2.42245	1.27409	1.72137	1.39895	1.39545	1.62652	1.536	ne	ne	2.83e-05	0.0111	4.46e-05	1.92e-05	0.00588	1.35e-05	0.0048
155	Leukocyte transendothelial migration	hsa04670	ItoA,NtoI,NtoA,HtoMCLx,BtoMCL,BtoMCL(e),MCL(e)toMCL	0	0	ACTG1, CYBA, NCF4, CTNNB1, MYL5, ACTN4, GNAI2	JAM3, CLDN23, RAC1, CYBB, CTNNA1, PRKCB, VAV2	PECAM1, CLDN23, CTNNB1, CTNNA1, PRKCB, MYL12B, CXCR4	EZR, PIK3CA, CTNNB1, CTNNA1, PTPN11, PRKCB, ARHGAP5, ROCK1, CXCR4, RAPGEF3, RHOH	ITGAM, PECAM1, F11R, CDH5, CLDN4, CLDN7, CLDN15, CLDN5, CLDN10, CLDN2, CLDN23, VCAM1, MSN, ACTB, PIK3CD, PIK3CB, PIK3R3, RAC1, CTNNA1, MMP9, MAPK11, ICAM1, PLCG1, PXN, THY1, ARHGAP5, ACTN1, CXCL12, GNAI1, GNAI2, PTK2B, ITK, TXK, VAV2	JAM3, ITGAM, PECAM1, F11R, CLDN15, MSN, ACTB, PIK3CA, PIK3CD, CTNNB1, CTNNA1, PLCG1, PRKCB, ARHGAP5, RHOA, VCL, GNAI2, RAPGEF3, PTK2B, VAV2	ITGB2, JAM2, CDH5, CLDN4, CLDN3, CLDN7, CLDN5, CLDN10, ESAM, VCAM1, ACTG1, PIK3CB, PIK3R3, RAC1, MMP2, MMP9, MAPK11, MAPK12, ICAM1, PRKCA, PXN, BCAR1, THY1, ARHGAP35, MYL5, MYL10, MYLPF, ACTN1, CXCL12, GNAI1, RAPGEF4, ITK, TXK	0	0	JAM3, ITGB1, CD99, CD99L2, PIK3R1, CYBB, PTPN11, PLCG1, PLCG2, PRKCB, ROCK2, ACTN1, VAV1, VAV2, CDC42	ITGB2, ITGAL, ACTG1, MAPK13, PRKCA, MYL5, ACTN4, GNAI2, PTK2B, ITK, RAC2	ITGB2, CD99L2, ITGAL, PIK3CD, PIK3R1, MAPK13, PLCG1, PRKCA, PTK2, ROCK2, MYL9, RAP1B, SIPA1, ACTN1, ACTN4, PTK2B, ITK, VAV1, RAC2, CDC42	ITGAM, ITGB2, ITGA4, ITGB1, PECAM1, CD99, ITGAL, F11R, CLDN16, CLDN5, ESAM, ACTG1, ACTB, PIK3CB, CYBA, NCF2, NCF1, MAPK13, MAPK14, PRKCA, PTK2, MYL9, MYL12B, MYL12A, RAP1A, RAP1B, VASP, ACTN1, ACTN4, VCL, GNAI1, GNAI2, PTK2B, ITK, TXK, VAV1, RAC2	ITGA4, CLDN20, CLDN11, CLDN6, CLDN1, CLDN9, EZR, PIK3R2, CYBB, CYBA, MAPK13, MAPK14, PRKCA, PTK2, ROCK1, ROCK2, MYL2, MYL5, MYL12A, VASP, ACTN4, CXCR4, GNAI3, VAV3, CDC42, RHOH	ITGB2, ITGAL, CLDN3, CLDN6, CLDN1, CLDN9, ESAM, ACTG1, PIK3R1, PIK3R2, PIK3R3, MAPK12, MAPK13, MAPK14, ICAM1, PRKCA, PTK2, ARHGAP35, MYL5, VASP, ACTN4	ITGA4, PECAM1, CLDN19, CLDN16, CLDN20, CLDN18, EZR, MSN, PIK3CA, CYBB, NCF4, CTNNB1, CTNNA2, PLCG2, PRKCB, PRKCG, ARHGAP5, RHOA, ROCK1, MYL12A, SIPA1, VCL, CXCR4, GNAI2, RAPGEF3, VAV3, CDC42, RHOH	ne	ne	1.77647	2.29336	1.99188	1.83135	1.39545	1.33375	1.47941	ne	ne	3.13e-05	9.29e-06	1.35e-09	1.34e-11	8.99e-11	1.25e-07	2.41e-07
156	Glucagon signaling pathway	hsa04922	ItoA,NtoI,HtoMCLx,BtoMCL,BtoMCL(e),MCL(e)toMCL	0	0	G6PC3, PCK2, CALM3, PRKAG2, PGAM1, PGAM4, PKM	CREBBP, ITPR2, PPP3CA, CAMK2G, ACACA, PFKM	0	ATF2, CREB3L4, CREBBP, EP300, SIK1, PYGM, PFKFB1, ACACA, PFKM, LDHAL6B	AKT1, AKT2, PDE3B, GCGR, GNAS, CREB3L2, CREB3L4, PPP4C, PLCB2, PLCB4, PPP3CA, CAMK2A, CAMK2G, PRMT1, CPT1A, PHKG2, CALML4, PYGM, PFKFB1, PRKAB2, PRKAG1, PRKAG2, ACACB, PFKM, PFKP, PFKL, PKM	AKT1, AKT2, GCGR, GNAS, CREB3L2, CREB3L4, PPP4C, CREBBP, PLCB2, CAMK2G, CPT1A, PHKB, PHKA2, PHKG2, CALM2, PYGM, PRKAG2, ACACB, SLC2A1, PFKP, PFKL, PKM, PDHB	PDE3B, PRKACA, CREB5, PPARGC1A, PLCB1, PLCB4, ITPR3, PPP3CA, PPARA, PRMT1, PCK2, PHKA1, CALML4, PYGL, PRKAA2, PRKAB2, PRKAG1, FBP1, LDHB	0	0	CRTC2, CREBBP, EP300, SIK1, ITPR3, PPP3CA, CAMK2G, PRMT1, PHKA2, PRKAA1, ACACA, ACACB, SLC2A1, PFKM, PDHA1	G6PC3, PCK2, GYS1, CALM3, PRKAG1, PGAM1, PGAM4	0	PRKACB, CREB5, PPP4C, GNAQ, PLCB2, PLCB3, PLCB4, CAMK2G, PCK2, CPT1A, PHKG2, CALM3, PYGL, PYGB, FBP1, PGAM4, PKM, PDHA1, LDHA, LDHB	PRKACB, CREB1, ATF2, CREB3, CREB3L1, CREB5, SIK2, EP300, SIK1, PLCB3, PPP3CB, PPP3CC, PPP3R1, PPP3R2, CAMK2D, CAMK2B, FOXO1, G6PC, G6PC2, GYS2, CALM3, CALM1, PYGB, PRKAA2, PRKAG3, ACACA, SLC2A1, GCK, FBP2, PDHA2, LDHB, LDHC	PRKACB, ATF2, CREB3L1, CREB5, SIK2, PPARGC1A, SIK1, PLCB3, PPP3CB, PPP3R2, CAMK2B, PPARA, G6PC, PCK2, PHKA1, CALM3, PYGB, PRKAA2, ACACA, FBP1, LDHB	CREB1, CREB3, CREB3L2, CREBBP, EP300, ITPR1, PPP3CC, CAMK2D, FOXO1, G6PC, G6PC2, G6PC3, PHKB, PHKA2, PHKG2, CALM2, CALM1, PRKAA1, SLC2A1, SLC2A2, FBP2, PFKL, PDHB	ne	ne	1.9158	1.78622	ne	1.23436	1.47982	1.5436	1.0985	ne	ne	3.29e-05	0.0371	ne	0.0126	0.0032	0.000924	3.82e-05
157	Various types of N-glycan biosynthesis	hsa00513	ItoA,BtoMCL(e),MCL(e)toMCL	0	0	ALG14, ALG2, ALG11, DAD1, MGAT2, HEXB	0	0	0	0	ALG3, RPN1, MGAT1, MAN2A2, HEXB, MGAT4B, B4GALT1, CHST8	ALG2, MAN1A2, MAN1C1, MGAT4A, B4GALT2, CHST8	0	0	ALG13, ALG3, RPN2, DDOST, ST3GAL3	0	0	0	0	ALG9, DDOST, MGAT2, MGAT4A, B4GALNT4	ALG14, ALG1, ALG3, ALG12, RPN1, DAD1, DDOST, MGAT1, MAN2A1, MAN2A2, MGAT2, HEXA, MGAT4B, B4GALT1	ne	ne	2.5712	ne	ne	ne	ne	1.22417	1.4041	ne	ne	4.46e-05	ne	ne	ne	ne	0.00128	0.0437
158	N-Glycan biosynthesis	hsa00510	ItoA,NtoA,HtoMCLx,BtoMCL(e),MCL(e)toMCL	0	0	ALG14, DPM1, ALG2, ALG11, ALG8, DAD1, MGAT2	0	ALG14, DPM1, ALG11, DAD1, MGAT2	ALG5, DPM1, ALG2, ALG9, MGAT2, B4GALT1, ST6GAL1, MGAT5	0	DPAGT1, DPM2, ALG3, ALG10B, RPN1, GANAB, MGAT1, MAN2A2, B4GALT1, ST6GAL1, MGAT4B	SRD5A3, ALG2, GANAB, MAN1A2, MAN1C1, B4GALT2, MGAT3, MGAT4A, MGAT5B	0	0	DPAGT1, ALG13, ALG3, ALG6, RPN2, DDOST, ST6GAL1	0	DPAGT1, ALG13, ALG3, DDOST, MAN1B1, MAN1C1, MAN2A1, B4GALT3	DPAGT1, RPN2, DAD1, DOLPP1, MOGS, MAN1C1, MAN2A2, B4GALT3, ST6GAL2, MGAT4A	0	DOLK, ALG9, DDOST, MGAT2, MGAT4A	DOLK, DPAGT1, ALG14, DPM1, ALG1, ALG3, ALG12, ALG6, ALG8, RPN1, DAD1, DDOST, MGAT1, MAN2A1, MAN2A2, MGAT2, B4GALT1, ST6GAL1, MGAT4B, MGAT5	ne	ne	2.48705	ne	2.10991	1.51086	ne	1.14507	1.54731	ne	ne	0.000241	ne	0.0487	0.013	ne	0.00656	0.0159
159	JAK-STAT signaling pathway	hsa04630	ItoA,NtoI,NtoA,HtoMCLx,BtoMCL,BtoMCL(e),MCL(e)toMCL	0	0	IL2RG, JAK1, BCL2L1, PTPN2, GRB2	IFNA8, IFNGR2, BCL2, CCND1, CREBBP, FHL1	IL10RA, IFNGR2, SOCS4, BCL2, CCND1, STAM, PTPN2, FHL1	IL10, IL12A, IFNA8, IFNA17, IL10RA, IFNLR1, PRLR, SOCS4, SOCS5, PIM1, CCND1, STAM2, PTPN2, CREBBP, EP300, PIAS2, PIAS3, PTPN11, PIK3CA	IL11, IL23A, IFNG, TSLP, PDGFA, PDGFB, IL2RA, IL2RG, IL3RA, IL7R, IL10RA, IL11RA, IL13RA1, IL15RA, IL20RB, IL22RA2, IL6ST, IFNAR2, OSMR, LIFR, CSF2RA, CSF3R, EPOR, GHR, LEPR, PRLR, PDGFRA, PDGFRB, TYK2, STAT1, STAT4, CISH, SOCS2, SOCS7, SOCS6, BCL2, CCND1, STAM, PTPN2, PTPN6, IRF9, PIAS4, FHL1, HRAS, PIK3CD, PIK3CB, PIK3R3, AKT1, AKT2	IL11, IL12A, IL24, IFNA2, IFNA10, IFNL2, GH1, IL2RA, IL2RG, IL7R, IL10RA, IL11RA, IL13RA2, IFNAR2, IFNGR2, TYK2, STAT6, BCL2, PIM1, CCND1, STAM, PTPN2, PTPN6, IRF9, CREBBP, PIAS2, PIAS3, PIAS4, FHL1, HRAS, RAF1, PIK3CA, PIK3CD, AKT1, AKT2	IL10, IL15, IFNG, TSLP, PDGFA, PDGFB, IL2RB, IL3RA, IL6R, IL7R, IL13RA1, IL15RA, IL20RA, IL20RB, IL21R, IL22RA2, IL23R, IL6ST, IFNGR1, OSMR, LIFR, CSF2RA, CSF2RB, CSF3R, EPOR, GHR, LEPR, PRLR, EGFR, PDGFRA, PDGFRB, STAT4, CISH, SOCS1, SOCS2, SOCS3, SOCS7, SOCS6, MCL1, BCL2L1, CCND2, CDKN1A, PIK3CB, PIK3R3	0	0	PDGFRA, PDGFRB, TYK2, STAT5A, CREBBP, EP300, PIAS3, PIAS4, PTPN11, PIK3R1	IL2RG, IL4R, IL9R, IL21R, STAT4, STAT5A, STAT5B, BCL2L1, PTPN6, GRB2	IL2RB, IL2RG, IL4R, IL7R, IL9R, IL21R, IFNAR2, PDGFRB, STAT2, STAT4, STAT5A, STAT5B, SOCS1, CCND2, CCND3, PTPN6, PIAS1, PIAS4, PIK3CD, PIK3R1, MTOR	OSM, EGF, PDGFB, IL2RB, IL2RG, IL3RA, IL4R, IL6R, IL7R, IL10RB, IL12RB1, IL27RA, IL6ST, CSF2RB, CSF3R, EPOR, MPL, TYK2, STAT2, STAT4, STAT5A, STAT5B, CISH, SOCS2, BCL2L1, CCND2, CCND3, PTPN6, FHL1, GRB2, PIK3CB	IL6, IL7, IL22, IL24, IFNE, CSF3, PRL, EGF, IL4R, IL10RB, IL12RB1, IL21R, IL22RA1, IFNAR1, IFNLR1, CNTFR, JAK1, STAT3, STAT5A, STAT5B, BCL2L1, CCND2, CDKN1A, AOX1, GFAP, EP300, PIAS1, GRB2, PIK3R2	IL6, IL10, IL15, IFNE, IL2RB, IL4R, IL12RB1, IL21R, IL6ST, IFNGR1, OSMR, CSF2RB, EGFR, STAT3, STAT5A, SOCS1, SOCS3, MCL1, BCL2L1, CCND2, CDKN1A, PIK3R1, PIK3R2, PIK3R3	IL7, IL12A, IL22, IL24, IFNA2, CSF3, GH1, IL2RA, IL5RA, IL10RA, IL10RB, IL13RA2, IL22RA1, IL27RA, IFNAR1, IFNAR2, IFNGR2, IFNLR1, CNTFR, JAK1, STAT2, STAT3, BCL2, PIM1, CCND1, CCND3, AOX1, GFAP, PTPN2, PTPN6, CREBBP, EP300, PIAS1, PIAS2, FHL1, GRB2, SOS2, PIK3CA, MTOR	ne	ne	0.84863	1.42828	1.49896	1.33657	1.27102	1.34473	1.41036	ne	ne	0.000352	3.25e-05	5.56e-07	2.87e-09	1.59e-10	4.4e-13	3.14e-12
160	Fructose and mannose metabolism	hsa00051	ItoA,NtoI,HtoMCLx,MCL(e)toMCL	0	0	GMPPB, GMPPA, HK1, ALDOA, TPI1	HK2, PFKM	0	PMM2, PFKM, PFKFB1	0	0	GMDS, ENOSF1, HK2, HKDC1, FBP1, PFKFB3, TPI1	0	0	PFKM	GMPPB, GMPPA, HK1, ALDOA, ALDOB	0	MPI, HK3, HK1, FBP1, ALDOC, ALDOA, TPI1	0	0	MPI, PMM2, GMPPB, GMPPA, HK1, PFKL, FBP2, AKR1B10	ne	ne	1.83772	3.38293	ne	1.44719	ne	ne	1.37989	ne	ne	0.000878	0.00747	ne	0.0107	ne	ne	0.000648
161	DNA replication	hsa03030	ItoA,NtoI,HtoMCLx,BtoMCL,BtoMCL(e),MCL(e)toMCL	0	0	PRIM2, POLE4, RPA3	RFC1, RFC4	0	SSBP1, RNASEH1, FEN1, POLA1, POLE3, MCM2, MCM4, MCM7, RPA3, RFC1, RFC4, RFC5, RFC3	DNA2, LIG1, POLD2, POLD3, POLE, POLE2, MCM3, MCM7, RFC4, RFC5, RNASEH2A	PRIM1, POLD2, POLE3, MCM7, RFC4, RFC5	PCNA, DNA2, FEN1, POLD1, POLD3, POLE, POLE2, MCM3, MCM4, MCM6, RNASEH2A	0	0	LIG1, RPA4, RFC4		0	RPA1, PRIM1, POLD4, RNASEH2C	SSBP1, RPA1, FEN1, POLA2, POLD4, POLE4, RPA2, RPA3, RFC2, RNASEH2C	PCNA, FEN1, POLA2, POLD4, POLE2, MCM4, MCM6, RPA3, RFC2	SSBP1, RPA1, POLE3, POLE4, MCM5, RPA2, RNASEH2C	ne	ne	1.48039	0.77861	ne	1.98184	1.49236	1.49098	1.33389	ne	ne	0.00214	0.0145	ne	1.09e-15	4.77e-10	1.22e-08	5.09e-07
162	cAMP signaling pathway	hsa04024	ItoA,NtoA,HtoMCLx,BtoMCL,BtoMCL(e),MCL(e)toMCL	0	0	ADORA2A, GNAI2, CALM3, MAP2K2, MAPK3, RELA, BAD, ORAI1	0	ADRB2, MAPK9, PAK1, PPP1CB	NPPA, EDN1, ADRB2, HCAR1, RAPGEF3, RRAS2, MAPK8, PIK3CA, BRAF, PPP1CC, CREB3L4, CREBBP, EP300, JUN, ROCK1, ATP2A1, GRIN2B, CACNA1C, CACNA1D, CACNA1F, PDE4B	ADCYAP1, PTGER2, GNAS, GHRL, ADRB2, GABBR1, GABBR2, NPY1R, FFAR2, PTGER3, GNAI1, GNAI2, ADCY4, ADCY10, HCN2, CALML4, CAMK2A, CAMK2G, ABCC4, RRAS, PLD1, MAPK8, TIAM1, VAV2, RAC1, RAC3, PAK1, PIK3CD, PIK3CB, PIK3R3, AKT1, AKT2, CREB3L2, CREB3L4, F2R, PPP1R12A, ATP2A1, ATP2A3, GRIN3B, GRIA3, ATP1A3, ATP1A4, ATP1B4, ATP2B4, CACNA1D, PDE3B, PDE4A	GNAS, EDN1, ADRB2, GABBR1, GABBR2, FFAR2, GNAI2, ADCY4, ADCY7, CALM2, CAMK2G, RAPGEF3, PLD2, MAPK8, MAPK9, VAV2, RAC3, RHOA, PIK3CA, PIK3CD, AKT1, AKT2, RAF1, MAPK3, PPP1CC, CREB3L2, CREB3L4, CREBBP, NFATC1, BAD, PPP1R12A, ATP2A3, GRIN3B, ATP1B4, ATP2B1, PDE4A, PDE4B	CGA, LHB, PTGER2, VIPR2, NPR1, GHRL, NPY1R, GNAI1, ADCY1, ADCY3, ADCY6, ADCY10, HCN2, CALML4, CAMK4, ABCC4, RAPGEF4, RRAS, PLD1, TIAM1, RAC1, RAC3, PIK3CB, PIK3R3, MAP2K2, PRKACA, CREB5, FOS, NFKBIA, SOX9, AMH, PPARA, ACOX1, F2R, ATP2A1, FXYD1, SLC9A1, ATP2B4, CACNA1C, CACNA1D, PDE3B, PDE4D, PDE10A	0	0	ADCY7, CAMK2G, VAV1, VAV2, PIK3R1, CREBBP, EP300, GLI3, ROCK2, ATP1B2, SLC9A1, PDE4C	0	GABBR1, ADCY4, RAP1B, VAV1, RAC2, PIK3CD, PIK3R1, JUN, GLI3, F2R, ROCK2, MYL9, ATP2A2, ATP1A1, ATP1B2, ATP1B3, SLC9A1, PDE4C	HTR6, PTGER2, GIPR, GABBR1, FFAR2, SUCNR1, GNAI1, GNAI2, ADCY7, CALM3, CAMK2G, CAMK4, ABCC4, RRAS, PLD1, PLD2, RAP1A, RAP1B, TIAM1, VAV1, RAC2, PIK3CB, PRKACB, PPP1CA, CREB5, F2R, LIPE, MYL9, ATP2A3, ORAI1, PDE3A, PDE4D	HTR4, HTR6, LHCGR, FSHR, NPY, HTR1A, DRD2, SSTR1, SSTR2, GHSR, GNAI3, CNGA3, CALM3, CALM1, CAMK2D, CAMK2B, PLCE1, VAV3, PIK3R2, BRAF, MAP2K1, MAPK1, PRKACB, PPP1CB, PPP1CC, CREB1, CREB3, CREB3L1, CREB5, EP300, FOS, JUN, NFKBIA, NFKB1, SOX9, AMH, ACOX3, ROCK1, ROCK2, GRIN1, GRIN2A, GRIN2D, GRIA4, PDE3A, PDE4D, PDE10A	LHB, NPY, HTR1E, SSTR2, OXTR, ADCY1, ADCY6, CALM3, CAMK2B, PLD1, PLCE1, PIK3R1, PIK3R2, PIK3R3, BRAF, PRKACB, PPP1CB, CREB3L1, CREB5, BDNF, FOS, JUN, NFKBIA, NFKB1, SOX9, AMH, PPARA, ACOX3, ACOX1, RYR2, GRIN2D, SLC9A1, PDE4D, PDE10A	TSHB, GIP, NPPA, HTR6, LHCGR, FSHR, ADRB2, CHRM1, DRD2, GABBR1, SSTR1, GHSR, GNAI2, ADCY7, CALM2, CALM1, CAMK2D, RAPGEF3, RRAS2, PLD2, MAPK9, VAV3, RHOA, PIK3CA, MAP2K1, MAPK1, MAPK3, PPP1CB, PPP1CC, CREB1, CREB3, CREB3L2, CREBBP, EP300, JUN, HHIP, RELA, BAD, ROCK1, ATP2A3, GRIN2A, GRIA4, ATP2B1, ATP2B2, PDE3A, PDE4B	ne	ne	0.849984	ne	0.854216	1.06427	1.1384	1.21561	1.13604	ne	ne	0.00234	ne	0.0204	0.00353	6.12e-06	0.000124	3.59e-05
163	Hypertrophic cardiomyopathy	hsa05410	ItoA,NtoI,HtoMCLx,BtoMCL,MCL(e)toMCL	0	0	ACTG1, TPM3, PRKAG2, TNF		0	ITGB8, SGCB, DMD, MYH7, CACNA1C, CACNA1D, CACNA1F, CACNB3, ATP2A1, IGF1, EDN1	ITGA6, ITGA7, ITGA8, ITGAV, ITGB7, SGCA, LAMA1, ACTB, TPM1, TPM2, EMD, LMNA, CACNA1D, CACNA2D3, ATP2A1, ATP2A3, PRKAB2, PRKAG1, PRKAG2, IGF1, SLC8A2	0	ITGA2, ITGA6, ITGA7, ITGA8, ITGAV, ITGB4, SGCG, LAMA2, ACTG1, TNNT2, TPM1, TPM2, LMNA, CACNA1C, CACNA1D, CACNA2D1, CACNA2D3, ATP2A1, PRKAA2, PRKAB2, PRKAG1, IGF1, TNF, SLC8A1, SLC8A2	0	0	ITGB1, DAG1, EMD, PRKAA1	ITGA5, ACTG1, TPM3, PRKAG1, TGFB3, TNF	0	ITGA2, ITGA2B, ITGA4, ITGA5, ITGA6, ITGB1, ITGB3, ITGB5, ITGB7, ACTG1, ACTB, TTN, TPM1, TPM4, LMNA, ATP2A3, TGFB1, TGFB2, SLC8A1, SLC8A3	ITGA2B, ITGA3, ITGA4, ITGA5, ITGA11, ITGB3, ITGB4, ITGB6, SGCD, SGCB, TNNT2, ACTC1, TPM3, MYL2, CACNB1, CACNG1, CACNG8, PRKAA2, PRKAG3, TGFB2, TGFB3, TNF, IL6, AGT, SLC8A3	0	ITGA4, ITGA10, ITGA11, ITGB3, ITGB7, DMD, TTN, ACTC1, TPM3, CACNG1, CACNG8, ATP2A3, PRKAA1, AGT	ne	ne	0.798412	0.94483	ne	1.46182	1.32228	ne	1.16903	ne	ne	0.00373	0.0167	ne	0.00186	0.00156	ne	0.00187
164	Systemic lupus erythematosus	hsa05322	ItoA,BtoMCL,	0	0	SNRPD3, TRIM21, ACTN4, HLA-DOB, HLA-DPA1, HLA-DQA1, HLA-DRB4, TNF	0	0	0	C1QA, C1QB, C1QC, C2, TRIM21, SSB, ACTN1, CD28, CD40LG, IFNG, C1R, C1S, C3, C7, CTSG, FCGR3B	0	0	0	0	ACTN1, CD40	0	0	0	SNRPB, SNRPD1, SNRPD3, GRIN2A, ACTN4, HLA-DMA, HLA-DMB, HLA-DOA, HLA-DOB, HLA-DPA1, HLA-DPB1, HLA-DQA2, HLA-DQB1, HLA-DRA, HLA-DRB1, CD86, CD40, TNF, C5	0	0	ne	ne	1.64488	ne	ne	ne	1.65818	ne	ne	ne	ne	0.00446	ne	ne	ne	0.000283	ne	ne
165	Pyruvate metabolism	hsa00620	ItoA,NtoA,HtoMCLx,BtoMCL,BtoMCL(e),	0	0	PKM, ALDH3A2, GLO1, MDH1, PCK2	0	PDHB, PKM, ACYP2, ALDH3A2, GLO1, MDH1	DLD, ACACA, LDHAL6B, GLO1	PKM, ACACB, ACYP1, ME3, ME1, FH	PDHB, PKM, ACACB, ACYP1, ALDH3A2, GLO1, ME1, FH	0	0	0	ACSS1, PDHA1, ACACA, ACACB, ACYP1	0	ACSS1, ACSS2, PDHA1, ACACB	ACSS1, ACSS2, PDHA1, PKM, ALDH2, LDHA, LDHB, ME2, ME1, PCK2	PDHA2, DLAT, DLD, ACACA, ACYP2, ALDH2, LDHB, LDHC, GRHPR, PC, MDH1, ACAT2, ACAT1	ACSS2, ACACA, ACYP2, ALDH2, LDHB, ME2, PCK2, ACAT1	0	ne	ne	2.27752	ne	2.08078	1.50656	1.24637	1.46804	ne	ne	ne	0.0049	ne	0.000535	0.000179	0.00686	0.000145	ne
166	Carbohydrate digestion and absorption	hsa04973	ItoA,NtoI,NtoA,HtoMCLx,BtoMCL(e),MCL(e)toMCL	0	0	HK1, G6PC3	HK2, PRKCB	PRKCB	AMY2B, PIK3CA, CACNA1D, PRKCB	0	ATP1B4, PIK3CA, PIK3CD, AKT1, AKT2, PRKCB, PLCB2	LCT, HK2, HKDC1, SLC2A5, PIK3R3, PIK3CB, CACNA1D, PLCB1, PLCB4	0	0	AMY1B, ATP1B2, SLC37A4, PIK3R1, PRKCB	AMY1C, HK1, G6PC3	AMY1C, AMY1A, AMY1B, ATP1A1, ATP1B2, ATP1B3, PIK3R1, PIK3CD	HK3, HK1, SLC2A5, PIK3CB, PLCB2, PLCB3, PLCB4	0	HKDC1, G6PC, SLC2A5, PIK3R1, PIK3R2, PIK3R3, PLCB3	SI, SLC2A2, HK1, G6PC, G6PC2, G6PC3, PIK3CA, PRKCB	ne	ne	1.35166	1.52337	1.58773	1.00359	ne	1.08906	0.98592	ne	ne	0.00953	0.0349	0.0212	0.0127	ne	0.00583	0.00964
167	Phosphatidylinositol signaling system	hsa04070	ItoA,NtoA,BtoMCL,BtoMCL(e),	0	0	PTEN, MTMR14, IP6K2, CALM3	0	PI4K2B, PTEN, IP6K2, ITPR2, PRKCB	0	PI4KB, PIP5K1A, OCRL, INPP5E, SYNJ1, PIK3CD, PIK3CB, PIK3R3, INPP4A, INPP4B, MTMR4, PIP4K2C, PLCB2, PLCB4, PLCD1, PLCG1, ITPK1, IPPK, IP6K2, DGKZ, DGKA, DGKG, DGKQ, CDS1, CALML4	PI4KB, PIP5K1C, INPP5E, PIK3CA, PIK3CD, INPP4A, MTM1, MTMR1, MTMR4, PIP4K2C, PLCB2, PLCG1, ITPKB, ITPK1, IP6K2, DGKA, DGKG, DGKQ, CDIPT, PRKCB, CALM2	0	0	0	PI4KA, OCRL, PIK3R1, PIP4K2C, PLCG1, PLCG2, IP6K1, PPIP5K1, IMPA1, ITPR3, PRKCB	0	PI4KB, SACM1L, PIK3CD, PIK3R1, INPPL1, MTMR14, PIK3C2B, PLCG1, ITPKB, IP6K1, PPIP5K1, INPP1, DGKA, ITPR3, PRKCA	0	INPP5F, PIP5K1B, INPP5B, SYNJ2, PIK3R2, PTEN, PIKFYVE, MTMR6, MTMR14, PIP4K2A, PIK3C3, PIK3C2B, PLCB3, PLCD3, PLCE1, ITPKB, ITPKA, ITPKC, IP6K1, INPP1, DGKD, DGKB, CDS2, PRKCA, CALM3, CALM1	INPP5F, INPP5B, SYNJ2, PIK3R1, PIK3R2, PIK3R3, PTEN, MTMR6, PIP4K2A, PIK3C2B, PLCB3, PLCD3, PLCE1, ITPKA, ITPKC, PPIP5K1, INPP1, DGKD, DGKH, PRKCA, CALM3	0	ne	ne	1.41739	ne	1.72661	ne	1.38803	1.59883	ne	ne	ne	0.0103	ne	0.00184	ne	0.0424	0.00972	ne
168	Epithelial cell signaling in Helicobacter pylori infection	hsa05120	ItoA,NtoI,NtoA,HtoMCLx,BtoMCL,BtoMCL(e),MCL(e)toMCL	0	0	RELA, ATP6V1E1, ATP6V1F, ATP6V0E1, ATP6V0C, ATP6V0B	JAM3, ADAM17, LYN, RAC1, IKBKG, ATP6V1G1	LYN, PAK1, MAPK9, ATP6V1D, ATP6V1E2, ATP6V1E1, ATP6V0E1	PTPN11, ADAM17, LYN, MAP2K4, MAPK8, JUN, CHUK, CASP3, ATP6V1C2, ATP6V1D, ATP6V1E2, ATP6V1H	PLCG1, F11R, HBEGF, RAC1, MAPK11, PAK1, MAPK8, CHUK, IKBKB, NOD1, CXCL2, CXCL3, CCL5, ATP6V1E2, ATP6V1F, ATP6V1G2, ATP6V0A4, ATP6AP1, ATP6V0C, ATP6V0B	PLCG1, F11R, JAM3, ADAM10, MAPK8, MAPK9, MAP3K14, IKBKB, NOD1, ATP6V1G2, TCIRG1, ATP6V0C, ATP6V0B	MET, TJP1, JAM2, HBEGF, EGFR, RAC1, MAPK11, MAPK12, CHUK, NFKBIA, CXCL2, CCL5, GIT1, CASP3, ATP6V1B2, ATP6V1C1, ATP6V1E2	0	0	PTPN11, PLCG1, PLCG2, JAM3, CDC42, MAP3K14, IKBKB, IKBKG, ATP6V1C1	CSK, MAPK13, RELA, ATP6V0E2, TCIRG1	PLCG1, CSK, CDC42, MAPK13, JUN, MAP3K14, IKBKB, NOD1, TCIRG1, ATP6V0A1	F11R, HBEGF, CXCL8, CXCR1, CXCR2, CSK, MAPK13, MAPK14, IKBKB, IKBKG, CXCL1, CXCL2, CCL5, ATP6V1A, ATP6V1B2, ATP6V0E1, ATP6V0E2, TCIRG1, ATP6V0D1, ATP6AP1, ATP6V0B	MET, IGSF5, ADAM10, CSK, CDC42, MAPK13, MAPK14, MAP2K4, JUN, NFKBIA, NFKB1, ATP6V1G1, ATP6V1G3, ATP6V0E1, ATP6V0A2, ATP6V1H	MET, TJP1, EGFR, SRC, MAPK12, MAPK13, MAPK14, JUN, NFKBIA, NFKB1, CASP3, ATP6V1B2, ATP6V1G3	PLCG2, IGSF5, ADAM17, ADAM10, LYN, CSK, CDC42, MAP2K4, MAPK9, JUN, MAP3K14, IKBKB, RELA, NOD1, ATP6V1G1, ATP6V0E1, TCIRG1, ATP6V0A2, ATP6V0D2, ATP6V0C, ATP6V0B	ne	ne	1.90336	2.20235	1.9708	1.97851	1.31571	1.3291	1.44822	ne	ne	0.0143	0.000133	0.00142	3.98e-05	1.82e-06	4e-05	0.00074
169	Arrhythmogenic right ventricular cardiomyopathy	hsa05412	ItoA,NtoA,HtoMCLx,BtoMCL,BtoMCL(e),	0	0	ACTG1, CTNNB1	0	CTNNB1, CACNB3, JUP, CTNNA1	ITGB8, SGCB, DMD, CTNNB1, CACNA1C, CACNA1D, CACNA1F, CACNB3, ATP2A1, CTNNA1	ITGA6, ITGA7, ITGA8, ITGAV, ITGB7, SGCA, LAMA1, ACTB, EMD, LMNA, TCF7, TCF7L2, LEF1, CACNA1D, CACNA2D3, ATP2A1, ATP2A3, SLC8A2, CTNNA1, DSC2, PKP2, DSG2, GJA1	ITGB7, ACTB, CTNNB1, TCF7, LEF1, ATP2A3, CTNNA1	0	0	0	ITGB1, DAG1, EMD	0	ITGA5, EMD, ATP2A2, CDH2	ITGA2, ITGA2B, ITGA4, ITGA5, ITGA6, ITGB1, ITGB3, ITGB5, ITGB7, ACTG1, ACTB, LMNA, LEF1, ATP2A3, SLC8A1, SLC8A3, PKP2	ITGA2B, ITGA3, ITGA4, ITGA5, ITGA11, ITGB3, ITGB4, ITGB6, SGCD, SGCB, CACNB1, CACNG1, CACNG8, SLC8A3, CDH2, ACTN2	ITGA2B, ITGA3, ITGA5, ITGB4, SGCG, SGCB, ACTG1, CACNB1, CACNG8, RYR2, SLC8A3, ACTN2, DSP	0	ne	ne	0.584364	ne	0.854216	1.49098	1.31283	0.941669	ne	ne	ne	0.0181	ne	0.000691	1.9e-05	0.0011	0.0151	ne
170	RNA polymerase	hsa03020	ItoA,NtoI,HtoMCLx,BtoMCL(e),	0	0	POLR3C	POLR2C, POLR2H	0	POLR2D, POLR2K, POLR3B, POLR1C, POLR3C, POLR3D, POLR3F, POLR1B, POLR1A, POLR1E	0	POLR2B, POLR2E, POLR3C, POLR3E, POLR3K, POLR3G, POLR3F	0	0	0	POLR2C, POLR2H, POLR1D, POLR1C	POLR3C	0	POLR2E, POLR2L, POLR3K	0	POLR2G, POLR3D, POLR1A	0	ne	ne	1.53144	1.44983	ne	1.88134	ne	1.23391	ne	ne	ne	0.0219	0.0127	ne	0.000761	ne	0.00848	ne
171	Pentose phosphate pathway	hsa00030	ItoA,NtoI,NtoA,HtoMCLx,BtoMCL(e),	0	0	PGLS, PGD, PRPS1, ALDOA	PRPS2, PFKM	PGD, RPE, TALDO1, PGM2, PRPS1	TKTL2, TKTL1, RGN, PFKM	0	GPI, PRPS1, PFKP, PFKL	0	0	0	G6PD, RPIA, PRPS2, PFKM	GPI, PGLS, TKT, GLYCTK, ALDOA, ALDOB	GPI, G6PD, TKT, GLYCTK, ALDOB	GPI, G6PD, PGD, TKT, TALDO1, DERA, PGM2, ALDOC, ALDOA, FBP1	0	PGLS, RPIA, ALDOC, FBP1	0	ne	ne	2.53781	4.00428	2.89823	2.09842	ne	1.02238	ne	ne	ne	0.0228	0.00324	0.00126	8.09e-08	ne	0.017	ne
172	Phagosome	hsa04145	ItoA,HtoMCLx,BtoMCL,BtoMCL(e),MCL(e)toMCL	0	0	STX7, ACTG1, HLA-DOB, HLA-DPA1, HLA-DQA1, HLA-DRB4, ATP6V1E1, ATP6V1F, ATP6V0E1, ATP6V0C, ATP6V0B, DYNC1H1, DYNC1I2, TUBA1A, TUBB, M6PR, SEC61G, FCAR, CYBA, NCF4	0	0	RAB5A, TFRC, ATP6V1C2, ATP6V1D, ATP6V1E2, ATP6V1H, DYNC1H1, DYNC1LI2, TUBB2B, SEC61A2, SEC61G, C1R, MSR1	VAMP3, ACTB, RAB5A, RAB5C, HGS, ATP6V1E2, ATP6V1F, ATP6V1G2, ATP6V0A4, ATP6V0C, ATP6V0B, ATP6AP1, RAB7A, DYNC1LI2, TUBA1C, TUBB6, TUBB, LAMP2, CTSL, SEC61A2, CALR, FCGR3B, C1R, ITGAM, C3, COLEC12, ITGAV, THBS1, THBS3, THBS4, TLR2, TLR4, CD14, CLEC4M, CLEC7A, MSR1, CD36, RAC1	VAMP3, ACTB, RAB5B, RAB5C, TFRC, HGS, ATP6V1G2, TCIRG1, ATP6V0C, ATP6V0B, RAB7A, DYNC1I2, DYNC1LI1, TUBB6, TUBB1, LAMP2, FCGR2B, ITGAM, SFTPA2, TLR2, TLR4, MSR1	ACTG1, RAB5C, ATP6V1B2, ATP6V1C1, ATP6V1E2, RILP, DYNC2H1, DYNC1LI2, TUBA1B, TUBB, M6PR, MPO, CTSL, TAP1, CANX, C1R, ITGB2, C3, COLEC12, SFTPD, ITGAV, ITGA2, THBS2, THBS3, CD14, CLEC7A, MARCO, OLR1, SCARB1, CD36, RAC1	0	0	STX12, ATP6V1C1, RAB7A, DYNC1LI2, TUBA4A, SEC61A1, TAP2, FCGR2B, ITGB1, CYBB	0	0	ACTG1, ACTB, CORO1A, HLA-E, HLA-DOA, HLA-DPB1, HLA-DQA2, HLA-DRB1, HLA-DRB5, ATP6V1A, ATP6V1B2, ATP6V0E1, ATP6V0E2, TCIRG1, ATP6V0D1, ATP6V0B, ATP6AP1, RILP, DYNC1I1, TUBA4A, TUBA1C, TUBA8, TUBB1, TUBB4B, LAMP1, M6PR, CTSL, CTSS, TAP1, FCAR, ITGAM, ITGB2, ITGA2, ITGA5, ITGB1, ITGB3, ITGB5, THBS1, CD14, MRC1, CLEC7A, SCARB1, CD36, CYBA, NCF1, NCF2	STX12, STX7, HLA-E, HLA-DMA, HLA-DMB, HLA-DOA, HLA-DOB, HLA-DPA1, HLA-DPB1, HLA-DQA2, HLA-DQB1, HLA-DRA, HLA-DRB1, EEA1, PIK3C3, ATP6V1G1, ATP6V1G3, ATP6V0E1, ATP6V0A2, ATP6V1H, DYNC1I1, TUBA4A, TUBA3C, TUBA8, TUBAL3, TUBB2A, TUBB3, PIKFYVE, CTSS, SEC61G, MBL2, ITGA5, ITGB3, TLR6, PLA2R1, OLR1, SCARB1, CYBA, CYBB	ACTG1, HLA-DOA, HLA-DPA1, HLA-DPB1, HLA-DQB1, HLA-DRB1, ATP6V1B2, ATP6V1G3, DYNC2H1, DYNC1I1, TUBA1B, TUBB2A, TUBB4B, SEC61G, CANX, C1R, ITGB2, ITGA5, THBS2, PLA2R1, OLR1, SCARB1	VAMP3, STX7, HLA-E, HLA-DMA, HLA-DMB, HLA-DOA, HLA-DOB, HLA-DPB1, RAB5B, EEA1, TFRC, ATP6V1G1, ATP6V0E1, TCIRG1, ATP6V0A2, ATP6V0D2, ATP6V0C, ATP6V0B, RAB7A, DYNC1I2, DYNC1LI1, TUBA4A, TUBA3C, TUBA1A, TUBA8, TUBB6, TUBB1, PIKFYVE, NOS1, CTSS, TAP2, FCGR2B, MBL2, SFTPA2, ITGB3, TLR6, TLR4, CYBB, NCF4	ne	ne	1.75309	ne	ne	1.62904	1.296	1.03584	1.22858	ne	ne	0.0236	ne	ne	6.11e-05	0.000203	0.0325	0.0149
173	African trypanosomiasis	hsa05143	ItoA,NtoI,MCL(e)toMCL	0	0	MYD88, HBA1, HBA2, HBB, TNF	PRKCB	0	0	0	0	HBB, IL10, IL18, IFNG, TNF, FASLG, FAS, VCAM1, SELE, ICAM1, IDO1, PLCB1, PLCB4, PRKCA	0	0	IL18, PRKCB	TNF, PRKCA	0	0	0	0	MYD88, KNG1, NPPA, APOA1, IL12A, PRKCB, PRKCG	ne	ne	1.68044	1.13635	ne	ne	ne	ne	1.51415	ne	ne	0.0393	0.0107	ne	ne	ne	ne	0.00854
174	Valine, leucine and isoleucine degradation	hsa00280	NtoI,NtoA,HtoMCLx,BtoMCL,BtoMCL(e),MCL(e)toMCL	0	0	0	ACADM, ACAA2, HADHB, PCCA, MCCC1	ACADM, ECHS1, ACAA2, HADHB, HIBADH, ALDH3A2, AUH	DBT, DLD, ACADM, AACS, HMGCS1	BCAT2, IL4I1, BCKDHA, ACADS, ACAD8, ACAA2, PCCA, HIBADH, ALDH6A1, MCCC1, AUH	BCAT2, BCKDHA, ACADS, ACADM, ACADSB, ACAD8, ECHS1, ACAA2, HADHB, PCCA, ALDH6A1, ALDH3A2, MCCC1	IL4I1, PCCA, HIBADH, ALDH2, ALDH7A1, HMGCL	0	0	0	IVD, HMGCL		BCAT1, IVD, EHHADH, HADH, HSD17B10, ACAA1, ALDH2	BCAT1, DLD, IVD, HADHA, HADH, HSD17B10, MCEE, ALDH2, AOX1, OXCT1, ACAT2, ACAT1, HMGCS1	BCAT1, IL4I1, IVD, ALDH2, HMGCL, ACAT1, HMGCS1	ACADM, ACADSB, HADHA, ECHS1, ACAA1, HADHB, ALDH3A2, ALDH1B1, AOX1, ACSF3, AGXT2, MCCC1, OXCT1, ACAT2, HMGCS2	ne	ne	ne	2.08734	1.20862	1.07153	1.30638	1.5227	1.19199	ne	ne	ne	0.0259	4.8e-05	2.51e-05	2.06e-05	4.03e-10	0.000379
175	Inflammatory mediator regulation of TRP channels	hsa04750	NtoI,NtoA,HtoMCLx,BtoMCL,BtoMCL(e),MCL(e)toMCL	0	0	0	HTR2A, ITPR2, PRKCE, CAMK2G, ADCY7, PRKCB	ITPR2, PRKCE, PPP1CB, MAPK9, PRKCB	HTR2B, PRKCE, PPP1CC, MAPK8, PIK3CA, PRKCB, IGF1	KNG1, PLA2G4A, PLA2G4C, PLA2G6, PLCB2, PLCB4, TRPA1, TRPV1, ASIC4, CALML4, CAMK2A, CAMK2G, IL1R1, IL1RAP, MAPK11, MAPK8, PLCG1, PIK3CD, PIK3CB, PIK3R3, PTGER2, GNAS, ADCY4, PRKCH, PRKCQ, IGF1	KNG1, HTR2C, PLA2G4A, PLA2G6, PLCB2, PRKCE, PPP1CC, TRPA1, TRPV1, CALM2, CAMK2G, IL1RAP, MAP2K3, MAPK8, MAPK9, PLCG1, PIK3CA, PIK3CD, GNAS, ADCY4, ADCY7, PRKCB, TRPV2	HTR2B, PLA2G4A, PLA2G4C, PLA2G4F, PLCB1, PLCB4, ITPR3, ASIC1, CALML4, IL1R1, MAPK11, MAPK12, NGF, PIK3CB, PIK3R3, PTGER2, ADCY1, ADCY3, ADCY6, PRKACA, PRKCA, PRKCH, PRKCQ, IGF1	0	0	0	CALM3, MAPK13, PRKCD, PRKCA	JMJD7-PLA2G4B, ITPR3, MAPK13, PLCG1, PIK3CD, PIK3R1, PRKCD, ADCY4, PRKCA, PRKCH, PRKCQ	HTR2A, GNAQ, PLA2G4A, JMJD7-PLA2G4B, PLCB2, PLCB3, PLCB4, PPP1CA, CALM3, CAMK2G, IL1B, MAP2K3, MAPK13, MAPK14, PIK3CB, PRKCD, PTGER2, ADCY7, PRKACB, F2RL1, PRKCA, PRKCH, PRKCQ, TRPV2	HTR2A, PLCB3, PPP1CB, PPP1CC, ASIC2, CALM3, CALM1, CAMK2D, CAMK2B, MAP2K6, MAPK13, MAPK14, NTRK1, PIK3R2, PTGER4, PRKACB, TRPV4, CYP4A11, PRKCA	PLCB3, PPP1CB, CALM3, CAMK2B, MAPK12, MAPK13, MAPK14, PIK3R1, PIK3R2, PIK3R3, SRC, PTGER4, ADCY1, ADCY6, PRKACB, PRKCA, PRKCH	KNG1, HTR2C, PLA2G6, ITPR1, PRKCE, PPP1CB, PPP1CC, CALM2, CALM1, CAMK2D, MAP2K3, MAP2K6, MAPK9, NTRK1, PLCG2, PIK3CA, ADCY7, PRKCB, PRKCG, TRPV2	ne	ne	ne	1.41565	1.31152	1.31416	1.16288	1.4458	1.18568	ne	ne	ne	0.00477	0.000149	2.54e-05	2.79e-06	2.8e-05	2.94e-05
176	Fatty acid degradation	hsa00071	NtoI,NtoA,BtoMCL,BtoMCL(e),MCL(e)toMCL	0	0	0	ACAA2, HADHB, ACADM, ACSL4, ECI1, ECI2	ACAA2, HADHB, ECHS1, ACADM, ACSL3, ECI1, ECI2, ALDH3A2	0	ACAA2, ACADS, ACADVL, GCDH, ACSL6, CPT1A, ECI1, ECI2, ADH1B, ADH5	ACAA2, HADHB, ECHS1, ACADS, ACADM, ACADSB, ACADVL, GCDH, CPT1A, ECI2, ADH5, ALDH3A2	ACOX1, ACSL6, ADH1B, ALDH2, ALDH7A1	0	0	0	CPT2		0	ACAT2, ACAT1, HADH, HADHA, ACOX3, ACADL, ACSL1, ACSL5, ACSBG1, CPT2, CYP4A11, ADH1A, ADH4, ADH6, ALDH2	ACAT1, ACOX3, ACOX1, ACSL1, ACSL5, ACSBG1, CPT2, ADH4, ADH6, ALDH2	ACAT2, ACAA1, HADHB, HADHA, ECHS1, ACADM, ACADL, ACADSB, ACADVL, CPT2, ADH4, ADH5, ALDH3A2, ALDH1B1	ne	ne	ne	2.28151	1.50978	ne	1.4874	1.83078	1.17879	ne	ne	ne	0.0198	0.00019	ne	0.00316	1.19e-05	0.000202
177	Endocrine and other factor-regulated calcium reabsorption	hsa04961	NtoA,HtoMCLx,BtoMCL,BtoMCL(e),MCL(e)toMCL	0	0	0	0	RAB11A, PRKCB	ESR1, PRKCB	PTH1R, GNAS, VDR, ESR1, TRPV5, DNM2, AP2A2, AP2B1, AP2M1, AP2S1, ATP1A3, ATP1A4, ATP1B4, SLC8A2, ATP2B4, PLCB2, PLCB4	GNAS, ESR1, AP2M1, AP2S1, RAB11A, ATP1B4, ATP2B1, PLCB2, PRKCB	ADCY6, PRKACA, VDR, DNM1, AP2A2, AP2B1, CLTA, CLTC, CLTCL1, SLC8A1, SLC8A2, ATP2B4, PLCB1, PLCB4, PRKCA	0	0	0	0	PTH1R, AP2B1, CLTB, ATP1A1, ATP1B2, ATP1B3, PRKCA	PRKACB, VDR, DNM1, AP2A1, AP2M1, AP2S1, RAB11A, SLC8A1, SLC8A3, GNAQ, PLCB2, PLCB3, PLCB4, PRKCA	PRKACB, DNM1, CLTA, RAB11A, CALB1, SLC8A3, PLCB3, PRKCA	ADCY6, PRKACB, VDR, DNM1, CLTA, CLTC, CLTCL1, CALB1, SLC8A3, PLCB3, PRKCA	AP2M1, AP2S1, RAB11A, CALB1, ATP2B1, ATP2B2, PRKCB, PRKCG	ne	ne	ne	ne	1.37803	1.26697	1.20676	1.35032	1.15772	ne	ne	ne	ne	0.000812	0.00413	0.00044	1.92e-05	0.00503
178	Hematopoietic cell lineage	hsa04640	NtoA,HtoMCLx,BtoMCL,MCL(e)toMCL	0	0	0	0	CD44, CD24	TFRC, CD55, CD59	KITLG, FLT3LG, IL11, CSF1, CD34, FLT3, KIT, IL2RA, IL7R, CD7, CD2, CD5, CD1B, CD1E, CD4, CD8A, CD8B, CD3D, CD3E, CD3G, CD37, CR1L, CSF2RA, IL3RA, CD33, CSF1R, ITGAM, CD14, IL1R1, CSF3R, EPOR, CD36, GYPA, IL11RA, GP1BA, ITGA6	0	KITLG, TNF, CSF1, CD34, FLT3, DNTT, KIT, IL7R, CD7, CD2, CD1B, CD1E, CD4, CD8A, CD8B, CD3D, CD3E, CD3G, CR2, CR1L, CSF2RA, IL3RA, CD33, IL6R, CSF1R, CD14, IL1R1, CSF3R, EPOR, CD36, CD59, GP1BA, ITGA2, ITGA6	0	0	0	0	FLT3LG, CD34, HLA-DOB, IL7R, CD7, CD2, CD3D, CD3E, CD22, MS4A1, CR2, FCER2, IL4R, IL9R, GP1BA, ITGA5	KITLG, FLT3LG, IL1A, IL1B, FLT3, HLA-DOA, HLA-DPB1, HLA-DQA2, HLA-DRB1, HLA-DRB5, IL7R, CD2, CD1A, CD1B, CD1D, CD1E, CD4, CD8A, CD8B, CD3D, CD3E, CD3G, MME, IL3RA, CD33, IL4R, IL6R, CSF1R, ANPEP, ITGAM, CD14, CSF3R, EPOR, CD36, ITGB3, ITGA2B, GP9, GP1BA, GP5, ITGA2, ITGA4, ITGA5, ITGA6	IL7, CSF3, IL6, IL1A, TNF, HLA-DMA, HLA-DMB, HLA-DOA, HLA-DOB, HLA-DPA1, HLA-DPB1, HLA-DQA2, HLA-DQB1, HLA-DRA, HLA-DRB1, CD38, CD1A, MME, CD19, MS4A1, CR2, CR1, IL4R, CD55, ITGB3, ITGA2B, ITGA3, ITGA4, ITGA5	0	IL7, FLT3LG, CSF3, IL1A, HLA-DMA, HLA-DMB, HLA-DOA, HLA-DOB, HLA-DPB1, IL2RA, TFRC, CD22, MS4A1, CD37, FCER2, CR1, ANPEP, IL5RA, GYPA, CD55, ITGB3, GP5, ITGA4	ne	ne	ne	ne	1.50589	1.99025	1.71435	ne	1.56767	ne	ne	ne	ne	0.0046	3.36e-05	0.00676	ne	0.000291
179	Synaptic vesicle cycle	hsa04721	NtoA,HtoMCLx,BtoMCL,	0	0	0	0	NSF, ATP6V1D, ATP6V1E2, ATP6V1E1, ATP6V0E1	NSF, ATP6V1C2, ATP6V1D, ATP6V1E2, ATP6V1H	SLC17A7, SYT1, VAMP2, STX2, STX3, STX1B, STXBP1, UNC13A, NSF, NAPA, DNM2, AP2A2, AP2B1, AP2M1, AP2S1, ATP6V1E2, ATP6V1F, ATP6V1G2, ATP6V0A4, ATP6V0C, ATP6V0B, SLC1A3	0	0	0	0	0	0	CLTB, AP2B1, TCIRG1, ATP6V0A1	SLC18A2, STX1A, STXBP1, DNM1, AP2A1, AP2M1, AP2S1, ATP6V1A, ATP6V1B2, ATP6V0E1, ATP6V0E2, TCIRG1, ATP6V0D1, ATP6V0B, SLC6A4	RAB3A, DNM1, CLTA, ATP6V1G1, ATP6V1G3, ATP6V0E1, ATP6V0A2, ATP6V1H, SLC6A2, SLC6A4, SLC6A5, SLC6A9, SLC1A1	0	0	ne	ne	ne	ne	0.960993	1.10443	1.17818	ne	ne	ne	ne	ne	ne	0.00485	2.81e-05	0.0186	ne	ne
180	Biosynthesis of unsaturated fatty acids	hsa01040	NtoA,MCL(e)toMCL	0	0	0	0	HSD17B12, HSD17B4, ACOT2	0	0	0	ELOVL2, ELOVL6, ELOVL7, SCD, SCD5, FADS2, FADS1, ACOX1, ACOT7	0	0	0	0	ELOVL1, ELOVL5, TECR	0	0	0	ELOVL1, ELOVL5, HSD17B12, ACAA1, SCP2	ne	ne	ne	ne	2.11697	ne	ne	ne	1.62387	ne	ne	ne	ne	0.00769	ne	ne	ne	0.00568
181	Amoebiasis	hsa05146	NtoA,HtoMCLx,BtoMCL,BtoMCL(e),MCL(e)toMCL	0	0	0	0	PRKCB	COL4A4, COL4A3, LAMC1, CASP3, PRKCB, RAB5A, IL12A, PIK3CA, IL10	IL1R1, COL1A1, COL1A2, COL4A2, COL4A1, COL4A3, LAMA1, LAMB1, GNA11, GNA15, PLCB2, PLCB4, GNAS, GNAL, RAB5A, RAB5C, RAB7A, TLR2, TLR4, CD14, CXCL2, CXCL3, CD1B, CD1E, IFNG, COL3A1, ACTN1, ITGAM, PIK3R3, PIK3CD, PIK3CB, CTSG	COL4A4, COL4A3, LAMC1, PLCB2, PRKCB, GNAS, RAB5B, RAB5C, RAB7A, TLR2, TLR4, IL12A, VCL, ARG1, ITGAM, PIK3CA, PIK3CD	IL1R1, COL1A1, COL1A2, COL4A2, COL4A1, LAMA2, LAMA3, LAMB1, LAMB2, CASP3, GNA11, GNA14, GNA15, PLCB1, PLCB4, PRKCA, GNAL, ADCY1, PRKACA, RAB5C, CD14, CXCL2, TNF, CD1B, CD1E, IFNG, COL3A1, ACTN1, ARG2, NOS2, ITGB2, PIK3R3, PIK3CB, SERPINB6, CTSG, IL10	0	0	0	0	GNA11, PRKCA, RAB5C, PTK2, ACTN1, ACTN4, ITGB2, PIK3R1, PIK3CD, TGFB3	IL1B, HSPB1, LAMB2, GNAQ, GNA15, PLCB2, PLCB3, PLCB4, PRKCA, PRKACB, CD14, CXCL1, CXCL2, CXCL8, CD1A, CD1B, CD1D, CD1E, PTK2, VCL, ACTN1, ACTN4, ARG2, ITGB2, ITGAM, PIK3CB, PRDX1, SERPINB6, TGFB1, TGFB2	NFKB1, COL4A6, LAMB2, LAMB3, PLCB3, PRKCA, PRKACB, IL6, TNF, CD1A, PTK2, ACTN4, PIK3R2, SERPINB3, SERPINB4, TGFB2, TGFB3	NFKB1, LAMA3, LAMB2, LAMB3, CASP3, GNA14, PLCB3, PRKCA, ADCY1, PRKACB, IL6, TNF, CD1A, PTK2, ACTN4, ITGB2, PIK3R1, PIK3R2, PIK3R3, PRDX1, SERPINB6, IL10, TGFB2	RELA, COL4A4, COL4A6, COL4A3, LAMA5, LAMC1, PRKCB, PRKCG, RAB5B, RAB7A, TLR4, IL12A, VCL, ARG1, PIK3CA, SERPINB3, C8B	ne	ne	ne	ne	0.883817	1.62056	1.24117	1.41717	1.39993	ne	ne	ne	ne	0.00787	4.61e-05	0.00385	0.0162	0.018
182	Vascular smooth muscle contraction	hsa04270	NtoI,NtoA,HtoMCLx,BtoMCL,BtoMCL(e),MCL(e)toMCL	0	0	0	ITPR2, PRKCB, PRKCE, ADCY7	MYL6, ITPR2, PRKCB, PRKCE, PPP1CB	EDN1, PLA2G10, PLA2G2D, CACNA1C, CACNA1D, CACNA1F, MYH10, PRKCB, PRKCE, BRAF, PPP1CC, GNA12, GNA13, ROCK1, NPPA	ADRA1B, AVP, GNA11, PLA2G2D, PLA2G12A, PLA2G4A, PLA2G4C, PLA2G6, CACNA1D, CALML4, MYLK, MYLK2, MYH10, PLCB2, PLCB4, PRKCH, PRKCQ, ARAF, CALD1, ACTA2, PPP1R14A, PPP1R12A, PPP1R12B, PPP1R12C, ARHGEF12, ARHGEF1, PTGIR, CALCB, RAMP2, RAMP3, GNAS, ADCY4, NPPC	AGTR1, EDN1, PLA2G2D, PLA2G4A, PLA2G6, CALM2, MYL6, PLCB2, PRKCB, PRKCE, ARAF, RAF1, MAPK3, PPP1R14A, PPP1CC, PPP1R12A, PPP1R12C, ARHGEF1, RHOA, ADORA2B, GNAS, ADCY4, ADCY7	ADRA1B, AVP, GNA11, PLA2G2D, PLA2G12A, PLA2G4A, PLA2G4C, PLA2G4F, KCNMA1, CACNA1C, CACNA1D, CALML4, MYLK, MYLK2, MYL6B, MYH10, MYH11, MYH14, PLCB1, PLCB4, ITPR3, PRKCA, PRKCH, PRKCQ, MAP2K2, CALD1, ACTA2, PPP1R12B, ARHGEF12, ARHGEF11, PTGIR, CALCB, ADM, CALCRL, RAMP1, RAMP2, RAMP3, ADCY1, ADCY3, ADCY6, PRKACA, NPR1, NPPC, GUCY1A2	0	0	0	CALM3, PRKCA, PRKCD, MAP2K2, PPP1R12C, ARHGEF1, RAMP2	GNA11, JMJD7-PLA2G4B, MYL9, MYH9, MYH11, ITPR3, PRKCA, PRKCD, PRKCH, PRKCQ, ARAF, PPP1R12C, ARHGEF1, ROCK2, RAMP2, RAMP3, ADCY4, NPR2	AVPR1A, GNAQ, PLA2G12A, PLA2G4A, JMJD7-PLA2G4B, KCNMB1, CALM3, MYLK, MYL9, MYH9, PLCB2, PLCB3, PLCB4, PRKCA, PRKCD, PRKCH, PRKCQ, CALD1, ACTA2, ACTG2, PPP1R14A, PPP1CA, ARHGEF12, ARHGEF1, ADORA2B, PTGIR, CALCRL, ADCY7, PRKACB, PRKG1	AGT, AVPR1B, PLA2G3, PLA2G2F, PLA2G12B, PLA2G1B, CYP4A11, KCNMA1, KCNMB4, CALM3, CALM1, MYLK3, MYH9, MYH14, PLCB3, PRKCA, BRAF, MAP2K1, MAPK1, PPP1CB, PPP1CC, GNA13, ROCK1, ROCK2, CALCA, PRKACB, NPPB	AVPR1B, PLA2G12A, KCNMA1, KCNMB4, CALM3, MYH14, PLCB3, PRKCA, PRKCH, BRAF, ACTA2, PPP1CB, GNA13, RAMP1, ADCY1, ADCY6, PRKACB	AGT, PLA2G2F, PLA2G12B, PLA2G6, CALM2, CALM1, MYL6, MYH9, ITPR1, PRKCB, PRKCG, PRKCE, ARAF, MAP2K1, MAPK1, MAPK3, PPP1R14A, PPP1CB, PPP1CC, GNA12, GNA13, RHOA, ROCK1, ADORA2B, ADCY7, NPPA	ne	ne	ne	1.2139	1.46965	1.48707	1.20866	1.12704	1.47043	ne	ne	ne	0.0127	0.00923	0.000839	9.06e-05	0.000943	5.49e-06
183	Tryptophan metabolism	hsa00380	NtoA,BtoMCL(e),	0	0	0	0	KYNU, DHTKD1, ECHS1, ALDH3A2, CAT	0	0	DHTKD1, GCDH, ECHS1, ALDH3A2, CYP1A1, CYP1A2, CAT	0	0	0	0	0	DLST	0	0	AFMID, HAAO, ACAT1, ALDH2, IL4I1	0	ne	ne	ne	ne	1.21726	ne	ne	1.0735	ne	ne	ne	ne	ne	0.0141	ne	ne	0.00393	ne
184	Proximal tubule bicarbonate reclamation	hsa04964	NtoA,	0	0	0	0	GLUD1, MDH1	0	0	0	0	0	0	0	0	ATP1A1, ATP1B2, ATP1B3, GLS	0	0	0	0	ne	ne	ne	ne	2.11697	ne	ne	ne	ne	ne	ne	ne	ne	0.0143	ne	ne	ne	ne
185	Signaling pathways regulating pluripotency of stem cells	hsa04550	NtoA,HtoMCLx,BtoMCL,BtoMCL(e),MCL(e)toMCL	0	0	0	0	SMAD2, BMPR2, SMAD4, WNT3, FZD2, CTNNB1, KRAS, SMARCAD1, BMI1, PCGF6	PIK3CA, INHBE, ACVR2B, BMP4, SMAD5, SMAD4, WNT3, FZD3, FZD5, DVL3, AXIN2, APC, CTNNB1, KRAS, NRAS, IGF1, SKIL, SMARCAD1, RIF1, PCGF1, PCGF3, BMI1	LIFR, IL6ST, PIK3CD, PIK3CB, PIK3R3, AKT1, AKT2, INHBB, ACVR1B, ACVR2B, BMP4, ACVR1, SMAD1, SMAD5, ID1, ID2, ID4, MAPK11, WNT3, FZD7, FZD2, FZD10, TCF7, HRAS, NRAS, IGF1, HESX1, SMARCAD1, SETDB1, JARID2, PCGF1, PCGF3, OTX1, DLX5	SOX2, MAPK3, PIK3CA, PIK3CD, AKT1, AKT2, ACVR1B, ACVR2B, SMAD2, SMAD3, ACVR1, BMPR2, WNT3, WNT16, CTNNB1, TCF7, HRAS, NRAS, RAF1, SMARCAD1, KAT6A, SETDB1, JARID2, PCGF1, PCGF3, PCGF5	LIFR, IL6ST, KLF4, MAP2K2, PIK3CB, PIK3R3, TBX3, INHBB, INHBE, ACVR1B, BMP4, BMPR1A, ACVR1, SMAD1, SMAD9, ID1, ID2, ID4, DUSP9, MAPK11, MAPK12, WNT5B, WNT11, FZD7, FZD3, FZD4, FZD5, FZD6, FGFR1, FGFR2, IGF1, SKIL, RIF1, PCGF2, MEIS1, HOXA1, OTX1, DLX5, MYF5	0	0	0	0	PIK3CD, PIK3R1, MAPK13, POU5F1, KAT6A	IL6ST, GRB2, PIK3CB, NANOG, ACVR1, SMAD1, ID2, MAPK13, MAPK14, IGF1R, LEFTY2, MEIS1	JAK1, STAT3, KLF4, GRB2, MAP2K1, MAPK1, PIK3R2, SMAD3, SMAD4, MAPK13, MAPK14, WNT2, WNT8A, WNT8B, GSK3B, FGFR4, LEFTY2, SKIL, REST, PCGF5, HOXA1, HOXD1, ONECUT1, ESX1	IL6ST, STAT3, KLF4, PIK3R1, PIK3R2, PIK3R3, INHBE, BMPR1A, SMAD1, SMAD9, ID2, MAPK12, MAPK13, MAPK14, WNT11, FZD3, FZD4, FZD5, FZD6, FGFR1, FGFR4, LEFTY2, SKIL, REST, PCGF2, MEIS1, HOXA1, HOXD1, ONECUT1	JAK1, STAT3, SOX2, GRB2, MAP2K1, MAPK1, MAPK3, PIK3CA, SMAD2, SMAD3, BMPR2, SMAD4, WNT8B, WNT16, FZD8, DVL3, GSK3B, AXIN1, APC, CTNNB1, ZIC3, LEFTY2, KAT6A, PCGF5, ESX1	ne	ne	ne	ne	0.875725	1.02657	1.0675	1.41589	1.22833	ne	ne	ne	ne	0.0171	2.64e-05	1.1e-05	4.41e-08	4.2e-07
186	Viral myocarditis	hsa05416	NtoI,NtoA,HtoMCLx,BtoMCL(e),MCL(e)toMCL	0	0	0	ABL1, RAC1, CCND1, CYCS	ABL1, EIF4G2, CCND1, CASP8, BID, CYCS	CD55, ABL1, ABL2, SGCB, DMD, CCND1, CASP8, CYCS, CASP3, MYH7	0	FYN, ABL1, RAC3, ACTB, EIF4G2, CCND1, CASP8, CASP9, PRF1	CXADR, CAV1, ABL1, RAC1, RAC3, SGCG, LAMA2, ACTG1, BID, CASP3, CD40LG, CD28, PRF1, ITGB2, ICAM1	0	0	0	FYN, RAC2, ACTG1, EIF4G1, CD40, HLA-DOA, HLA-DOB, HLA-DRB4, CD86, ITGAL, ITGB2	FYN, RAC2, EIF4G1, CD40, HLA-DOB, HLA-G, ITGAL, ITGB2	FYN, RAC2, ACTG1, ACTB, EIF4G3, CD40LG, HLA-DOA, HLA-DPB1, HLA-DQA2, HLA-DRB1, HLA-DRB5, HLA-E, CD86, CD28, PRF1, ITGAL, ITGB2	0	SGCG, SGCB, ACTG1, EIF4G3, BID, CYCS, CASP3, CD40, HLA-DOA, HLA-DPA1, HLA-DPB1, HLA-DQB1, HLA-DRB1, CD80, CD86, ITGAL, ITGB2, ICAM1	CD55, DMD, EIF4G2, CCND1, CASP8, CYCS, CASP9, HLA-DMA, HLA-DMB, HLA-DOA, HLA-DOB, HLA-DPB1, HLA-E	ne	ne	ne	3.50375	1.89351	1.88858	ne	1.61025	1.24497	ne	ne	ne	0.000922	0.0226	0.0014	ne	0.0117	0.00774
187	Inositol phosphate metabolism	hsa00562	NtoA,	0	0	0	0	PI4K2B, PTEN, PLCH2	0	0	0	0	0	0	0	0	MTMR14, PI4KB, SACM1L, PIK3CD, INPPL1, PIK3C2B, PLCG1, INPP1, ITPKB	0	0	0	0	ne	ne	ne	ne	1.35251	ne	ne	ne	ne	ne	ne	ne	ne	0.0259	ne	ne	ne	ne
188	Lysine degradation	hsa00310	NtoA,BtoMCL,BtoMCL(e),	0	0	0	0	DHTKD1, ECHS1, SMYD2, SETMAR, ALDH3A2	0	AADAT, DHTKD1, GCDH, HYKK, PHYKPL, CAMKMT, KMT2D, KMT2B, SETD1B, SETD1A, SMYD2, SUV39H2, EHMT2, SETDB1, EZH1, EZH2, SETMAR, PLOD2, PLOD3, COLGALT1	DHTKD1, GCDH, ECHS1, PHYKPL, KMT2D, KMT2B, SETD1B, SETD1A, SMYD2, EHMT2, SETDB1, PRDM2, EZH1, NSD1, SETMAR, ALDH3A2, PLOD2, PLOD3, COLGALT1	0	0	0	0	0	DLST, PHYKPL, KMT2A, KMT2B, KMT2E, SETD1A, SETDB2, PRDM2, PLOD1, COLGALT1	0	DLST, DLD, HADHA, HADH, ACAT2, ACAT1, KMT2A, KMT2E, ASH1L, SMYD3, EHMT1, SETDB2, SETD2, ALDH2, BBOX1	ACAT1, SETD7, SMYD3, SETDB2, EZH2, ALDH2	0	ne	ne	ne	ne	2.17367	ne	1.59896	1.59747	ne	ne	ne	ne	ne	0.031	ne	0.00121	0.0169	ne
189	Peroxisome	hsa04146	NtoA,HtoMCLx,BtoMCL(e),	0	0	0	0	PEX19, PEX1, PEX10, PEX2, PHYH, HSD17B4, ACSL3, ECI2, IDH1, CAT, PRDX5	PEX3, PEX19, PEX1, PEX5, PEX12, PEX2, AMACR, PHYH, ACSL3, MLYCD	0	PEX16, PEX3, PEX19, PEX1, PEX26, PEX14, PEX13, MPV17, HACL1, ACOX2, HSD17B4, ABCD4, ECI2, NUDT19, GNPAT, FAR1, CAT	0	0	0	0	0	PEX16, PEX6, PEX5, PMVK, GSTK1	PEX6, MPV17, PXMP4, EHHADH, ACAA1, ECH1, ABCD2, ACSL5, PECR, CRAT, FAR2, PAOX, CAT, PRDX5, SOD1, SOD2, PRDX1, GSTK1, DHRS4	0	PEX5, PEX12, PXMP2, PEX11A, PEX11G, ACOX3, ACOX1, ACSL1, ACSL5, NUDT7, ACOT8, CRAT, MLYCD, AGPS, PMVK, HMGCL, PRDX5, PRDX1	0	ne	ne	ne	ne	1.58342	1.48425	ne	1.52734	ne	ne	ne	ne	ne	0.0454	0.01	ne	0.00111	ne
190	Salivary secretion	hsa04970	NtoI,BtoMCL(e),	0	0	0	ADRB2, ADCY7, PRKCB, ITPR2, KCNN4	0	0	0	ADRB2, GNAS, ADCY4, ADCY7, VAMP2, PLCB2, PRKCB, CALM2, ATP1B4, ATP2B1, KCNN4	0	0	0	0	VAMP2, PRKCA, CALM3, AMY1C	0	0	0	ADCY1, ADCY6, PRKACB, CHRM3, PLCB3, PRKCA, CALM3, CD38, SLC12A2, KCNMA1, SLC9A1, MUC5B, CAMP	0	ne	ne	ne	1.4015	ne	ne	ne	0.954225	ne	ne	ne	ne	0.0016	ne	ne	ne	0.000176	ne
191	Amphetamine addiction	hsa05031	NtoI,HtoMCLx,BtoMCL,BtoMCL(e),MCL(e)toMCL	0	0	0	PRKCB, CAMK2G, PPP3CA, HDAC2	0	CACNA1C, CACNA1D, GRIN2B, PRKCB, PPP1CC, ATF2, CREB3L4, JUN, FOSB, HDAC2	MAOB, MAOA, CACNA1D, GRIN3B, GRIA3, CAMK2A, CAMK2G, CALML4, GNAS, CREB3L2, CREB3L4, ARC, PPP3CA, HDAC2	GRIN3B, PRKCB, CAMK2G, CALM2, GNAS, PPP1CC, CREB3L2, CREB3L4, HDAC2	MAOB, CACNA1C, CACNA1D, PRKCA, CALML4, CAMK4, PRKACA, CREB5, ARC, FOS, PPP3CA	0	0	0	PRKCA, CALM3	0	SLC18A2, MAOB, PRKCA, STX1A, CAMK2G, CALM3, CAMK4, PRKACB, PPP1CA, CREB5	TH, DDC, GRIN1, GRIN2A, GRIN2D, GRIA4, PRKCA, CAMK2D, CAMK2B, CALM3, CALM1, PRKACB, PPP1CB, PPP1CC, CREB1, ATF2, CREB3, CREB3L1, CREB5, PDYN, FOS, PPP3CB, PPP3CC, PPP3R1, PPP3R2, JUN, FOSB, HDAC1	SLC6A3, GRIN2D, PRKCA, CAMK2B, CALM3, PRKACB, PPP1CB, ATF2, CREB3L1, CREB5, FOS, PPP3CB, PPP3R2, JUN, FOSB	DDC, GRIN2A, GRIA4, PRKCB, PRKCG, CAMK2D, CALM2, CALM1, PPP1CB, PPP1CC, CREB1, CREB3, CREB3L2, ATF6B, PPP3CC, JUN	ne	ne	ne	1.21869	ne	1.21648	1.55724	1.24464	1.04391	ne	ne	ne	0.0126	ne	0.000733	0.000553	0.000258	0.000387
192	Lysosome	hsa04142	NtoI,HtoMCLx,BtoMCL,BtoMCL(e),MCL(e)toMCL	0	0	0	SUMF1, IGF2R, AP1S2, AP3B1, AP3S1	0	ATP6V1H, CTSF, CTSO, NEU1, GM2A, LAPTM4A, GNPTAB, AP1G1, AP1S3, AP3B1, AP3S1, AP4E1, AP4S1, GGA1	ATP6V0A4, ATP6AP1, ATP6V0C, ATP6V0B, CTSB, CTSC, CTSD, CTSF, CTSG, CTSK, CTSL, CTSV, CTSW, NAPSA, IDUA, GUSB, FUCA1, HEXB, HYAL2, ARSA, ARSG, GALNS, DNASE2, ACP2, ASAH1, PSAP, PPT1, LAMP2, LAMP3, CD68, CD63, SCARB2, SLC17A5, SLC11A2, LAPTM4B, LAPTM4A, ABCB9, CLN3, MFSD8, GNPTAB, GNPTG, IGF2R, AP1G2, AP1M1, AP1M2, AP1S1, AP1S3, AP3B1, AP3M2, AP4B1, AP4M1, GGA3, GGA1, MCOLN1	TCIRG1, ATP6V0C, ATP6V0B, CTSF, CTSV, NAPSA, GALC, HEXB, HYAL2, ARSA, GALNS, SGSH, PSAP, LAMP2, CD63, SCARB2, LAPTM4A, CLN3, MFSD8, GNPTAB, GNPTG, NAGPA, AP1G2, AP1M1, AP1S1, AP1S3, AP3B1, AP4B1, GGA3, GGA1	CTSB, CTSC, CTSD, CTSG, CTSH, CTSK, CTSL, CTSW, LGMN, GAA, FUCA1, MAN2B1, NEU1, HYAL2, HYAL1, ARSG, IDS, DNASE2, ACP2, ASAH1, PPT1, PPT2, LAMP3, CD68, CD63, SCARB2, NPC1, NPC2, SLC17A5, LAPTM4B, ABCA2, ABCB9, M6PR, CLTA, CLTC, CLTCL1, AP1M2, AP1S1, AP3M2, AP4M1, GGA1, MCOLN1	0	0	0	TCIRG1, GLB1, GBA, IDUA, MAN2B1, ARSA, IDS, SGSH, ABCB9, NAGPA, CLTB, AP1S1	0	TCIRG1, ATP6V0D1, ATP6AP1, ATP6V0B, CTSA, CTSB, CTSC, CTSD, CTSL, CTSS, CTSW, TPP1, GLB1, NAGA, MAN2B1, LIPA, SMPD1, ASAH1, PPT1, LAMP1, CD68, NPC2, SLC11A2, LAPTM4B, GNPTG, M6PR, AP1M1, AP1M2, AP1S2	ATP6V0A2, ATP6V1H, CTSH, CTSS, TPP1, GLA, MAN2B1, NEU1, ARSB, IDS, SMPD1, LAPTM5, CD164, SUMF1, NAGPA, CLTA, AP3M1, AP4E1, AP4S1, GGA2	CTSH, TPP1, GAA, MAN2B1, NEU1, HYAL1, SPAM1, IDS, DNASE2, SMPD1, LAMP3, NPC1, LAPTM5, ABCA2, CD164, CLTA, CLTC, CLTCL1	TCIRG1, ATP6V0A2, ATP6V0D2, ATP6V0C, ATP6V0B, CTSO, CTSS, CTSV, NAPSA, GLA, GALC, HEXA, ARSA, ARSB, GALNS, SGSH, SMPD1, CTNS, LAPTM5, SORT1, MFSD8, SUMF1, NAGPA, AP1G2, AP1M1, AP1S3, AP3B1, AP3M1, AP4E1, AP4B1, AP4S1, GGA2	ne	ne	ne	1.90604	ne	1.44371	1.51453	1.37408	1.57933	ne	ne	ne	0.0151	ne	7.27e-07	4.3e-05	0.0108	0.00215
193	Dilated cardiomyopathy	hsa05414	NtoI,HtoMCLx,BtoMCL,MCL(e)toMCL	0	0	0	ADCY7	0	ITGB8, SGCB, DMD, MYH7, CACNA1C, CACNA1D, CACNA1F, CACNB3, ATP2A1, IGF1	ITGA6, ITGA7, ITGA8, ITGAV, ITGB7, SGCA, LAMA1, ACTB, TPM1, TPM2, EMD, LMNA, GNAS, ADCY4, CACNA1D, CACNA2D3, ATP2A1, ATP2A3, SLC8A2, IGF1	0	ITGA2, ITGA6, ITGA7, ITGA8, ITGAV, ITGB4, SGCG, LAMA2, ACTG1, TNNT2, TPM1, TPM2, LMNA, ADCY1, ADCY3, ADCY6, PRKACA, CACNA1C, CACNA1D, CACNA2D1, CACNA2D3, ATP2A1, SLC8A1, SLC8A2, IGF1, TNF	0	0	0	ITGA5, ACTG1, TPM3, TGFB3, TNF	0	ITGA2, ITGA2B, ITGA4, ITGA5, ITGA6, ITGB1, ITGB3, ITGB5, ITGB7, ACTG1, ACTB, TTN, TPM1, TPM4, LMNA, ADCY7, PRKACB, ATP2A3, SLC8A1, SLC8A3, TGFB1, TGFB2	ITGA2B, ITGA3, ITGA4, ITGA5, ITGA11, ITGB3, ITGB4, ITGB6, SGCD, SGCB, TNNT2, ACTC1, TPM3, MYL2, PRKACB, CACNB1, CACNG1, CACNG8, SLC8A3, TGFB2, TGFB3, TNF, AGT	0	ITGA4, ITGA10, ITGA11, ITGB3, ITGB7, DMD, TTN, ACTC1, TPM3, ADCY7, CACNG1, CACNG8, ATP2A3, AGT	ne	ne	ne	0.885157	ne	1.41367	1.15798	ne	1.12328	ne	ne	ne	0.0215	ne	0.00272	0.00245	ne	0.0261
194	Insulin secretion	hsa04911	NtoI,BtoMCL(e),	0	0	0	CAMK2G, KCNN4, ADCY7, PRKCB	0	0	0	SLC2A1, ATP1B4, CAMK2G, KCNN4, GNAS, ADCY4, ADCY7, CREB3L2, CREB3L4, PLCB2, VAMP2, PRKCB	0	0	0	0	VAMP2, PRKCA	0	0	0	TRPM4, CAMK2B, KCNMA1, KCNMB4, KCNN3, ADCY1, ADCY6, PRKACB, ATF2, CREB3L1, CREB5, RAB3A, CHRM3, PLCB3, RYR2, PRKCA	0	ne	ne	ne	1.01313	ne	ne	ne	1.20715	ne	ne	ne	ne	0.0261	ne	ne	ne	9.4e-05	ne
195	Complement and coagulation cascades	hsa04610	BtoMCL,MCL(e)toMCL	0	0	0	0	0	0	F3, F12, VWF, F8, THBD, PROCR, F2R, F13A1, KNG1, TFPI, PLAU, PLAUR, SERPINF2, A2M, CFD, C3, C7, C1QA, C1QB, C1QC, C1R, C1S, C2, C3AR1, CR1L, ITGAM, ITGAX, C5AR1, SERPING1, CLU	0	F3, F10, F12, VWF, F8, THBD, F2R, F13A1, TFPI, PROS1, PLAU, PLAUR, A2M, CFB, CFD, C3, C7, C1QA, C1QB, C1QC, C1R, C1S, C2, C3AR1, CR1L, CR2, ITGB2, ITGAX, C5AR1, CFH, SERPING1, C4BPB, CD59, CLU	0	0	0	0	0	0	F7, F2, F11, CPB2, FGA, FGB, FGG, PLG, SERPINC1, SERPIND1, SERPINA5, PLAT, C5, MBL2, MASP2, CR1, CR2, CFI, CD55, C4BPA, VTN	0	F7, F2, F9, PROC, FGA, FGB, FGG, KNG1, SERPINC1, SERPIND1, C5, C8B, MBL2, CR1, CD55	ne	ne	ne	ne	ne	ne	1.55327	ne	1.55621	ne	ne	ne	ne	ne	ne	6.11e-08	ne	0.0403
196	Cholesterol metabolism	hsa04979	BtoMCL,MCL(e)toMCL	0	0	0	0	0	0	LPL, PLTP, CETP, CD36, NCEH1, SOAT1, APOC1, ANGPTL4, LDLRAP1, APOE, STARD3, VDAC3, CYP27A1	0	LPL, LCAT, PLTP, CETP, CD36, LDLR, NCEH1, APOC1, SCARB1, APOE, STARD3, CYP27A1, NPC1, OSBPL5, NPC2, STAR	0	0	0	0	0	0	APOA1, SOAT2, APOH, ANGPTL3, SCARB1, APOB, PCSK9, MYLIP, LRP1, LRPAP1, VAPA, VAPB, ABCG5, APOA2, APOC3	0	APOA1, APOH, ANGPTL3, SORT1, APOB, PCSK9, MYLIP, LRPAP1, VAPA, VAPB, ABCG5, APOA2, APOC3	ne	ne	ne	ne	ne	ne	1.49236	ne	1.61179	ne	ne	ne	ne	ne	ne	1.28e-06	ne	0.000526
197	Cytokine-cytokine receptor interaction	hsa04060	HtoMCLx,BtoMCL,MCL(e)toMCL	0	0	0	0	0	CCL23, IL12A, IL10, IFNA8, IFNA17, CD70, TNFSF9, INHBE, BMP4, BMP5, ACKR4, CCR7, CXCR5, CXCR4, PRLR, IL10RA, IFNLR1, IL17RB, EDA2R, TNFRSF13C, TGFBR1, TGFBR2, ACVR2B	CCL19, CCL21, CCL5, CCL8, CCL2, CCL26, CCL18, CXCL2, CXCL3, CXCL9, CXCL10, CXCL11, CXCL13, CXCL12, CXCL14, CX3CL1, TSLP, IL11, IL23A, IFNG, IL18, IL33, IL32, IL34, CSF1, TNFSF14, FASLG, TNFSF15, CD70, CD40LG, TNFSF9, TNFSF13B, GDF15, GDF11, INHBB, BMP2, BMP4, BMP5, CCR7, CCR5, CCR2, CXCR3, XCR1, CX3CR1, IL2RA, IL2RG, IL7R, IL15RA, IL3RA, CSF2RA, IL13RA1, EPOR, GHR, PRLR, CSF3R, LEPR, IL6ST, IL11R…	0	CCL19, CCL21, CCL4, CCL17, CCL22, CCL5, CCL8, CCL2, CCL26, CCL18, CXCL2, CXCL9, CXCL10, CXCL11, CXCL13, CXCL12, CXCL14, CX3CL1, IL15, TSLP, IL10, IFNG, IL18, IL33, IL32, IL34, CSF1, TNF, LTA, TNFSF14, FASLG, TNFSF15, NGF, TNFSF11, CD40LG, TNFSF13B, GDF15, GDF10, INHBB, INHBE, AMH, BMP2, BMP4, BMP5, CCR5, CCR2, CCR1, CXCR3, ACKR3, IL2RB, IL7R, IL15RA, IL21R, IL3RA, CSF2RB, CSF2RA, IL13RA1, EPOR, G…	0	0	0	0	0	CCL3, CCL3L1, CCL5, CCL28, CCL20, CXCL1, CXCL2, CXCL5, CXCL8, PPBP, PF4V1, CLCF1, OSM, IL1A, IL1B, IL1RN, IL18, IL32, LTB, TNFSF10, CD40LG, TNFSF13B, TGFB1, TGFB2, INHA, BMP6, CCR9, CCR4, CCR5, CCR3, CCR2, CCR1, CXCR1, CXCR2, CXCR3, XCR1, CX3CR1, IL2RB, IL2RG, IL4R, IL7R, IL3RA, CSF2RB, EPOR, MPL, CSF3R, IL6R, IL6ST, IL12RB1, IL27RA, IL10RB, IL18RAP, IL1RL1, IL17RA, CD4, CSF1R, TNFRSF1A, TNFRSF1B…	CCL25, CCL27, IL7, PRL, CSF3, IL6, CLCF1, IL24, IL22, IFNE, IL1A, IL1F10, IL37, IL17A, IL25, IL16, TNF, LTA, LTB, TNFSF10, TGFB2, TGFB3, AMH, GDF5, BMP7, CCR6, CXCR4, IL4R, IL21R, IL12RB1, CNTFR, IL10RB, IL22RA1, IFNLR1, IFNAR1, IL1RL2, IL17RC, TNFRSF14, TNFRSF11B, TNFRSF8, CD40, TNFRSF17, TNFRSF13C, TNFRSF19	0	CCL28, PPBP, PF4V1, IL7, GH1, CSF3, IL12A, CLCF1, IL24, IL22, IFNA2, IL1A, IL36B, IL37, IL17A, IL25, BMP3, GDF11, GDF5, CCR7, CCR6, CXCR4, IL2RA, IL5RA, IL13RA2, IL27RA, CNTFR, IL10RA, IL10RB, IL22RA1, IFNLR1, IFNAR1, IFNAR2, IFNGR2, EDA2R, TNFRSF18, TNFRSF13B, TNFRSF13C, TNFRSF19, TGFBR2, BMPR2	ne	ne	ne	ne	ne	1.26053	1.19328	ne	1.26319	ne	ne	ne	ne	ne	0.00219	1.5e-06	ne	0.000233
198	Homologous recombination	hsa03440	HtoMCLx,BtoMCL,BtoMCL(e),MCL(e)toMCL	0	0	0	0	0	SSBP1, BRCA1, RBBP8, TOPBP1, PALB2, BRCA2, SYCP3, RPA3, RAD51B, RAD54L, EME1	NBN, BRCA1, TOPBP1, BRCA2, RAD52, RAD51D, RAD54B, POLD2, POLD3, TOP3B, EME1	TOPBP1, UIMC1, POLD2, TOP3B, EME1	RAD50, NBN, BRCA1, BARD1, RBBP8, BRIP1, BRCA2, RAD51, RAD51C, RAD54L, RAD54B, POLD1, POLD3, EME1	0	0	0	0	0	BARD1, RPA1, POLD4, MUS81	SSBP1, ATM, BARD1, RPA1, RPA2, RPA3, RAD51B, XRCC2, RAD54L, POLD4	RAD50, ATM, BRCA1, BARD1, BRIP1, BRCA2, RPA3, RAD51, XRCC2, RAD54L, POLD4	SSBP1, TOPBP1, UIMC1, BABAM1, RPA1, RPA2, RAD51B	ne	ne	ne	ne	ne	1.70142	1.45203	1.54739	1.51415	ne	ne	ne	ne	ne	1.08e-06	6.63e-06	9.41e-08	2.09e-09
199	Steroid biosynthesis	hsa00100	HtoMCLx,BtoMCL,	0	0	0	0	0	SQLE, LSS, CYP51A1, SC5D	SOAT1	0	0	0	0	0	0	0	FDFT1, DHCR24, LIPA	FDFT1, SQLE, LBR, MSMO1, DHCR24, SC5D, DHCR7, SOAT2, CYP24A1	0	0	ne	ne	ne	ne	ne	1.6321	1.42129	ne	ne	ne	ne	ne	ne	ne	0.00209	3.26e-05	ne	ne
200	Protein export	hsa03060	BtoMCL,BtoMCL(e),	0	0	0	0	0	0	SEC61A2, SRP68	SEC62, SRP9, SRP72	0	0	0	0	0	0	0	OXA1L, SEC61G, HSPA5, SPCS1, SPCS2, SPCS3, SEC11C, IMMP1L	OXA1L, SEC61G, HSPA5, SPCS2, SEC11C, IMMP1L	0	ne	ne	ne	ne	ne	ne	1.16288	1.46387	ne	ne	ne	ne	ne	ne	ne	0.000113	0.0313	ne
201	ECM-receptor interaction	hsa04512	BtoMCL,MCL(e)toMCL	0	0	0	0	0	0	COL1A1, COL1A2, COL4A2, COL4A1, COL4A3, COL6A1, COL6A2, COL6A3, COL9A1, COL9A2, LAMA1, LAMB1, THBS1, THBS3, THBS4, TNC, TNN, FREM2, VWF, HSPG2, ITGA6, ITGA7, ITGA8, ITGAV, ITGB7, SDC4, SV2A, CD36, GP1BA	0	COL1A1, COL1A2, COL4A2, COL4A1, COL6A1, COL6A2, COL6A3, LAMA2, LAMA3, LAMB1, LAMB2, THBS2, THBS3, TNC, FREM2, VWF, HSPG2, ITGA2, ITGA6, ITGA7, ITGA8, ITGAV, ITGB4, SDC4, SV2B, CD36, GP1BA, HMMR	0	0	0	0	0	0	COL2A1, COL4A6, COL6A5, LAMB2, LAMB3, RELN, SPP1, VTN, TNR, TNXB, FRAS1, FREM1, DSPP, IBSP, AGRN, ITGA2B, ITGA3, ITGA4, ITGA5, ITGA11, ITGB3, ITGB4, ITGB6, SDC1, GP6	0	COL2A1, COL4A4, COL4A6, COL4A3, COL6A5, COL9A3, LAMA5, LAMC1, CHAD, TNR, DSPP, ITGA4, ITGA10, ITGA11, ITGB3, ITGB7, GP5, CD47	ne	ne	ne	ne	ne	ne	1.56988	ne	1.39452	ne	ne	ne	ne	ne	ne	0.000156	ne	0.000822
202	Parathyroid hormone synthesis, secretion and action	hsa04928	HtoMCLx,BtoMCL,BtoMCL(e),MCL(e)toMCL	0	0	0	0	0	BRAF, PRKCB, PDE4B, MEF2D, NR4A2, JUND, ATF2, CREB3L4, MMP13, GNA12, GNA13	GNAI1, GNAI2, ADCY4, GNA11, PLCB2, PLCB4, MAFB, GATA3, SP1, VDR, RXRA, RXRB, PTHLH, PTH1R, ARRB1, ARRB2, ARAF, TRPV5, SLC34A3, SLC9A3R1, GNAS, PDE4A, LRP6, CREB3L2, CREB3L4, BCL2, ARHGEF1, PLD1, MMP14, MMP25, HBEGF	GNAI2, ADCY4, ADCY7, PLCB2, RXRG, MAPK3, ARRB2, ARAF, RAF1, PRKCB, SLC9A3R1, GNAS, PDE4A, PDE4B, LRP6, CREB3L2, CREB3L4, BCL2, ARHGEF1, RHOA, PLD2, MMP14, MMP17	GNAI1, ADCY1, ADCY3, ADCY6, GNA11, PLCB1, PLCB4, ITPR3, MAFB, GATA3, VDR, RXRA, RXRB, FGFR1, EGR1, ARRB1, ARRB2, PRKCA, PDE4D, PRKACA, MEF2D, CREB5, TNFSF11, CDKN1A, FOS, ARHGEF11, PLD1, MMP14, MMP25, HBEGF, EGFR	0	0	0	0	0	GNAI1, GNAI2, ADCY7, GNAQ, PLCB2, PLCB3, PLCB4, GATA3, VDR, RXRA, ARRB1, ARRB2, PRKCA, SLC9A3R1, PDE4D, PRKACB, MEF2C, CREB5, RUNX2, ARHGEF1, PLD1, PLD2, HBEGF	GNAI3, PLCB3, GCM1, FGF23, MAPK1, EGR1, BRAF, MAP2K1, PRKCA, SLC34A1, PDE4D, PRKACB, CYP24A1, MEF2C, NR4A2, JUND, LRP5, CREB1, ATF2, CREB3, CREB3L1, CREB5, CDKN1A, FOS, MMP13, GNA13, AKAP13, MMP15, MMP24	ADCY1, ADCY6, PLCB3, VDR, FGF23, FGFR1, EGR1, ARRB1, BRAF, PRKCA, PDE4D, PRKACB, MEF2C, ATF2, CREB3L1, CREB5, TNFSF11, CDKN1A, FOS, MMP13, GNA13, PLD1, MMP15, MMP24, EGFR	GNAI2, ADCY7, ITPR1, GCM1, RXRG, MAPK1, MAPK3, ARAF, MAP2K1, PRKCB, PRKCG, PDE4B, CYP24A1, MEF2A, JUND, CREB1, CREB3, CREB3L2, ATF6B, BCL2, GNA12, GNA13, AKAP13, RHOA, PLD2, MMP17	ne	ne	ne	ne	ne	1.35898	1.4619	1.63581	1.44822	ne	ne	ne	ne	ne	7.17e-09	0.00017	2.9e-09	1.89e-06
203	Other types of O-glycan biosynthesis	hsa00514	BtoMCL,BtoMCL(e),	0	0	0	0	0	0	OGT, EOGT, POFUT2, POGLUT1, GXYLT1, COLGALT1, PLOD3, GALNT12, GALNT16, GALNT18, GALNT7	POFUT2, LFNG, B4GALT1, ST6GAL1, POGLUT1, GXYLT1, COLGALT1, PLOD3, GALNT10, C1GALT1	0	0	0	0	0	0	0	POFUT1, ST3GAL3, GXYLT2, POMT2, GALNT5, GALNT13, GALNT14, GALNT10, GALNT2, GALNT3, GALNT1, GALNT6, GALNT9	GXYLT2, GALNT5, GALNT13, GALNT14, GALNT3, GALNT6	0	ne	ne	ne	ne	ne	ne	1.4619	1.36318	ne	ne	ne	ne	ne	ne	ne	0.000434	0.00234	ne
204	Intestinal immune network for IgA production	hsa04672	HtoMCLx,BtoMCL,MCL(e)toMCL	0	0	0	0	0	IL10, TNFRSF13C, ICOSLG, CXCR4, PIGR	CD28, TNFSF13B, CD40LG, ICOS, ITGB7, CXCL12, MADCAM1, LTBR, IL15RA, PIGR	0	CD28, IL10, TNFSF13B, CD40LG, ICOS, CXCL12, MADCAM1, LTBR, IL15, IL15RA	0	0	0	0	0	CD86, HLA-DOA, HLA-DPB1, HLA-DQA2, HLA-DRB1, HLA-DRB5, CD28, TGFB1, TNFSF13B, CD40LG, ICOS, CCR9, ITGA4, ITGB7, CCL28, LTBR	CD86, HLA-DMA, HLA-DMB, HLA-DOA, HLA-DOB, HLA-DPA1, HLA-DPB1, HLA-DQA2, HLA-DQB1, HLA-DRA, HLA-DRB1, IL6, TNFRSF17, TNFRSF13C, AICDA, CD40, ICOSLG, ITGA4, CXCR4, CCL25	0	HLA-DMA, HLA-DMB, HLA-DOA, HLA-DOB, HLA-DPB1, TNFRSF13B, TNFRSF13C, ITGA4, ITGB7, CXCR4, CCL28, MAP3K14, PIGR	ne	ne	ne	ne	ne	1.83612	1.59896	ne	1.27831	ne	ne	ne	ne	ne	0.0383	0.00121	ne	0.00209
205	Glyoxylate and dicarboxylate metabolism	hsa00630	BtoMCL,BtoMCL(e),	0	0	0	0	0	0	ACO1, PCCA, PGP, GLUL, AMT, HYI	ACO1, PCCA, CAT, PGP, GLUL, SHMT2, AMT, HYI	0	0	0	0	0	0	0	MDH1, ACO2, ACAT2, ACAT1, MCEE, HAO2, GRHPR, DLD, GLYCTK	ACSS2, ACO2, ACAT1, SHMT1, AFMID	0	ne	ne	ne	ne	ne	ne	1.32327	1.60408	ne	ne	ne	ne	ne	ne	ne	0.00232	0.0172	ne
206	Propanoate metabolism	hsa00640	HtoMCLx,BtoMCL,BtoMCL(e),MCL(e)toMCL	0	0	0	0	0	DBT, DLD, ACACA, MLYCD, LDHAL6B	BCKDHA, ACADS, ACACB, PCCA, ALDH6A1	BCKDHA, ACADS, ECHS1, ACACB, PCCA, ALDH6A1	ACSS3, ACOX1, MLYCD, PCCA, SUCLA2, LDHB	0	0	0	0	0	ACSS1, ACSS2, EHHADH, ECHDC1, LDHA, LDHB	DLD, ACOX3, HADHA, ACACA, MLYCD, ECHDC1, MCEE, SUCLG1, SUCLG2, LDHB, LDHC, ACAT2, ACAT1	ACSS2, ACSS3, ACOX3, ACOX1, ACACA, MLYCD, SUCLA2, LDHB, ACAT1	HADHA, ECHS1, ECHDC1, ACAT2	ne	ne	ne	ne	ne	1.39895	1.39545	1.62652	0.808419	ne	ne	ne	ne	ne	0.00176	0.00238	0.029	0.0394
207	Calcium signaling pathway	hsa04020	HtoMCLx,BtoMCL,BtoMCL(e),MCL(e)toMCL	0	0	0	0	0	ADRB2, ATP2A1, STIM2, CACNA1C, CACNA1D, CACNA1F, HTR2B, CXCR4, ERBB4, MCOLN2, PDE1B, PRKCB	SLC8A2, ATP2B4, ADRB2, GNAS, GNAL, ADCY4, ATP2A1, ATP2A3, CACNA1D, P2RX4, P2RX6, RYR1, CASQ1, CASQ2, ADRA1B, EDNRB, F2R, PTGER3, GNA11, GNA15, PDGFA, PDGFB, PDGFC, ERBB3, PDGFRA, PDGFRB, PLCD1, PLCB2, PLCB4, PLCG1, MCOLN1, MCOLN3, SPHK1, MCU, VDAC3, PPIF, CALML4, PHKG2, MYLK, MYLK2, CAMK2A, CAMK2G, PPP3CA, NOS3, PDE1B, PTK2B	ATP2B1, ADORA2B, ADRB2, GNAS, ADCY4, ADCY7, ATP2A3, HRC, STIM2, CACNA1A, P2RX1, P2RX5, AGTR1, GRPR, HTR2C, TBXA2R, PLCB2, PLCG1, SPHK1, CALM2, PHKG2, PHKB, PHKA2, CAMK2G, PTK2B, ITPKB, PRKCB	SLC8A1, SLC8A2, ATP2B4, CHRM3, GNAL, ADCY1, ADCY3, PRKACA, ATP2A1, CACNA1C, CACNA1D, CACNA1H, P2RX4, RYR1, CASQ1, ASPH, CYSLTR2, ADRA1B, EDNRB, F2R, HTR2B, NTSR1, GNA11, GNA14, GNA15, PDGFA, PDGFB, PDGFC, EGFR, ERBB3, PDGFRA, PDGFRB, PLCD1, PLCD3, PLCB1, PLCB4, ITPR3, MCOLN1, MCOLN3, SLC25A4, SLC25A6, PPIF, CALML4, PHKA1, MYLK, MYLK2, CAMK4, PPP3CA, NOS2, NOS3, PDE1B, ITPKC, PRKCA	0	0	0	0	0	SLC8A1, SLC8A3, ADORA2B, HRH2, HTR6, HTR7, ADCY7, PRKACB, ATP2A3, STIM1, ORAI1, P2RX1, P2RX7, ASPH, CYSLTR1, CYSLTR2, F2R, HTR2A, AVPR1A, PTAFR, TBXA2R, GNAQ, GNA15, EGF, PDGFB, PDGFC, PLCB2, PLCB3, PLCB4, TPCN1, SPHK1, VDAC3, SLC25A5, CALM3, PHKG2, MYLK, CAMK1, CAMK2G, CAMK4, PTK2B, PRKCA	SLC8A3, HRH2, HTR4, HTR6, PRKACB, STIM2, ORAI2, CACNA1E, CACNA1H, P2RX3, GRIN1, GRIN2A, GRIN2D, ASPH, GRM5, HTR2A, LHCGR, AVPR1B, PTAFR, PTGER1, TBXA2R, CCKAR, CCKBR, CXCR4, EGF, PDGFD, ERBB2, PLCD3, PLCB3, PLCE1, CD38, SLC25A5, SLC25A31, CALM3, CALM1, MYLK3, CAMK1, CAMK2D, CAMK2B, PPP3CB, PPP3CC, PPP3R1, PPP3R2, ITPKB, ITPKA, ITPKC, PRKCA	SLC8A3, CHRM3, ADCY1, PRKACB, CACNA1H, GRIN2D, RYR2, ASPH, GRM5, NTSR1, OXTR, AVPR1B, PTAFR, PTGFR, CCKBR, GNA14, PDGFD, EGFR, ERBB2, PLCD3, PLCB3, PLCE1, CD38, SLC25A4, SLC25A5, SLC25A6, CALM3, PHKA1, CAMK1, CAMK2B, PPP3CB, PPP3R2, ITPKA, ITPKC, PRKCA	ATP2B1, ATP2B2, CHRM1, ADORA2B, ADRB2, HTR6, ADCY7, ATP2A3, STIM2, ORAI2, CACNA1A, CACNA1E, P2RX1, P2RX3, P2RX5, GRIN2A, TRDN, GRM1, GRPR, HTR2C, LHCGR, TBXA2R, CXCR4, ERBB4, PLCD4, PLCG2, PLCZ1, ITPR1, MCOLN2, CALM2, CALM1, PHKG2, PHKB, PHKA2, CAMK1D, CAMK2D, PPP3CC, NOS1, ITPKB, PRKCB, PRKCG	ne	ne	ne	ne	ne	1.11216	1.18962	1.10929	1.25386	ne	ne	ne	ne	ne	0.00131	0.00305	1.98e-08	0.0101
208	Non-homologous end-joining	hsa03450	BtoMCL,MCL(e)toMCL	0	0	0	0	0	0	POLM, XRCC4, NHEJ1	0	PRKDC, POLL, DNTT, RAD50, FEN1	0	0	0	0	0	0	XRCC5, DCLRE1C, FEN1	0	XRCC5, NHEJ1	ne	ne	ne	ne	ne	ne	1.27917	ne	1.55621	ne	ne	ne	ne	ne	ne	0.00311	ne	5.83e-05
209	Regulation of lipolysis in adipocytes	hsa04923	BtoMCL,BtoMCL(e),	0	0	0	0	0	0	ADRB2, GNAS, ADCY4, PNPLA2, MGLL, FABP4, IRS2, PIK3CD, PIK3CB, PIK3R3, AKT1, AKT2, PDE3B, PTGER3, NPY1R, GNAI1, GNAI2	ADRB2, GNAS, ADCY4, ADCY7, PNPLA2, MGLL, PIK3CA, PIK3CD, AKT1, AKT2, GNAI2	0	0	0	0	0	0	0	PRKACB, ABHD5, IRS1, PIK3R2, PTGS1, NPY, GNAI3	ADCY1, ADCY6, PRKACB, ABHD5, AQP7, PIK3R1, PIK3R2, PIK3R3, PTGS1, NPY	0	ne	ne	ne	ne	ne	ne	1.13704	1.39158	ne	ne	ne	ne	ne	ne	ne	0.012	0.000726	ne
210	Staphylococcus aureus infection	hsa05150	BtoMCL,	0	0	0	0	0	0	C3, CFD, C1QA, C1QB, C1QC, C1R, C1S, C2, C3AR1, C5AR1, FCGR3B, FPR1, SELPLG, SELP, ICAM1, ITGAM	0	0	0	0	0	0	0	0	KRT12, KRT13, KRT19, KRT33B, KRT23, KRT38, FGG, MBL2, MASP2, C5, PLG, CFI, DEFA5, HLA-DMA, HLA-DMB, HLA-DOA, HLA-DOB, HLA-DPA1, HLA-DPB1, HLA-DQA2, HLA-DQB1, HLA-DRA, HLA-DRB1, PTAFR	0	0	ne	ne	ne	ne	ne	ne	1.12454	ne	ne	ne	ne	ne	ne	ne	ne	0.0146	ne	ne
211	Amino sugar and nucleotide sugar metabolism	hsa00520	HtoMCLx,BtoMCL,MCL(e)toMCL	0	0	0	0	0	UAP1, GNE, RENBP, CYB5R2, GNPDA2, PMM2	CHIT1, HEXB, NAGK, RENBP, NPL, HK3, HK2, AMDHD2, GNPDA1, GFPT2, GFPT1, UXS1, GPI, GALT, GALE, GMPPA, FPGT	0	NANS, NANP, NPL, HK2, HKDC1, GNPDA1, GFPT1, GALK1, GALE, GMDS	0	0	0	0	0	NAGK, NPL, CYB5R1, CYB5R3, HK3, HK1, UXS1, GPI, PGM2, UGP2, GALT, MPI	CHIA, GNE, NANS, CYB5R1, CYB5R4, HK1, GCK, UGP2, UGDH, PMM2, GMPPB, GMDS, MPI	0	CHIA, HEXA, GNE, CYB5R1, CYB5R3, CYB5R4, HK1, AMDHD2, UGP2, UGDH, GALT, PMM2, GMPPB, GMPPA, MPI	ne	ne	ne	ne	ne	1.67874	1.70555	ne	1.4821	ne	ne	ne	ne	ne	0.0207	0.0187	ne	0.0293
212	Vibrio cholerae infection	hsa05110	HtoMCLx,BtoMCL,BtoMCL(e),	0	0	0	0	0	ATP6V1C2, ATP6V1D, ATP6V1E2, ATP6V1H, SEC61A2, SEC61G, SLC12A2	ATP6V1E2, ATP6V1F, ATP6V1G2, ATP6V0A4, ATP6AP1, ATP6V0C, ATP6V0B, KDELR1, KDELR3, SEC61A2, ARF1, GNAS, ACTB, PLCG1, TJP2	ATP6V1G2, TCIRG1, ATP6V0C, ATP6V0B, ARF1, GNAS, KCNQ1, ACTB, PLCG1	0	0	0	0	0	0	ATP6V1A, ATP6V1B2, ATP6V0E1, ATP6V0E2, TCIRG1, ATP6V0D1, ATP6AP1, ATP6V0B, KDELR1, PDIA4, ARF1, PRKACB, ACTG1, ACTB, PRKCA, TJP2	ATP6V1G1, ATP6V1G3, ATP6V0E1, ATP6V0A2, ATP6V1H, PDIA4, SEC61G, PRKACB, SLC12A2, PRKCA	ATP6V1B2, ATP6V1G3, PDIA4, SEC61G, PRKACB, SLC12A2, ACTG1, PRKCA, TJP1	0	ne	ne	ne	ne	ne	1.96995	1.30527	1.31449	ne	ne	ne	ne	ne	ne	6.2e-05	0.0196	0.00317	ne
213	Glycosylphosphatidylinositol (GPI)-anchor biosynthesis	hsa00563	BtoMCL,	0	0	0	0	0	0	DPM2, PIGL, PIGW, PIGM, PIGX, PIGK, PIGG	0	0	0	0	0	0	0	0	PIGC, GPLD1, PIGO, GPAA1, PIGT, PIGU	0	0	ne	ne	ne	ne	ne	ne	1.38576	ne	ne	ne	ne	ne	ne	ne	ne	0.0321	ne	ne
214	Basal cell carcinoma	hsa05217	BtoMCL(e),MCL(e)toMCL	0	0	0	0	0	0	0	TP53, DDB2, POLK, BMP2, WNT3, WNT16, CTNNB1, TCF7, LEF1	CDKN1A, GADD45A, GADD45G, BAX, SMO, KIF7, BMP2, BMP4, WNT5B, WNT11, FZD7, FZD3, FZD4, FZD5, FZD6, TCF7L1, TCF7L2	0	0	0	0	0	0	0	CDKN1A, GADD45B, GADD45G, SMO, KIF7, GLI2, WNT11, FZD3, FZD4, FZD5, FZD6	TP53, DDB2, POLK, HHIP, WNT8B, WNT16, FZD8, DVL3, GSK3B, AXIN1, APC, CTNNB1	ne	ne	ne	ne	ne	ne	ne	1.13598	1.22803	ne	ne	ne	ne	ne	ne	ne	3.37e-05	0.00319
215	Purine metabolism	hsa00230	BtoMCL(e),MCL(e)toMCL	0	0	0	0	0	0	0	PRPS1, NT5C2, NT5C, IMPDH1, NME3, ENTPD6, NUDT16, PKM, ADCY4, ADCY7, ADA2, AK1, AK3, PDE4A, PDE4B, PDE7B, PAPSS2, PAPSS1	NUDT5, PPAT, GART, PAICS, NT5M, NT5E, PNP, IMPDH2, NME1, GMPR, GDA, GUK1, RRM1, RRM2, ADCY1, ADCY3, ADCY6, ADCY10, GUCY1A2, GUCY2D, NPR1, PDE1B, PDE2A, PDE3B, PDE5A, PDE6G, PDE9A, PDE10A, AMPD1, ADA, AK7, AK4, AK8, PDE4D, PDE8B, FHIT, PAPSS2	0	0	0	0	0	0	0	PPAT, GART, PAICS, ATIC, APRT, NT5E, PNP, HPRT1, IMPDH2, NME1, GMPR, GMPR2, RRM1, RRM2, ADCY1, ADCY6, PDE5A, PDE10A, AMPD3, ADK, ADA, PDE4D, PDE8B, ENPP1, ENPP3	NUDT9, ADPRM, PRPS1L1, PRPS1, NT5C2, NT5C1B, IMPDH1, NME6, NME7, AK9, ENTPD6, NUDT16, XDH, PKLR, RRM2B, DGUOK, ADCY7, GUCY2C, PDE3A, PDE6B, ADK, DCK, AK5, AK2, PDE4B, PDE7A, PDE7B, ALLC	ne	ne	ne	ne	ne	ne	ne	1.27164	1.43311	ne	ne	ne	ne	ne	ne	ne	0.000684	0.0137
216	Arginine and proline metabolism	hsa00330	BtoMCL(e),	0	0	0	0	0	0	0	CKB, ALDH3A2, CARNS1, ARG1, PYCR2, L3HYPDH	0	0	0	0	0	0	0	0	GAMT, AZIN2, AMD1, SMOX, ALDH2, OAT, PYCR1, PRODH, ALDH4A1, ALDH18A1, LAP3, P4HA2, GOT1	0	ne	ne	ne	ne	ne	ne	ne	1.41643	ne	ne	ne	ne	ne	ne	ne	ne	0.00162	ne
217	One carbon pool by folate	hsa00670	BtoMCL(e),	0	0	0	0	0	0	0	MTHFD2L, SHMT2, MTFMT, AMT	0	0	0	0	0	0	0	0	MTHFD1L, MTHFD2, SHMT1, GART, ATIC, TYMS, ALDH1L2	0	ne	ne	ne	ne	ne	ne	ne	2.18677	ne	ne	ne	ne	ne	ne	ne	ne	0.00241	ne
218	Aldosterone synthesis and secretion	hsa04925	HtoMCLx,BtoMCL(e),MCL(e)toMCL	0	0	0	0	0	PRKCB, PRKCE, PRKD3, ATF2, CREB3L4, CACNA1C, CACNA1D, CACNA1F, NR4A2, NPPA	0	AGTR1, PLCB2, PRKCB, PRKCE, PRKD1, CREB3L2, CREB3L4, ATP1B4, CALM2, CAMK2G, ATP2B1, GNAS, ADCY4, ADCY7, HSD3B1	GNA11, PLCB1, PLCB4, ITPR3, PRKCA, CREB5, DAGLB, CACNA1H, CACNA1C, CACNA1D, CALML4, CAMK4, ATP2B4, LDLR, SCARB1, ADCY1, ADCY3, ADCY6, PRKACA, STAR, NPR1, PDE2A	0	0	0	0	0	GNAQ, PLCB2, PLCB3, PLCB4, PRKCA, PRKD2, CREB5, DAGLB, ORAI1, CALM3, CAMK1, CAMK2G, CAMK4, LIPE, SCARB1, ADCY7, PRKACB	0	PLCB3, PRKCA, PRKD3, ATF2, CREB3L1, CREB5, DAGLA, KCNJ5, CACNA1H, CALM3, CAMK1, CAMK2B, SCARB1, ADCY1, ADCY6, PRKACB, CYP11B2	AGT, ITPR1, PRKCB, PRKCG, PRKCE, PRKD1, PRKD3, PRKD2, CREB1, CREB3, CREB3L2, ATF6B, KCNK3, CALM2, CALM1, CAMK1D, CAMK2D, ATP2B1, ATP2B2, ADCY7, HSD3B1, NPPA	ne	ne	ne	ne	ne	1.15627	ne	1.16844	1.19778	ne	ne	ne	ne	ne	0.0297	ne	0.00393	0.00889
219	Malaria	hsa05144	BtoMCL(e),	0	0	0	0	0	0	0	GYPA, GYPB, HBB, TLR9, TLR2, TLR4, IL12A, PECAM1	0	0	0	0	0	0	0	0	SDC1, LRP1, MET, GYPC, IL10, TGFB2, IL6, TNF, IL18, THBS2, ITGAL, ITGB2, ICAM1, CD40	0	ne	ne	ne	ne	ne	ne	ne	1.64007	ne	ne	ne	ne	ne	ne	ne	ne	0.0079	ne
220	Synthesis and degradation of ketone bodies	hsa00072	BtoMCL(e),	0	0	0	0	0	0	0	BDH1, BDH2	0	0	0	0	0	0	0	0	HMGCS1, HMGCL, ACAT1	0	ne	ne	ne	ne	ne	ne	ne	1.78917	ne	ne	ne	ne	ne	ne	ne	ne	0.0135	ne
221	Thyroid hormone synthesis	hsa04918	HtoMCLx,BtoMCL(e),	0	0	0	0	0	PRKCB, TTF1, ATF2, CREB3L4, HSPA5, HSP90B1	0	GNAS, ADCY4, ADCY7, PLCB2, PRKCB, CREB3L2, CREB3L4, ATP1B4	0	0	0	0	0	0	ADCY7, PRKACB, GNAQ, PLCB2, PLCB3, PLCB4, PRKCA, CREB5, PDIA4, GPX1, GSR	0	ADCY1, ADCY6, PRKACB, PLCB3, PRKCA, ATF2, CREB3L1, CREB5, TG, HSPA5, CANX, PDIA4, GSR, ALB, SERPINA7	0	ne	ne	ne	ne	ne	1.01923	ne	1.17574	ne	ne	ne	ne	ne	ne	0.0248	ne	0.0174	ne
222	Glycerophospholipid metabolism	hsa00564	HtoMCLx,BtoMCL(e),	0	0	0	0	0	GPAM, AGPAT4, LPIN1, CHPT1, PLA2G10, PLA2G2D, PNPLA7, GPCPD1, CHKA, ETNK2, LPGAT1	0	GPD2, AGPAT2, AGPAT4, AGPAT5, GNPAT, DGKA, DGKG, DGKQ, CHPT1, PLD2, PLA2G2D, PLA2G4A, PLA2G6, LPCAT4, LYPLA2, PNPLA6, PNPLA7, GPCPD1, PCYT1A, TAZ, LPGAT1, CDIPT	0	0	0	0	0	0	GPD1L, GPD2, AGPAT1, MBOAT1, MBOAT2, DGKZ, DGKD, DGKH, PLD1, PLD2, PLD3, PLD4, LCAT, PLA2G12A, PLA2G4A, JMJD7-PLA2G4B, LPCAT2, LPCAT4, LPCAT3, PNPLA6, PCYT1B, PGS1, CDIPT, MBOAT7	0	LPIN1, DGKD, DGKH, PLD1, PLD3, LCAT, PLA2G12A, LPCAT1, LYPLA1, PHOSPHO1, ETNK1, ETNK2	0	ne	ne	ne	ne	ne	1.70802	ne	1.41469	ne	ne	ne	ne	ne	ne	0.0361	ne	0.0199	ne
223	Cysteine and methionine metabolism	hsa00270	BtoMCL(e),	0	0	0	0	0	0	0	MAT2B, MRI1, ADI1, DNMT3A, AHCYL2, AHCYL1, BCAT2	0	0	0	0	0	0	0	0	CTH, CBS, AMD1, IL4I1, DNMT1, DNMT3B, AHCY, BCAT1, GOT1, TST, LDHB, PHGDH, PSAT1	0	ne	ne	ne	ne	ne	ne	ne	1.5227	ne	ne	ne	ne	ne	ne	ne	ne	0.0231	ne
224	Circadian entrainment	hsa04713	MCL(e)toMCL	0	0	0	0	0	0	0	0	CALML4, RPS6KA5, ITPR3, RYR1, GNAI1, GNG4, GNG12, CACNA1H, ADCY1, ADCY3, ADCY6, ADCY10, PRKACA, GUCY1A2, CACNA1C, CACNA1D, PLCB1, PLCB4, PRKCA, PER2, FOS	0	0	0	0	0	0	0	0	GRIN2A, CALM2, CALM1, CAMK2D, NOS1, MAPK1, MAPK3, CREB1, ITPR1, GNAI2, GNAO1, GNB5, GNG2, GNG3, GNG7, GNG11, GNGT1, GRIA4, ADCY7, PRKG2, PRKCB, PRKCG, KCNJ6, KCNJ9	ne	ne	ne	ne	ne	ne	ne	ne	1.26369	ne	ne	ne	ne	ne	ne	ne	ne	0.000937
225	Ferroptosis	hsa04216	HtoMCLx,MCL(e)toMCL	0	0	0	0	0	ACSL3, TFRC, SLC39A8, PCBP2, ATG5	0	0	SLC3A2, SLC7A11, GSS, GPX4, ACSL6, SAT1, SLC39A14, SLC40A1, FTH1, MAP1LC3C, MAP1LC3A, ATG7, PRNP	0	0	0	0	0	GCLM, GSS, GPX4, LPCAT3, ACSL5, SAT1, SLC11A2, SLC40A1, PCBP1, FTH1, FTL, NCOA4, VDAC3	0	0	LPCAT3, TP53, TFRC, PCBP2, PCBP1, CYBB	ne	ne	ne	ne	ne	1.84251	ne	ne	1.23629	ne	ne	ne	ne	ne	0.015	ne	ne	0.0357
226	Morphine addiction	hsa05032	HtoMCLx,	0	0	0	0	0	GNG2, PRKCB, PDE1B, PDE4B, PDE7B	0	0	0	0	0	0	0	0	ADCY7, GABBR1, GNAI1, GNAI2, GNAO1, GNB2, GNG3, GNG8, GNG11, GRK4, GRK5, GRK6, ARRB1, ARRB2, PRKCA, PRKACB, PDE3A, PDE4D	0	0	0	ne	ne	ne	ne	ne	1.13562	ne	ne	ne	ne	ne	ne	ne	ne	5.83e-06	ne	ne	ne
227	Sphingolipid metabolism	hsa00600	HtoMCLx,	0	0	0	0	0	SMPD4, SGPP1, SGPL1, UGT8, NEU1	0	0	0	0	0	0	0	0	CERS2, CERS6, ASAH1, ACER2, SGMS2, SMPD1, CERK, SPHK1, B4GALT6, GLB1	0	0	0	ne	ne	ne	ne	ne	1.46401	ne	ne	ne	ne	ne	ne	ne	ne	0.000361	ne	ne	ne
228	Starch and sucrose metabolism	hsa00500	HtoMCLx,	0	0	0	0	0	GBE1, PYGM, AGL, AMY2B	0	0	0	0	0	0	0	0	UGP2, PYGL, PYGB, PGM2, HK3, HK1, GPI	0	0	0	ne	ne	ne	ne	ne	1.31901	ne	ne	ne	ne	ne	ne	ne	ne	0.000717	ne	ne	ne
229	Collecting duct acid secretion	hsa04966	HtoMCLx,	0	0	0	0	0	ATP6V1C2, ATP6V1D, ATP6V1E2	0	0	0	0	0	0	0	0	CA2, ATP6V1A, ATP6V1B2, ATP6V0E1, ATP6V0E2, TCIRG1, ATP6V0D1, SLC12A7	0	0	0	ne	ne	ne	ne	ne	1.77559	ne	ne	ne	ne	ne	ne	ne	ne	0.00575	ne	ne	ne
230	Drug metabolism	hsa00983	HtoMCLx,	0	0	0	0	0	CYP2A6, RRM1, RRM2B, NME7, NAT1, CYP2E1, GSTA4	0	0	0	0	0	0	0	0	IMPDH1, CES1, UGT2B17, CDA, TYMP, DPYD, UPP1, CMPK1, RRM2, NME3, MGST1, MGST3, MGST2, GSTO1	0	0	0	ne	ne	ne	ne	ne	1.17512	ne	ne	ne	ne	ne	ne	ne	ne	0.0106	ne	ne	ne
231	Glutathione metabolism	hsa00480	HtoMCLx,	0	0	0	0	0	GSTA4, RRM1, RRM2B	0	0	0	0	0	0	0	0	GCLM, GSS, ANPEP, MGST1, MGST3, MGST2, GSTO1, GSTK1, NAT8, GSR, PGD, G6PD, GPX4, GPX1, PRDX6, RRM2	0	0	0	ne	ne	ne	ne	ne	1.44982	ne	ne	ne	ne	ne	ne	ne	ne	0.0109	ne	ne	ne
232	Other glycan degradation	hsa00511	HtoMCLx,	0	0	0	0	0	NEU1	0	0	0	0	0	0	0	0	GLB1, MAN2B1, MAN2B2, ENGASE	0	0	0	ne	ne	ne	ne	ne	1.23436	ne	ne	ne	ne	ne	ne	ne	ne	0.0113	ne	ne	ne
233	GABAergic synapse	hsa04727	HtoMCLx,	0	0	0	0	0	SLC38A1, SLC38A2, PRKCB, HAP1, GABARAPL1, NSF, CACNA1C, CACNA1D, CACNA1F, GNG2	0	0	0	0	0	0	0	0	PRKACB, PRKCA, GABARAPL2, PLCL1, GPHN, GABBR1, GNAI1, GNAI2, GNAO1, GNB2, GNG3, GNG8, GNG11, ADCY7, SLC38A5	0	0	0	ne	ne	ne	ne	ne	1.23436	ne	ne	ne	ne	ne	ne	ne	ne	0.0297	ne	ne	ne
234	Rheumatoid arthritis	hsa05323	HtoMCLx,	0	0	0	0	0	JUN, ATP6V1C2, ATP6V1D, ATP6V1E2, ATP6V1H, FLT1	0	0	0	0	0	0	0	0	CD86, CD28, HLA-DOA, HLA-DPB1, HLA-DQA2, HLA-DRB1, HLA-DRB5, ITGAL, ITGB2, TNFSF13B, LTB, IL1A, IL1B, IL18, TGFB1, TGFB2, ATP6V1A, ATP6V1B2, ATP6V0E1, ATP6V0E2, TCIRG1, ATP6V0D1, ATP6AP1, ATP6V0B, CTSL, CCL5, CCL3, CCL3L1, CCL20, CXCL1, CXCL2, CXCL5, CXCL8, ANGPT1	0	0	0	ne	ne	ne	ne	ne	1.80509	ne	ne	ne	ne	ne	ne	ne	ne	0.0386	ne	ne	ne

## Sheet: B. PaintOmics 3
Supplementary Table S5B: Comprehensive list of enriched pathways identified with PaintOmics tool
	* Datasets comparisons tested: NtoIS (normal vs in situ), IStoI (in situ vs intermediate), ItoA (intermediate vs aggressive), NtoI (normal vs intermediate), NtoA (normal vs aggressive), HtoMCLx (5 healthy vs 8 typical MCL cases), BtoMCL(e) (normal B cells vs early MCL cases), BtoMCL (normal B cells vs progressed MCL cases), MCL(e)toMCL (early vs progressed MCL cases)
	▪ red shading is used to depict the number of unique genes. The darker the shade the larger the number
	▫grey shading signifies the significance propability (p-value). Darker shades for more significant i.e. lower p-values.
	ne: not enriched
	Pathway Name	Pathway ID [KEGG]	Comparison(s)*	# Unique Genes ▪									Combined p-value (Fisher's test) ▫
				NtoIS	IStoI	ItoA	NtoI	NtoA	HtoMCLx	BtoMCL	BtoMCL(e)	MCL(e)toMCL	NtoIS	IStoI	ItoA	NtoI	NtoA	HtoMCLx	BtoMCL	BtoMCL(e)	MCL(e)toMCL
1	Glycolysis / Gluconeogenesis	hsa00010	BtoMCL	-	-	-	-	-	-	59	-	-	-	-	-	-	-	-	0.0153407	-	-
2	Pentose phosphate pathway	hsa00030	HtoMCLx,BtoMCL	-	-	-	-	-	25	26	-	-	-	-	-	-	-	0.0253054	0.016467	-	-
3	Fructose and mannose metabolism	hsa00051	NtoI,BtoMCL	-	-	-	21	-	-	30	-	-	-	-	-	0.0486095	-	-	0.00111945	-	-
4	Galactose metabolism	hsa00052	BtoMCL	-	-	-	-	-	-	28	-	-	-	-	-	-	-	-	0.012987	-	-
5	Fatty acid biosynthesis	hsa00061	BtoMCL(e)	-	-	-	-	-	-	-	11	-	-	-	-	-	-	-	-	0.00523135	-
6	Fatty acid elongation	hsa00062	IStoI,NtoA	-	15	-	-	15	-	-	-	-	-	0.0253029	-	-	0.00254649	-	-	-	-
7	Fatty acid degradation	hsa00071	BtoMCL(e)	-	-	-	-	-	-	-	38	-	-	-	-	-	-	-	-	0.00318479	-
8	Oxidative phosphorylation	hsa00190	ItoA,NtoA	-	-	85	-	85	-	-	-	-	-	-	4.02e-05	-	0.0164034	-	-	-	-
9	Glycine, serine and threonine metabolism	hsa00260	NtoI	-	-	-	12	-	-	-	-	-	-	-	-	0.0368085	-	-	-	-	-
10	Glutathione metabolism	hsa00480	BtoMCL	-	-	-	-	-	-	41	-	-	-	-	-	-	-	-	0.0508818	-	-
11	Starch and sucrose metabolism	hsa00500	NtoA	-	-	-	-	18	-	-	-	-	-	-	-	-	0.0460527	-	-	-	-
12	Other glycan degradation	hsa00511	NtoI	-	-	-	12	-	-	-	-	-	-	-	-	0.0368085	-	-	-	-	-
13	Other types of O-glycan biosynthesis	hsa00514	HtoMCLx	-	-	-	-	-	17	-	-	-	-	-	-	-	-	0.00474539	-	-	-
14	Neomycin, kanamycin and gentamicin biosynthesis	hsa00524	IStoI,NtoI	-	2	-	2	-	-	-	-	-	-	0.0140876	-	0.0279835	-	-	-	-	-
15	Inositol phosphate metabolism	hsa00562	BtoMCL(e)	-	-	-	-	-	-	-	66	-	-	-	-	-	-	-	-	0.0245206	-
16	Glycerophospholipid metabolism	hsa00564	HtoMCLx,MCL(e)toMCL	-	-	-	-	-	87	-	-	87	-	-	-	-	-	0.0103115	-	-	0.011381
17	One carbon pool by folate	hsa00670	BtoMCL(e)	-	-	-	-	-	-	-	14	-	-	-	-	-	-	-	-	0.0277652	-
18	Nicotinate and nicotinamide metabolism	hsa00760	BtoMCL	-	-	-	-	-	-	26	-	-	-	-	-	-	-	-	0.0416297	-	-
19	Carbon metabolism	hsa01200	NtoI,BtoMCL	-	-	-	76	-	-	98	-	-	-	-	-	0.00537174	-	-	0.0467259	-	-
20	Fatty acid metabolism	hsa01212	BtoMCL(e),MCL(e)toMCL	-	-	-	-	-	-	-	41	41	-	-	-	-	-	-	-	0.00111067	0.0241293
21	Endocrine resistance	hsa01522	BtoMCL(e)	-	-	-	-	-	-	-	86	-	-	-	-	-	-	-	-	0.0014246	-
22	Antifolate resistance	hsa01523	ItoA	-	-	17	-	-	-	-	-	-	-	-	0.0461759	-	-	-	-	-	-
23	Platinum drug resistance	hsa01524	BtoMCL(e)	-	-	-	-	-	-	-	60	-	-	-	-	-	-	-	-	0.00322561	-
24	Ribosome biogenesis in eukaryotes	hsa03008	HtoMCLx	-	-	-	-	-	64	-	-	-	-	-	-	-	-	0.00141422	-	-	-
25	Ribosome	hsa03010	ItoA	-	-	116	-	-	-	-	-	-	-	-	2.75e-06	-	-	-	-	-	-
26	RNA transport	hsa03013	HtoMCLx	-	-	-	-	-	134	-	-	-	-	-	-	-	-	0.000305502	-	-	-
27	RNA degradation	hsa03018	ItoA,HtoMCLx	-	-	60	-	-	67	-	-	-	-	-	0.00477683	-	-	0.00359405	-	-	-
28	Basal transcription factors	hsa03022	IStoI	-	21	-	-	-	-	-	-	-	-	0.00842417	-	-	-	-	-	-	-
29	Spliceosome	hsa03040	HtoMCLx	-	-	-	-	-	115	-	-	-	-	-	-	-	-	1.55e-07	-	-	-
30	Proteasome	hsa03050	HtoMCLx	-	-	-	-	-	36	-	-	-	-	-	-	-	-	0.0060749	-	-	-
31	Fanconi anemia pathway	hsa03460	ItoA	-	-	34	-	-	-	-	-	-	-	-	0.01066	-	-	-	-	-	-
32	MAPK signaling pathway	hsa04010	HtoMCLx	-	-	-	-	-	264	-	-	-	-	-	-	-	-	0.0153668	-	-	-
33	ErbB signaling pathway	hsa04012	NtoA,BtoMCL(e)	-	-	-	-	48	-	-	79	-	-	-	-	-	0.0372031	-	-	0.0204721	-
34	Ras signaling pathway	hsa04014	IStoI	-	98	-	-	-	-	-	-	-	-	0.0385167	-	-	-	-	-	-	-
35	Rap1 signaling pathway	hsa04015	HtoMCLx	-	-	-	-	-	175	-	-	-	-	-	-	-	-	0.0426584	-	-	-
36	Chemokine signaling pathway	hsa04062	HtoMCLx	-	-	-	-	-	162	-	-	-	-	-	-	-	-	4.54e-05	-	-	-
37	NF-kappa B signaling pathway	hsa04064	MCL(e)toMCL	-	-	-	-	-	-	-	-	81	-	-	-	-	-	-	-	-	0.0343988
38	FoxO signaling pathway	hsa04068	BtoMCL(e)	-	-	-	-	-	-	-	120	-	-	-	-	-	-	-	-	0.00906602	-
39	Sphingolipid signaling pathway	hsa04071	IStoI,HtoMCLx	-	73	-	-	-	105	-	-	-	-	0.0461411	-	-	-	0.0143292	-	-	-
40	Phospholipase D signaling pathway	hsa04072	HtoMCLx	-	-	-	-	-	129	-	-	-	-	-	-	-	-	0.00442877	-	-	-
41	Cell cycle	hsa04110	BtoMCL(e)	-	-	-	-	-	-	-	110	-	-	-	-	-	-	-	-	0.0454278	-
42	Oocyte meiosis	hsa04114	IStoI	-	74	-	-	-	-	-	-	-	-	0.0255038	-	-	-	-	-	-	-
43	p53 signaling pathway	hsa04115	HtoMCLx	-	-	-	-	-	61	-	-	-	-	-	-	-	-	0.00588795	-	-	-
44	Ubiquitin mediated proteolysis	hsa04120	HtoMCLx	-	-	-	-	-	123	-	-	-	-	-	-	-	-	0.000659999	-	-	-
45	Autophagy - other	hsa04136	BtoMCL(e)	-	-	-	-	-	-	-	31	-	-	-	-	-	-	-	-	0.0422092	-
46	Mitophagy - animal	hsa04137	BtoMCL(e)	-	-	-	-	-	-	-	57	-	-	-	-	-	-	-	-	0.0320445	-
47	Autophagy - animal	hsa04140	BtoMCL(e)	-	-	-	-	-	-	-	113	-	-	-	-	-	-	-	-	0.000750314	-
48	Protein processing in endoplasmic reticulum	hsa04141	HtoMCLx	-	-	-	-	-	144	-	-	-	-	-	-	-	-	0.0143005	-	-	-
49	Lysosome	hsa04142	MCL(e)toMCL	-	-	-	-	-	-	-	-	100	-	-	-	-	-	-	-	-	0.0379069
50	Endocytosis	hsa04144	HtoMCLx,BtoMCL(e)	-	-	-	-	-	210	-	220	-	-	-	-	-	-	8.2e-06	-	0.00286156	-
51	Phagosome	hsa04145	HtoMCLx	-	-	-	-	-	118	-	-	-	-	-	-	-	-	0.0227615	-	-	-
52	Apoptosis	hsa04210	HtoMCLx	-	-	-	-	-	110	-	-	-	-	-	-	-	-	0.0392318	-	-	-
53	Apoptosis - multiple species	hsa04215	HtoMCLx	-	-	-	-	-	30	-	-	-	-	-	-	-	-	0.0101054	-	-	-
54	Ferroptosis	hsa04216	HtoMCLx	-	-	-	-	-	35	-	-	-	-	-	-	-	-	0.0105268	-	-	-
55	Necroptosis	hsa04217	HtoMCLx	-	-	-	-	-	133	-	-	-	-	-	-	-	-	0.0174151	-	-	-
56	Cellular senescence	hsa04218	BtoMCL(e)	-	-	-	-	-	-	-	145	-	-	-	-	-	-	-	-	0.0143815	-
57	Adrenergic signaling in cardiomyocytes	hsa04261	IStoI	-	54	-	-	-	-	-	-	-	-	0.0496732	-	-	-	-	-	-	-
58	Vascular smooth muscle contraction	hsa04270	NtoA,HtoMCLx	-	-	-	-	52	109	-	-	-	-	-	-	-	0.0469798	0.0445041	-	-	-
59	Wnt signaling pathway	hsa04310	NtoI	-	-	-	60	-	-	-	-	-	-	-	-	0.00124268	-	-	-	-	-
60	Hedgehog signaling pathway	hsa04340	NtoIS,BtoMCL(e)	15	-	-	-	-	-	-	38	-	0.0462659	-	-	-	-	-	-	0.0204679	-
61	TGF-beta signaling pathway	hsa04350	BtoMCL(e)	-	-	-	-	-	-	-	79	-	-	-	-	-	-	-	-	0.00565542	-
62	Axon guidance	hsa04360	NtoI,BtoMCL(e)	-	-	-	67	-	-	-	160	-	-	-	-	0.0463984	-	-	-	0.0345377	-
63	VEGF signaling pathway	hsa04370	BtoMCL(e)	-	-	-	-	-	-	-	52	-	-	-	-	-	-	-	-	0.0236265	-
64	Osteoclast differentiation	hsa04380	NtoI	-	-	-	69	-	-	-	-	-	-	-	-	0.011709	-	-	-	-	-
65	Hippo signaling pathway	hsa04390	NtoI	-	-	-	59	-	-	-	-	-	-	-	-	0.0297148	-	-	-	-	-
66	Signaling pathways regulating pluripotency of stem cells	hsa04550	BtoMCL(e)	-	-	-	-	-	-	-	123	-	-	-	-	-	-	-	-	0.0229747	-
67	Platelet activation	hsa04611	HtoMCLx	-	-	-	-	-	104	-	-	-	-	-	-	-	-	9.97e-06	-	-	-
68	NOD-like receptor signaling pathway	hsa04621	HtoMCLx	-	-	-	-	-	139	-	-	-	-	-	-	-	-	1.1e-05	-	-	-
69	RIG-I-like receptor signaling pathway	hsa04622	IStoI,NtoI	-	35	-	35	-	-	-	-	-	-	0.0182985	-	0.00297423	-	-	-	-	-
70	Cytosolic DNA-sensing pathway	hsa04623	HtoMCLx	-	-	-	-	-	49	-	-	-	-	-	-	-	-	0.0247699	-	-	-
71	Jak-STAT signaling pathway	hsa04630	NtoA	-	-	-	-	64	-	-	-	-	-	-	-	-	0.0270448	-	-	-	-
72	Hematopoietic cell lineage	hsa04640	HtoMCLx	-	-	-	-	-	84	-	-	-	-	-	-	-	-	0.000197305	-	-	-
73	Natural killer cell mediated cytotoxicity	hsa04650	NtoI	-	-	-	64	-	-	-	-	-	-	-	-	0.00297659	-	-	-	-	-
74	Th1 and Th2 cell differentiation	hsa04658	IStoI,NtoI	-	62	-	62	-	-	-	-	-	-	0.0246999	-	0.00907353	-	-	-	-	-
75	Th17 cell differentiation	hsa04659	IStoI,NtoI,HtoMCLx	-	70	-	70	-	93	-	-	-	-	0.0300549	-	0.0161092	-	0.0276654	-	-	-
76	T cell receptor signaling pathway	hsa04660	NtoI,HtoMCLx	-	-	-	63	-	89	-	-	-	-	-	-	0.00241898	-	0.0432567	-	-	-
77	B cell receptor signaling pathway	hsa04662	NtoI	-	-	-	55	-	-	-	-	-	-	-	-	0.015475	-	-	-	-	-
78	Fc epsilon RI signaling pathway	hsa04664	NtoI	-	-	-	40	-	-	-	-	-	-	-	-	0.0265906	-	-	-	-	-
79	Fc gamma R-mediated phagocytosis	hsa04666	NtoI,NtoA,HtoMCLx,BtoMCL(e)	-	-	-	56	56	79	-	76	-	-	-	-	0.000456059	0.0317706	0.0324174	-	0.0120019	-
80	TNF signaling pathway	hsa04668	MCL(e)toMCL	-	-	-	-	-	-	-	-	100	-	-	-	-	-	-	-	-	0.0139718
81	Leukocyte transendothelial migration	hsa04670	NtoI,HtoMCLx	-	-	-	51	-	91	-	-	-	-	-	-	0.0169334	-	0.0135227	-	-	-
82	Intestinal immune network for IgA production	hsa04672	HtoMCLx	-	-	-	-	-	40	-	-	-	-	-	-	-	-	0.0174616	-	-	-
83	Neurotrophin signaling pathway	hsa04722	BtoMCL(e)	-	-	-	-	-	-	-	108	-	-	-	-	-	-	-	-	0.0217031	-
84	Retrograde endocannabinoid signaling	hsa04723	ItoA,NtoA	-	-	52	-	52	-	-	-	-	-	-	0.0283224	-	0.00238536	-	-	-	-
85	Long-term depression	hsa04730	IStoI	-	28	-	-	-	-	-	-	-	-	0.0411398	-	-	-	-	-	-	-
86	Olfactory transduction	hsa04740	MCL(e)toMCL	-	-	-	-	-	-	-	-	107	-	-	-	-	-	-	-	-	0.00203801
87	Estrogen signaling pathway	hsa04915	IStoI,BtoMCL(e)	-	49	-	-	-	-	-	88	-	-	0.0260554	-	-	-	-	-	0.0276044	-
88	Melanogenesis	hsa04916	IStoI	-	35	-	-	-	-	-	-	-	-	0.0487999	-	-	-	-	-	-	-
89	Prolactin signaling pathway	hsa04917	NtoI	-	-	-	32	-	-	-	-	-	-	-	-	0.0313959	-	-	-	-	-
90	Glucagon signaling pathway	hsa04922	ItoA	-	-	50	-	-	-	-	-	-	-	-	0.0363805	-	-	-	-	-	-
91	Relaxin signaling pathway	hsa04926	BtoMCL(e)	-	-	-	-	-	-	-	118	-	-	-	-	-	-	-	-	0.0483961	-
92	Non-alcoholic fatty liver disease (NAFLD)	hsa04932	ItoA,NtoA	-	-	87	-	87	-	-	-	-	-	-	0.00752926	-	0.0237634	-	-	-	-
93	Aldosterone-regulated sodium reabsorption	hsa04960	NtoA	-	-	-	-	16	-	-	-	-	-	-	-	-	0.0192724	-	-	-	-
94	Endocrine and other factor-regulated calcium reabsorption	hsa04961	NtoA	-	-	-	-	17	-	-	-	-	-	-	-	-	0.0306831	-	-	-	-
95	Proximal tubule bicarbonate reclamation	hsa04964	NtoA	-	-	-	-	7	-	-	-	-	-	-	-	-	0.00296197	-	-	-	-
96	Gastric acid secretion	hsa04971	NtoI	-	-	-	25	-	-	-	-	-	-	-	-	0.0454114	-	-	-	-	-
97	Carbohydrate digestion and absorption	hsa04973	NtoA	-	-	-	-	17	-	-	-	-	-	-	-	-	0.0306831	-	-	-	-
98	Fat digestion and absorption	hsa04975	NtoI	-	-	-	9	-	-	-	-	-	-	-	-	0.0485537	-	-	-	-	-
99	Vitamin digestion and absorption	hsa04977	BtoMCL(e)	-	-	-	-	-	-	-	21	-	-	-	-	-	-	-	-	0.0391682	-
100	Amyotrophic lateral sclerosis (ALS)	hsa05014	MCL(e)toMCL	-	-	-	-	-	-	-	-	47	-	-	-	-	-	-	-	-	0.00547266
101	Morphine addiction	hsa05032	NtoI	-	-	-	24	-	-	-	-	-	-	-	-	0.035987	-	-	-	-	-
102	Bacterial invasion of epithelial cells	hsa05100	NtoI,BtoMCL(e)	-	-	-	42	-	-	-	66	-	-	-	-	0.000739897	-	-	-	0.000509998	-
103	Vibrio cholerae infection	hsa05110	HtoMCLx	-	-	-	-	-	40	-	-	-	-	-	-	-	-	0.0484111	-	-	-
104	Epithelial cell signaling in Helicobacter pylori infection	hsa05120	HtoMCLx	-	-	-	-	-	60	-	-	-	-	-	-	-	-	0.00438396	-	-	-
105	Pathogenic Escherichia coli infection	hsa05130	NtoI,NtoA	-	-	-	32	32	-	-	-	-	-	-	-	0.0313959	0.0221976	-	-	-	-
106	Shigellosis	hsa05131	NtoI,HtoMCLx	-	-	-	47	-	56	-	-	-	-	-	-	0.0184896	-	0.0127681	-	-	-
107	Salmonella infection	hsa05132	HtoMCLx	-	-	-	-	-	70	-	-	-	-	-	-	-	-	0.0279127	-	-	-
108	Legionellosis	hsa05134	HtoMCLx	-	-	-	-	-	43	-	-	-	-	-	-	-	-	0.0123767	-	-	-
109	Leishmaniasis	hsa05140	NtoI	-	-	-	45	-	-	-	-	-	-	-	-	0.00812684	-	-	-	-	-
110	African trypanosomiasis	hsa05143	HtoMCLx	-	-	-	-	-	31	-	-	-	-	-	-	-	-	0.0352246	-	-	-
111	Malaria	hsa05144	NtoA	-	-	-	-	18	-	-	-	-	-	-	-	-	0.0460527	-	-	-	-
112	Toxoplasmosis	hsa05145	MCL(e)toMCL	-	-	-	-	-	-	-	-	100	-	-	-	-	-	-	-	-	0.0325571
113	Tuberculosis	hsa05152	NtoI	-	-	-	102	-	-	-	-	-	-	-	-	0.0220171	-	-	-	-	-
114	Hepatitis C	hsa05160	BtoMCL(e)	-	-	-	-	-	-	-	105	-	-	-	-	-	-	-	-	0.00227865	-
115	Hepatitis B	hsa05161	NtoI,BtoMCL(e)	-	-	-	87	-	-	-	122	-	-	-	-	0.0143256	-	-	-	0.00403925	-
116	Measles	hsa05162	NtoI,NtoA	-	-	-	72	72	-	-	-	-	-	-	-	0.012489	0.0402251	-	-	-	-
117	Influenza A	hsa05164	NtoI,BtoMCL(e)	-	-	-	93	-	-	-	135	-	-	-	-	0.0272675	-	-	-	0.00340212	-
118	Human papillomavirus infection	hsa05165	BtoMCL(e)	-	-	-	-	-	-	-	277	-	-	-	-	-	-	-	-	0.0323328	-
119	Herpes simplex infection	hsa05168	IStoI,HtoMCLx,MCL(e)toMCL	-	122	-	-	-	153	-	-	156	-	0.026612	-	-	-	0.0302344	-	-	0.000659143
120	Epstein-Barr virus infection	hsa05169	HtoMCLx,BtoMCL(e),MCL(e)toMCL	-	-	-	-	-	172	-	171	171	-	-	-	-	-	0.00878547	-	0.000229547	0.0476282
121	Pathways in cancer	hsa05200	NtoI	-	-	-	256	-	-	-	-	-	-	-	-	0.00195312	-	-	-	-	-
122	Transcriptional misregulation in cancer	hsa05202	IStoI,NtoI	-	78	-	78	-	-	-	-	-	-	0.0390936	-	0.00749583	-	-	-	-	-
123	Viral carcinogenesis	hsa05203	IStoI,NtoI,HtoMCLx	-	120	-	120	-	176	-	-	-	-	0.0244069	-	0.0378422	-	0.0107732	-	-	-
124	Proteoglycans in cancer	hsa05205	BtoMCL(e)	-	-	-	-	-	-	-	175	-	-	-	-	-	-	-	-	0.0230923	-
125	MicroRNAs in cancer	hsa05206	NtoIS,HtoMCLx,BtoMCL(e)	93	-	-	-	-	136	-	138	-	0.0342622	-	-	-	-	0.0355943	-	0.0237786	-
126	Colorectal cancer	hsa05210	BtoMCL(e)	-	-	-	-	-	-	-	76	-	-	-	-	-	-	-	-	0.0120019	-
127	Renal cell carcinoma	hsa05211	BtoMCL(e)	-	-	-	-	-	-	-	61	-	-	-	-	-	-	-	-	0.00415111	-
128	Pancreatic cancer	hsa05212	NtoA,BtoMCL(e)	-	-	-	-	49	-	-	69	-	-	-	-	-	0.0463603	-	-	0.00575897	-
129	Endometrial cancer	hsa05213	BtoMCL(e)	-	-	-	-	-	-	-	52	-	-	-	-	-	-	-	-	0.0236265	-
130	Prostate cancer	hsa05215	BtoMCL(e)	-	-	-	-	-	-	-	86	-	-	-	-	-	-	-	-	0.0350049	-
131	Thyroid cancer	hsa05216	IStoI,MCL(e)toMCL	-	21	-	-	-	-	-	-	33	-	0.00842417	-	-	-	-	-	-	0.0112595
132	Chronic myeloid leukemia	hsa05220	NtoI	-	-	-	54	-	-	-	-	-	-	-	-	0.00547008	-	-	-	-	-
133	Acute myeloid leukemia	hsa05221	IStoI,BtoMCL(e)	-	44	-	-	-	-	-	62	-	-	0.00414929	-	-	-	-	-	0.0416169	-
134	Non-small cell lung cancer	hsa05223	NtoI,BtoMCL(e)	-	-	-	43	-	-	-	63	-	-	-	-	0.0452937	-	-	-	0.0137845	-
135	Hepatocellular carcinoma	hsa05225	NtoA,BtoMCL(e)	-	-	-	-	81	-	-	144	-	-	-	-	-	0.00713945	-	-	0.0466228	-
136	Central carbon metabolism in cancer	hsa05230	BtoMCL(e)	-	-	-	-	-	-	-	57	-	-	-	-	-	-	-	-	0.00769838	-
137	Choline metabolism in cancer	hsa05231	NtoA	-	-	-	-	52	-	-	-	-	-	-	-	-	0.0247556	-	-	-	-
138	Inflammatory bowel disease (IBD)	hsa05321	IStoI,NtoI	-	34	-	34	-	-	-	-	-	-	0.0355492	-	0.00520387	-	-	-	-	-
139	Rheumatoid arthritis	hsa05323	HtoMCLx	-	-	-	-	-	71	-	-	-	-	-	-	-	-	0.00405742	-	-	-
140	Primary immunodeficiency	hsa05340	NtoI,NtoA,HtoMCLx	-	-	-	26	26	34	-	-	-	-	-	-	0.0208747	0.0176986	0.039865	-	-	-
141	Viral myocarditis	hsa05416	NtoI,HtoMCLx	-	-	-	41	-	46	-	-	-	-	-	-	0.0265906	-	0.00178422	-	-	-
142	Parkinson's disease	hsa05012	ItoA,NtoA	-	-	82	-	82	-	-	-	-	-	-	3.83e-05	-	0.0471261	-	-	-	-
143	Huntington's disease	hsa05016	ItoA,MCL(e)toMCL	-	-	112	-	-	-	-	-	161	-	-	0.00191386	-	-	-	-	-	0.0307882
144	Alzheimer's disease	hsa05010	ItoA	-	-	102	-	-	-	-	-	-	-	-	0.0188896	-	-	-	-	-	-
145	HTLV-I infection	hsa05166	NtoI	-	-	-	153	-	-	-	-	-	-	-	-	0.0421253	-	-	-	-	-

## Sheet: C.Selected Pathways (Figure 2)
Supplementary Table S5C: List of enriched pathways depicted in heatmap of Figure 2
	* Datasets comparisons tested: NtoIS (normal vs in situ), IStoI (in situ vs intermediate), ItoA (intermediate vs aggressive), NtoI (normal vs intermediate), NtoA (normal vs aggressive), HtoMCLx (5 healthy vs 8 typical MCL cases), BtoMCL(e) (normal B cells vs early MCL cases), BtoMCL (normal B cells vs progressed MCL cases), MCL(e)toMCL (early vs progressed MCL cases)
	▪ red shading is used to depict the number of unique genes. The darker the shade the larger the number
	▫grey shading signifies the significance propability (p-value). Darker shades for more significant i.e. lower p-values.
	ne: not enriched
	Pathway Name	Pathway ID [KEGG]	Comparison(s)*	Fold Enrichment▪									Highest p-values▪
				NtoIS	IStoI	ItoA	NtoI	NtoA	HtoMCLx	BtoMCL	BtoMCL(e)	MCL(e)toMCL	NtoIS	IStoI	ItoA	NtoI	NtoA	HtoMCLx	BtoMCL	BtoMCL(e)	MCL(e)toMCL
1	Hedgehog signaling pathway	hsa04340	NtoIS,ItoA,NtoI,NtoA,HtoMCLx,BtoMCL,BtoMCL(e),MCL(e)toMCL	17.9875	ne	1.54475	2.13271	1.76414	1.18606	1.44601	1.5558	1.39189	0.00410052	ne	0.0175	0.0282	0.0114	6.34e-05	0.000249	0.00167	2.24e-05
2	Prolactin signaling pathway	hsa04917	NtoIS,IStoI,NtoI,NtoA,HtoMCLx,BtoMCL,BtoMCL(e),MCL(e)toMCL	11.8203	1.96825	ne	2.00214	1.50708	1.25905	1.4619	1.48246	1.29578	0.00956075	0.000926	0	7.23e-10	2.98e-05	3.18e-10	1.04e-11	1.49e-12	1.08e-10
3	p53 signaling pathway	hsa04115	NtoIS,IStoI,ItoA,NtoI,NtoA,HtoMCLx,BtoMCL,BtoMCL(e),MCL(e)toMCL	11.492	1.64021	1.48039	1.94653	1.91605	1.86526	1.59896	1.98797	1.88968	0.0201928	0.0286	0.00952	0.000256	9.17e-07	2.89e-09	1.19e-10	5.36e-12	2.93e-10
4	Thyroid hormone signaling pathway	hsa04919	NtoIS,IStoI,ItoA,NtoI,NtoA,HtoMCLx,BtoMCL,BtoMCL(e),MCL(e)toMCL	6.83821	1.78932	1.9086	1.38992	1.4084	1.45675	1.37431	1.59695	1.38901	0.0286961	0.000891	3.99e-13	7.6e-05	1.01e-07	1.19e-11	1.25e-11	1.51e-22	1.24e-15
5	Cell cycle	hsa04110	NtoIS,IStoI,ItoA,NtoI,NtoA,HtoMCLx,BtoMCL,BtoMCL(e),MCL(e)toMCL	6.67277	2.06349	1.28937	2.48653	1.76699	1.52305	1.40296	1.96232	1.72115	0.0301399	2.9e-05	5.34e-05	1.4e-11	2.1e-08	1.31e-16	3.59e-20	2.55e-28	3.1e-24
6	Hippo signaling pathway	hsa04390	NtoIS,IStoI,ItoA,NtoI,NtoA,HtoMCLx,BtoMCL,BtoMCL(e),MCL(e)toMCL	5.44357	1.03592	0.701237	1.56747	1.28132	1.38054	1.82738	1.38896	1.90556	0.0453167	0.0021	0.00607	3.83e-07	1.51e-05	1.8e-06	0.000221	4.82e-11	3.12e-05
[truncated: 162 more rows]

## Sheet: D. Reactome
Supplementary Table S5D: Comprehensive list of enriched Reactome terms
[truncated: 1,107 more rows]

## Sheet: E. BioCarta
Supplementary Table S5E: Comprehensive list of enriched Reactome terms
[truncated: 202 more rows]

[truncated: 1 more sheets: F. GO]
