# Supplementary material for: Insight into Mantle Cell Lymphoma Pathobiology, Diagnosis, and Treatment Using Network-Based and Drug-Repurposing Approaches
Source: Int J Mol Sci. 2024 Jul 2;25(13):7298. doi: 10.3390/ijms25137298 (PMC11242097; doi:10.3390/ijms25137298)
Supplement: Supplementary file 1 [file ijms-25-07298-s001.zip › TableS6.xlsx]

## Sheet: A. Drug-gene
Supplementary Table 6A Combined list of the top drug-gene relations
* Sample group comparisons (Table 1)
								Therapeutic Application
	Gene Names	Protein Names [Uniprot]	Drug ID [DrugBank]	Drug Name [DrugBank]	Drug Type [DrugBank]	Known Action [DrugBank]	Drug Action [DrugBank]	Disease	Source	Clinical Trials on MCL	References [PMID]	Comparisons*	Up/Down Regulation (NtoIS,IStoI,ItoA,NtoI,NtoA,BtoMCL,BtoMCL(e),MCL(e)toMCL,HtoMCLx)
1	PTGS1	P23219	DB01892	Hyperforin	SmallMoleculeDrug	unknown	inhibitor	Depression, Anxiolytic				NtoI|NtoA|HtoMCLx|BtoMCL|BtoMCL(e)	-,-,-,down,down,down,down,-,down
2	KYNU	Q16719	DB00114	Pyridoxal phosphate	SmallMoleculeDrug	unknown	cofactor	Dietary Supplement				ItoA|NtoA|BtoMCL|MCL(e)toMCL	-,-,up,-,up,down,-,down,-
3	KYNU	Q16719	DB00160	Alanine	SmallMoleculeDrug	unknown		Dietary Supplement				ItoA|NtoA|BtoMCL|MCL(e)toMCL	-,-,up,-,up,down,-,down,-
4	MTHFD2	P13995	DB00116	Tetrahydrofolic acid	SmallMoleculeDrug	unknown	cofactor	Megaloblastic/Macrocytic Anemias, Hematologic Complications				BtoMCL(e)|MCL(e)toMCL	-,-,-,-,-,-,down,up,-
5	MTHFD2	P13995	DB00157	NADH	SmallMoleculeDrug	unknown		Dietary Supplement				BtoMCL(e)|MCL(e)toMCL	-,-,-,-,-,-,down,up,-
6	PCYT1B	Q9Y5K3	DB00122	Choline	SmallMoleculeDrug	unknown	product of	Dietary Supplement				HtoMCLx|BtoMCL|MCL(e)toMCL	-,-,-,-,-,down,-,down,down
7	SMOX	Q9NWM0	DB00127	Spermine	SmallMoleculeDrug	yes	ligand	Radical scavenger				IStoI|NtoA|HtoMCLx|BtoMCL(e)|MCL(e)toMCL	-,down,-,-,down,-,down,up,down
8	BLVRA	P53004	DB00157	NADH	SmallMoleculeDrug	unknown		Dietary Supplement				BtoMCL|BtoMCL(e)|MCL(e)toMCL	-,-,-,-,-,up,down,up,-
9	NDUFA10	O95299	DB00157	NADH	SmallMoleculeDrug	unknown		Dietary Supplement				ItoA|NtoA|HtoMCLx|MCL(e)toMCL	-,-,down,-,down,-,-,down,up
10	NDUFS4	O43181	DB00157	NADH	SmallMoleculeDrug	unknown		Dietary Supplement				ItoA|NtoI|NtoA|HtoMCLx	-,-,up,up,up,-,-,-,up
11	SLC1A4	P43007	DB00160	Alanine	SmallMoleculeDrug	unknown		Dietary Supplement				HtoMCLx|BtoMCL(e)|MCL(e)toMCL	-,-,-,-,-,-,down,up,up
12	ALOX5	P09917	DB00163	Vitamin E	SmallMoleculeDrug	unknown		Dietary Supplement				NtoI|NtoA|HtoMCLx|BtoMCL|BtoMCL(e)|MCL(e)toMCL	-,-,-,up,up,up,up,down,up
13	ALOX5	P09917	DB01892	Hyperforin	SmallMoleculeDrug	unknown	inhibitor	Depression, Anxiolytic				NtoI|NtoA|HtoMCLx|BtoMCL|BtoMCL(e)|MCL(e)toMCL	-,-,-,up,up,up,up,down,up
14	ARAF	P10398	DB00171	ATP	SmallMoleculeDrug	unknown		Dietary Supplement				NtoA|BtoMCL|BtoMCL(e)|MCL(e)toMCL	-,-,-,-,down,up,up,down,-
15	ACVR1	Q04771	DB00171	ATP	SmallMoleculeDrug	unknown		Dietary Supplement				HtoMCLx|BtoMCL|BtoMCL(e)|MCL(e)toMCL	-,-,-,-,-,up,up,up,down
16	GRK3	P35626	DB00171	ATP	SmallMoleculeDrug	unknown		Dietary Supplement				BtoMCL|BtoMCL(e)	-,-,-,-,-,up,up,-,-
17	ALOX5	P09917	DB14001	alpha-Tocopherol succinate	SmallMoleculeDrug			Dietary Supplement				NtoI|NtoA|HtoMCLx|BtoMCL|BtoMCL(e)|MCL(e)toMCL	-,-,-,up,up,up,up,down,up
18	ALOX5	P09917	DB14002	D-alpha-Tocopherol acetate	SmallMoleculeDrug			rheumatoid arthritis				NtoI|NtoA|HtoMCLx|BtoMCL|BtoMCL(e)|MCL(e)toMCL	-,-,-,up,up,up,up,down,up
19	HTR2A	P28223	DB08839	Serotonin	SmallMoleculeDrug			Anxiety				IStoI|ItoA|NtoI|HtoMCLx|BtoMCL	-,up,down,up,-,down,-,-,down
20	VEGFA	P15692	DB09301	Chondroitin sulfate	SmallMoleculeDrug			Osteoarthritis				BtoMCL|BtoMCL(e)|MCL(e)toMCL	-,-,-,-,-,up,down,up,-
21	MMP9	P14780	DB00143	Glutathione	SmallMoleculeDrug			Antioxidant, Drug Solubilization				BtoMCL|MCL(e)toMCL	-,-,-,-,-,up,-,up,-
22	PCYT1B	Q9Y5K3	DB14006	Choline salicylate	SmallMoleculeDrug			Anti-inflammatory (NSAIDs)				HtoMCLx|BtoMCL|MCL(e)toMCL	-,-,-,-,-,down,-,down,down
23	SLC18A2	Q05940	DB08839	Serotonin	SmallMoleculeDrug			Anxiety				HtoMCLx	-,-,-,-,-,-,-,-,down
24	EGLN3	Q9H6Z9	DB00126	Ascorbic acid	SmallMoleculeDrug	unknown		Dietary Supplement				BtoMCL|BtoMCL(e)|MCL(e)toMCL	-,-,-,-,-,up,up,down,-
25	GPX1	P07203	DB00143	Glutathione	SmallMoleculeDrug	unknown	cofactor	Antioxidant, Drug Solubilization				ItoA|NtoA|HtoMCLx	-,-,up,-,up,-,-,-,down
26	PRKCB	P05771	DB00163	Vitamin E	SmallMoleculeDrug	unknown		Dietary Supplement				IStoI|ItoA|NtoI|NtoA|HtoMCLx|BtoMCL(e)|MCL(e)toMCL	-,up,down,up,up,-,up,down,up
27	DGKA	P23743	DB00163	Vitamin E	SmallMoleculeDrug	unknown		Dietary Supplement				NtoA|BtoMCL|BtoMCL(e)	-,-,-,-,down,up,up,-,-
28	IL4I1	Q96RQ9	DB04272	Citric acid	SmallMoleculeDrug	unknown		Antibiotic				BtoMCL|BtoMCL(e)|MCL(e)toMCL	-,-,-,-,-,up,down,up,-
29	PRKCB	P05771	DB14001	alpha-Tocopherol succinate	SmallMoleculeDrug			Dietary Supplement				IStoI|ItoA|NtoI|NtoA|HtoMCLx|BtoMCL(e)|MCL(e)toMCL	-,up,down,up,up,-,up,down,up
30	PRKCB	P05771	DB14002	D-alpha-Tocopherol acetate	SmallMoleculeDrug			rheumatoid arthritis				IStoI|ItoA|NtoI|NtoA|HtoMCLx|BtoMCL(e)|MCL(e)toMCL	-,up,down,up,up,-,up,down,up
31	S100A13	Q99584	DB01373	Calcium	SmallMoleculeDrug			Dietary Supplement				HtoMCLx|BtoMCL|BtoMCL(e)|MCL(e)toMCL	-,-,-,-,-,up,up,up,up
32	VCAM1	P19320	DB11338	Clove oil	BiotechDrug			Antimicrobial				BtoMCL|MCL(e)toMCL	-,-,-,-,-,up,-,up,-
33	PTGS1	P23219	DB00328	Indomethacin	SmallMoleculeDrug	unknown	inhibitor	Analgesic, Anti-inflammatory (NSAIDs)				NtoI|NtoA|HtoMCLx|BtoMCL|BtoMCL(e)	-,-,-,down,down,down,down,-,down
34	PTGS1	P23219	DB00350	Minoxidil	SmallMoleculeDrug	unknown	inducer	Hypertension				NtoI|NtoA|HtoMCLx|BtoMCL|BtoMCL(e)	-,-,-,down,down,down,down,-,down
35	PTGS1	P23219	DB00461	Nabumetone	SmallMoleculeDrug	unknown	inhibitor	Osteoarthritis, Rheumatoid Arthritis, Anti-inflammatory (NSAIDs)				NtoI|NtoA|HtoMCLx|BtoMCL|BtoMCL(e)	-,-,-,down,down,down,down,-,down
36	PTGS1	P23219	DB00465	Ketorolac	SmallMoleculeDrug	unknown	inhibitor	Osteoarthritis, Rheumatoid Arthritis, Anti-inflammatory (NSAIDs)				NtoI|NtoA|HtoMCLx|BtoMCL|BtoMCL(e)	-,-,-,down,down,down,down,-,down
37	PTGS1	P23219	DB00469	Tenoxicam	SmallMoleculeDrug	unknown	inhibitor	Osteoarthritis, Rheumatoid Arthritis, Anti-inflammatory (NSAIDs)				NtoI|NtoA|HtoMCLx|BtoMCL|BtoMCL(e)	-,-,-,down,down,down,down,-,down
38	PTGS1	P23219	DB00500	Tolmetin	SmallMoleculeDrug	unknown	inhibitor	Osteoarthritis, Rheumatoid Arthritis, Anti-inflammatory (NSAIDs)				NtoI|NtoA|HtoMCLx|BtoMCL|BtoMCL(e)	-,-,-,down,down,down,down,-,down
39	PTGS1	P23219	DB00554	Piroxicam	SmallMoleculeDrug	unknown	inhibitor	Osteoarthritis, Rheumatoid Arthritis, Anti-inflammatory (NSAIDs)				NtoI|NtoA|HtoMCLx|BtoMCL|BtoMCL(e)	-,-,-,down,down,down,down,-,down
40	PTGS1	P23219	DB00573	Fenoprofen	SmallMoleculeDrug	unknown	inhibitor	Osteoarthritis, Rheumatoid Arthritis, Anti-inflammatory (NSAIDs)				NtoI|NtoA|HtoMCLx|BtoMCL|BtoMCL(e)	-,-,-,down,down,down,down,-,down
41	PTGS1	P23219	DB00586	Diclofenac	SmallMoleculeDrug	yes	inhibitor	rheumatoid arthritis				NtoI|NtoA|HtoMCLx|BtoMCL|BtoMCL(e)	-,-,-,down,down,down,down,-,down
42	PTGS1	P23219	DB00586	Diclofenac	SmallMoleculeDrug	unknown	substrate	rheumatoid arthritis				NtoI|NtoA|HtoMCLx|BtoMCL|BtoMCL(e)	-,-,-,down,down,down,down,-,down
43	PTGS1	P23219	DB00605	Sulindac	SmallMoleculeDrug	unknown	inhibitor	Osteoarthritis, Rheumatoid Arthritis				NtoI|NtoA|HtoMCLx|BtoMCL|BtoMCL(e)	-,-,-,down,down,down,down,-,down
44	PTGS1	P23219	DB00711	Diethylcarbamazine	SmallMoleculeDrug	unknown	inhibitor	Anthelmintic				NtoI|NtoA|HtoMCLx|BtoMCL|BtoMCL(e)	-,-,-,down,down,down,down,-,down
45	PTGS1	P23219	DB00712	Flurbiprofen	SmallMoleculeDrug	unknown	inhibitor	Osteoarthritis, Rheumatoid Arthritis, Anti-inflammatory (NSAIDs)Osteoarthritis, Rheumatoid Arthritis, Anti-inflammatory (NSAIDs)				NtoI|NtoA|HtoMCLx|BtoMCL|BtoMCL(e)	-,-,-,down,down,down,down,-,down
46	PTGS1	P23219	DB00749	Etodolac	SmallMoleculeDrug	unknown	inhibitor	Osteoarthritis, Rheumatoid Arthritis, Anti-inflammatory (NSAIDs)Osteoarthritis, Rheumatoid Arthritis, Anti-inflammatory (NSAIDs)				NtoI|NtoA|HtoMCLx|BtoMCL|BtoMCL(e)	-,-,-,down,down,down,down,-,down
47	PTGS1	P23219	DB00784	Mefenamic acid	SmallMoleculeDrug	unknown	inhibitor	Osteoarthritis, Rheumatoid Arthritis, Anti-inflammatory (NSAIDs)Osteoarthritis, Rheumatoid Arthritis, Anti-inflammatory (NSAIDs)				NtoI|NtoA|HtoMCLx|BtoMCL|BtoMCL(e)	-,-,-,down,down,down,down,-,down
48	PTGS1	P23219	DB00814	Meloxicam	SmallMoleculeDrug	unknown	inhibitor	Osteoarthritis, Rheumatoid Arthritis, Anti-inflammatory (NSAIDs)Osteoarthritis, Rheumatoid Arthritis, Anti-inflammatory (NSAIDs)				NtoI|NtoA|HtoMCLx|BtoMCL|BtoMCL(e)	-,-,-,down,down,down,down,-,down
49	PTGS1	P23219	DB00821	Carprofen	SmallMoleculeDrug	unknown	inhibitor	Anti-inflammatory (NSAIDs)				NtoI|NtoA|HtoMCLx|BtoMCL|BtoMCL(e)	-,-,-,down,down,down,down,-,down
50	PTGS1	P23219	DB00861	Diflunisal	SmallMoleculeDrug	unknown	inhibitor	Osteoarthritis, Rheumatoid Arthritis, Anti-inflammatory (NSAIDs)Osteoarthritis, Rheumatoid Arthritis, Anti-inflammatory (NSAIDs)				NtoI|NtoA|HtoMCLx|BtoMCL|BtoMCL(e)	-,-,-,down,down,down,down,-,down
51	PTGS1	P23219	DB00945	Acetylsalicylic acid	SmallMoleculeDrug	yes	inhibitor	rheumatoid arthritis, Myocardial infarction				NtoI|NtoA|HtoMCLx|BtoMCL|BtoMCL(e)	-,-,-,down,down,down,down,-,down
52	PTGS1	P23219	DB00963	Bromfenac	SmallMoleculeDrug	unknown	inhibitor	Anti-inflammatory (NSAIDs)				NtoI|NtoA|HtoMCLx|BtoMCL|BtoMCL(e)	-,-,-,down,down,down,down,-,down
53	PTGS1	P23219	DB01009	Ketoprofen	SmallMoleculeDrug	unknown	inhibitor	Rheumatoid Arthritis, Osteoarthritis, Anti-inflammatory (NSAIDs)				NtoI|NtoA|HtoMCLx|BtoMCL|BtoMCL(e)	-,-,-,down,down,down,down,-,down
54	PTGS1	P23219	DB01050	Ibuprofen	SmallMoleculeDrug	yes		Anti-inflammatory (NSAIDs)				NtoI|NtoA|HtoMCLx|BtoMCL|BtoMCL(e)	-,-,-,down,down,down,down,-,down
55	PTGS1	P23219	DB01050	Ibuprofen	SmallMoleculeDrug	unknown	inhibitor	Anti-inflammatory (NSAIDs)				NtoI|NtoA|HtoMCLx|BtoMCL|BtoMCL(e)	-,-,-,down,down,down,down,-,down
56	PTGS1	P23219	DB01401	Choline magnesium trisalicylate	SmallMoleculeDrug	unknown	inhibitor	Analgesic, Anti-inflammatory (NSAIDs)				NtoI|NtoA|HtoMCLx|BtoMCL|BtoMCL(e)	-,-,-,down,down,down,down,-,down
57	PTGS1	P23219	DB01419	Antrafenine	SmallMoleculeDrug	unknown	inhibitor	Analgesic, Anti-inflammatory (NSAIDs)				NtoI|NtoA|HtoMCLx|BtoMCL|BtoMCL(e)	-,-,-,down,down,down,down,-,down
58	PTGS1	P23219	DB01435	Antipyrine	SmallMoleculeDrug	unknown	inhibitor	Antipyretic				NtoI|NtoA|HtoMCLx|BtoMCL|BtoMCL(e)	-,-,-,down,down,down,down,-,down
59	PTGS1	P23219	DB02266	Flufenamic acid	SmallMoleculeDrug	unknown		Rheumatoid Diseases, Anti-inflammatory (NSAIDs)				NtoI|NtoA|HtoMCLx|BtoMCL|BtoMCL(e)	-,-,-,down,down,down,down,-,down
60	PTGS1	P23219	DB04817	Metamizole	SmallMoleculeDrug	unknown		Anti-inflammatory Drugs (NSAIDs)				NtoI|NtoA|HtoMCLx|BtoMCL|BtoMCL(e)	-,-,-,down,down,down,down,-,down
61	PTGS1	P23219	DB06802	Nepafenac	SmallMoleculeDrug	unknown	inhibitor	Anti-inflammatory Drugs (NSAIDs)				NtoI|NtoA|HtoMCLx|BtoMCL|BtoMCL(e)	-,-,-,down,down,down,down,-,down
62	F5	P12259	DB00055	Drotrecogin alfa	BiotechDrug	yes	multitarget	Severe sepsis				HtoMCLx	-,-,-,-,-,-,-,-,down
63	F5	P12259	DB05777	Thrombomodulin Alfa	BiotechDrug	unknown		Thromboembolism				HtoMCLx	-,-,-,-,-,-,-,-,down
64	TUBB1	Q9H4B7	DB00309	Vindesine	SmallMoleculeDrug	yes	inhibitor	ALL, HL				BtoMCL(e)	-,-,-,-,-,-,up,down,down
65	TUBB1	Q9H4B7	DB01229	Paclitaxel	SmallMoleculeDrug	yes	inhibitor	Advanced carcinoma of the ovary, Breast cancer, Lung Cancer				BtoMCL(e)	-,-,-,-,-,-,up,down,down
66	TUBB1	Q9H4B7	DB01248	Docetaxel	SmallMoleculeDrug	yes		MCL [C], Metastatic Ovarian Cancer		NCT00003406:No Results Available,NCT00049296:No Results Available,NCT00003406:No Results Available,NCT00049296:No Results Available		HtoMCLx|BtoMCL(e)|MCL(e)toMCL	-,-,-,-,-,-,up,down,down
67	TUBB1	Q9H4B7	DB06772	Cabazitaxel	SmallMoleculeDrug	yes	binder	Metastatic Prostate Cancer				HtoMCLx|BtoMCL(e)|MCL(e)toMCL	-,-,-,-,-,-,up,down,down
68	PTGS1	P23219	DB06736	Aceclofenac	SmallMoleculeDrug			Anti-inflammatory (NSAIDs)				NtoI|NtoA|HtoMCLx|BtoMCL|BtoMCL(e)	-,-,-,down,down,down,down,-,down
69	PTGS1	P23219	DB09061	Cannabidiol	SmallMoleculeDrug			Epilepsy, Anxiety, Pain, Dystonia, Parkinson Disease, Crohn disease				NtoI|NtoA|HtoMCLx|BtoMCL|BtoMCL(e)	-,-,-,down,down,down,down,-,down
70	PTGS1	P23219	DB09212	Loxoprofen	SmallMoleculeDrug			Anti-inflammatory (NSAIDs), Analgesic				NtoI|NtoA|HtoMCLx|BtoMCL|BtoMCL(e)	-,-,-,down,down,down,down,-,down
71	PTGS1	P23219	DB09213	Dexibuprofen	SmallMoleculeDrug			Anti-inflammatory (NSAIDs)				NtoI|NtoA|HtoMCLx|BtoMCL|BtoMCL(e)	-,-,-,down,down,down,down,-,down
72	PTGS1	P23219	DB09214	Dexketoprofen	SmallMoleculeDrug			Anti-inflammatory (NSAIDs), Analgesic				NtoI|NtoA|HtoMCLx|BtoMCL|BtoMCL(e)	-,-,-,down,down,down,down,-,down
73	PTGS1	P23219	DB09216	Tolfenamic acid	SmallMoleculeDrug			Anti-inflammatory (NSAIDs), Migraine				NtoI|NtoA|HtoMCLx|BtoMCL|BtoMCL(e)	-,-,-,down,down,down,down,-,down
74	PTGS1	P23219	DB11071	Phenyl salicylate	SmallMoleculeDrug			Analgesic				NtoI|NtoA|HtoMCLx|BtoMCL|BtoMCL(e)	-,-,-,down,down,down,down,-,down
75	PTGS1	P23219	DB11079	Trolamine salicylate	SmallMoleculeDrug			Analgesic				NtoI|NtoA|HtoMCLx|BtoMCL|BtoMCL(e)	-,-,-,down,down,down,down,-,down
76	PTGS1	P23219	DB11201	Menthyl salicylate	SmallMoleculeDrug			Analgesic				NtoI|NtoA|HtoMCLx|BtoMCL|BtoMCL(e)	-,-,-,down,down,down,down,-,down
77	PTGS1	P23219	DB11323	Glycol salicylate	SmallMoleculeDrug			Muscle Pain, Anti-inflammatory (NSAIDs)				NtoI|NtoA|HtoMCLx|BtoMCL|BtoMCL(e)	-,-,-,down,down,down,down,-,down
78	PTGS1	P23219	DB13346	Bufexamac	SmallMoleculeDrug			Atopic eczema, Inflammatory dermatoses				NtoI|NtoA|HtoMCLx|BtoMCL|BtoMCL(e)	-,-,-,down,down,down,down,-,down
79	PTGS1	P23219	DB13501	Bendazac	SmallMoleculeDrug			Dietary Supplement				NtoI|NtoA|HtoMCLx|BtoMCL|BtoMCL(e)	-,-,-,down,down,down,down,-,down
80	PTGS1	P23219	DB13783	Acemetacin	SmallMoleculeDrug			Dietary Supplement				NtoI|NtoA|HtoMCLx|BtoMCL|BtoMCL(e)	-,-,-,down,down,down,down,-,down
81	NFKB2	Q00653	DB13961	Fish oil	BiotechDrug			Dietary Supplement				IStoI|ItoA|NtoI|NtoA|BtoMCL(e)|MCL(e)toMCL	-,down,up,down,down,-,down,up,-
82	PTGDS	P41222	DB00162	Vitamin A	SmallMoleculeDrug			Dietary Supplement				NtoA|HtoMCLx|BtoMCL|MCL(e)toMCL	-,-,-,-,down,up,-,up,down
83	TUBB1	Q9H4B7	DB08871	Eribulin	SmallMoleculeDrug			Breast Cancer				HtoMCLx|BtoMCL(e)|MCL(e)toMCL	-,-,-,-,-,-,up,down,down
84	F13A1	P00488	DB11300	Thrombin	BiotechDrug			Hemostasis				HtoMCLx|BtoMCL|MCL(e)toMCL	-,-,-,-,-,up,-,up,down
85	F13A1	P00488	DB11311	Prothrombin	BiotechDrug			Acute Major Bleeding				HtoMCLx|BtoMCL|MCL(e)toMCL	-,-,-,-,-,up,-,up,down
86	F13A1	P00488	DB11571	Human thrombin	BiotechDrug			Hemostasis				HtoMCLx|BtoMCL|MCL(e)toMCL	-,-,-,-,-,up,-,up,down
87	F13A1	P00488	DB13151	Anti-inhibitor coagulant complex	BiotechDrug			Hemophilia A and B				HtoMCLx|BtoMCL|MCL(e)toMCL	-,-,-,-,-,up,-,up,down
88	F5	P12259	DB11300	Thrombin	BiotechDrug			Bleeding During Surgery				HtoMCLx	-,-,-,-,-,-,-,-,down
89	F5	P12259	DB11312	Protein C	BiotechDrug			Venous Thrombosis, Purpura Fulminans				HtoMCLx	-,-,-,-,-,-,-,-,down
90	F5	P12259	DB11571	Human thrombin	BiotechDrug			Hemostasis				HtoMCLx	-,-,-,-,-,-,-,-,down
91	F5	P12259	DB11572	Thrombin alfa	BiotechDrug			Minor Bleeding				HtoMCLx	-,-,-,-,-,-,-,-,down
92	F5	P12259	DB13149	Protein S human	BiotechDrug							HtoMCLx	-,-,-,-,-,-,-,-,down
93	F5	P12259	DB13151	Anti-inhibitor coagulant complex	BiotechDrug			Hemophilia A and B				HtoMCLx	-,-,-,-,-,-,-,-,down
94	MS4A1	P11836	DB00073	Rituximab	BiotechDrug	yes	antibody	nHL, CLL, rheumatoid arthritis				NtoA|BtoMCL|MCL(e)toMCL	-,-,-,-,up,down,-,down,-
95	MS4A1	P11836	DB00078	Ibritumomab tiuxetan	BiotechDrug	yes	antibody	B-cell nHL				NtoA|BtoMCL|MCL(e)toMCL	-,-,-,-,up,down,-,down,-
96	MS4A1	P11836	DB00081	Tositumomab	BiotechDrug	yes	antibody	nHL	DrugBank			NtoA|BtoMCL|MCL(e)toMCL	-,-,-,-,up,down,-,down,-
97	MS4A1	P11836	DB08935	Obinutuzumab	BiotechDrug	yes	antibody	Chronic Lymphocytic Leukemia (CLL)				NtoA|BtoMCL|MCL(e)toMCL	-,-,-,-,up,down,-,down,-
98	SLC18A2	Q05940	DB00368	Norepinephrine	SmallMoleculeDrug	unknown	binder	Critical Hypotension				HtoMCLx	-,-,-,-,-,-,-,-,down
99	SLC18A2	Q05940	DB00865	Benzphetamine	SmallMoleculeDrug	yes	inducer	Obesity				HtoMCLx	-,-,-,-,-,-,-,-,down
100	SLC18A2	Q05940	DB01576	Dextroamphetamine	SmallMoleculeDrug	yes	inducer	ADHD				HtoMCLx	-,-,-,-,-,-,-,-,down
101	SLC18A2	Q05940	DB06714	Propylhexedrine	SmallMoleculeDrug	yes		Analgesic, Anti-inflammatory (NSAIDs)				HtoMCLx	-,-,-,-,-,-,-,-,down
102	P2RY12	Q9H244	DB00208	Ticlopidine	SmallMoleculeDrug	yes	antagonist	Reduce the risk of thrombotic strokes				MCL(e)toMCL	-,-,-,-,-,down,down,up,down
103	P2RY12	Q9H244	DB00374	Treprostinil	SmallMoleculeDrug	yes	agonist	Symptomatic pulmonary arterial hypertension (PAH)				HtoMCLx|BtoMCL|BtoMCL(e)|MCL(e)toMCL	-,-,-,-,-,down,down,up,down
104	P2RY12	Q9H244	DB00758	Clopidogrel	SmallMoleculeDrug	yes	antagonist	Reduce the risk of myocardial infarction				MCL(e)toMCL	-,-,-,-,-,down,down,up,down
105	P2RY12	Q9H244	DB01240	Epoprostenol	SmallMoleculeDrug	yes	agonist	Symptomatic pulmonary arterial hypertension (PAH)				HtoMCLx|BtoMCL|BtoMCL(e)|MCL(e)toMCL	-,-,-,-,-,down,down,up,down
106	P2RY12	Q9H244	DB06209	Prasugrel	SmallMoleculeDrug	yes	antagonist	Antithrombotic				MCL(e)toMCL	-,-,-,-,-,down,down,up,down
107	P2RY12	Q9H244	DB08816	Ticagrelor	SmallMoleculeDrug	yes	inhibitor	Antithrombotic				MCL(e)toMCL	-,-,-,-,-,down,down,up,down
108	CNR1	P21554	DB00470	Dronabinol	SmallMoleculeDrug	yes	agonist	Obesity, ALL, ML	26775260			NtoIS|IStoI|ItoA|NtoI|NtoA|HtoMCLx|BtoMCL|BtoMCL(e)	up,up,down,up,up,up,up,-,up
109	CNR1	P21554	DB00486	Nabilone	SmallMoleculeDrug	yes	partial agonist	Anorexia				NtoA	up,up,down,up,up,up,up,-,up
110	CNR1	P21554	DB06155	Rimonabant	SmallMoleculeDrug	yes	antagonist	Obesity				NtoIS|IStoI|ItoA|NtoI|NtoA|HtoMCLx|BtoMCL|BtoMCL(e)	up,up,down,up,up,up,up,-,up
111	MMP9	P14780	DB01017	Minocycline	SmallMoleculeDrug	unknown	inhibitor	MCL [C], Antibiotic		NCT00378781:No Results Available		BtoMCL|MCL(e)toMCL	-,-,-,-,-,up,-,up,-
112	MMP9	P14780	DB01197	Captopril	SmallMoleculeDrug	unknown	inhibitor	Congestive Heart Failure (CHF)				BtoMCL|MCL(e)toMCL	-,-,-,-,-,up,-,up,-
113	MMP9	P14780	DB01296	Glucosamine	SmallMoleculeDrug	yes	antagonist	Osteoarthritis (OA)				BtoMCL|MCL(e)toMCL	-,-,-,-,-,up,-,up,-
114	FCER1G	P30273	DB00895	Benzylpenicilloyl polylysine	SmallMoleculeDrug	yes	agonist	Adequate penicillin skin testing				HtoMCLx	-,-,-,-,-,up,-,up,down
115	CNR1	P21554	DB09061	Cannabidiol	SmallMoleculeDrug			Epilepsy, Anxiety, Pain, Dystonia, Parkinson Disease, Crohn disease				NtoIS|IStoI|ItoA|NtoI|NtoA|HtoMCLx|BtoMCL|BtoMCL(e)	up,up,down,up,up,up,up,-,up
116	MS4A1	P11836	DB06650	Ofatumumab	BiotechDrug			Lymphocytic Leukemia (CLL)				NtoA|BtoMCL|MCL(e)toMCL	-,-,-,-,up,down,-,down,-
117	MS4A1	P11836	DB09336	Technetium Tc-99m nofetumomab merpentan	SmallMoleculeDrug			Detection Agent				NtoA|BtoMCL|MCL(e)toMCL	-,-,-,-,up,down,-,down,-
118	MS4A1	P11836	DB11988	Ocrelizumab	BiotechDrug			Multiple Sclerosis (MS)				NtoA|BtoMCL|MCL(e)toMCL	-,-,-,-,up,down,-,down,-
119	MMP9	P14780	DB01593	Zinc	SmallMoleculeDrug			Dietary Supplement				BtoMCL|MCL(e)toMCL	-,-,-,-,-,up,-,up,-
120	MMP9	P14780	DB14487	Zinc acetate	SmallMoleculeDrug			Dietary Supplement				BtoMCL|MCL(e)toMCL	-,-,-,-,-,up,-,up,-
121	MMP9	P14780	DB14533	Zinc chloride	SmallMoleculeDrug			Dietary Supplement				BtoMCL|MCL(e)toMCL	-,-,-,-,-,up,-,up,-
122	MMP9	P14780	DB14548	Zinc sulfate, unspecified form	SmallMoleculeDrug			Dietary Supplement				BtoMCL|MCL(e)toMCL	-,-,-,-,-,up,-,up,-
123	SLC18A2	Q05940	DB00502	Haloperidol	SmallMoleculeDrug			Schizophrenia, Psychotic disorder				HtoMCLx	-,-,-,-,-,-,-,-,down
124	SLC18A2	Q05940	DB00579	Mazindol	SmallMoleculeDrug			Obesity				HtoMCLx	-,-,-,-,-,-,-,-,down
125	SLC18A2	Q05940	DB00988	Dopamine	SmallMoleculeDrug			Arrhythmia, Myocardial Infarction				HtoMCLx	-,-,-,-,-,-,-,-,down
126	SLC18A2	Q05940	DB04821	Nomifensine	SmallMoleculeDrug			Depression				HtoMCLx	-,-,-,-,-,-,-,-,down
127	SLC18A2	Q05940	DB05381	Histamine	SmallMoleculeDrug			Joint pain or muscle aches				HtoMCLx	-,-,-,-,-,-,-,-,down
128	SLC18A2	Q05940	DB12161	Deutetrabenazine	SmallMoleculeDrug			Chorea in Huntington's Disease				HtoMCLx	-,-,-,-,-,-,-,-,down
129	P2RY12	Q9H244	DB06441	Cangrelor	SmallMoleculeDrug			Post procedural myocardial infarction				HtoMCLx|BtoMCL|BtoMCL(e)|MCL(e)toMCL	-,-,-,-,-,down,down,up,down
130	AVPR1A	P37288	DB00035	Desmopressin	SmallMoleculeDrug	yes		Antidiuretic, Prevent Dehydration				HtoMCLx	-,-,-,-,-,-,-,-,down
131	AVPR1A	P37288	DB00067	Vasopressin	SmallMoleculeDrug	yes		Increase Blood Pressure				HtoMCLx	-,-,-,-,-,-,-,-,down
132	AVPR1A	P37288	DB02638	Terlipressin	SmallMoleculeDrug	unknown	stimulator	Hepatorenal Syndrome Type 1, Portal Hypertension				HtoMCLx	-,-,-,-,-,-,-,-,down
133	AVPR1A	P37288	DB06212	Tolvaptan	SmallMoleculeDrug	no	antagonist	Hyponatremia, Autosomal dominant polycystic kidney disease (ADPKD)				HtoMCLx	-,-,-,-,-,-,-,-,down
134	VEGFA	P15692	DB00112	Bevacizumab	BiotechDrug	yes		MCL [C]		NCT00401817:Has Results,NCT00016094:No Results Available,NCT00458731:No Results Available,NCT00734890:No Results Available		BtoMCL|BtoMCL(e)|MCL(e)toMCL	-,-,-,-,-,up,down,up,-
135	VEGFA	P15692	DB01017	Minocycline	SmallMoleculeDrug	unknown	inhibitor	MCL [C], Antibiotic		NCT00378781:No Results Available		BtoMCL|BtoMCL(e)|MCL(e)toMCL	-,-,-,-,-,up,down,up,-
136	VEGFA	P15692	DB01120	Gliclazide	SmallMoleculeDrug	unknown	other/unknown	Type 2 Diabetes Mellitus				BtoMCL|BtoMCL(e)|MCL(e)toMCL	-,-,-,-,-,up,down,up,-
137	VEGFA	P15692	DB01136	Carvedilol	SmallMoleculeDrug	unknown	other	Myocardial infarction, Hypertension				BtoMCL|BtoMCL(e)|MCL(e)toMCL	-,-,-,-,-,up,down,up,-
138	VEGFA	P15692	DB01270	Ranibizumab	BiotechDrug	yes		Macular edema				BtoMCL|BtoMCL(e)|MCL(e)toMCL	-,-,-,-,-,up,down,up,-
139	VEGFA	P15692	DB03088	Pidolic acid	SmallMoleculeDrug	unknown		Acne NOS				BtoMCL|BtoMCL(e)|MCL(e)toMCL	-,-,-,-,-,up,down,up,-
140	VEGFA	P15692	DB05294	Vandetanib	SmallMoleculeDrug	unknown	inhibitor	Metastatic Medullary Thyroid Cancer				BtoMCL|BtoMCL(e)|MCL(e)toMCL	-,-,-,-,-,up,down,up,-
141	VEGFA	P15692	DB06779	Dalteparin	SmallMoleculeDrug	yes	inhibitor	Vein Thrombosis				BtoMCL|BtoMCL(e)|MCL(e)toMCL	-,-,-,-,-,up,down,up,-
142	VEGFA	P15692	DB08885	Aflibercept	BiotechDrug	yes	binder	MCL [C]		NCT00045266:No Results Available,NCT00036946:No Results Available,NCT00082823:No Results Available,NCT00083213:No Results Available		BtoMCL|BtoMCL(e)|MCL(e)toMCL	-,-,-,-,-,up,down,up,-
143	PDE5A	O76074	DB00203	Sildenafil	SmallMoleculeDrug	yes	inhibitor	Erectile dysfunction, Pulmonary arterial hypertension (PAH)				MCL(e)toMCL	-,-,-,-,-,-,down,up,down
144	PDE5A	O76074	DB00277	Theophylline	SmallMoleculeDrug	yes	inhibitor	Asthma				MCL(e)toMCL	-,-,-,-,-,-,down,up,down
145	PDE5A	O76074	DB00820	Tadalafil	SmallMoleculeDrug	yes	inhibitor	Erectile dysfunction, Benign Prostatic Hyperplasia, Pulmonary Arterial Hypertension				MCL(e)toMCL	-,-,-,-,-,-,down,up,down
146	PDE5A	O76074	DB00862	Vardenafil	SmallMoleculeDrug	yes	inhibitor	Erectile dysfunction				MCL(e)toMCL	-,-,-,-,-,-,down,up,down
147	PDE5A	O76074	DB00975	Dipyridamole	SmallMoleculeDrug	yes	inhibitor	Antiplatelet Medicine				MCL(e)toMCL	-,-,-,-,-,-,down,up,down
148	PDE5A	O76074	DB06237	Avanafil	SmallMoleculeDrug	yes	inhibitor	Erectile Dysfunction				MCL(e)toMCL	-,-,-,-,-,-,down,up,down
149	PDE5A	O76074	DB06267	Udenafil	SmallMoleculeDrug	yes	inhibitor	Erectile Dysfunction				MCL(e)toMCL	-,-,-,-,-,-,down,up,down
150	CD22	P20273	DB05889	Inotuzumab ozogamicin	BiotechDrug			B-cell precursor acute lymphoblastic leukemia (ALL)				NtoI|NtoA|BtoMCL(e)|MCL(e)toMCL	-,-,-,down,down,-,up,down,-
151	CD22	P20273	DB12688	Moxetumomab Pasudotox	BiotechDrug			R/R hairy cell leukemia				NtoI|NtoA|BtoMCL(e)|MCL(e)toMCL	-,-,-,down,down,-,up,down,-
152	PDE5A	O76074	DB12010	Fostamatinib	SmallMoleculeDrug			MCL refractory [C]	literature	NCT00446095[ORR: 29%, PFS: 126 days, CBR: 58%], PMID:28031560 [response rate: 11%]	28031560	HtoMCLx|BtoMCL(e)|MCL(e)toMCL	-,-,-,-,-,-,down,up,down
153	VEGFA	P15692	DB04895	Pegaptanib	BiotechDrug			Macular degeneration				BtoMCL|BtoMCL(e)|MCL(e)toMCL	-,-,-,-,-,up,down,up,-
154	VEGFA	P15692	DB10772	Foreskin keratinocyte (neonatal)	BiotechDrug			Macular Degeneration				BtoMCL|BtoMCL(e)|MCL(e)toMCL	-,-,-,-,-,up,down,up,-
155	VEGFA	P15692	DB14864	Brolucizumab	BiotechDrug			Macular Degeneration				BtoMCL|BtoMCL(e)|MCL(e)toMCL	-,-,-,-,-,up,down,up,-
156	AVPR1A	P37288	DB09059	Atosiban	SmallMoleculeDrug			Halt Premature Labor				HtoMCLx	-,-,-,-,-,-,-,-,down
157	AVPR1A	P37288	DB14642	Lypressin	SmallMoleculeDrug			Diabetes Insipidus				HtoMCLx	-,-,-,-,-,-,-,-,down
158	CD3E	P07766	DB00075	Muromonab	BiotechDrug	yes	binder	MCL [C]		NCT00005852:No Results Available,NCT00005852:No Results Available		IStoI|NtoI|NtoA|HtoMCLx|BtoMCL|MCL(e)toMCL	-,down,-,down,down,up,-,up,down
159	ALOX5	P09917	DB00179	Masoprocol	SmallMoleculeDrug	yes	inhibitor	Actinic keratoses, Skin growths, Antineoplastic agent				NtoI|NtoA|HtoMCLx|BtoMCL|BtoMCL(e)	-,-,-,up,up,up,up,down,up
160	ALOX5	P09917	DB00233	Aminosalicylic acid	SmallMoleculeDrug	unknown	inhibitor	Tuberculosis, Ulcerative colitis				NtoI|NtoA|HtoMCLx|BtoMCL|BtoMCL(e)	-,-,-,up,up,up,up,down,up
161	ALOX5	P09917	DB00244	Mesalazine	SmallMoleculeDrug	yes	inhibitor	Ulcerative Colitis				NtoI|NtoA|HtoMCLx|BtoMCL|BtoMCL(e)	-,-,-,up,up,up,up,down,up
162	ALOX5	P09917	DB00471	Montelukast	SmallMoleculeDrug	unknown	other/unknown	Asthma, Allergic rhinitis				NtoI|NtoA|HtoMCLx|BtoMCL|BtoMCL(e)|MCL(e)toMCL	-,-,-,up,up,up,up,down,up
163	ALOX5	P09917	DB00711	Diethylcarbamazine	SmallMoleculeDrug	yes	inhibitor	Anthelmintic				NtoI|NtoA|HtoMCLx|BtoMCL|BtoMCL(e)|MCL(e)toMCL	-,-,-,up,up,up,up,down,up
164	ALOX5	P09917	DB00744	Zileuton	SmallMoleculeDrug	yes	inhibitor	Chronic Asthma				NtoI|NtoA|HtoMCLx|BtoMCL|BtoMCL(e)	-,-,-,up,up,up,up,down,up
165	ALOX5	P09917	DB00795	Sulfasalazine	SmallMoleculeDrug	yes	inhibitor	Rheumatoid Arthritis, Ulcerative Colitis, and Crohn's disease				NtoI|NtoA|HtoMCLx|BtoMCL|BtoMCL(e)	-,-,-,up,up,up,up,down,up
166	ALOX5	P09917	DB00939	Meclofenamic acid	SmallMoleculeDrug	yes	inhibitor	Anti-inflammatory (NSAIDs)				NtoI|NtoA|HtoMCLx|BtoMCL|BtoMCL(e)	-,-,-,up,up,up,up,down,up
167	ALOX5	P09917	DB01014	Balsalazide	SmallMoleculeDrug	yes	inhibitor	Ulcerative Colitis, Anti-inflammatory (NSAIDs)				NtoI|NtoA|HtoMCLx|BtoMCL|BtoMCL(e)	-,-,-,up,up,up,up,down,up
168	ALOX5	P09917	DB01017	Minocycline	SmallMoleculeDrug	unknown	inhibitor	MCL [C], Antibiotic		NCT00378781:No Results Available		NtoI|NtoA|HtoMCLx|BtoMCL|BtoMCL(e)|MCL(e)toMCL	-,-,-,up,up,up,up,down,up
169	ALOX5	P09917	DB11994	Diacerein	SmallMoleculeDrug			Osteoarthritis				NtoI|NtoA|HtoMCLx|BtoMCL|BtoMCL(e)|MCL(e)toMCL	-,-,-,up,up,up,up,down,up
170	ALOX5	P09917	DB12010	Fostamatinib	SmallMoleculeDrug			MCL refractory [C]	literature	NCT00446095[ORR: 29%, PFS: 126 days, CBR: 58%], PMID:28031560 [response rate: 11%]	28031560	NtoI|NtoA|HtoMCLx|BtoMCL|BtoMCL(e)|MCL(e)toMCL	-,-,-,up,up,up,up,down,up
171	CD3E	P07766	DB06607	Catumaxomab	BiotechDrug			Cancer, Malignant Ascites				IStoI|NtoI|NtoA|HtoMCLx|BtoMCL|MCL(e)toMCL	-,down,-,down,down,up,-,up,down
172	ACVR1	Q04771	DB12010	Fostamatinib	SmallMoleculeDrug			MCL refractory [C]	literature	NCT00446095[ORR: 29%, PFS: 126 days, CBR: 58%], PMID:28031560 [response rate: 11%]	28031560	HtoMCLx|BtoMCL|BtoMCL(e)|MCL(e)toMCL	-,-,-,-,-,up,up,up,down
173	CA2	P00918	DB00436	Bendroflumethiazide	SmallMoleculeDrug	unknown	inhibitor	Diuretic, Hypertension				HtoMCLx	-,-,-,-,-,-,-,-,down
174	CA2	P00918	DB00562	Benzthiazide	SmallMoleculeDrug	unknown	inhibitor	Hypertension (diuretics)				HtoMCLx	-,-,-,-,-,-,-,-,down
175	CA2	P00918	DB00606	Cyclothiazide	SmallMoleculeDrug	unknown	inhibitor	Hypertension (diuretics)				HtoMCLx	-,-,-,-,-,-,-,-,down
176	CA2	P00918	DB00695	Furosemide	SmallMoleculeDrug	unknown		Edema				HtoMCLx	-,-,-,-,-,-,-,-,down
177	CA2	P00918	DB00774	Hydroflumethiazide	SmallMoleculeDrug	unknown	inhibitor	Hypertension (diuretics)				HtoMCLx	-,-,-,-,-,-,-,-,down
178	CA2	P00918	DB00909	Zonisamide	SmallMoleculeDrug	unknown	inhibitor	Partial-onset Seizures				HtoMCLx	-,-,-,-,-,-,-,-,down
179	CA2	P00918	DB01021	Trichlormethiazide	SmallMoleculeDrug	unknown	inhibitor	Hypertension (diuretics)				HtoMCLx	-,-,-,-,-,-,-,-,down
180	CA2	P00918	DB03904	Urea	SmallMoleculeDrug	unknown		Hydration				HtoMCLx	-,-,-,-,-,-,-,-,down
181	CA2	P00918	DB08329	Sulthiame	SmallMoleculeDrug	unknown		Epilepsy				HtoMCLx	-,-,-,-,-,-,-,-,down
182	TYMS	P04818	DB00293	Raltitrexed	SmallMoleculeDrug	yes	inhibitor	Advanced Colorectal Cancer				BtoMCL(e)|MCL(e)toMCL	-,-,-,-,-,-,down,up,-
183	TYMS	P04818	DB00322	Floxuridine	SmallMoleculeDrug	yes		Gastrointestinal Adenocarcinoma Metastatic to Liver				BtoMCL(e)|MCL(e)toMCL	-,-,-,-,-,-,down,up,-
184	TYMS	P04818	DB00432	Trifluridine	SmallMoleculeDrug	yes	inhibitor	Metastatic Gastrointestinal Cancers				BtoMCL(e)|MCL(e)toMCL	-,-,-,-,-,-,down,up,-
185	TYMS	P04818	DB00441	Gemcitabine	SmallMoleculeDrug	unknown	inhibitor	Ovarian Cancer, Non-Small Cell Lung Cancer (NSCLC), Metastatic Breast Cancer, Testicular Cancer, Ovarian Cancer, Pancreatic Cancer, Bladder Cancer				BtoMCL(e)|MCL(e)toMCL	-,-,-,-,-,-,down,up,-
186	TYMS	P04818	DB00544	Fluorouracil	SmallMoleculeDrug	yes	other/unknown	Cancer				BtoMCL(e)|MCL(e)toMCL	-,-,-,-,-,-,down,up,-
187	TYMS	P04818	DB00544	Fluorouracil	SmallMoleculeDrug	unknown	substrate	Cancer				BtoMCL(e)|MCL(e)toMCL	-,-,-,-,-,-,down,up,-
188	TYMS	P04818	DB00563	Methotrexate	SmallMoleculeDrug	unknown	substrate	nHL, Breast Cancer	literature, DrugBank			BtoMCL(e)|MCL(e)toMCL	-,-,-,-,-,-,down,up,-
189	TYMS	P04818	DB00642	Pemetrexed	SmallMoleculeDrug	yes	inhibitor	Non-small Cell Lung Cancer (NSCLC)				BtoMCL(e)|MCL(e)toMCL	-,-,-,-,-,-,down,up,-
190	TYMS	P04818	DB01101	Capecitabine	SmallMoleculeDrug	yes	inhibitor	Colon Cancer, Colorectal Cancer, Breast Cancer				BtoMCL(e)|MCL(e)toMCL	-,-,-,-,-,-,down,up,-
192	TYMS	P04818	DB06813	Pralatrexate	SmallMoleculeDrug	yes	inhibitor	T-cell	literature, DrugBank			BtoMCL(e)|MCL(e)toMCL	-,-,-,-,-,-,down,up,-
193	PTGER2	P43116	DB00770	Alprostadil	SmallMoleculeDrug	yes	agonist	Erectile Dysfunction				HtoMCLx	-,-,-,-,-,up,-,up,down
194	PTGER2	P43116	DB00917	Dinoprostone	SmallMoleculeDrug	yes	agonist	Preparation for inducing labor at the end of a pregnancy				HtoMCLx	-,-,-,-,-,up,-,up,down
195	PTGER2	P43116	DB00929	Misoprostol	SmallMoleculeDrug	yes	agonist	NSAID-induced gastric ulcers				HtoMCLx	-,-,-,-,-,up,-,up,down
196	TYMS	P04818	DB09256	Tegafur	SmallMoleculeDrug			Gastric Cancer, Colorectal Cancer				BtoMCL(e)|MCL(e)toMCL	-,-,-,-,-,-,down,up,-
197	TYMS	P04818	DB09327	Tegafur-uracil	SmallMoleculeDrug			Bowel Cancer				BtoMCL(e)|MCL(e)toMCL	-,-,-,-,-,-,down,up,-
198	CA2	P00918	DB00391	Sulpiride	SmallMoleculeDrug			Schizophrenia				HtoMCLx	-,-,-,-,-,-,-,-,down
199	CA2	P00918	DB00482	Celecoxib	SmallMoleculeDrug			Osteoarthritis, Rheumatoid Arthritis, Anti-inflammatory (NSAIDs)				HtoMCLx	-,-,-,-,-,-,-,-,down
200	CA2	P00918	DB00580	Valdecoxib	SmallMoleculeDrug			Osteoarthritis, Dysmenorrhoea				HtoMCLx	-,-,-,-,-,-,-,-,down
201	CA2	P00918	DB09460	Sodium carbonate	SmallMoleculeDrug			Antacid				HtoMCLx	-,-,-,-,-,-,-,-,down
202	CA2	P00918	DB09472	Sodium sulfate	SmallMoleculeDrug			Bowel Cleansing				HtoMCLx	-,-,-,-,-,-,-,-,down
203	PTGER2	P43116	DB08964	Gemeprost	SmallMoleculeDrug			Cervix Dilation				HtoMCLx|BtoMCL|MCL(e)toMCL	-,-,-,-,-,up,-,up,down
204	ITGA2B	P08514	DB00054	Abciximab	BiotechDrug	yes	antagonist	Prevent Thrombosis				HtoMCLx|BtoMCL|BtoMCL(e)	-,-,-,-,-,down,down,-,down
205	PDE3A	Q14432	DB00922	Levosimendan	SmallMoleculeDrug	unknown	inhibitor	Chronic Heart Failure (CHF)				HtoMCLx|BtoMCL|MCL(e)toMCL	-,-,-,-,-,down,-,down,down
206	ATP5F1D	P30049	DB00753	Isoflurane	SmallMoleculeDrug	unknown	unknown	General Anesthetic				IStoI|ItoA|NtoI|HtoMCLx|BtoMCL|BtoMCL(e)	-,down,up,down,-,down,down,-,down
207	ATP5F1D	P30049	DB01189	Desflurane	SmallMoleculeDrug	unknown	other/unknown	General Anesthetic				IStoI|ItoA|NtoI|HtoMCLx|BtoMCL|BtoMCL(e)	-,down,up,down,-,down,down,-,down
208	HTR2A	P28223	DB00246	Ziprasidone	SmallMoleculeDrug	yes	antagonist	Schizophrenia, Psychotic disorder				IStoI|ItoA|NtoI|HtoMCLx|BtoMCL	-,up,down,up,-,down,-,-,down
209	HTR2A	P28223	DB00247	Methysergide	SmallMoleculeDrug	yes	antagonist	Vascular Headache				IStoI|ItoA|NtoI|HtoMCLx|BtoMCL	-,up,down,up,-,down,-,-,down
210	HTR2A	P28223	DB00248	Cabergoline	SmallMoleculeDrug	unknown	agonist	Hyperprolactinemic Disorders and Parkinsonian Syndrome				IStoI|ItoA|NtoI|HtoMCLx|BtoMCL	-,up,down,up,-,down,-,-,down
211	HTR2A	P28223	DB00321	Amitriptyline	SmallMoleculeDrug	yes	antagonist	Fibromyalgia, Schizophrenia, Depressive Disorder, ADHD				IStoI|ItoA|NtoI|HtoMCLx|BtoMCL	-,up,down,up,-,down,-,-,down
212	HTR2A	P28223	DB00334	Olanzapine	SmallMoleculeDrug	yes	antagonist	Schizophrenia, Schizophrenia, Depressive Disorder, ADHD				IStoI|ItoA|NtoI|HtoMCLx|BtoMCL	-,up,down,up,-,down,-,-,down
213	HTR2A	P28223	DB00363	Clozapine	SmallMoleculeDrug	yes	antagonist	Schizophrenia				IStoI|ItoA|NtoI|HtoMCLx|BtoMCL	-,up,down,up,-,down,-,-,down
214	HTR2A	P28223	DB00370	Mirtazapine	SmallMoleculeDrug	yes	antagonist	Schizophrenia, Depressive Disorder, Fibromyalgia syndrome				IStoI|ItoA|NtoI|HtoMCLx|BtoMCL	-,up,down,up,-,down,-,-,down
215	HTR2A	P28223	DB00408	Loxapine	SmallMoleculeDrug	yes	antagonist	Schizophrenia				IStoI|ItoA|NtoI|HtoMCLx|BtoMCL	-,up,down,up,-,down,-,-,down
216	HTR2A	P28223	DB00409	Remoxipride	SmallMoleculeDrug	unknown	other/unknown	Schizophrenia				IStoI|ItoA|NtoI|HtoMCLx|BtoMCL	-,up,down,up,-,down,-,-,down
217	HTR2A	P28223	DB00420	Promazine	SmallMoleculeDrug	unknown	antagonist	antipsychotic (not approved in US), Psychotic disorder				IStoI|ItoA|NtoI|HtoMCLx|BtoMCL	-,up,down,up,-,down,-,-,down
218	HTR2A	P28223	DB00434	Cyproheptadine	SmallMoleculeDrug	yes	antagonist	Antiallergic				IStoI|ItoA|NtoI|HtoMCLx|BtoMCL	-,up,down,up,-,down,-,-,down
219	HTR2A	P28223	DB00458	Imipramine	SmallMoleculeDrug	unknown	antagonist	Depressive Disorder, ADHD				IStoI|ItoA|NtoI|HtoMCLx|BtoMCL	-,up,down,up,-,down,-,-,down
220	HTR2A	P28223	DB00477	Chlorpromazine	SmallMoleculeDrug	yes	antagonist	Schizophrenia				IStoI|ItoA|NtoI|HtoMCLx|BtoMCL	-,up,down,up,-,down,-,-,down
221	HTR2A	P28223	DB00502	Haloperidol	SmallMoleculeDrug	unknown	other/unknown	Schizophrenia, Psychotic disorder				IStoI|ItoA|NtoI|HtoMCLx|BtoMCL	-,up,down,up,-,down,-,-,down
222	HTR2A	P28223	DB00540	Nortriptyline	SmallMoleculeDrug	yes	antagonist	Schizophrenia, Depressive Disorder, Bipolar Disorder, ADHD				IStoI|ItoA|NtoI|HtoMCLx|BtoMCL	-,up,down,up,-,down,-,-,down
223	HTR2A	P28223	DB00543	Amoxapine	SmallMoleculeDrug	unknown	antagonist	Depressive Disorder				IStoI|ItoA|NtoI|HtoMCLx|BtoMCL	-,up,down,up,-,down,-,-,down
224	HTR2A	P28223	DB00589	Lisuride	SmallMoleculeDrug	yes	agonist	Parkinson's disease				IStoI|ItoA|NtoI|HtoMCLx|BtoMCL	-,up,down,up,-,down,-,-,down
225	HTR2A	P28223	DB00604	Cisapride	SmallMoleculeDrug	yes	agonist	Obesity				IStoI|ItoA|NtoI|HtoMCLx|BtoMCL	-,up,down,up,-,down,-,-,down
226	HTR2A	P28223	DB00656	Trazodone	SmallMoleculeDrug	yes	antagonist	Schizophrenia, Depressive Disorder, Fibromyalgia syndrome				IStoI|ItoA|NtoI|HtoMCLx|BtoMCL	-,up,down,up,-,down,-,-,down
227	HTR2A	P28223	DB00679	Thioridazine	SmallMoleculeDrug	yes	antagonist	Schizophrenia, Psychotic disorder				IStoI|ItoA|NtoI|HtoMCLx|BtoMCL	-,up,down,up,-,down,-,-,down
228	HTR2A	P28223	DB00696	Ergotamine	SmallMoleculeDrug	yes	agonist	Histaminic Cephalalgia				IStoI|ItoA|NtoI|HtoMCLx|BtoMCL	-,up,down,up,-,down,-,-,down
229	HTR2A	P28223	DB00714	Apomorphine	SmallMoleculeDrug	unknown	agonist	Parkinsonian Syndrome				IStoI|ItoA|NtoI|HtoMCLx|BtoMCL	-,up,down,up,-,down,-,-,down
230	HTR2A	P28223	DB00715	Paroxetine	SmallMoleculeDrug	unknown	other/unknown	Depressive Disorder				IStoI|ItoA|NtoI|HtoMCLx|BtoMCL	-,up,down,up,-,down,-,-,down
231	HTR2A	P28223	DB00726	Trimipramine	SmallMoleculeDrug	unknown	agonist	Depressive Disorder				IStoI|ItoA|NtoI|HtoMCLx|BtoMCL	-,up,down,up,-,down,-,-,down
232	HTR2A	P28223	DB00734	Risperidone	SmallMoleculeDrug	yes	antagonist	Schizophrenia, Psychotic disorder				IStoI|ItoA|NtoI|HtoMCLx|BtoMCL	-,up,down,up,-,down,-,-,down
233	HTR2A	P28223	DB00751	Epinastine	SmallMoleculeDrug	unknown	antagonist	Allergic Conjunctivitis				IStoI|ItoA|NtoI|HtoMCLx|BtoMCL	-,up,down,up,-,down,-,-,down
234	HTR2A	P28223	DB00777	Propiomazine	SmallMoleculeDrug	unknown	antagonist	Schizophrenia				IStoI|ItoA|NtoI|HtoMCLx|BtoMCL	-,up,down,up,-,down,-,-,down
236	HTR2A	P28223	DB00805	Minaprine	SmallMoleculeDrug	yes	antagonist	Depressive Disorder				IStoI|ItoA|NtoI|HtoMCLx|BtoMCL	-,up,down,up,-,down,-,-,down
237	HTR2A	P28223	DB00843	Donepezil	SmallMoleculeDrug	unknown	other/unknown	dementia of Alzheimer's Disease				IStoI|ItoA|NtoI|HtoMCLx|BtoMCL	-,up,down,up,-,down,-,-,down
238	HTR2A	P28223	DB00875	Flupentixol	SmallMoleculeDrug	yes	antagonist	Schizophrenia				IStoI|ItoA|NtoI|HtoMCLx|BtoMCL	-,up,down,up,-,down,-,-,down
239	HTR2A	P28223	DB00924	Cyclobenzaprine	SmallMoleculeDrug	yes	antagonist	Muscle Relaxant				IStoI|ItoA|NtoI|HtoMCLx|BtoMCL	-,up,down,up,-,down,-,-,down
240	HTR2A	P28223	DB00933	Mesoridazine	SmallMoleculeDrug	yes	antagonist	Schizophrenia				IStoI|ItoA|NtoI|HtoMCLx|BtoMCL	-,up,down,up,-,down,-,-,down
241	HTR2A	P28223	DB00934	Maprotiline	SmallMoleculeDrug	unknown	binder	Depressive Disorder				IStoI|ItoA|NtoI|HtoMCLx|BtoMCL	-,up,down,up,-,down,-,-,down
242	HTR2A	P28223	DB01079	Tegaserod	SmallMoleculeDrug	unknown	antagonist	IBS-C				IStoI|ItoA|NtoI|HtoMCLx|BtoMCL	-,up,down,up,-,down,-,-,down
244	HTR2A	P28223	DB01142	Doxepin	SmallMoleculeDrug	yes	antagonist	Psychotic disorder, Schizophrenia				IStoI|ItoA|NtoI|HtoMCLx|BtoMCL	-,up,down,up,-,down,-,-,down
245	HTR2A	P28223	DB01149	Nefazodone	SmallMoleculeDrug	yes	antagonist	Depressive Disorder				IStoI|ItoA|NtoI|HtoMCLx|BtoMCL	-,up,down,up,-,down,-,-,down
246	HTR2A	P28223	DB01151	Desipramine	SmallMoleculeDrug	yes	antagonist	ADHD				IStoI|ItoA|NtoI|HtoMCLx|BtoMCL	-,up,down,up,-,down,-,-,down
247	HTR2A	P28223	DB01186	Pergolide	SmallMoleculeDrug	unknown	agonist	Galactorrhea (hyperprolactinemia), Parkinson's disease (withdrawn in US)				IStoI|ItoA|NtoI|HtoMCLx|BtoMCL	-,up,down,up,-,down,-,-,down
248	HTR2A	P28223	DB01200	Bromocriptine	SmallMoleculeDrug	unknown	agonist	Galactorrhea (hyperprolactinemia), early Parkinson's disease				IStoI|ItoA|NtoI|HtoMCLx|BtoMCL	-,up,down,up,-,down,-,-,down
249	HTR2A	P28223	DB01224	Quetiapine	SmallMoleculeDrug	yes	antagonist	Schizophrenia, Depressive Disorder, Bipolar Disorder, Psychotic disorder				IStoI|ItoA|NtoI|HtoMCLx|BtoMCL	-,up,down,up,-,down,-,-,down
250	HTR2A	P28223	DB01238	Aripiprazole	SmallMoleculeDrug	yes	antagonist	Schizophrenia, Depressive Disorder, Psychotic disorder				IStoI|ItoA|NtoI|HtoMCLx|BtoMCL	-,up,down,up,-,down,-,-,down
251	HTR2A	P28223	DB01239	Chlorprothixene	SmallMoleculeDrug	yes	antagonist	Psychotic disorder, Schizophrenia				IStoI|ItoA|NtoI|HtoMCLx|BtoMCL	-,up,down,up,-,down,-,-,down
252	HTR2A	P28223	DB01242	Clomipramine	SmallMoleculeDrug	yes	antagonist	schizophrenia				IStoI|ItoA|NtoI|HtoMCLx|BtoMCL	-,up,down,up,-,down,-,-,down
253	HTR2A	P28223	DB01267	Paliperidone	SmallMoleculeDrug	yes	antagonist	Schizophrenia				IStoI|ItoA|NtoI|HtoMCLx|BtoMCL	-,up,down,up,-,down,-,-,down
254	HTR2A	P28223	DB01392	Yohimbine	SmallMoleculeDrug	unknown	antagonist	Impotence in male patients				IStoI|ItoA|NtoI|HtoMCLx|BtoMCL	-,up,down,up,-,down,-,-,down
255	HTR2A	P28223	DB01403	Methotrimeprazine	SmallMoleculeDrug	unknown	antagonist	Schizophrenia				IStoI|ItoA|NtoI|HtoMCLx|BtoMCL	-,up,down,up,-,down,-,-,down
256	HTR2A	P28223	DB01618	Molindone	SmallMoleculeDrug	unknown	antagonist	Schizophrenia				IStoI|ItoA|NtoI|HtoMCLx|BtoMCL	-,up,down,up,-,down,-,-,down
257	HTR2A	P28223	DB01621	Pipotiazine	SmallMoleculeDrug	yes	antagonist	Schizophrenia				IStoI|ItoA|NtoI|HtoMCLx|BtoMCL	-,up,down,up,-,down,-,-,down
258	HTR2A	P28223	DB01623	Thiothixene	SmallMoleculeDrug	yes	antagonist	Schizophrenia				IStoI|ItoA|NtoI|HtoMCLx|BtoMCL	-,up,down,up,-,down,-,-,down
259	HTR2A	P28223	DB01624	Zuclopenthixol	SmallMoleculeDrug	unknown	antagonist	Schizophrenia				IStoI|ItoA|NtoI|HtoMCLx|BtoMCL	-,up,down,up,-,down,-,-,down
260	HTR2A	P28223	DB04842	Fluspirilene	SmallMoleculeDrug	unknown	antagonist	Schizophrenia				IStoI|ItoA|NtoI|HtoMCLx|BtoMCL	-,up,down,up,-,down,-,-,down
261	HTR2A	P28223	DB04908	Flibanserin	SmallMoleculeDrug	unknown		Hypoactive Sexual Desire Disorder (HSDD)				IStoI|ItoA|NtoI|HtoMCLx|BtoMCL	-,up,down,up,-,down,-,-,down
262	HTR2A	P28223	DB04946	Iloperidone	SmallMoleculeDrug	yes	antagonist	Schizophrenia				IStoI|ItoA|NtoI|HtoMCLx|BtoMCL	-,up,down,up,-,down,-,-,down
263	HTR2A	P28223	DB05316	Pimavanserin	SmallMoleculeDrug	unknown		Schizophrenia				IStoI|ItoA|NtoI|HtoMCLx|BtoMCL	-,up,down,up,-,down,-,-,down
264	HTR2A	P28223	DB06144	Sertindole	SmallMoleculeDrug	yes	antagonist	Schizophrenia				IStoI|ItoA|NtoI|HtoMCLx|BtoMCL	-,up,down,up,-,down,-,-,down
265	HTR2A	P28223	DB06148	Mianserin	SmallMoleculeDrug	unknown	antagonist	Depressive Disorder				IStoI|ItoA|NtoI|HtoMCLx|BtoMCL	-,up,down,up,-,down,-,-,down
266	HTR2A	P28223	DB06216	Asenapine	SmallMoleculeDrug	yes	antagonist	Schizophrenia				IStoI|ItoA|NtoI|HtoMCLx|BtoMCL	-,up,down,up,-,down,-,-,down
267	HTR2A	P28223	DB06288	Amisulpride	SmallMoleculeDrug	unknown	antagonist	Schizophrenia				IStoI|ItoA|NtoI|HtoMCLx|BtoMCL	-,up,down,up,-,down,-,-,down
268	HTR2A	P28223	DB08815	Lurasidone	SmallMoleculeDrug	yes	antagonist	Schizophrenia				IStoI|ItoA|NtoI|HtoMCLx|BtoMCL	-,up,down,up,-,down,-,-,down
269	HTR2A	P28223	DB09016	Butriptyline	SmallMoleculeDrug	yes	antagonist	Depressive Disorder				IStoI|ItoA|NtoI|HtoMCLx|BtoMCL	-,up,down,up,-,down,-,-,down
270	HTR2A	P28223	DB00315	Zolmitriptan	SmallMoleculeDrug			Migraine				IStoI|ItoA|NtoI|HtoMCLx|BtoMCL	-,up,down,up,-,down,-,-,down
271	HTR2A	P28223	DB00555	Lamotrigine	SmallMoleculeDrug			Bipolar Disorder				IStoI|ItoA|NtoI|HtoMCLx|BtoMCL	-,up,down,up,-,down,-,-,down
272	HTR2A	P28223	DB00574	Fenfluramine	SmallMoleculeDrug			Epilepsy, appetite suppressant (withdrawn from US)				IStoI|ItoA|NtoI|HtoMCLx|BtoMCL	-,up,down,up,-,down,-,-,down
273	HTR2A	P28223	DB00623	Fluphenazine	SmallMoleculeDrug			Schizophrenia, Psychotic disorder				IStoI|ItoA|NtoI|HtoMCLx|BtoMCL	-,up,down,up,-,down,-,-,down
274	HTR2A	P28223	DB01175	Escitalopram	SmallMoleculeDrug			Major Depressive Disorder (MDD)				IStoI|ItoA|NtoI|HtoMCLx|BtoMCL	-,up,down,up,-,down,-,-,down
275	HTR2A	P28223	DB06016	Cariprazine	SmallMoleculeDrug			Schizophrenia				IStoI|ItoA|NtoI|HtoMCLx|BtoMCL	-,up,down,up,-,down,-,-,down
276	HTR2A	P28223	DB06077	Lumateperone	SmallMoleculeDrug			Schizophrenia				IStoI|ItoA|NtoI|HtoMCLx|BtoMCL	-,up,down,up,-,down,-,-,down
277	HTR2A	P28223	DB06153	Pizotifen	SmallMoleculeDrug			Migraines, Histaminic Cephalalgia				IStoI|ItoA|NtoI|HtoMCLx|BtoMCL	-,up,down,up,-,down,-,-,down
278	HTR2A	P28223	DB09061	Cannabidiol	SmallMoleculeDrug			Epilepsy, Anxiety, Pain, Dystonia, Parkinson Disease, Crohn disease				IStoI|ItoA|NtoI|HtoMCLx|BtoMCL	-,up,down,up,-,down,-,-,down
279	HTR2A	P28223	DB09128	Brexpiprazole	SmallMoleculeDrug			Schizophrenia, Depressive Disorder				IStoI|ItoA|NtoI|HtoMCLx|BtoMCL	-,up,down,up,-,down,-,-,down
280	HTR2A	P28223	DB09167	Dosulepin	SmallMoleculeDrug			Depressive Disorder				IStoI|ItoA|NtoI|HtoMCLx|BtoMCL	-,up,down,up,-,down,-,-,down
281	HTR2A	P28223	DB09195	Lorpiprazole	SmallMoleculeDrug			Depressive Disorder				IStoI|ItoA|NtoI|HtoMCLx|BtoMCL	-,up,down,up,-,down,-,-,down
282	HTR2A	P28223	DB09225	Zotepine	SmallMoleculeDrug			Schizophrenia				IStoI|ItoA|NtoI|HtoMCLx|BtoMCL	-,up,down,up,-,down,-,-,down
283	HTR2A	P28223	DB14185	Aripiprazole lauroxil	SmallMoleculeDrug			Schizophrenia				IStoI|ItoA|NtoI|HtoMCLx|BtoMCL	-,up,down,up,-,down,-,-,down
284	PLAUR	Q03405	DB00009	Alteplase	BiotechDrug	unknown		Acute Myocardial Infarction				HtoMCLx|BtoMCL|BtoMCL(e)|MCL(e)toMCL	-,-,-,-,-,up,up,up,down
285	PLAUR	Q03405	DB00013	Urokinase	BiotechDrug	yes		Pulmonary Embolism				HtoMCLx|BtoMCL|BtoMCL(e)|MCL(e)toMCL	-,-,-,-,-,up,up,up,down
286	PLAUR	Q03405	DB00031	Tenecteplase	BiotechDrug	unknown		ST Elevation Myocardial Infarction (STEMI)				HtoMCLx|BtoMCL|BtoMCL(e)|MCL(e)toMCL	-,-,-,-,-,up,up,up,down
287	CD33	P20138	DB00056	Gemtuzumab ozogamicin	BiotechDrug	yes	antibody	CD33-positive AML				HtoMCLx|BtoMCL|MCL(e)toMCL	-,-,-,-,-,up,-,up,down
288	CD2	P06729	DB00092	Alefacept	BiotechDrug	yes	inhibitor	Plaque psoriasis				NtoA|HtoMCLx|BtoMCL|MCL(e)toMCL	-,-,-,-,down,up,-,up,down
289	TOP2A	P11388	DB00218	Moxifloxacin	SmallMoleculeDrug	unknown	inhibitor	Antibiotic				BtoMCL(e)|MCL(e)toMCL	-,-,-,-,-,-,down,up,-
290	TOP2A	P11388	DB00276	Amsacrine	SmallMoleculeDrug	yes	inhibitor	Acute Adult Leukemia				BtoMCL(e)|MCL(e)toMCL	-,-,-,-,-,-,down,up,-
291	TOP2A	P11388	DB00380	Dexrazoxane	SmallMoleculeDrug	yes	inhibitor	Breast Cancer				BtoMCL(e)|MCL(e)toMCL	-,-,-,-,-,-,down,up,-
292	TOP2A	P11388	DB00385	Valrubicin	SmallMoleculeDrug	yes	inhibitor	BCG-resistant Bladder Carcinoma				BtoMCL(e)|MCL(e)toMCL	-,-,-,-,-,-,down,up,-
293	TOP2A	P11388	DB00444	Teniposide	SmallMoleculeDrug	yes	inhibitor	R/R Acute lymphocytic leukemia (ALL)				BtoMCL(e)|MCL(e)toMCL	-,-,-,-,-,-,down,up,-
294	TOP2A	P11388	DB00445	Epirubicin	SmallMoleculeDrug	unknown	inhibitor	Breast Cancer				BtoMCL(e)|MCL(e)toMCL	-,-,-,-,-,-,down,up,-
295	TOP2A	P11388	DB00467	Enoxacin	SmallMoleculeDrug	no	inhibitor	Antibiotic				BtoMCL(e)|MCL(e)toMCL	-,-,-,-,-,-,down,up,-
296	TOP2A	P11388	DB00487	Pefloxacin	SmallMoleculeDrug	unknown	inhibitor	Antibiotic				BtoMCL(e)|MCL(e)toMCL	-,-,-,-,-,-,down,up,-
297	TOP2A	P11388	DB00537	Ciprofloxacin	SmallMoleculeDrug	unknown	inhibitor	Antibiotic				BtoMCL(e)|MCL(e)toMCL	-,-,-,-,-,-,down,up,-
298	TOP2A	P11388	DB00685	Trovafloxacin	SmallMoleculeDrug	unknown	inhibitor	Antibiotic				BtoMCL(e)|MCL(e)toMCL	-,-,-,-,-,-,down,up,-
299	TOP2A	P11388	DB00694	Daunorubicin	SmallMoleculeDrug	yes	inhibitor	MCL [C], Leukemia		NCT00018954:No Results Available		BtoMCL(e)|MCL(e)toMCL	-,-,-,-,-,-,down,up,-
300	TOP2A	P11388	DB00773	Etoposide	SmallMoleculeDrug	yes	inhibitor	Lymphoma	DrugBank			BtoMCL(e)|MCL(e)toMCL	-,-,-,-,-,-,down,up,-
301	TOP2A	P11388	DB00978	Lomefloxacin	SmallMoleculeDrug	unknown	inhibitor	Antibiotic				BtoMCL(e)|MCL(e)toMCL	-,-,-,-,-,-,down,up,-
302	TOP2A	P11388	DB00997	Doxorubicin	SmallMoleculeDrug	yes	inhibitor	HL, nHL	literature, DrugBank			BtoMCL(e)|MCL(e)toMCL	-,-,-,-,-,-,down,up,-
303	TOP2A	P11388	DB01059	Norfloxacin	SmallMoleculeDrug	unknown	inhibitor	Antibiotic				BtoMCL(e)|MCL(e)toMCL	-,-,-,-,-,-,down,up,-
304	TOP2A	P11388	DB01165	Ofloxacin	SmallMoleculeDrug	unknown	inhibitor	Antibiotic				BtoMCL(e)|MCL(e)toMCL	-,-,-,-,-,-,down,up,-
305	TOP2A	P11388	DB01177	Idarubicin	SmallMoleculeDrug	yes	inhibitor	nHL [C], Acute Myeloid Leukemia (AML)				BtoMCL(e)|MCL(e)toMCL	-,-,-,-,-,-,down,up,-
306	TOP2A	P11388	DB01179	Podofilox	SmallMoleculeDrug	yes	inhibitor	Gastric cancer				BtoMCL(e)|MCL(e)toMCL	-,-,-,-,-,-,down,up,-
307	TOP2A	P11388	DB01204	Mitoxantrone	SmallMoleculeDrug	yes	inhibitor	Leukemia, Multiple Sclerosis				BtoMCL(e)|MCL(e)toMCL	-,-,-,-,-,-,down,up,-
308	TOP2A	P11388	DB01208	Sparfloxacin	SmallMoleculeDrug	yes	inhibitor	Antibiotic				BtoMCL(e)|MCL(e)toMCL	-,-,-,-,-,-,down,up,-
310	TOP2A	P11388	DB09047	Finafloxacin	SmallMoleculeDrug			Antibiotic				BtoMCL(e)|MCL(e)toMCL	-,-,-,-,-,-,down,up,-
311	CSF3R	Q99062	DB00019	Pegfilgrastim	BiotechDrug	yes	agonist	Neutropenia				HtoMCLx	-,-,-,-,-,up,-,up,down
312	CSF3R	Q99062	DB00099	Filgrastim	BiotechDrug	yes	stimulator	Neutropenia				HtoMCLx	-,-,-,-,-,up,-,up,down
313	CSF3R	Q99062	DB13144	Lenograstim	BiotechDrug			Neutropenia				HtoMCLx|BtoMCL|MCL(e)toMCL	-,-,-,-,-,up,-,up,down
314	CSF3R	Q99062	DB13200	Lipegfilgrastim	BiotechDrug			Neutropenia				HtoMCLx|BtoMCL|MCL(e)toMCL	-,-,-,-,-,up,-,up,down
315	A2M	P01023	DB00102	Becaplermin	BiotechDrug	unknown		Ulcers in people with diabetes				BtoMCL|MCL(e)toMCL	-,-,-,-,-,up,-,up,-
316	A2M	P01023	DB00626	Bacitracin	SmallMoleculeDrug	unknown	inhibitor	Antibiotic				BtoMCL|MCL(e)toMCL	-,-,-,-,-,up,-,up,-
317	A2M	P01023	DB08888	Ocriplasmin	BiotechDrug	no	ligand	Vitreomacular traction (VMT) syndrome				BtoMCL|MCL(e)toMCL	-,-,-,-,-,up,-,up,-
318	CSF1R	P07333	DB00619	Imatinib	SmallMoleculeDrug	unknown	antagonist	Leukemia, CML				HtoMCLx|BtoMCL|MCL(e)toMCL	-,-,-,-,-,up,-,up,down
321	CSF1R	P07333	DB01268	Sunitinib	SmallMoleculeDrug	unknown	other/unknown	Renal Cell Carcinoma (RCC), Gastrointestinal Stromal Tumor (GIST)				HtoMCLx|BtoMCL|MCL(e)toMCL	-,-,-,-,-,up,-,up,down
324	S100A13	Q99584	DB00768	Olopatadine	SmallMoleculeDrug	unknown	other/unknown	Allergic Rhinitis (AR)				HtoMCLx|BtoMCL|BtoMCL(e)|MCL(e)toMCL	-,-,-,-,-,up,up,up,up
325	S100A13	Q99584	DB01025	Amlexanox	SmallMoleculeDrug	unknown	antagonist	Recurrent Aphthous Stomatitis (RAS)				HtoMCLx|BtoMCL|BtoMCL(e)|MCL(e)toMCL	-,-,-,-,-,up,up,up,up
327	PTK2B	Q14289	DB01097	Leflunomide	SmallMoleculeDrug	unknown	antagonist	Rheumatoid Arthritis				NtoI|NtoA|HtoMCLx|BtoMCL|BtoMCL(e)	-,-,-,down,down,up,up,-,down
328	FYN	P06241	DB01254	Dasatinib	SmallMoleculeDrug	unknown	multitarget	MCL [C], Leukemia		NCT00608361:No Results Available,NCT01609816:No Results Available,NCT01643603:No Results Available,NCT00608361:No Results Available,NCT01609816:No Results Available,NCT01643603:No Results Available		ItoA|NtoI|NtoA|HtoMCLx|BtoMCL|BtoMCL(e)	-,-,up,down,up,up,up,-,down
331	CTLA4	P16410	DB06186	Ipilimumab	BiotechDrug	yes		Metastatic or Unresectable Melanoma (Cancer)				BtoMCL|MCL(e)toMCL	-,-,-,-,-,up,-,up,-
332	PRKCB	P05771	DB08862	Cholecystokinin	SmallMoleculeDrug			Digestion/Appetite				IStoI|ItoA|NtoI|NtoA|HtoMCLx|BtoMCL(e)|MCL(e)toMCL	-,up,down,up,up,-,up,down,up
333	PTK2B	Q14289	DB11817	Baricitinib	SmallMoleculeDrug			rheumatoid arthritis				NtoI|NtoA|HtoMCLx|BtoMCL|BtoMCL(e)	-,-,-,down,down,up,up,-,down
335	PTK2B	Q14289	DB12010	Fostamatinib	SmallMoleculeDrug			MCL refractory [C]	literature	NCT00446095[ORR: 29%, PFS: 126 days, CBR: 58%], PMID:28031560 [response rate: 11%]	28031560	NtoI|NtoA|HtoMCLx|BtoMCL|BtoMCL(e)	-,-,-,down,down,up,up,-,down
336	FYN	P06241	DB12010	Fostamatinib	SmallMoleculeDrug			MCL refractory [C]	literature	NCT00446095[ORR: 29%, PFS: 126 days, CBR: 58%], PMID:28031560 [response rate: 11%]	28031560	ItoA|NtoI|NtoA|HtoMCLx|BtoMCL|BtoMCL(e)	-,-,up,down,up,up,up,-,down
337	S100A13	Q99584	DB01164	Calcium chloride	SmallMoleculeDrug			Hypocalcemia				HtoMCLx|BtoMCL|BtoMCL(e)|MCL(e)toMCL	-,-,-,-,-,up,up,up,up
339	S100A13	Q99584	DB11093	Calcium citrate	SmallMoleculeDrug			Dietary Supplement				HtoMCLx|BtoMCL|BtoMCL(e)|MCL(e)toMCL	-,-,-,-,-,up,up,up,up
340	S100A13	Q99584	DB11348	Calcium Phosphate	SmallMoleculeDrug			Dietary Supplement				HtoMCLx|BtoMCL|BtoMCL(e)|MCL(e)toMCL	-,-,-,-,-,up,up,up,up
341	S100A13	Q99584	DB14481	Calcium phosphate dihydrate	SmallMoleculeDrug			Dietary Supplement				HtoMCLx|BtoMCL|BtoMCL(e)|MCL(e)toMCL	-,-,-,-,-,up,up,up,up
342	CSF1R	P07333	DB12010	Fostamatinib	SmallMoleculeDrug			MCL refractory [C]	literature	NCT00446095[ORR: 29%, PFS: 126 days, CBR: 58%], PMID:28031560 [response rate: 11%]	28031560	HtoMCLx|BtoMCL|MCL(e)toMCL	-,-,-,-,-,up,-,up,down
343	CSF1R	P07333	DB12147	Erdafitinib	SmallMoleculeDrug			Advanced or metastatic urothelial carcinoma				HtoMCLx|BtoMCL|MCL(e)toMCL	-,-,-,-,-,up,-,up,down
344	CSF1R	P07333	DB12978	Pexidartinib	SmallMoleculeDrug			Symptomatic Tenosynovial Giant Cell Tumor				HtoMCLx|BtoMCL|MCL(e)toMCL	-,-,-,-,-,up,-,up,down
345	GPX1	P07203	DB09061	Cannabidiol	SmallMoleculeDrug			Epilepsy, Anxiety, Pain, Dystonia, Parkinson Disease, Crohn disease				ItoA|NtoA|HtoMCLx	-,-,up,-,up,-,-,-,down
346	SNCA	P37840	DB09130	Copper	SmallMoleculeDrug			Dietary Supplement				HtoMCLx|MCL(e)toMCL	-,-,-,-,-,-,-,down,down
347	A2M	P01023	DB00515	Cisplatin	SmallMoleculeDrug			Lymphomas, Carcinomas, Germ cell tumors				BtoMCL|MCL(e)toMCL	-,-,-,-,-,up,-,up,-
348	A2M	P01023	DB01593	Zinc	SmallMoleculeDrug			Dietary Supplement				BtoMCL|MCL(e)toMCL	-,-,-,-,-,up,-,up,-
349	A2M	P01023	DB12965	Silver	SmallMoleculeDrug			Acne				BtoMCL|MCL(e)toMCL	-,-,-,-,-,up,-,up,-
350	A2M	P01023	DB14487	Zinc acetate	SmallMoleculeDrug			Dietary Supplement				BtoMCL|MCL(e)toMCL	-,-,-,-,-,up,-,up,-
351	A2M	P01023	DB14533	Zinc chloride	SmallMoleculeDrug			Dietary Supplement				BtoMCL|MCL(e)toMCL	-,-,-,-,-,up,-,up,-
352	A2M	P01023	DB14548	Zinc sulfate, unspecified form	SmallMoleculeDrug			Dietary Supplement				BtoMCL|MCL(e)toMCL	-,-,-,-,-,up,-,up,-
353	TFPI	P10646	DB00036	Coagulation factor VIIa Recombinant Human	BiotechDrug	unknown		Hemophilia A and B				HtoMCLx|BtoMCL|BtoMCL(e)|MCL(e)toMCL	-,-,-,-,-,up,up,up,down
354	TFPI	P10646	DB06779	Dalteparin	SmallMoleculeDrug	yes	inhibitor	Vein Thrombosis				HtoMCLx|BtoMCL|BtoMCL(e)|MCL(e)toMCL	-,-,-,-,-,up,up,up,down
355	EGF	P01133	DB00364	Sucralfate	SmallMoleculeDrug	yes	inducer	Gastric Ulcer				HtoMCLx|BtoMCL	-,-,-,-,-,down,-,-,down
355	SMPD1	P17405	DB00381	Amlodipine	SmallMoleculeDrug	unknown		Hypertension, Chronic stable angina, Coronary artery disease				HtoMCLx|BtoMCL|BtoMCL(e)|MCL(e)toMCL	-,-,-,-,-,down,down,down,down
356	SMPD1	P17405	DB00477	Chlorpromazine	SmallMoleculeDrug	unknown		Schizophrenia				HtoMCLx|BtoMCL|BtoMCL(e)|MCL(e)toMCL	-,-,-,-,-,down,down,down,down
356	SMPD1	P17405	DB01151	Desipramine	SmallMoleculeDrug	unknown	inhibitor	ADHD				HtoMCLx|BtoMCL|BtoMCL(e)|MCL(e)toMCL	-,-,-,-,-,down,down,down,down
357	FPR1	P21462	DB00716	Nedocromil	SmallMoleculeDrug	unknown	antagonist	Allergic Conjunctivitis				BtoMCL	-,-,-,-,-,up,-,-,down
358	CYCS	P99999	DB01017	Minocycline	SmallMoleculeDrug	unknown	negative modulator	MCL [C], Antibiotic		NCT00378781:No Results Available		NtoI|NtoA|HtoMCLx|BtoMCL|BtoMCL(e)|MCL(e)toMCL	-,-,-,up,up,down,down,down,up
359	CCND1	P24385	DB01169	Arsenic trioxide	SmallMoleculeDrug	yes	antagonist	MCL [C]		NCT00006220:No Results Available,NCT00003395:No Results Available,NCT00005040:No Results Available,NCT00003885:No Results Available		NtoIS|NtoI|NtoA|HtoMCLx|BtoMCL|BtoMCL(e)|MCL(e)toMCL	up,-,-,up,up,up,up,down,up
360	IGFBP3	P17936	DB01277	Mecasermin	BiotechDrug	unknown		IGFD				BtoMCL|MCL(e)toMCL	-,-,-,-,-,up,-,up,-
361	CCND1	P24385	DB00945	Acetylsalicylic acid	SmallMoleculeDrug			rheumatoid arthritis, Myocardial infarction				NtoIS|NtoI|NtoA|HtoMCLx|BtoMCL|BtoMCL(e)|MCL(e)toMCL	up,-,-,up,up,up,up,down,up
362	CCND1	P24385	DB11718	Encorafenib	SmallMoleculeDrug			nHL, NSCLC, Leukemia				NtoIS|NtoI|NtoA|HtoMCLx|BtoMCL|BtoMCL(e)|MCL(e)toMCL	up,-,-,up,up,up,up,down,up
363	IGFBP3	P17936	DB00523	Alitretinoin	SmallMoleculeDrug			AIDS-related Kaposi's sarcoma				BtoMCL|MCL(e)toMCL	-,-,-,-,-,up,-,up,-
363	TFPI	P10646	DB14562	Andexanet alfa	BiotechDrug			Anticoagulant				HtoMCLx|BtoMCL|BtoMCL(e)|MCL(e)toMCL	-,-,-,-,-,up,up,up,down
364	PPBP	P02775	DB09130	Copper	SmallMoleculeDrug			Dietary Supplement				HtoMCLx|BtoMCL(e)|MCL(e)toMCL	-,-,-,-,-,-,up,down,down
364	EGF	P01133	DB08862	Cholecystokinin	SmallMoleculeDrug			Digestion/Appetite				HtoMCLx|BtoMCL	-,-,-,-,-,down,-,-,down
365	ST14	Q9Y5Y6	DB00013	Urokinase	BiotechDrug	unknown		Pulmonary Embolism				NtoIS|NtoI|NtoA|HtoMCLx|BtoMCL|BtoMCL(e)	up,-,-,up,up,up,up,-,up
366	ITGB3	P05106	DB00054	Abciximab	BiotechDrug	yes	antagonist	Prevent Thrombosis				HtoMCLx|BtoMCL|MCL(e)toMCL	-,-,-,-,-,down,-,down,down
367	ITGB3	P05106	DB00063	Eptifibatide	BiotechDrug	yes		Acute Coronary Syndrome (ACS), Thrombotic events				HtoMCLx|BtoMCL|MCL(e)toMCL	-,-,-,-,-,down,-,down,down
368	ITGB3	P05106	DB00098	Antithymocyte immunoglobulin (rabbit)	BiotechDrug	yes		Immunosuppression				HtoMCLx|BtoMCL|MCL(e)toMCL	-,-,-,-,-,down,-,down,down
369	PF4	P02776	DB00055	Drotrecogin alfa	BiotechDrug	unknown		Severe sepsis				HtoMCLx	-,-,-,-,-,-,-,-,down
370	PROCR	Q9UNN8	DB00055	Drotrecogin alfa	BiotechDrug	unknown		Severe sepsis				BtoMCL|BtoMCL(e)	-,-,-,-,-,up,up,-,-
371	ICAM1	P05362	DB00108	Natalizumab	BiotechDrug	unknown		Crohn's Disease, Multiple Sclerosis				BtoMCL|BtoMCL(e)|MCL(e)toMCL	-,-,-,-,-,up,down,up,-
372	ICAM1	P05362	DB08818	Hyaluronic acid	SmallMoleculeDrug	yes		Joint pain, Wound Healing				BtoMCL|BtoMCL(e)|MCL(e)toMCL	-,-,-,-,-,up,down,up,-
373	TUBA4A	P68366	DB00541	Vincristine	SmallMoleculeDrug	unknown	inhibitor	HL, nHL	literature, DrugBank		26048243	ItoA|NtoI|NtoA|HtoMCLx|BtoMCL|MCL(e)toMCL	-,-,down,down,down,down,-,down,down
375	TUBA4A	P68366	DB01179	Podofilox	SmallMoleculeDrug	yes	inhibitor	Gastric cancer				ItoA|NtoI|NtoA|HtoMCLx|BtoMCL|MCL(e)toMCL	-,-,down,down,down,down,-,down,down
381	TUBA4A	P68366	DB06772	Cabazitaxel	SmallMoleculeDrug	yes	binder	Metastatic Prostate Cancer				ItoA|NtoI|NtoA|HtoMCLx|BtoMCL|MCL(e)toMCL	-,-,down,down,down,down,-,down,down
383	S100A12	P80511	DB00768	Olopatadine	SmallMoleculeDrug	unknown	antagonist	Allergic Rhinitis (AR)				HtoMCLx|MCL(e)toMCL	-,-,-,-,-,-,-,down,down
385	S100A12	P80511	DB01025	Amlexanox	SmallMoleculeDrug	unknown	antagonist	Recurrent Aphthous Stomatitis (RAS)				HtoMCLx|MCL(e)toMCL	-,-,-,-,-,-,-,down,down
390	NT5E	P21589	DB00806	Pentoxifylline	SmallMoleculeDrug	unknown	inhibitor	chronic occlusive arterial disease				NtoA|HtoMCLx|BtoMCL|BtoMCL(e)|MCL(e)toMCL	-,-,-,-,down,down,down,up,down
393	VCAM1	P19320	DB01136	Carvedilol	SmallMoleculeDrug	unknown	inhibitor	Myocardial infarction, Hypertension				BtoMCL|MCL(e)toMCL	-,-,-,-,-,up,-,up,-
396	BST1	Q10588	DB02701	Nicotinamide	SmallMoleculeDrug	unknown		Dietary Supplement				HtoMCLx|BtoMCL|MCL(e)toMCL	-,-,-,-,-,up,-,up,down
407	CXCL12	P48061	DB06822	Tinzaparin	SmallMoleculeDrug	unknown	binder	Deep Vein Thrombosis				BtoMCL|MCL(e)toMCL	-,-,-,-,-,up,-,up,-
408	GM2A	P17900	DB03017	Lauric acid	SmallMoleculeDrug			Viral Infections				ItoA|NtoA|HtoMCLx	-,-,up,-,up,-,-,-,up
411	PRKCQ	Q04759	DB12010	Fostamatinib	SmallMoleculeDrug			MCL refractory [C]	literature	NCT00446095[ORR: 29%, PFS: 126 days, CBR: 58%], PMID:28031560 [response rate: 11%]	28031560	NtoA|HtoMCLx|BtoMCL|MCL(e)toMCL	-,-,-,-,down,up,-,up,down
412	SYK	P43405	DB12010	Fostamatinib	SmallMoleculeDrug			MCL refractory [C]	literature	NCT00446095[ORR: 29%, PFS: 126 days, CBR: 58%], PMID:28031560 [response rate: 11%]	28031560	BtoMCL|MCL(e)toMCL	-,-,-,-,-,down,-,down,-
413	CDK1	P06493	DB12010	Fostamatinib	SmallMoleculeDrug			MCL refractory [C]	literature	NCT00446095[ORR: 29%, PFS: 126 days, CBR: 58%], PMID:28031560 [response rate: 11%]	28031560	BtoMCL|BtoMCL(e)|MCL(e)toMCL	-,-,-,-,-,up,down,up,-
414	DAPK1	P53355	DB12010	Fostamatinib	SmallMoleculeDrug			MCL refractory [C]	literature	NCT00446095[ORR: 29%, PFS: 126 days, CBR: 58%], PMID:28031560 [response rate: 11%]	28031560	HtoMCLx|BtoMCL|MCL(e)toMCL	-,-,-,-,-,up,-,up,down
415	VCAM1	P19320	DB00898	Ethanol	SmallMoleculeDrug							BtoMCL|MCL(e)toMCL	-,-,-,-,-,up,-,up,-
416	TNFRSF1A	P19438	DB11626	Tasonermin	BiotechDrug			Soft Tissue Sarcoma (STS)				HtoMCLx|BtoMCL|MCL(e)toMCL	-,-,-,-,-,up,-,up,down
417	C1S	P09871	DB01593	Zinc	SmallMoleculeDrug			Dietary Supplement				HtoMCLx|BtoMCL|BtoMCL(e)|MCL(e)toMCL	-,-,-,-,-,up,down,up,up
418	C1S	P09871	DB06404	Human C1-esterase inhibitor	BiotechDrug			Acute attack of hereditary angioedema				HtoMCLx|BtoMCL|BtoMCL(e)|MCL(e)toMCL	-,-,-,-,-,up,down,up,up
419	C1S	P09871	DB09130	Copper	SmallMoleculeDrug			Dietary Supplement				HtoMCLx|BtoMCL|BtoMCL(e)|MCL(e)toMCL	-,-,-,-,-,up,down,up,up
420	C1S	P09871	DB09228	Conestat alfa	BiotechDrug			Acute attack of hereditary angioedema				HtoMCLx|BtoMCL|BtoMCL(e)|MCL(e)toMCL	-,-,-,-,-,up,down,up,up
421	C1S	P09871	DB14487	Zinc acetate	SmallMoleculeDrug			Dietary Supplement				HtoMCLx|BtoMCL|BtoMCL(e)|MCL(e)toMCL	-,-,-,-,-,up,down,up,up
422	C1S	P09871	DB14533	Zinc chloride	SmallMoleculeDrug			Dietary Supplement				HtoMCLx|BtoMCL|BtoMCL(e)|MCL(e)toMCL	-,-,-,-,-,up,down,up,up
423	C1S	P09871	DB14548	Zinc sulfate, unspecified form	SmallMoleculeDrug			Dietary Supplement				HtoMCLx|BtoMCL|BtoMCL(e)|MCL(e)toMCL	-,-,-,-,-,up,down,up,up
424	BTK	Q06187	DB01254	Dasatinib	SmallMoleculeDrug			MCL [C], Leukemia		NCT00608361:No Results Available,NCT01609816:No Results Available,NCT01643603:No Results Available,NCT00608361:No Results Available,NCT01609816:No Results Available,NCT01643603:No Results Available		ItoA|NtoA|BtoMCL|MCL(e)toMCL	-,-,down,-,down,down,-,down,-
425	BTK	Q06187	DB09053	Ibrutinib	SmallMoleculeDrug			MCL	literature		26048243	ItoA|NtoA|BtoMCL|MCL(e)toMCL	-,-,down,-,down,down,-,down,-
426	BTK	Q06187	DB11703	Acalabrutinib	SmallMoleculeDrug			MCL	literature			ItoA|NtoA|BtoMCL|MCL(e)toMCL	-,-,down,-,down,down,-,down,-
427	BTK	Q06187	DB12010	Fostamatinib	SmallMoleculeDrug			MCL refractory [C]	literature	NCT00446095[ORR: 29%, PFS: 126 days, CBR: 58%], PMID:28031560 [response rate: 11%]	28031560	ItoA|NtoA|BtoMCL|MCL(e)toMCL	-,-,down,-,down,down,-,down,-
428	BTK	Q06187	DB15035	Zanubrutinib	SmallMoleculeDrug			MCL				ItoA|NtoA|BtoMCL|MCL(e)toMCL	-,-,down,-,down,down,-,down,-
429	APOE	P02649	DB01593	Zinc	SmallMoleculeDrug			Dietary Supplement				BtoMCL|MCL(e)toMCL	-,-,-,-,-,up,-,up,-
430	APOE	P02649	DB09130	Copper	SmallMoleculeDrug			Dietary Supplement				BtoMCL|MCL(e)toMCL	-,-,-,-,-,up,-,up,-
431	APOE	P02649	DB14487	Zinc acetate	SmallMoleculeDrug			Dietary Supplement				BtoMCL|MCL(e)toMCL	-,-,-,-,-,up,-,up,-
433	APOE	P02649	DB14533	Zinc chloride	SmallMoleculeDrug			Dietary Supplement				BtoMCL|MCL(e)toMCL	-,-,-,-,-,up,-,up,-
434	APOE	P02649	DB14548	Zinc sulfate, unspecified form	SmallMoleculeDrug			Dietary Supplement				BtoMCL|MCL(e)toMCL	-,-,-,-,-,up,-,up,-
435	PF4	P02776	DB01109	Heparin	SmallMoleculeDrug			Thromboprophylaxis				HtoMCLx	-,-,-,-,-,-,-,-,down
436	ITGB3	P05106	DB00451	Levothyroxine	SmallMoleculeDrug			Thyroid Cancer				HtoMCLx|BtoMCL|MCL(e)toMCL	-,-,-,-,-,down,-,down,down
437	ITGB3	P05106	DB15598	Ferric maltol	SmallMoleculeDrug			Dietary Supplement				HtoMCLx|BtoMCL|MCL(e)toMCL	-,-,-,-,-,down,-,down,down
438	PROCR	Q9UNN8	DB11328	Tetradecyl hydrogen sulfate (ester)	SmallMoleculeDrug			Varicose veins				BtoMCL|BtoMCL(e)	-,-,-,-,-,up,up,-,-
439	C1R	P00736	DB00110	Palivizumab	BiotechDrug	unknown		MCL [C]		NCT00014391:No Results Available		HtoMCLx|BtoMCL|BtoMCL(e)|MCL(e)toMCL	-,-,-,-,-,up,down,up,up
440	C1QA	P02745	DB00002	Cetuximab	BiotechDrug	unknown		colorectal carcinoma				BtoMCL|MCL(e)toMCL	-,-,-,-,-,up,-,up,-
441	C1QA	P02745	DB00110	Palivizumab	BiotechDrug	unknown		MCL [C]		NCT00014391:No Results Available		BtoMCL|MCL(e)toMCL	-,-,-,-,-,up,-,up,-
442	C1QA	P02745	DB00112	Bevacizumab	BiotechDrug	unknown		MCL [C]		NCT00401817:Has Results,NCT00016094:No Results Available,NCT00458731:No Results Available,NCT00734890:No Results Available		BtoMCL|MCL(e)toMCL	-,-,-,-,-,up,-,up,-
443	FCGR2B	P31994	DB00005	Etanercept	BiotechDrug	unknown		rheumatoid arthritis				IStoI|ItoA|NtoI|NtoA|BtoMCL(e)|MCL(e)toMCL	-,up,down,up,up,-,up,down,-
444	FCGR2B	P31994	DB00028	Human immunoglobulin G	BiotechDrug	yes	antagonist	rheumatoid arthritis				IStoI|ItoA|NtoI|NtoA|BtoMCL(e)|MCL(e)toMCL	-,up,down,up,up,-,up,down,-
445	FCGR2B	P31994	DB00054	Abciximab	BiotechDrug	unknown		Prevent Thrombosis				IStoI|ItoA|NtoI|NtoA|BtoMCL(e)|MCL(e)toMCL	-,up,down,up,up,-,up,down,-
446	FCGR2B	P31994	DB00081	Tositumomab	BiotechDrug	unknown		nHL	DrugBank			IStoI|ItoA|NtoI|NtoA|BtoMCL(e)|MCL(e)toMCL	-,up,down,up,up,-,up,down,-
447	FCGR2B	P31994	DB00087	Alemtuzumab	BiotechDrug	unknown		MCL [C], Lymphoma		NCT00871546:No Results Available,NCT00720447:No Results Available,NCT00525876:Has Results,NCT00040846:Has Results,NCT00118352:Has Results,NCT00626626:Has Results,NCT00818961:Has Results,NCT00109993:No Results Available,NCT00410657:No Results Available,NCT		IStoI|ItoA|NtoI|NtoA|BtoMCL(e)|MCL(e)toMCL	-,up,down,up,up,-,up,down,-
448	FCGR2B	P31994	DB00098	Antithymocyte immunoglobulin (rabbit)	BiotechDrug	yes		Immunosuppression				IStoI|ItoA|NtoI|NtoA|BtoMCL(e)|MCL(e)toMCL	-,up,down,up,up,-,up,down,-
449	FCGR2B	P31994	DB00110	Palivizumab	BiotechDrug	unknown		MCL [C]		NCT00014391:No Results Available		IStoI|ItoA|NtoI|NtoA|BtoMCL(e)|MCL(e)toMCL	-,up,down,up,up,-,up,down,-
450	FCGR2B	P31994	DB00112	Bevacizumab	BiotechDrug	unknown		MCL [C]		NCT00401817:Has Results,NCT00016094:No Results Available,NCT00458731:No Results Available,NCT00734890:No Results Available		IStoI|ItoA|NtoI|NtoA|BtoMCL(e)|MCL(e)toMCL	-,up,down,up,up,-,up,down,-
451	IL2RG	P31785	DB00004	Denileukin diftitox	BiotechDrug	unknown		T-cell	literature, Drugank	NCT00026429:No Results Available		IStoI|ItoA|NtoI|NtoA|BtoMCL|BtoMCL(e)	-,down,up,down,down,up,up,-,-
452	IL2RG	P31785	DB00041	Aldesleukin	BiotechDrug	yes	agonist	MCL [C]		NCT00004231:No Results Available,NCT00621452:No Results Available,NCT00010192:No Results Available,NCT00924326:Has Results,NCT00003356:No Results Available,NCT00027937:No Results Available,NCT00005993:No Results Available,NCT00003408:No Results Available,		IStoI|ItoA|NtoI|NtoA|BtoMCL|BtoMCL(e)	-,down,up,down,down,up,up,-,-
453	CSF2RB	P32927	DB00020	Sargramostim	BiotechDrug	yes	agonist	nHL, ALL				HtoMCLx|BtoMCL(e)	-,-,-,-,-,-,down,up,down
454	ASGR2	P07307	DB00025	Antihemophilic factor, human recombinant	BiotechDrug	unknown	binder	Hemophilia A, von Willebrand disease, and Factor XIII deficiency				BtoMCL|MCL(e)toMCL	-,-,-,-,-,down,-,down,-
455	IGFBP7	Q16270	DB00071	Insulin pork	BiotechDrug	unknown		Diabetes Mellitus				BtoMCL|MCL(e)toMCL	-,-,-,-,-,up,-,up,-
456	FCGR2B	P31994	DB11767	Sarilumab	BiotechDrug			Rheumatoid Arthritis				IStoI|ItoA|NtoI|NtoA|BtoMCL(e)|MCL(e)toMCL	-,up,down,up,up,-,up,down,-
457	SPARC	P09486	DB11093	Calcium citrate	SmallMoleculeDrug			Dietary Supplement				HtoMCLx|BtoMCL|MCL(e)toMCL	-,-,-,-,-,up,-,up,down
458	SPARC	P09486	DB11348	Calcium Phosphate	SmallMoleculeDrug			Dietary Supplement				HtoMCLx|BtoMCL|MCL(e)toMCL	-,-,-,-,-,up,-,up,down
460	SPARC	P09486	DB14481	Calcium phosphate dihydrate	SmallMoleculeDrug			Dietary Supplement				HtoMCLx|BtoMCL|MCL(e)toMCL	-,-,-,-,-,up,-,up,down
462	C1R	P00736	DB01593	Zinc	SmallMoleculeDrug			Dietary Supplement				HtoMCLx|BtoMCL|BtoMCL(e)|MCL(e)toMCL	-,-,-,-,-,up,down,up,up
463	C1R	P00736	DB06404	Human C1-esterase inhibitor	BiotechDrug			Acute attack of hereditary angioedema				HtoMCLx|BtoMCL|BtoMCL(e)|MCL(e)toMCL	-,-,-,-,-,up,down,up,up
464	C1R	P00736	DB09228	Conestat alfa	BiotechDrug			Acute attack of hereditary angioedema				HtoMCLx|BtoMCL|BtoMCL(e)|MCL(e)toMCL	-,-,-,-,-,up,down,up,up
465	C1R	P00736	DB14487	Zinc acetate	SmallMoleculeDrug			Dietary Supplement				HtoMCLx|BtoMCL|BtoMCL(e)|MCL(e)toMCL	-,-,-,-,-,up,down,up,up
466	C1R	P00736	DB14533	Zinc chloride	SmallMoleculeDrug			Dietary Supplement				HtoMCLx|BtoMCL|BtoMCL(e)|MCL(e)toMCL	-,-,-,-,-,up,down,up,up
467	C1R	P00736	DB14548	Zinc sulfate, unspecified form	SmallMoleculeDrug			Dietary Supplement				HtoMCLx|BtoMCL|BtoMCL(e)|MCL(e)toMCL	-,-,-,-,-,up,down,up,up
468	CTSL	P07711	DB12010	Fostamatinib	SmallMoleculeDrug			MCL refractory [C]	literature	NCT00446095[ORR: 29%, PFS: 126 days, CBR: 58%], PMID:28031560 [response rate: 11%]	28031560	BtoMCL|MCL(e)toMCL	-,-,-,-,-,up,-,up,-
469	ASGR2	P07307	DB13998	Lonoctocog alfa	BiotechDrug			Hemophilia A				BtoMCL|MCL(e)toMCL	-,-,-,-,-,down,-,down,-
470	ASGR2	P07307	DB13999	Moroctocog alfa	BiotechDrug			Hemophilia A				BtoMCL|MCL(e)toMCL	-,-,-,-,-,down,-,down,-
471	RRM2	P31350	DB00242	Cladribine	SmallMoleculeDrug	yes	inhibitor	nHL	DrugBank			HtoMCLx|BtoMCL|BtoMCL(e)|MCL(e)toMCL	-,-,-,-,-,down,down,up,down
472	RRM2	P31350	DB05260	Gallium nitrate	SmallMoleculeDrug	yes	inhibitor	nHL	DrugBank			HtoMCLx|BtoMCL|BtoMCL(e)|MCL(e)toMCL	-,-,-,-,-,down,down,up,down
473	NFKB2	Q00653	DB01296	Glucosamine	SmallMoleculeDrug	unknown	antagonist	Osteoarthritis (OA)				IStoI|ItoA|NtoI|NtoA|BtoMCL(e)|MCL(e)toMCL	-,down,up,down,down,-,down,up,-
474	IL4R	P24394	DB12159	Dupilumab	BiotechDrug			Atopic Dermatitis, Asthma, Rhinosinusitis				NtoI|NtoA|HtoMCLx|BtoMCL|BtoMCL(e)	-,-,-,down,down,down,down,-,down
475	HLA-DRB1	P01911	DB05259	Glatiramer	BiotechDrug			Relapsing-Remitting Multiple Sclerosis				HtoMCLx|BtoMCL|BtoMCL(e)	-,-,-,-,-,down,down,-,down
476	SERPING1	P05155	DB09130	Copper	SmallMoleculeDrug			Dietary Supplement				HtoMCLx|BtoMCL|MCL(e)toMCL	-,-,-,-,-,up,-,up,down
477	CD3D	P04234	DB00075	Muromonab	BiotechDrug	yes		MCL [C]		NCT00005852:No Results Available,NCT00005852:No Results Available		NtoA|HtoMCLx|BtoMCL|MCL(e)toMCL	-,-,-,-,down,up,-,up,down
478	CD3G	P09693	DB00075	Muromonab	BiotechDrug	yes		MCL [C]		NCT00005852:No Results Available,NCT00005852:No Results Available		HtoMCLx|BtoMCL|MCL(e)toMCL	-,-,-,-,-,up,-,up,down
479	CD4	P01730	DB00098	Antithymocyte immunoglobulin (rabbit)	BiotechDrug	yes		Immunosuppression				HtoMCLx|BtoMCL|MCL(e)toMCL	-,-,-,-,-,up,-,up,down
480	APP	P05067	DB00746	Deferoxamine	SmallMoleculeDrug			Iron Overload, Aluminum overload				NtoI|HtoMCLx|BtoMCL|BtoMCL(e)	-,-,-,up,-,up,up,-,down
481	APP	P05067	DB01370	Aluminium	SmallMoleculeDrug			Astringent	DrugBank	Mild astringent solutions are used in the relief of such minor skin irritations as those resulting from superficial cuts, allergies, insect bites, or fungal infections such as athlete's		NtoI|HtoMCLx|BtoMCL|BtoMCL(e)	-,-,-,up,-,up,up,-,down
482	APP	P05067	DB01593	Zinc	SmallMoleculeDrug			Dietary Supplement				NtoI|HtoMCLx|BtoMCL|BtoMCL(e)	-,-,-,up,-,up,up,-,down
483	APP	P05067	DB03754	Tromethamine	SmallMoleculeDrug			Severe pain and inflammation (surgery)				NtoI|HtoMCLx|BtoMCL|BtoMCL(e)	-,-,-,up,-,up,up,-,down
484	APP	P05067	DB06782	Dimercaprol	SmallMoleculeDrug			Arsenic Poisoning, Poisoning, Lead, Acute Mercury poisoning, Gold poisoning				NtoI|HtoMCLx|BtoMCL|BtoMCL(e)	-,-,-,up,-,up,up,-,down
485	APP	P05067	DB09130	Copper	SmallMoleculeDrug			Dietary Supplement				NtoI|HtoMCLx|BtoMCL|BtoMCL(e)	-,-,-,up,-,up,up,-,down
486	APP	P05067	DB09148	Florbetaben (18F)	SmallMoleculeDrug			Radioactive diagnostic agent	DrugBank			NtoI|HtoMCLx|BtoMCL|BtoMCL(e)	-,-,-,up,-,up,up,-,down
487	APP	P05067	DB09149	Florbetapir (18F)	SmallMoleculeDrug			Radioactive diagnostic agent	DrugBank			NtoI|HtoMCLx|BtoMCL|BtoMCL(e)	-,-,-,up,-,up,up,-,down
488	APP	P05067	DB09151	Flutemetamol (18F)	SmallMoleculeDrug			Radioactive diagnostic agent	DrugBank			NtoI|HtoMCLx|BtoMCL|BtoMCL(e)	-,-,-,up,-,up,up,-,down
489	APP	P05067	DB14487	Zinc acetate	SmallMoleculeDrug			Dietary Supplement				NtoI|HtoMCLx|BtoMCL|BtoMCL(e)	-,-,-,up,-,up,up,-,down
490	APP	P05067	DB14517	Aluminium phosphate	SmallMoleculeDrug			Astringent	DrugBank	Mild astringent solutions are used in the relief of such minor skin irritations as those resulting from superficial cuts, allergies, insect bites, or fungal infections such as athlete's		NtoI|HtoMCLx|BtoMCL|BtoMCL(e)	-,-,-,up,-,up,up,-,down
491	APP	P05067	DB14518	Aluminum acetate	SmallMoleculeDrug			Astringent				NtoI|HtoMCLx|BtoMCL|BtoMCL(e)	-,-,-,up,-,up,up,-,down
492	APP	P05067	DB14533	Zinc chloride	SmallMoleculeDrug			Dietary Supplement				NtoI|HtoMCLx|BtoMCL|BtoMCL(e)	-,-,-,up,-,up,up,-,down
493	APP	P05067	DB14548	Zinc sulfate, unspecified form	SmallMoleculeDrug			Dietary Supplement				NtoI|HtoMCLx|BtoMCL|BtoMCL(e)	-,-,-,up,-,up,up,-,down
494	CD3D	P04234	DB09052	Blinatumomab	BiotechDrug			Acute lymphocytic leukemia (ALL), Precursor B-lymphoblastic lymphoma (PBLL)	literature, DrugBank		26048243	NtoA|HtoMCLx|BtoMCL|MCL(e)toMCL	-,-,-,-,down,up,-,up,down
495	CD19	P15391	DB09052	Blinatumomab	BiotechDrug			Acute lymphocytic leukemia (ALL), Precursor B-lymphoblastic lymphoma (PBLL)	literature, DrugBank		26048243	IStoI|BtoMCL	-,down,-,-,-,down,-,-,-
496	CD19	P15391	DB12530	Inebilizumab	BiotechDrug			Neuromyelitis Optica Spectrum Disorder				IStoI|BtoMCL	-,down,-,-,-,down,-,-,-
497	CD19	P15391	DB13881	Tisagenlecleucel	BiotechDrug			DLBCL, B-cell precursor acute lymphoblastic leukemia (ALL)				IStoI|BtoMCL	-,down,-,-,-,down,-,-,-
498	CD19	P15391	DB13915	Axicabtagene ciloleucel	BiotechDrug			DLBCL, R/R large B-cell lymphoma				IStoI|BtoMCL	-,down,-,-,-,down,-,-,-
499	CD19	P15391	DB15044	Tafasitamab	BiotechDrug			B-cell nHL, Chronic Lymphocytic Leukemia (CLL), Small Lymphocytic Lymphoma (SLL), diffuse large B-cell lymphoma (DLBCL)				IStoI|BtoMCL	-,down,-,-,-,down,-,-,-
500	CD19	P15391	DB15699	Brexucabtagene autoleucel	BiotechDrug			R/R MCL				IStoI|BtoMCL	-,down,-,-,-,down,-,-,-
501	CD4	P01730	DB12698	Ibalizumab	BiotechDrug			HIV infections				HtoMCLx|BtoMCL|MCL(e)toMCL	-,-,-,-,-,up,-,up,down
502	UCKL1	Q9NWZ5	DB01632	5-O-phosphono-alpha-D-ribofuranosyl diphosphate	SmallMoleculeDrug	unknown		Metabolite				BtoMCL|BtoMCL(e)|MCL(e)toMCL	-,-,-,-,-,up,up,down,-
503	LYN	P07948	DB06616	Bosutinib	SmallMoleculeDrug	unknown		Chronic Myelogenous leukemia (CML)				NtoI|NtoA|HtoMCLx|MCL(e)toMCL	-,-,-,up,up,-,-,down,up
504	LYN	P07948	DB08901	Ponatinib	SmallMoleculeDrug	unknown	inhibitor	Chronic Myeloid Leukemia (CML)				NtoI|NtoA|HtoMCLx	-,-,-,up,up,-,-,down,up
505	IL4I1	Q96RQ9	DB03147	Flavin adenine dinucleotide	SmallMoleculeDrug	unknown		Dietary Supplement				BtoMCL|BtoMCL(e)|MCL(e)toMCL	-,-,-,-,-,up,down,up,-
506	PLA2G2D	Q9UNK4	DB03193	Stearic acid	SmallMoleculeDrug	unknown		Dietary Supplement				HtoMCLx|BtoMCL|BtoMCL(e)|MCL(e)toMCL	-,-,-,-,-,up,up,up,up
507	VCAN	P13611	DB08818	Hyaluronic acid	SmallMoleculeDrug	unknown	binder	Joint pain, Wound Healing				HtoMCLx|BtoMCL|MCL(e)toMCL	-,-,-,-,-,down,-,down,down
508	LYN	P07948	DB01254	Dasatinib	SmallMoleculeDrug			MCL [C], Leukemia		NCT00608361:No Results Available,NCT01609816:No Results Available,NCT01643603:No Results Available,NCT00608361:No Results Available,NCT01609816:No Results Available,NCT01643603:No Results Available		NtoI|NtoA|HtoMCLx|MCL(e)toMCL	-,-,-,up,up,-,-,down,up
509	LYN	P07948	DB09079	Nintedanib	SmallMoleculeDrug			Non-small Cell Lung Cancer (NSCLC)				NtoI|NtoA|HtoMCLx|MCL(e)toMCL	-,-,-,up,up,-,-,down,up
510	LYN	P07948	DB12010	Fostamatinib	SmallMoleculeDrug			MCL refractory [C]	literature	NCT00446095[ORR: 29%, PFS: 126 days, CBR: 58%], PMID:28031560 [response rate: 11%]	28031560	NtoI|NtoA|HtoMCLx|MCL(e)toMCL	-,-,-,up,up,-,-,down,up
511	DAPK3	O43293	DB12010	Fostamatinib	SmallMoleculeDrug			MCL refractory [C]	literature	NCT00446095[ORR: 29%, PFS: 126 days, CBR: 58%], PMID:28031560 [response rate: 11%]	28031560	IStoI|ItoA|NtoI|NtoA|MCL(e)toMCL	-,down,down,down,down,-,-,up,-
512	PLA2G2D	Q9UNK4	DB03017	Lauric acid	SmallMoleculeDrug			Viral Infections				HtoMCLx|BtoMCL|BtoMCL(e)|MCL(e)toMCL	-,-,-,-,-,up,up,up,up
513	CFL1	P23528	DB09130	Copper	SmallMoleculeDrug			Dietary Supplement				IStoI|NtoI|NtoA|HtoMCLx|BtoMCL|BtoMCL(e)	-,down,-,down,down,up,up,-,down
514	NR1H3	Q13133	DB11994	Diacerein	SmallMoleculeDrug			Osteoarthritis				BtoMCL|MCL(e)toMCL	-,-,-,-,-,up,-,up,-
515	PGRMC1	O00264	DB00514	Dextromethorphan	SmallMoleculeDrug	unknown	binder	MCL [C]		NCT00003687:No Results Available,NCT00003687:No Results Available		NtoI|HtoMCLx|BtoMCL|BtoMCL(e)	-,-,-,up,-,up,up,-,down
516	KCNN3	Q9UGI6	DB01110	Miconazole	SmallMoleculeDrug	unknown	inhibitor	Cutaneous candidiasis				BtoMCL|BtoMCL(e)	-,-,-,-,-,down,down,-,-
517	DDR2	Q16832	DB08896	Regorafenib	SmallMoleculeDrug	yes	inhibitor	Metastatic Colorectal Cancer (CRC), Metastatic Gastrointestinal Stromal Tumour (GIST), Hepatocellular Carcinoma (HCC)				BtoMCL|BtoMCL(e)|MCL(e)toMCL	-,-,-,-,-,up,down,up,-
518	SLC7A7	Q9UM01	DB13146	Fluciclovine (18F)	SmallMoleculeDrug			Radioactive diagnostic agent				NtoA|BtoMCL|BtoMCL(e)|MCL(e)toMCL	-,-,-,-,up,up,up,down,-
519	NCF4	Q15080	DB00514	Dextromethorphan	SmallMoleculeDrug			MCL [C]		NCT00003687:No Results Available,NCT00003687:No Results Available		ItoA|MCL(e)toMCL	-,-,up,-,-,-,-,down,-
520	CYBB	P04839	DB00514	Dextromethorphan	SmallMoleculeDrug			MCL [C]		NCT00003687:No Results Available,NCT00003687:No Results Available		IStoI|ItoA|NtoI|BtoMCL|MCL(e)toMCL	-,up,down,up,-,down,-,down,-
521	HLA-DRA	P01903	DB11294	Coccidioides immitis spherule	BiotechDrug			Skin antigen test				BtoMCL	-,-,-,-,-,down,-,-,-
522	SELENOP	P49908	DB01593	Zinc	SmallMoleculeDrug			Dietary Supplement				HtoMCLx|BtoMCL|MCL(e)toMCL	-,-,-,-,-,up,-,up,up
523	SELENOP	P49908	DB14487	Zinc acetate	SmallMoleculeDrug			Dietary Supplement				HtoMCLx|BtoMCL|MCL(e)toMCL	-,-,-,-,-,up,-,up,up
524	SELENOP	P49908	DB14533	Zinc chloride	SmallMoleculeDrug			Dietary Supplement				HtoMCLx|BtoMCL|MCL(e)toMCL	-,-,-,-,-,up,-,up,up
525	SELENOP	P49908	DB14548	Zinc sulfate, unspecified form	SmallMoleculeDrug			Dietary Supplement				HtoMCLx|BtoMCL|MCL(e)toMCL	-,-,-,-,-,up,-,up,up
526	GPBAR1	Q8TDU6	DB02659	Cholic Acid	SmallMoleculeDrug			Bile acid synthesis disorders				BtoMCL(e)	-,-,-,-,-,-,up,-,-
527	GPBAR1	Q8TDU6	DB03619	Deoxycholic acid	SmallMoleculeDrug			Fatty tissue located under the chin				BtoMCL(e)	-,-,-,-,-,-,up,-,-
528	GPBAR1	Q8TDU6	DB06777	Chenodeoxycholic acid	SmallMoleculeDrug			Dissolve Cholesterol Gallstone				BtoMCL(e)	-,-,-,-,-,-,up,-,-
529	DDR2	Q16832	DB12010	Fostamatinib	SmallMoleculeDrug			MCL refractory [C]	literature	NCT00446095[ORR: 29%, PFS: 126 days, CBR: 58%], PMID:28031560 [response rate: 11%]	28031560	BtoMCL|BtoMCL(e)|MCL(e)toMCL	-,-,-,-,-,up,down,up,-
530	PDE8B	O95263	DB00201	Caffeine	SmallMoleculeDrug			Dietary Supplement				BtoMCL|BtoMCL(e)|MCL(e)toMCL	-,-,-,-,-,down,down,up,-
531	KCNN3	Q9UGI6	DB00721	Procaine	SmallMoleculeDrug			Anesthetic				BtoMCL|BtoMCL(e)	-,-,-,-,-,down,down,-,-
532	KCNN3	Q9UGI6	DB09089	Trimebutine	SmallMoleculeDrug			IBS				BtoMCL|BtoMCL(e)	-,-,-,-,-,down,down,-,-
533	ACTN1	P12814	DB06773	Human calcitonin	BiotechDrug			Paget's Disease				ItoA|NtoA|HtoMCLx|BtoMCL|MCL(e)toMCL	-,-,down,-,down,up,-,up,down
534	ACTN1	P12814	DB09130	Copper	SmallMoleculeDrug			Dietary Supplement				ItoA|NtoA|HtoMCLx|BtoMCL|MCL(e)toMCL	-,-,down,-,down,up,-,up,down
535	SRSF1	Q07955	DB09130	Copper	SmallMoleculeDrug			Dietary Supplement				IStoI|ItoA|NtoI|NtoA|MCL(e)toMCL	-,up,down,up,down,-,-,up,-
536	CLU	P10909	DB01593	Zinc	SmallMoleculeDrug			Dietary Supplement				HtoMCLx|BtoMCL|MCL(e)toMCL	-,-,-,-,-,up,-,up,down
537	CLU	P10909	DB09130	Copper	SmallMoleculeDrug			Dietary Supplement				HtoMCLx|BtoMCL|MCL(e)toMCL	-,-,-,-,-,up,-,up,down
538	CLU	P10909	DB14487	Zinc acetate	SmallMoleculeDrug			Dietary Supplement				HtoMCLx|BtoMCL|MCL(e)toMCL	-,-,-,-,-,up,-,up,down
539	CLU	P10909	DB14533	Zinc chloride	SmallMoleculeDrug			Dietary Supplement				HtoMCLx|BtoMCL|MCL(e)toMCL	-,-,-,-,-,up,-,up,down
540	CLU	P10909	DB14548	Zinc sulfate, unspecified form	SmallMoleculeDrug			Dietary Supplement				HtoMCLx|BtoMCL|MCL(e)toMCL	-,-,-,-,-,up,-,up,down
541	APOBR	Q0VD83	DB01593	Zinc	SmallMoleculeDrug			Dietary Supplement				HtoMCLx|MCL(e)toMCL	-,-,-,-,-,-,-,up,down
542	APOBR	Q0VD83	DB09130	Copper	SmallMoleculeDrug			Dietary Supplement				HtoMCLx|MCL(e)toMCL	-,-,-,-,-,-,-,up,down
543	APOBR	Q0VD83	DB14487	Zinc acetate	SmallMoleculeDrug			Dietary Supplement				HtoMCLx|MCL(e)toMCL	-,-,-,-,-,-,-,up,down
544	APOBR	Q0VD83	DB14533	Zinc chloride	SmallMoleculeDrug			Dietary Supplement				HtoMCLx|MCL(e)toMCL	-,-,-,-,-,-,-,up,down
545	APOBR	Q0VD83	DB14548	Zinc sulfate, unspecified form	SmallMoleculeDrug			Dietary Supplement				HtoMCLx|MCL(e)toMCL	-,-,-,-,-,-,-,up,down
546	IL17A	Q16552	DB11569	Ixekizumab	BiotechDrug			Plaque Psoriasis				BtoMCL|MCL(e)toMCL	-,-,-,-,-,down,-,down,-
547	DYRK1B	Q9Y463	DB12010	Fostamatinib	SmallMoleculeDrug			MCL refractory [C]	literature	NCT00446095[ORR: 29%, PFS: 126 days, CBR: 58%], PMID:28031560 [response rate: 11%]	28031560	IStoI|ItoA|NtoI|BtoMCL|BtoMCL(e)	-,down,up,down,-,up,up,-,-
548	CD79B	P40259	DB12240	Polatuzumab vedotin	BiotechDrug			R/R B-cell lymphoma				IStoI|ItoA|NtoA|BtoMCL|MCL(e)toMCL	-,up,up,-,up,down,-,down,-
549	CLK2	P49760	DB12010	Fostamatinib	SmallMoleculeDrug			MCL refractory [C]	literature	NCT00446095[ORR: 29%, PFS: 126 days, CBR: 58%], PMID:28031560 [response rate: 11%]	28031560	IStoI|ItoA|NtoA	-,up,down,-,down,-,-,-,-
550	BLK	P51451	DB12010	Fostamatinib	SmallMoleculeDrug			MCL refractory [C]	literature	NCT00446095[ORR: 29%, PFS: 126 days, CBR: 58%], PMID:28031560 [response rate: 11%]	28031560	BtoMCL(e)|MCL(e)toMCL	-,-,-,-,-,-,up,down,-
551	BLK	P51451	DB15035	Zanubrutinib	SmallMoleculeDrug			MCL				BtoMCL(e)|MCL(e)toMCL	-,-,-,-,-,-,up,down,-
552	P2RY14	Q15391	DB01069	Promethazine	SmallMoleculeDrug			Antiallergic				HtoMCLx	-,-,-,-,-,-,-,-,down
553	MYLK	Q15746	DB12010	Fostamatinib	SmallMoleculeDrug			MCL refractory [C]	literature	NCT00446095[ORR: 29%, PFS: 126 days, CBR: 58%], PMID:28031560 [response rate: 11%]	28031560	HtoMCLx|BtoMCL|MCL(e)toMCL	-,-,-,-,-,up,-,up,down
554	KCNE3	Q9Y6H6	DB00228	Enflurane	SmallMoleculeDrug			Anesthetic				HtoMCLx|BtoMCL|MCL(e)toMCL	-,-,-,-,-,up,-,up,down
555	KCNE3	Q9Y6H6	DB01069	Promethazine	SmallMoleculeDrug			Antiallergic				HtoMCLx|BtoMCL|MCL(e)toMCL	-,-,-,-,-,up,-,up,down
556	KCNE3	Q9Y6H6	DB01110	Miconazole	SmallMoleculeDrug			Cutaneous candidiasis				HtoMCLx|BtoMCL|MCL(e)toMCL	-,-,-,-,-,up,-,up,down
557	TNIK	Q9UKE5	DB12010	Fostamatinib	SmallMoleculeDrug			MCL refractory [C]	literature	NCT00446095[ORR: 29%, PFS: 126 days, CBR: 58%], PMID:28031560 [response rate: 11%]	28031560	HtoMCLx|BtoMCL|MCL(e)toMCL	-,-,-,-,-,up,-,up,down
558	CDKL2	Q92772	DB12010	Fostamatinib	SmallMoleculeDrug			MCL refractory [C]	literature	NCT00446095[ORR: 29%, PFS: 126 days, CBR: 58%], PMID:28031560 [response rate: 11%]	28031560	BtoMCL(e)	-,-,-,-,-,-,down,-,-

## Sheet: B. Drug
Supplementary Table 6B Proposed Drugs for MCL
* NtoIS: normal to In Situ; IStoC: In Situ to Classical; CtoI: Classical to Intermediate; ItoA: Intermediate to Aggressive; HtoMCL: healthy to typical MCL, HtoP: Healthy versus 64 patients
							Therapeutic Application							Enriched Pathways
	Drug ID [DrugBank]	Drug Name [DrugBank]	Description	Drug Type	Nutraceutical	Known Action [DrugBank]	Disease	Source	Clinical Trials on MCL	References [PMID]	Comparison*	Drug Action [DrugBank]	Targets	ID	Name
1	DB00002	Cetuximab	Cetuximab is an epidermal growth factor receptor binding FAB. Cetuximab is composed of the Fv (variable; antigen_binding) regions of the 225 murine EGFr monoclonal antibody specific for the N_terminal portion of human EGFr with human IgG1 heavy and kappa light chain constant (framework) regions. Cetuximab is marketed under the brand Erbitux® by Eli Lilly and Company. In the United States, a regim…	BiotechDrug	no	[C1QA::unknown]	colorectal carcinoma				BtoMCL|MCL(e)toMCL		[C1QA::P02745::BtoMCL|MCL(e)toMCL]
2	DB00004	Denileukin diftitox	A recombinant DNA_derived cytotoxic protein composed of the amino acid sequences for diphtheria toxin fragments A and B (Met 1_Thr 387)_His followed by the sequences for interleukin_2 (IL_2; Ala 1_Thr 133). It is produced in an E. coli expression system.	BiotechDrug	no	[IL2RG::unknown]	T-cell	literature, Drugank	NCT00026429:No Results Available		IStoI|ItoA|NtoI|NtoA|BtoMCL|BtoMCL(e)		[IL2RG::P31785::IStoI|ItoA|NtoI|NtoA|BtoMCL|BtoMCL(e)]	[hsa04658::IL2RG],[hsa04659::IL2RG],[hsa04144::IL2RG],[hsa05340::IL2RG],[hsa04630::IL2RG],[hsa04060::IL2RG]	[Th1 and Th2 cell differentiation::IL2RG],[Th17 cell differentiation::IL2RG],[Endocytosis::IL2RG],[Primary immunodeficiency::IL2RG],[JAK-STAT signaling pathway::IL2RG],[Cytokine-cytokine receptor interaction::IL2RG]
3	DB00005	Etanercept	Dimeric fusion protein consisting of the extracellular ligand_binding portion of the human 75 kilodalton (p75) tumor necrosis factor receptor (TNFR) linked to the Fc portion of human IgG1.[L14862,A216522] The Fc component of etanercept contains the CH2 domain, the CH3 domain and hinge region, but not the CH1 domain of IgG1. Etanercept is produced by recombinant DNA technology in a Chinese hamster…	BiotechDrug	no	[FCGR2B::unknown]	rheumatoid arthritis				IStoI|ItoA|NtoI|NtoA|BtoMCL(e)|MCL(e)toMCL		[FCGR2B::P31994::IStoI|ItoA|NtoI|NtoA|BtoMCL(e)|MCL(e)toMCL]	[hsa04662::FCGR2B],[hsa04380::FCGR2B],[hsa04666::FCGR2B],[hsa04145::FCGR2B]	[B cell receptor signaling pathway::FCGR2B],[Osteoclast differentiation::FCGR2B],[Fc gamma R-mediated phagocytosis::FCGR2B],[Phagosome::FCGR2B]
4	DB00009	Alteplase	Human tissue plasminogen activator, purified, glycosylated, 527 residues purified from CHO cells	BiotechDrug	no	[PLAUR::unknown]	Acute Myocardial Infarction				HtoMCLx|BtoMCL|BtoMCL(e)|MCL(e)toMCL		[PLAUR::Q03405::HtoMCLx|BtoMCL|BtoMCL(e)|MCL(e)toMCL]
5	DB00013	Urokinase	Urokinase is an endogenous peptide that is cleaved in the presence of plasmin between lysine 158 and isoleucine 159 to yield active urokinase.[A191943] Urokinase remains connected between these 2 chains by a sulfhydryl bond.[A191943]____Urokinase was granted FDA approval on 16 January 1978.[L12138]	BiotechDrug	no	[PLAUR::yes],[ST14::unknown]	Pulmonary Embolism				HtoMCLx|BtoMCL|BtoMCL(e)|MCL(e)toMCL,NtoIS|NtoI|NtoA|HtoMCLx|BtoMCL|BtoMCL(e)		[PLAUR::Q03405::HtoMCLx|BtoMCL|BtoMCL(e)|MCL(e)toMCL],[ST14::Q9Y5Y6::NtoIS|NtoI|NtoA|HtoMCLx|BtoMCL|BtoMCL(e)]
6	DB00019	Pegfilgrastim	Pegfilgrastim is a PEGylated form of the recombinant human granulocyte colony_stimulating factor (G_CSF) analogue, [filgrastim].[A187601] It is used to decrease the incidence of infection, as manifested by febrile neutropenia, in patients with with non_myeloid cancer receiving myelosuppressive anti_cancer treatment. Some patients with greater risk factors may develop febrile neutropenia from myel…	BiotechDrug	no	[CSF3R::yes]	Neutropenia				HtoMCLx	[CSF3R::Q99062::agonist]	[CSF3R::Q99062::HtoMCLx]	[hsa04630::CSF3R],[hsa04640::CSF3R],[hsa04060::CSF3R]	[JAK-STAT signaling pathway::CSF3R],[Hematopoietic cell lineage::CSF3R],[Cytokine-cytokine receptor interaction::CSF3R]
7	DB00020	Sargramostim	Sargramostim is a human recombinant granulocyte macrophage colony_stimulating factor (GM_CSF) expressed in yeast. It is a glycoprotein that is 127 residues. Substitution of Leu23 leads to a difference from native protein.	BiotechDrug	no	[CSF2RB::yes]	nHL, ALL				HtoMCLx|BtoMCL(e)	[CSF2RB::P32927::agonist]	[CSF2RB::P32927::HtoMCLx|BtoMCL(e)]	[hsa04630::CSF2RB],[hsa04060::CSF2RB]	[JAK-STAT signaling pathway::CSF2RB],[Cytokine-cytokine receptor interaction::CSF2RB]
8	DB00025	Antihemophilic factor, human recombinant	Human recombinant antihemophilic factor (AHF) or Factor VIII, 2332 residues, glycosylated, produced by CHO cells	BiotechDrug	no	[ASGR2::unknown]	Hemophilia A, von Willebrand disease, and Factor XIII deficiency				BtoMCL|MCL(e)toMCL	[ASGR2::P07307::binder]	[ASGR2::P07307::BtoMCL|MCL(e)toMCL]	[hsa04918::ASGR2]	[Thyroid hormone synthesis::ASGR2]
9	DB00028	Human immunoglobulin G	Intravenous immunoglobulin (IVIg) is a mixture of IgG1 and other antibodies derived from healthy human plasma via Cohn fractionation. The purification process includes cold alcohol fractionation, polyethylene glycol precipitation, and ion exchange chromatography. IVIg contains the same distribution of IgG antibody subclasses as is found in the general human population. IgG subclasses are fully re…	BiotechDrug	no	[FCGR2B::yes]	rheumatoid arthritis				IStoI|ItoA|NtoI|NtoA|BtoMCL(e)|MCL(e)toMCL	[FCGR2B::P31994::antagonist]	[FCGR2B::P31994::IStoI|ItoA|NtoI|NtoA|BtoMCL(e)|MCL(e)toMCL]	[hsa04662::FCGR2B],[hsa04380::FCGR2B],[hsa04666::FCGR2B],[hsa04145::FCGR2B]	[B cell receptor signaling pathway::FCGR2B],[Osteoclast differentiation::FCGR2B],[Fc gamma R-mediated phagocytosis::FCGR2B],[Phagosome::FCGR2B]
10	DB00031	Tenecteplase	Tenecteplase is a tissue plasminogen activator (tPA) developed from modifications of natural human tPA complementary DNA (cDNA). It is a 527 amino acid with a substitution of threonine 103 with asparagine and substitution of asparagine 117 with glutamine within the kringle 1 domain, and a tetra_alanine substitution at amino acids 296_299 in the protease domain.	BiotechDrug	no	[PLAUR::unknown]	ST Elevation Myocardial Infarction (STEMI)				HtoMCLx|BtoMCL|BtoMCL(e)|MCL(e)toMCL		[PLAUR::Q03405::HtoMCLx|BtoMCL|BtoMCL(e)|MCL(e)toMCL]
11	DB00035	Desmopressin	Desmopressin (dDAVP), a synthetic analogue of 8_arginine vasopressin (ADH), is an antidiuretic peptide drug modified by deamination of 1_cysteine and substitution of 8_L_arginine by 8_D_arginine. ADH is an endogenous pituitary hormone that has a crucial role in the control of the water content in the body. Upon release from the stimulation of increased plasma osmolarity or decreased circulating b…	SmallMoleculeDrug	no	[AVPR1A::yes]	Antidiuretic, Prevent Dehydration				HtoMCLx		[AVPR1A::P37288::HtoMCLx]	[hsa04072::AVPR1A],[hsa04270::AVPR1A],[hsa04020::AVPR1A]	[Phospholipase D signaling pathway::AVPR1A],[Vascular smooth muscle contraction::AVPR1A],[Calcium signaling pathway::AVPR1A]
12	DB00036	Coagulation factor VIIa Recombinant Human	Recombinant human coagulation Factor VIIa (rFVIIa), intended for promoting hemostasis by activating the extrinsic pathway of the coagulation cascade. NovoSeven is a vitamin K_dependent glycoprotein consisting of 406 amino acid residues. Cloned and expressed in hamster kidney cells, the protein is catalytically active in a two_chain form.	BiotechDrug	no	[TFPI::unknown]	Hemophilia A and B				HtoMCLx|BtoMCL|BtoMCL(e)|MCL(e)toMCL		[TFPI::P10646::HtoMCLx|BtoMCL|BtoMCL(e)|MCL(e)toMCL]	[hsa04610::TFPI]	[Complement and coagulation cascades::TFPI]
13	DB00041	Aldesleukin	Aldesleukin, a lymphokine, is produced by recombinant DNA technology using a genetically engineered E. coli strain containing an analog of the human interleukin_2 gene. Genetic engineering techniques were used to modify the human IL_2 gene, and the resulting expression clone encodes a modified human interleukin_2. This recombinant form differs from native interleukin_2 in the following ways: a) A…	BiotechDrug	no	[IL2RG::yes]	MCL [C]		NCT00004231:No Results Available,NCT00621452:No Results Available,NCT00010192:No Results Available,NCT00924326:Has Results,NCT00003356:No Results Available,NCT00027937:No Results Available,NCT00005993:No Results Available,NCT00003408:No Results Available,		IStoI|ItoA|NtoI|NtoA|BtoMCL|BtoMCL(e)	[IL2RG::P31785::agonist]	[IL2RG::P31785::IStoI|ItoA|NtoI|NtoA|BtoMCL|BtoMCL(e)]	[hsa04658::IL2RG],[hsa04659::IL2RG],[hsa04144::IL2RG],[hsa05340::IL2RG],[hsa04630::IL2RG],[hsa04060::IL2RG]	[Th1 and Th2 cell differentiation::IL2RG],[Th17 cell differentiation::IL2RG],[Endocytosis::IL2RG],[Primary immunodeficiency::IL2RG],[JAK-STAT signaling pathway::IL2RG],[Cytokine-cytokine receptor interaction::IL2RG]
14	DB00054	Abciximab	Abciximab is a Fab fragment of the chimeric human_murine monoclonal antibody 7E3. Abciximab binds to the glycoprotein (GP) IIb/IIIa receptor of human platelets and inhibits platelet aggregation by preventing the binding of fibrinogen, von Willebrand factor, and other adhesive molecules. It also binds to vitronectin (αvβ3) receptor found on platelets and vessel wall endothelial and smooth muscle c…	BiotechDrug	no	[FCGR2B::unknown],[ITGA2B::yes],[ITGB3::yes]	Prevent Thrombosis				HtoMCLx|BtoMCL|BtoMCL(e),HtoMCLx|BtoMCL|MCL(e)toMCL,IStoI|ItoA|NtoI|NtoA|BtoMCL(e)|MCL(e)toMCL	[ITGA2B::P08514::antagonist],[ITGB3::P05106::antagonist]	[FCGR2B::P31994::IStoI|ItoA|NtoI|NtoA|BtoMCL(e)|MCL(e)toMCL],[ITGA2B::P08514::HtoMCLx|BtoMCL|BtoMCL(e)],[ITGB3::P05106::HtoMCLx|BtoMCL|MCL(e)toMCL]	[hsa04919::ITGB3],[hsa04380::ITGB3],[hsa05205::ITGB3],[hsa05418::ITGB3],[hsa04611::ITGB3],[hsa04015::ITGB3],[hsa04810::ITGB3],[hsa04145::ITGB3],[hsa04640::ITGB3],[hsa04512::ITGB3],[hsa04662::FCGR2B],[hsa04380::FCGR2B],[hsa04666::FCGR2B],[hsa04145::FCGR2B],[hsa05418::ITGA2B],[hsa04611::ITGA2B],[hsa04015::ITGA2B],[hsa04810::ITGA2B],[hsa04640::ITGA2B],[hsa04512::ITGA2B]	[Thyroid hormone signaling pathway::ITGB3],[Osteoclast differentiation::ITGB3],[Proteoglycans in cancer::ITGB3],[Fluid shear stress and atherosclerosis::ITGB3],[Platelet activation::ITGB3],[Rap1 signaling pathway::ITGB3],[Regulation of actin cytoskeleton::ITGB3],[Phagosome::ITGB3],[Hematopoietic cell lineage::ITGB3],[ECM-receptor interaction::ITGB3],[B cell receptor signaling pathway::FCGR2B],[Os…
15	DB00055	Drotrecogin alfa	Drotrecogin alfa is activated human protein C that is synthesized by recombinant DNA technology. It is a glycoprotein of approximately 55 kilodalton molecular weight, consisting of a heavy chain and a light chain linked by a disulfide bond. Drotrecogin alfa was withdrawn from the market after a major study indicated that it was not effective in improving outcomes in patients with sepsis.	BiotechDrug	no	[F5::yes],[PF4::unknown],[PROCR::unknown]	Severe sepsis				BtoMCL|BtoMCL(e),HtoMCLx	[F5::P12259::multitarget]	[F5::P12259::HtoMCLx],[PF4::P02776::HtoMCLx],[PROCR::Q9UNN8::BtoMCL|BtoMCL(e)]	[hsa04610::F5],[hsa04062::PF4],[hsa04060::PF4],[hsa04610::PROCR]	[Complement and coagulation cascades::F5],[Chemokine signaling pathway::PF4],[Cytokine-cytokine receptor interaction::PF4],[Complement and coagulation cascades::PROCR]
16	DB00056	Gemtuzumab ozogamicin	Gemtuzumab ozogamicin is a recombinant humanized IgG4 kappa antibody which is conjugated with calicheamicin derivative, a cytotoxic antitumor antibiotic isolated from fermentation of Micromonospora echinospora ssp. calichensis. Gemtuzumab ozogamicin has approximately 50% of the antibody loaded with 4_6 moles calicheamicin per mole of antibody [FDA Label]. The antibody is specifically directed aga…	BiotechDrug	no	[CD33::yes]	CD33-positive AML				HtoMCLx|BtoMCL|MCL(e)toMCL	[CD33::P20138::antibody]	[CD33::P20138::HtoMCLx|BtoMCL|MCL(e)toMCL]	[hsa04640::CD33]	[Hematopoietic cell lineage::CD33]
17	DB00063	Eptifibatide	Synthetic cyclic hexapeptide that binds to platelet receptor glycoprotein and inhibits platelet aggregation. Derived from venom of the Southeastern pygmy rattlesnake (Sistrurus miliarus barbouri), eptifibatide is a cyclic heptapeptide that belongs to the class of arginin_glycin_aspartat_mimetics.	BiotechDrug	no	[ITGB3::yes]	Acute Coronary Syndrome (ACS), Thrombotic events				HtoMCLx|BtoMCL|MCL(e)toMCL		[ITGB3::P05106::HtoMCLx|BtoMCL|MCL(e)toMCL]	[hsa04919::ITGB3],[hsa04380::ITGB3],[hsa05205::ITGB3],[hsa05418::ITGB3],[hsa04611::ITGB3],[hsa04015::ITGB3],[hsa04810::ITGB3],[hsa04145::ITGB3],[hsa04640::ITGB3],[hsa04512::ITGB3]	[Thyroid hormone signaling pathway::ITGB3],[Osteoclast differentiation::ITGB3],[Proteoglycans in cancer::ITGB3],[Fluid shear stress and atherosclerosis::ITGB3],[Platelet activation::ITGB3],[Rap1 signaling pathway::ITGB3],[Regulation of actin cytoskeleton::ITGB3],[Phagosome::ITGB3],[Hematopoietic cell lineage::ITGB3],[ECM-receptor interaction::ITGB3]
18	DB00067	Vasopressin	Antidiuretic hormone, also known as vasopressin, is a nine amino acid peptide secreted from the posterior pituitary. Antidiuretic hormone binds to receptors in the distal or collecting tubules of the kidney and promotes reabsorbtion of water back into the circulation	SmallMoleculeDrug	no	[AVPR1A::yes]	Increase Blood Pressure				HtoMCLx		[AVPR1A::P37288::HtoMCLx]	[hsa04072::AVPR1A],[hsa04270::AVPR1A],[hsa04020::AVPR1A]	[Phospholipase D signaling pathway::AVPR1A],[Vascular smooth muscle contraction::AVPR1A],[Calcium signaling pathway::AVPR1A]
19	DB00071	Insulin pork	Insulin isolated from pig pancreas. Composed of alpha and beta chains, processed from pro_insulin. Forms a hexameric structure.	BiotechDrug	no	[IGFBP7::unknown]	Diabetes Mellitus				BtoMCL|MCL(e)toMCL		[IGFBP7::Q16270::BtoMCL|MCL(e)toMCL]
20	DB00073	Rituximab	Rituximab is a genetically engineered chimeric murine/human monoclonal antibody directed against the CD20 antigen found on the surface of normal and malignant B lymphocytes. The antibody is an IgG1 kappa immunoglobulin containing murine light and heavy_chain variable region sequences and human constant region sequences [A40017], [FDA label]. It was originally approved by the U.S. FDA in 1997 as a…	BiotechDrug	no	[MS4A1::yes]	nHL, CLL, rheumatoid arthritis				NtoA|BtoMCL|MCL(e)toMCL	[MS4A1::P11836::antibody]	[MS4A1::P11836::NtoA|BtoMCL|MCL(e)toMCL]
21	DB00075	Muromonab	Murine monoclonal antibody specific to CD3 T_cell lymphocyte antigens. More specifically it is a purified murine (mouse) monoclonal antibody, directed against the CD3 (T3) receptor on the surface of human T_cells (T_lymphocytes) cultured using the murine ascites method. Muromonab is 93% monomeric immune globulin G type 2a (IgG2a).	BiotechDrug	no	[CD3D::yes],[CD3E::yes],[CD3G::yes]	MCL [C]		NCT00005852:No Results Available,NCT00005852:No Results Available		HtoMCLx|BtoMCL|MCL(e)toMCL,IStoI|NtoI|NtoA|HtoMCLx|BtoMCL|MCL(e)toMCL,NtoA|HtoMCLx|BtoMCL|MCL(e)toMCL	[CD3E::P07766::binder]	[CD3D::P04234::NtoA|HtoMCLx|BtoMCL|MCL(e)toMCL],[CD3E::P07766::IStoI|NtoI|NtoA|HtoMCLx|BtoMCL|MCL(e)toMCL],[CD3G::P09693::HtoMCLx|BtoMCL|MCL(e)toMCL]	[hsa04658::CD3E],[hsa04659::CD3E],[hsa04660::CD3E],[hsa05340::CD3E],[hsa04640::CD3E]	[Th1 and Th2 cell differentiation::CD3E],[Th17 cell differentiation::CD3E],[T cell receptor signaling pathway::CD3E],[Primary immunodeficiency::CD3E],[Hematopoietic cell lineage::CD3E]
22	DB00078	Ibritumomab tiuxetan	Indium or yttrium conjugated murine IgG1 kappa monoclonal antibody directed against the CD20 antigen, which is found on the surface of normal and malignant B lymphocytes. Ibritumomab is produced in Chinese hamster ovary cells and is composed of two murine gamma 1 heavy chains of 445 amino acids each and two kappa light chains of 213 amino acids each.	BiotechDrug	no	[MS4A1::yes]	B-cell nHL				NtoA|BtoMCL|MCL(e)toMCL	[MS4A1::P11836::antibody]	[MS4A1::P11836::NtoA|BtoMCL|MCL(e)toMCL]
23	DB00081	Tositumomab	Murine IgG2a lambda monoclonal antibody against CD20 antigen (2 heavy chains of 451 residues, 2 lambda chains of 220 residues). It is produced in an antibiotic_free culture of mammalian cells. It can be covalently linked to Iodine 131 (a radioactive isotope of iodine).	BiotechDrug	no	[FCGR2B::unknown],[MS4A1::yes]	nHL	DrugBank			IStoI|ItoA|NtoI|NtoA|BtoMCL(e)|MCL(e)toMCL,NtoA|BtoMCL|MCL(e)toMCL	[MS4A1::P11836::antibody]	[FCGR2B::P31994::IStoI|ItoA|NtoI|NtoA|BtoMCL(e)|MCL(e)toMCL],[MS4A1::P11836::NtoA|BtoMCL|MCL(e)toMCL]	[hsa04662::FCGR2B],[hsa04380::FCGR2B],[hsa04666::FCGR2B],[hsa04145::FCGR2B]	[B cell receptor signaling pathway::FCGR2B],[Osteoclast differentiation::FCGR2B],[Fc gamma R-mediated phagocytosis::FCGR2B],[Phagosome::FCGR2B]
24	DB00087	Alemtuzumab	Humanized monoclonal antibody specific to lymphocyte antigens. It is a recombinant DNA_derived humanized monoclonal antibody (Campath_1H) that is directed against the 21_28 kD cell surface glycoprotein,CD52. The Campath_1H antibody is an IgG1 kappa with human variable framework and constant regions, and complementarity_determining regions from a murine (rat) monoclonal antibody (Campath_1G). Camp…	BiotechDrug	no	[FCGR2B::unknown]	MCL [C], Lymphoma		NCT00871546:No Results Available,NCT00720447:No Results Available,NCT00525876:Has Results,NCT00040846:Has Results,NCT00118352:Has Results,NCT00626626:Has Results,NCT00818961:Has Results,NCT00109993:No Results Available,NCT00410657:No Results Available,NCT		IStoI|ItoA|NtoI|NtoA|BtoMCL(e)|MCL(e)toMCL		[FCGR2B::P31994::IStoI|ItoA|NtoI|NtoA|BtoMCL(e)|MCL(e)toMCL]	[hsa04662::FCGR2B],[hsa04380::FCGR2B],[hsa04666::FCGR2B],[hsa04145::FCGR2B]	[B cell receptor signaling pathway::FCGR2B],[Osteoclast differentiation::FCGR2B],[Fc gamma R-mediated phagocytosis::FCGR2B],[Phagosome::FCGR2B]
25	DB00092	Alefacept	Immunosuppressive dimeric fusion protein that consists of the extracellular CD2_binding portion of the human leukocyte function antigen_3 (LFA_3) linked to the Fc (hinge, CH2 and CH3 domains) portion of human IgG1. Produced by CHO cells, mW is 91.4 kD.	BiotechDrug	no	[CD2::yes]	Plaque psoriasis				NtoA|HtoMCLx|BtoMCL|MCL(e)toMCL	[CD2::P06729::inhibitor]	[CD2::P06729::NtoA|HtoMCLx|BtoMCL|MCL(e)toMCL]	[hsa04640::CD2]	[Hematopoietic cell lineage::CD2]
26	DB00098	Antithymocyte immunoglobulin (rabbit)	Rabbit anti_thymocyte globulin. Thymoglobulin is a polyclonal antibody that suppresses certain types of immune cells responsible for acute organ rejection in transplant patients. Thymoglobulin is a mixture of antibodies intended to bind to various cell surface antigens. The most common mode of action of Thymoglobulin is via selective depletion of T_cells.	BiotechDrug	no	[CD4::yes],[FCGR2B::yes],[ITGB3::yes]	Immunosuppression				HtoMCLx|BtoMCL|MCL(e)toMCL,IStoI|ItoA|NtoI|NtoA|BtoMCL(e)|MCL(e)toMCL		[CD4::P01730::HtoMCLx|BtoMCL|MCL(e)toMCL],[FCGR2B::P31994::IStoI|ItoA|NtoI|NtoA|BtoMCL(e)|MCL(e)toMCL],[ITGB3::P05106::HtoMCLx|BtoMCL|MCL(e)toMCL]	[hsa04919::ITGB3],[hsa04380::ITGB3],[hsa05205::ITGB3],[hsa05418::ITGB3],[hsa04611::ITGB3],[hsa04015::ITGB3],[hsa04810::ITGB3],[hsa04145::ITGB3],[hsa04640::ITGB3],[hsa04512::ITGB3],[hsa04662::FCGR2B],[hsa04380::FCGR2B],[hsa04666::FCGR2B],[hsa04145::FCGR2B]	[Thyroid hormone signaling pathway::ITGB3],[Osteoclast differentiation::ITGB3],[Proteoglycans in cancer::ITGB3],[Fluid shear stress and atherosclerosis::ITGB3],[Platelet activation::ITGB3],[Rap1 signaling pathway::ITGB3],[Regulation of actin cytoskeleton::ITGB3],[Phagosome::ITGB3],[Hematopoietic cell lineage::ITGB3],[ECM-receptor interaction::ITGB3],[B cell receptor signaling pathway::FCGR2B],[Os…
27	DB00099	Filgrastim	Chemotherapy_induced neutropenia (CIN) is a common and serious complication of myelosuppressive chemotherapy. It is associated with significant morbidity and mortality and can increase the cost of cancer therapy. In these cases, colony stimulating factor is necessary to restore important cells for immune function [A35591].____For over twenty years, granulocyte colony_stimulating factors (G_CSFs; …	BiotechDrug	no	[CSF3R::yes]	Neutropenia				HtoMCLx	[CSF3R::Q99062::stimulator]	[CSF3R::Q99062::HtoMCLx]	[hsa04630::CSF3R],[hsa04640::CSF3R],[hsa04060::CSF3R]	[JAK-STAT signaling pathway::CSF3R],[Hematopoietic cell lineage::CSF3R],[Cytokine-cytokine receptor interaction::CSF3R]
28	DB00102	Becaplermin	Becaplermin is produced by recombinant DNA technology by insertion of the gene for the B chain of platelet derived growth factor (PDGF) into the yeast, Saccharomyces cerevisiae. Becaplermin has a molecular weight of approximately 25 KD and is a homodimer composed of two identical polypeptide chains that are bound together by disulfide bonds.	BiotechDrug	no	[A2M::unknown]	Ulcers in people with diabetes				BtoMCL|MCL(e)toMCL		[A2M::P01023::BtoMCL|MCL(e)toMCL]	[hsa04610::A2M]	[Complement and coagulation cascades::A2M]
29	DB00108	Natalizumab	Humanized IgG4k monoclonal antibody produced in murine myeloma cells. Natalizumab contains human framework regions and the complementarity_determining regions of a murine antibody that binds to a4_integrin. Natalizumab was voluntarily withdrawn from U.S. market because of risk of Progressive multifocal leukoencephalopathy (PML). It was returned to market July, 2006.	BiotechDrug	no	[ICAM1::unknown]	Crohn's Disease, Multiple Sclerosis				BtoMCL|BtoMCL(e)|MCL(e)toMCL		[ICAM1::P05362::BtoMCL|BtoMCL(e)|MCL(e)toMCL]
30	DB00110	Palivizumab	Humanized monoclonal antibody (IgG1k) produced by recombinant DNA technology, directed to an epitope in the A antigenic site of the F protein of respiratory syncytial virus (RSV). Synagis is a composite of human (95%) and murine (5%) antibody sequences. The human heavy chain sequence was derived from the constant domains of human IgG1 and the variable framework regions of the VH genes Cor (1) and…	BiotechDrug	no	[C1QA::unknown],[C1R::unknown],[FCGR2B::unknown]	MCL [C]		NCT00014391:No Results Available		BtoMCL|MCL(e)toMCL,HtoMCLx|BtoMCL|BtoMCL(e)|MCL(e)toMCL,IStoI|ItoA|NtoI|NtoA|BtoMCL(e)|MCL(e)toMCL		[C1QA::P02745::BtoMCL|MCL(e)toMCL],[C1R::P00736::HtoMCLx|BtoMCL|BtoMCL(e)|MCL(e)toMCL],[FCGR2B::P31994::IStoI|ItoA|NtoI|NtoA|BtoMCL(e)|MCL(e)toMCL]	[hsa04145::C1R],[hsa04610::C1R],[hsa04662::FCGR2B],[hsa04380::FCGR2B],[hsa04666::FCGR2B],[hsa04145::FCGR2B]	[Phagosome::C1R],[Complement and coagulation cascades::C1R],[B cell receptor signaling pathway::FCGR2B],[Osteoclast differentiation::FCGR2B],[Fc gamma R-mediated phagocytosis::FCGR2B],[Phagosome::FCGR2B]
31	DB00112	Bevacizumab	There is a great deal of evidence indicating that vascular endothelial growth factor (VEGF) is important for the survival and proliferation of cancer cells.[A192939,A192837,A192891,A193275] VEGF plays an important role in angiogenesis, lymphangiogenesis, and tumor growth, which are all factors that contribute to its attractiveness as a therapeutic target for anti_cancer therapies.[A192834,A192888…	BiotechDrug	no	[C1QA::unknown],[FCGR2B::unknown],[VEGFA::yes]	MCL [C]		NCT00401817:Has Results,NCT00016094:No Results Available,NCT00458731:No Results Available,NCT00734890:No Results Available		BtoMCL|BtoMCL(e)|MCL(e)toMCL,BtoMCL|MCL(e)toMCL,IStoI|ItoA|NtoI|NtoA|BtoMCL(e)|MCL(e)toMCL		[C1QA::P02745::BtoMCL|MCL(e)toMCL],[FCGR2B::P31994::IStoI|ItoA|NtoI|NtoA|BtoMCL(e)|MCL(e)toMCL],[VEGFA::P15692::BtoMCL|BtoMCL(e)|MCL(e)toMCL]	[hsa04662::FCGR2B],[hsa04380::FCGR2B],[hsa04666::FCGR2B],[hsa04145::FCGR2B]	[B cell receptor signaling pathway::FCGR2B],[Osteoclast differentiation::FCGR2B],[Fc gamma R-mediated phagocytosis::FCGR2B],[Phagosome::FCGR2B]
32	DB00114	Pyridoxal phosphate	This is the active form of vitamin B6 serving as a coenzyme for synthesis of amino acids, neurotransmitters (serotonin, norepinephrine), sphingolipids, aminolevulinic acid. During transamination of amino acids, pyridoxal phosphate is transiently converted into pyridoxamine phosphate (pyridoxamine).	SmallMoleculeDrug	yes	[KYNU::unknown]	Dietary Supplement				ItoA|NtoA|BtoMCL|MCL(e)toMCL	[KYNU::Q16719::cofactor]	[KYNU::Q16719::ItoA|NtoA|BtoMCL|MCL(e)toMCL]	[hsa00380::KYNU]	[Tryptophan metabolism::KYNU]
33	DB00116	Tetrahydrofolic acid	Tetrahydrofolic acid is a folic acid derivative that is produced from dihydrofolic acid after conversion by dihydrofolate reductase. It is converted into 5,10_methylenetetrahydrofolate by serine hydroxymethyltransferase. It is a soluble coenzyme in many reactions, especially in the metabolism of amino acids and nucleic acids.	SmallMoleculeDrug	yes	[MTHFD2::unknown]	Megaloblastic/Macrocytic Anemias, Hematologic Complications				BtoMCL(e)|MCL(e)toMCL	[MTHFD2::P13995::cofactor]	[MTHFD2::P13995::BtoMCL(e)|MCL(e)toMCL]	[hsa00670::MTHFD2]	[One carbon pool by folate::MTHFD2]
34	DB00122	Choline	A basic constituent of lecithin that is found in many plants and animal organs. It is important as a precursor of acetylcholine, as a methyl donor in various metabolic processes, and in lipid metabolism.	SmallMoleculeDrug	yes	[PCYT1B::unknown]	Dietary Supplement				HtoMCLx|BtoMCL|MCL(e)toMCL	[PCYT1B::Q9Y5K3::product of]	[PCYT1B::Q9Y5K3::HtoMCLx|BtoMCL|MCL(e)toMCL]	[hsa05231::PCYT1B],[hsa00564::PCYT1B]	[Choline metabolism in cancer::PCYT1B],[Glycerophospholipid metabolism::PCYT1B]
35	DB00126	Ascorbic acid	A six carbon compound related to glucose. It is found naturally in citrus fruits and many vegetables. Ascorbic acid is an essential nutrient in human diets, and necessary to maintain connective tissue and bone. Its biologically active form, vitamin C, functions as a reducing agent and coenzyme in several metabolic pathways. Vitamin C is considered an antioxidant.	SmallMoleculeDrug	yes	[EGLN3::unknown]	Dietary Supplement				BtoMCL|BtoMCL(e)|MCL(e)toMCL		[EGLN3::Q9H6Z9::BtoMCL|BtoMCL(e)|MCL(e)toMCL]
36	DB00127	Spermine	Spermine is a spermidine_derived biogenic polyamine found as a polycation at all pH values. Found in various tissues and organisms, it often acts as an essential growth factor in some bacterial species. Spermine is associated with nucleic acids, particularly in viruses, and is thought to stabilize the helical structure.	SmallMoleculeDrug	yes	[SMOX::yes]	Radical scavenger				IStoI|NtoA|HtoMCLx|BtoMCL(e)|MCL(e)toMCL	[SMOX::Q9NWM0::ligand]	[SMOX::Q9NWM0::IStoI|NtoA|HtoMCLx|BtoMCL(e)|MCL(e)toMCL]	[hsa00330::SMOX]	[Arginine and proline metabolism::SMOX]
37	DB00143	Glutathione	A tripeptide with many roles in cells. It conjugates to drugs to make them more soluble for excretion, is a cofactor for some enzymes, is involved in protein disulfide bond rearrangement and reduces peroxides.	SmallMoleculeDrug	yes	[GPX1::unknown]	Antioxidant, Drug Solubilization				BtoMCL|MCL(e)toMCL,ItoA|NtoA|HtoMCLx	[GPX1::P07203::cofactor]	[GPX1::P07203::ItoA|NtoA|HtoMCLx],[MMP9::P14780::BtoMCL|MCL(e)toMCL]	[hsa04657::MMP9],[hsa04668::MMP9],[hsa05205::MMP9],[hsa05202::MMP9],[hsa04915::MMP9],[hsa05418::MMP9],[hsa04926::MMP9],[hsa04670::MMP9]	[IL-17 signaling pathway::MMP9],[TNF signaling pathway::MMP9],[Proteoglycans in cancer::MMP9],[Transcriptional misregulation in cancer::MMP9],[Estrogen signaling pathway::MMP9],[Fluid shear stress and atherosclerosis::MMP9],[Relaxin signaling pathway::MMP9],[Leukocyte transendothelial migration::MMP9]
38	DB00157	NADH	NADH is the reduced form of NAD+, and NAD+ is the oxidized form of NADH, a coenzyme composed of ribosylnicotinamide 5'_diphosphate coupled to adenosine 5'_phosphate by pyrophosphate linkage. It is found widely in nature and is involved in numerous enzymatic reactions in which it serves as an electron carrier by being alternately oxidized (NAD+) and reduced (NADH). It forms NADP with the addition …	SmallMoleculeDrug	yes	[BLVRA::unknown],[MTHFD2::unknown],[NDUFA10::unknown],[NDUFS4::unknown]	Dietary Supplement				BtoMCL(e)|MCL(e)toMCL,BtoMCL|BtoMCL(e)|MCL(e)toMCL,ItoA|NtoA|HtoMCLx|MCL(e)toMCL,ItoA|NtoI|NtoA|HtoMCLx		[BLVRA::P53004::BtoMCL|BtoMCL(e)|MCL(e)toMCL],[MTHFD2::P13995::BtoMCL(e)|MCL(e)toMCL],[NDUFA10::O95299::ItoA|NtoA|HtoMCLx|MCL(e)toMCL],[NDUFS4::O43181::ItoA|NtoI|NtoA|HtoMCLx]	[hsa00670::MTHFD2]	[One carbon pool by folate::MTHFD2]
39	DB00160	Alanine	Alanine is a non_essential amino acid that occurs in high levels in its free state in plasma. It is produced from pyruvate by transamination. It is involved in sugar and acid metabolism, increases immunity, and provides energy for muscle tissue, brain, and the central nervous system.	SmallMoleculeDrug	yes	[KYNU::unknown],[SLC1A4::unknown]	Dietary Supplement				HtoMCLx|BtoMCL(e)|MCL(e)toMCL,ItoA|NtoA|BtoMCL|MCL(e)toMCL		[KYNU::Q16719::ItoA|NtoA|BtoMCL|MCL(e)toMCL],[SLC1A4::P43007::HtoMCLx|BtoMCL(e)|MCL(e)toMCL]	[hsa00380::KYNU]	[Tryptophan metabolism::KYNU]
40	DB00162	Vitamin A	Retinol and derivatives of retinol that play an essential role in metabolic functioning of the retina, the growth of and differentiation of epithelial tissue, the growth of bone, reproduction, and the immune response. Dietary vitamin A is derived from a variety of carotenoids found in plants. It is enriched in the liver, egg yolks, and the fat component of dairy products.	SmallMoleculeDrug	yes		Dietary Supplement				NtoA|HtoMCLx|BtoMCL|MCL(e)toMCL		[PTGDS::P41222::NtoA|HtoMCLx|BtoMCL|MCL(e)toMCL]
41	DB00163	Vitamin E	In 1922, vitamin E was demonstrated to be an essential nutrient[A32448]. Vitamin E is a term used to describe 8 different fat soluble tocopherols and tocotrienols, alpha_tocopherol being the most biologically active[A176104]. Vitamin E acts as an antioxidant, protecting cell membranes from oxidative damage[A176104]. The antioxidant effects are currently being researched for use in the treatment o…	SmallMoleculeDrug	yes	[ALOX5::unknown],[DGKA::unknown],[PRKCB::unknown]	Dietary Supplement				IStoI|ItoA|NtoI|NtoA|HtoMCLx|BtoMCL(e)|MCL(e)toMCL,NtoA|BtoMCL|BtoMCL(e),NtoI|NtoA|HtoMCLx|BtoMCL|BtoMCL(e)|MCL(e)toMCL		[ALOX5::P09917::NtoI|NtoA|HtoMCLx|BtoMCL|BtoMCL(e)|MCL(e)toMCL],[DGKA::P23743::NtoA|BtoMCL|BtoMCL(e)],[PRKCB::P05771::IStoI|ItoA|NtoI|NtoA|HtoMCLx|BtoMCL(e)|MCL(e)toMCL]	[hsa04726::ALOX5],[hsa04664::ALOX5],[hsa04919::PRKCB],[hsa04310::PRKCB],[hsa04662::PRKCB],[hsa04010::PRKCB],[hsa04540::PRKCB],[hsa04062::PRKCB],[hsa05205::PRKCB],[hsa04726::PRKCB],[hsa04921::PRKCB],[hsa04933::PRKCB],[hsa04370::PRKCB],[hsa04014::PRKCB],[hsa04720::PRKCB],[hsa04064::PRKCB],[hsa04071::PRKCB],[hsa04150::PRKCB],[hsa04012::PRKCB],[hsa04666::PRKCB],[hsa04912::PRKCB],[hsa05231::PRKCB],[hs…	[Serotonergic synapse::ALOX5],[Fc epsilon RI signaling pathway::ALOX5],[Thyroid hormone signaling pathway::PRKCB],[Wnt signaling pathway::PRKCB],[B cell receptor signaling pathway::PRKCB],[MAPK signaling pathway::PRKCB],[Gap junction::PRKCB],[Chemokine signaling pathway::PRKCB],[Proteoglycans in cancer::PRKCB],[Serotonergic synapse::PRKCB],[Oxytocin signaling pathway::PRKCB],[AGE-RAGE signaling p…
42	DB00171	ATP	An adenine nucleotide containing three phosphate groups esterified to the sugar moiety. In addition to its crucial roles in metabolism adenosine triphosphate is a neurotransmitter.	SmallMoleculeDrug	yes	[ACVR1::unknown],[ARAF::unknown],[GRK3::unknown]	Dietary Supplement				BtoMCL|BtoMCL(e),HtoMCLx|BtoMCL|BtoMCL(e)|MCL(e)toMCL,NtoA|BtoMCL|BtoMCL(e)|MCL(e)toMCL		[ACVR1::Q04771::HtoMCLx|BtoMCL|BtoMCL(e)|MCL(e)toMCL],[ARAF::P10398::NtoA|BtoMCL|BtoMCL(e)|MCL(e)toMCL],[GRK3::P35626::BtoMCL|BtoMCL(e)]
43	DB00179	Masoprocol	A potent lipoxygenase inhibitor that interferes with arachidonic acid metabolism. The compound also inhibits formyltetrahydrofolate synthetase, carboxylesterase, and cyclooxygenase to a lesser extent. It also serves as an antioxidant in fats and oils. [PubChem]	SmallMoleculeDrug	no	[ALOX5::yes]	Actinic keratoses, Skin growths, Antineoplastic agent				NtoI|NtoA|HtoMCLx|BtoMCL|BtoMCL(e)	[ALOX5::P09917::inhibitor]	[ALOX5::P09917::NtoI|NtoA|HtoMCLx|BtoMCL|BtoMCL(e)]	[hsa04726::ALOX5],[hsa04664::ALOX5]	[Serotonergic synapse::ALOX5],[Fc epsilon RI signaling pathway::ALOX5]
44	DB00201	Caffeine	Caffeine is a drug of the methylxanthine class used for a variety of purposes, including certain respiratory conditions of the premature newborn, pain relief, and to combat drowsiness. Caffeine is similar in chemical structure to [Theophylline] and [Theobromine].[A187691,L9851] It can be sourced from coffee beans, but also occurs naturally in various teas and cacao beans, which are different than…	SmallMoleculeDrug	no		Dietary Supplement				BtoMCL|BtoMCL(e)|MCL(e)toMCL		[PDE8B::O95263::BtoMCL|BtoMCL(e)|MCL(e)toMCL]
45	DB00203	Sildenafil	In eliciting its mechanism of action, sildenafil ultimately prevents or minimizes the breakdown of cyclic guanosine monophosphate (cGMP) by inhibiting cGMP specific phosphodiesterase type 5 (PDE5) [F3850, F3853, F3856, F3859, F3883, F3886, L5611, L5614]. The result of doing so allows cGMP present in both the penis and pulmonary vasculature to elicit smooth muscle relaxation and vasodilation that …	SmallMoleculeDrug	no	[PDE5A::yes]	Erectile dysfunction, Pulmonary arterial hypertension (PAH)				MCL(e)toMCL	[PDE5A::O76074::inhibitor]	[PDE5A::O76074::MCL(e)toMCL]
46	DB00208	Ticlopidine	Ticlopidine is an effective inhibitor of platelet aggregation. It is a prodrug that is metabolised to an active form, which blocks the ADP receptor that is involved in GPIIb/IIIa receptor activation leading to platelet aggregation. Ticlopidine is marketed under the brand name Ticlid and is indicated for patients who cannot take aspirin or in whom aspirin has not worked to prevent a thrombotic str…	SmallMoleculeDrug	no	[P2RY12::yes]	Reduce the risk of thrombotic strokes				MCL(e)toMCL	[P2RY12::Q9H244::antagonist]	[P2RY12::Q9H244::MCL(e)toMCL]
47	DB00218	Moxifloxacin	Moxifloxacin is a synthetic fluoroquinolone antibiotic agent. Bayer AG developed the drug (initially called BAY 12_8039) and it is marketed worldwide (as the hydrochloride) under the brand name Avelox (in some countries also Avalox) for oral treatment.	SmallMoleculeDrug	no	[TOP2A::unknown]	Antibiotic				BtoMCL(e)|MCL(e)toMCL	[TOP2A::P11388::inhibitor]	[TOP2A::P11388::BtoMCL(e)|MCL(e)toMCL]
48	DB00228	Enflurane	Enflurane is a halogenated inhalational anesthetic initially approved by the FDA in 1972. Since this date, it has been withdrawn from the US market.[L13646,L13649] Unlike its other inhalational anesthetic counterparts including [isoflurane] and [halothane], enflurane is known to induce seizure activity. In addition, it is known to cause increased cardio depressant effects when compared to other i…	SmallMoleculeDrug	no		Anesthetic				HtoMCLx|BtoMCL|MCL(e)toMCL		[KCNE3::Q9Y6H6::HtoMCLx|BtoMCL|MCL(e)toMCL]
49	DB00233	Aminosalicylic acid	An antitubercular agent often administered in association with isoniazid. The sodium salt of the drug is better tolerated than the free acid.	SmallMoleculeDrug	no	[ALOX5::unknown]	Tuberculosis, Ulcerative colitis				NtoI|NtoA|HtoMCLx|BtoMCL|BtoMCL(e)	[ALOX5::P09917::inhibitor]	[ALOX5::P09917::NtoI|NtoA|HtoMCLx|BtoMCL|BtoMCL(e)]	[hsa04726::ALOX5],[hsa04664::ALOX5]	[Serotonergic synapse::ALOX5],[Fc epsilon RI signaling pathway::ALOX5]
50	DB00242	Cladribine	An antineoplastic agent used in the treatment of lymphoproliferative diseases including hairy_cell leukemia.	SmallMoleculeDrug	no	[RRM2::yes]	nHL	DrugBank			HtoMCLx|BtoMCL|BtoMCL(e)|MCL(e)toMCL	[RRM2::P31350::inhibitor]	[RRM2::P31350::HtoMCLx|BtoMCL|BtoMCL(e)|MCL(e)toMCL]	[hsa04115::RRM2],[hsa00230::RRM2],[hsa00480::RRM2]	[p53 signaling pathway::RRM2],[Purine metabolism::RRM2],[Glutathione metabolism::RRM2]
51	DB00244	Mesalazine	An anti_inflammatory agent, structurally related to the salicylates and non_steroidal anti_inflammatory drugs like acetylsalicylic acid, which is active in inflammatory bowel disease [A174022]. It is considered to be the active moiety of sulphasalazine. (From Martindale, The Extra Pharmacopoeia, 30th ed) Although demonstrably effective in treating and maintaining remission for ulcerative colitis,…	SmallMoleculeDrug	no	[ALOX5::yes]	Ulcerative Colitis				NtoI|NtoA|HtoMCLx|BtoMCL|BtoMCL(e)	[ALOX5::P09917::inhibitor]	[ALOX5::P09917::NtoI|NtoA|HtoMCLx|BtoMCL|BtoMCL(e)]	[hsa04726::ALOX5],[hsa04664::ALOX5]	[Serotonergic synapse::ALOX5],[Fc epsilon RI signaling pathway::ALOX5]
52	DB00246	Ziprasidone	Disorders such as schizophrenia and bipolar disorder can significantly impair mood, cognition, and behavior.[A190525] These mental illnesses can often be accompanied by comorbidities such as depression and substance abuse, and can significantly impact the quality of life of patients and caregivers.[A190525] Luckily, several treatment options for psychotic disorders have been introduced to market …	SmallMoleculeDrug	no	[HTR2A::yes]	Schizophrenia, Psychotic disorder				IStoI|ItoA|NtoI|HtoMCLx|BtoMCL	[HTR2A::P28223::antagonist]	[HTR2A::P28223::IStoI|ItoA|NtoI|HtoMCLx|BtoMCL]	[hsa04540::HTR2A],[hsa04726::HTR2A],[hsa04750::HTR2A],[hsa04020::HTR2A]	[Gap junction::HTR2A],[Serotonergic synapse::HTR2A],[Inflammatory mediator regulation of TRP channels::HTR2A],[Calcium signaling pathway::HTR2A]
53	DB00247	Methysergide	An ergot derivative that is a congener of lysergic acid diethylamide. It antagonizes the effects of serotonin in blood vessels and gastrointestinal smooth muscle, but has few of the properties of other ergot alkaloids. Methysergide is used prophylactically in migraine and other vascular headaches and to antagonize serotonin in the carcinoid syndrome.	SmallMoleculeDrug	no	[HTR2A::yes]	Vascular Headache				IStoI|ItoA|NtoI|HtoMCLx|BtoMCL	[HTR2A::P28223::antagonist]	[HTR2A::P28223::IStoI|ItoA|NtoI|HtoMCLx|BtoMCL]	[hsa04540::HTR2A],[hsa04726::HTR2A],[hsa04750::HTR2A],[hsa04020::HTR2A]	[Gap junction::HTR2A],[Serotonergic synapse::HTR2A],[Inflammatory mediator regulation of TRP channels::HTR2A],[Calcium signaling pathway::HTR2A]
54	DB00248	Cabergoline	Cabergoline, an ergot derivative, is a long_acting dopamine agonist and prolactin inhibitor. It is used to treat hyperprolactinemic disorders and Parkinsonian Syndrome. Cabergoline possesses potent agonist activity on dopamine D2 receptors.	SmallMoleculeDrug	no	[HTR2A::unknown]	Hyperprolactinemic Disorders and Parkinsonian Syndrome				IStoI|ItoA|NtoI|HtoMCLx|BtoMCL	[HTR2A::P28223::agonist]	[HTR2A::P28223::IStoI|ItoA|NtoI|HtoMCLx|BtoMCL]	[hsa04540::HTR2A],[hsa04726::HTR2A],[hsa04750::HTR2A],[hsa04020::HTR2A]	[Gap junction::HTR2A],[Serotonergic synapse::HTR2A],[Inflammatory mediator regulation of TRP channels::HTR2A],[Calcium signaling pathway::HTR2A]
55	DB00276	Amsacrine	Aminoacridine derivative that is a potent intercalating antineoplastic agent. It is effective in the treatment of acute leukemias and malignant lymphomas, but has poor activity in the treatment of solid tumors. It is frequently used in combination with other antineoplastic agents in chemotherapy protocols. It produces consistent but acceptable myelosuppression and cardiotoxic effects.	SmallMoleculeDrug	no	[TOP2A::yes]	Acute Adult Leukemia				BtoMCL(e)|MCL(e)toMCL	[TOP2A::P11388::inhibitor]	[TOP2A::P11388::BtoMCL(e)|MCL(e)toMCL]
56	DB00277	Theophylline	A methylxanthine derivative from tea with diuretic, smooth muscle relaxant, bronchial dilation, cardiac and central nervous system stimulant activities. Mechanistically, theophylline acts as a phosphodiesterase inhibitor, adenosine receptor blocker, and histone deacetylase activator. Theophylline is marketed under several brand names such as Uniphyl and Theochron, and it is indicated mainly for a…	SmallMoleculeDrug	no	[PDE5A::yes]	Asthma				MCL(e)toMCL	[PDE5A::O76074::inhibitor]	[PDE5A::O76074::MCL(e)toMCL]
57	DB00293	Raltitrexed	Raltitrexed (brand name Tomudex&reg;) is a chemotherapy drug manufactured AstraZeneca Company, is an antimetabolite used in chemotherapy. It is an inhibitor of thymidylate synthase.	SmallMoleculeDrug	no	[TYMS::yes]	Advanced Colorectal Cancer				BtoMCL(e)|MCL(e)toMCL	[TYMS::P04818::inhibitor]	[TYMS::P04818::BtoMCL(e)|MCL(e)toMCL]	[hsa00670::TYMS]	[One carbon pool by folate::TYMS]
58	DB00309	Vindesine	Vinblastine derivative with antineoplastic activity against cancer. Major side effects are myelosuppression and neurotoxicity. Vindesine is used extensively in chemotherapy protocols (antineoplastic combined chemotherapy protocols).	SmallMoleculeDrug	no	[TUBB1::yes]	ALL, HL				BtoMCL(e)	[TUBB1::Q9H4B7::inhibitor]	[TUBB1::Q9H4B7::BtoMCL(e)]	[hsa04540::TUBB1],[hsa04145::TUBB1]	[Gap junction::TUBB1],[Phagosome::TUBB1]
59	DB00315	Zolmitriptan	Zolmitriptan is a member of the triptan class of 5_hydroxytryptamine(5_HT)<sub>1B/1D/(1F)</sub> receptor agonists used to treat acute migraine.[A462, L12978] [Sumatriptan] was the first triptan to be developed, but had poor oral bioavailability and lipophilicity. This led to the development of second_generation triptans, including [almotriptan], [eletriptan], [frovatriptan], [naratriptan], [rizat…	SmallMoleculeDrug	no		Migraine				IStoI|ItoA|NtoI|HtoMCLx|BtoMCL		[HTR2A::P28223::IStoI|ItoA|NtoI|HtoMCLx|BtoMCL]	[hsa04540::HTR2A],[hsa04726::HTR2A],[hsa04750::HTR2A],[hsa04020::HTR2A]	[Gap junction::HTR2A],[Serotonergic synapse::HTR2A],[Inflammatory mediator regulation of TRP channels::HTR2A],[Calcium signaling pathway::HTR2A]
60	DB00321	Amitriptyline	Amitriptyline hydrochloride, also known as _Elavil_, is a tricyclic antidepressant (TCA) with analgesic properties, widely used to treat depression and neuropathic pain [A174658]. It was originally approved by the FDA in 1977 and manufactured by Sandoz [L5308].	SmallMoleculeDrug	no	[HTR2A::yes]	Fibromyalgia, Schizophrenia, Depressive Disorder, ADHD				IStoI|ItoA|NtoI|HtoMCLx|BtoMCL	[HTR2A::P28223::antagonist]	[HTR2A::P28223::IStoI|ItoA|NtoI|HtoMCLx|BtoMCL]	[hsa04540::HTR2A],[hsa04726::HTR2A],[hsa04750::HTR2A],[hsa04020::HTR2A]	[Gap junction::HTR2A],[Serotonergic synapse::HTR2A],[Inflammatory mediator regulation of TRP channels::HTR2A],[Calcium signaling pathway::HTR2A]
61	DB00322	Floxuridine	An antineoplastic antimetabolite that is metabolized to fluorouracil when administered by rapid injection. Floxuridine is available as a sterile, nonpyrogenic, lyophilized powder for reconstitution. When administered by slow, continuous, intra_arterial infusion, it is converted to floxuridine monophosphate. It has been used to treat hepatic metastases of gastrointestinal adenocarcinomas and for p…	SmallMoleculeDrug	no	[TYMS::yes]	Gastrointestinal Adenocarcinoma Metastatic to Liver				BtoMCL(e)|MCL(e)toMCL		[TYMS::P04818::BtoMCL(e)|MCL(e)toMCL]	[hsa00670::TYMS]	[One carbon pool by folate::TYMS]
62	DB00328	Indomethacin	Indometacin, or indomethacin, is a non_steroidal anti_inflammatory drug (NSAID) with anti_inflammatory, analgesic, and antipyretic properties. NSAIDs consist of agents that are structurally unrelated; the NSAID chemical classification of indometacin is an indole_acetic acid derivative with the chemical name 1_ (p_chlorobenzoyl)25_methoxy_2_methylindole_3_acetic acid.[A177871] The pharmacological …	SmallMoleculeDrug	no	[PTGS1::unknown]	Analgesic, Anti-inflammatory (NSAIDs)				NtoI|NtoA|HtoMCLx|BtoMCL|BtoMCL(e)	[PTGS1::P23219::inhibitor]	[PTGS1::P23219::NtoI|NtoA|HtoMCLx|BtoMCL|BtoMCL(e)]
63	DB00334	Olanzapine	Olanzapine is a thienobenzodiazepine classified as an atypical or second_generation antipsychotic agent.[A176996] The second_generation antipsychotics were introduced in the 90s and quickly gained traction due to their impressive efficacy, reduced risk for extrapyramidal side effects and reduced susceptibility to drug_drug interactions.[A177011] Olanzapine very closely resembles [clozapine] and o…	SmallMoleculeDrug	no	[HTR2A::yes]	Schizophrenia, Schizophrenia, Depressive Disorder, ADHD				IStoI|ItoA|NtoI|HtoMCLx|BtoMCL	[HTR2A::P28223::antagonist]	[HTR2A::P28223::IStoI|ItoA|NtoI|HtoMCLx|BtoMCL]	[hsa04540::HTR2A],[hsa04726::HTR2A],[hsa04750::HTR2A],[hsa04020::HTR2A]	[Gap junction::HTR2A],[Serotonergic synapse::HTR2A],[Inflammatory mediator regulation of TRP channels::HTR2A],[Calcium signaling pathway::HTR2A]
64	DB00350	Minoxidil	A potent direct_acting peripheral vasodilator (vasodilator agents) that reduces peripheral resistance and produces a fall in blood pressure.	SmallMoleculeDrug	no	[PTGS1::unknown]	Hypertension				NtoI|NtoA|HtoMCLx|BtoMCL|BtoMCL(e)	[PTGS1::P23219::inducer]	[PTGS1::P23219::NtoI|NtoA|HtoMCLx|BtoMCL|BtoMCL(e)]
65	DB00363	Clozapine	A tricyclic dibenzodiazepine, classified as an atypical antipsychotic agent. It binds several types of central nervous system receptors, and displays a unique pharmacological profile. Clozapine is a serotonin antagonist, with strong binding to 5_HT 2A/2C receptor subtype. It also displays strong affinity to several dopaminergic receptors, but shows only weak antagonism at the dopamine D2 receptor…	SmallMoleculeDrug	no	[HTR2A::yes]	Schizophrenia				IStoI|ItoA|NtoI|HtoMCLx|BtoMCL	[HTR2A::P28223::antagonist]	[HTR2A::P28223::IStoI|ItoA|NtoI|HtoMCLx|BtoMCL]	[hsa04540::HTR2A],[hsa04726::HTR2A],[hsa04750::HTR2A],[hsa04020::HTR2A]	[Gap junction::HTR2A],[Serotonergic synapse::HTR2A],[Inflammatory mediator regulation of TRP channels::HTR2A],[Calcium signaling pathway::HTR2A]
66	DB00364	Sucralfate	Sucralfate is a medication that is widely used to prevent and treat a number of diseases in the gastrointestinal tract such as duodenal ulcers [FDA label], gastro_esophageal reflux disease (GERD), gastritis, peptic ulcer disease, stress ulcer, in addition to dyspepsia [A177655]. It is considered a _cytoprotective agent_, protecting cells in the gastrointestinal tract from damage caused by agents …	SmallMoleculeDrug	no	[EGF::yes]	Gastric Ulcer				HtoMCLx|BtoMCL	[EGF::P01133::inducer]	[EGF::P01133::HtoMCLx|BtoMCL]	[hsa04010::EGF],[hsa04540::EGF],[hsa04014::EGF],[hsa04012::EGF],[hsa05231::EGF],[hsa04066::EGF],[hsa04015::EGF],[hsa04068::EGF],[hsa04072::EGF],[hsa04810::EGF],[hsa04630::EGF]	[MAPK signaling pathway::EGF],[Gap junction::EGF],[Ras signaling pathway::EGF],[ErbB signaling pathway::EGF],[Choline metabolism in cancer::EGF],[HIF-1 signaling pathway::EGF],[Rap1 signaling pathway::EGF],[FoxO signaling pathway::EGF],[Phospholipase D signaling pathway::EGF],[Regulation of actin cytoskeleton::EGF],[JAK-STAT signaling pathway::EGF]
67	DB00368	Norepinephrine	Precursor of epinephrine that is secreted by the adrenal medulla and is a widespread central and autonomic neurotransmitter. Norepinephrine is the principal transmitter of most postganglionic sympathetic fibers and of the diffuse projection system in the brain arising from the locus ceruleus. It is also found in plants and is used pharmacologically as a sympathomimetic.	SmallMoleculeDrug	no	[SLC18A2::unknown]	Critical Hypotension				HtoMCLx	[SLC18A2::Q05940::binder]	[SLC18A2::Q05940::HtoMCLx]	[hsa04726::SLC18A2],[hsa04728::SLC18A2],[hsa04721::SLC18A2]	[Serotonergic synapse::SLC18A2],[Dopaminergic synapse::SLC18A2],[Synaptic vesicle cycle::SLC18A2]
68	DB00370	Mirtazapine	Mirtazapine is a tetracyclic _piperazino_azepine_ antidepressant agent that was initially approved for the treatment of major depressive disorder (MDD) in the Netherlands in 1994.[A177946] This drug was first manufactured by Organon Inc., and received FDA approval in 1997 for the treatment of major depressive disorder.[T595, L6157] The effects of this drug may be observed as early as 1 week after…	SmallMoleculeDrug	no	[HTR2A::yes]	Schizophrenia, Depressive Disorder, Fibromyalgia syndrome				IStoI|ItoA|NtoI|HtoMCLx|BtoMCL	[HTR2A::P28223::antagonist]	[HTR2A::P28223::IStoI|ItoA|NtoI|HtoMCLx|BtoMCL]	[hsa04540::HTR2A],[hsa04726::HTR2A],[hsa04750::HTR2A],[hsa04020::HTR2A]	[Gap junction::HTR2A],[Serotonergic synapse::HTR2A],[Inflammatory mediator regulation of TRP channels::HTR2A],[Calcium signaling pathway::HTR2A]
69	DB00374	Treprostinil	Treprostinil is a synthetic analogue of prostacyclin, used to treat pulmonary hypertension.	SmallMoleculeDrug	no	[P2RY12::yes]	Symptomatic pulmonary arterial hypertension (PAH)				HtoMCLx|BtoMCL|BtoMCL(e)|MCL(e)toMCL	[P2RY12::Q9H244::agonist]	[P2RY12::Q9H244::HtoMCLx|BtoMCL|BtoMCL(e)|MCL(e)toMCL]
70	DB00380	Dexrazoxane	An antimitotic agent with immunosuppressive properties. Dexrazoxane, the (+)_enantiomorph of razoxane, provides cardioprotection against anthracycline toxicity. It appears to inhibit formation of a toxic iron_anthracycline complex. [PubChem]__The Food and Drug Administration has designated dexrazoxane as an orphan drug for use in the prevention or reduction in the incidence and severity of anthra…	SmallMoleculeDrug	no	[TOP2A::yes]	Breast Cancer				BtoMCL(e)|MCL(e)toMCL	[TOP2A::P11388::inhibitor]	[TOP2A::P11388::BtoMCL(e)|MCL(e)toMCL]
71	DB00381	Amlodipine	Amlodipine, initially approved by the FDA in 1987, is a popular antihypertensive drug belonging to the group of drugs called _dihydropyridine calcium channel blockers_. Due to their selectivity for the peripheral blood vessels, dihydropyridine calcium channel blockers are associated with a lower incidence of myocardial depression and cardiac conduction abnormalities than other calcium channel blo…	SmallMoleculeDrug	no	[SMPD1::unknown]	Hypertension, Chronic stable angina, Coronary artery disease				HtoMCLx|BtoMCL|BtoMCL(e)|MCL(e)toMCL		[SMPD1::P17405::HtoMCLx|BtoMCL|BtoMCL(e)|MCL(e)toMCL]
72	DB00385	Valrubicin	Valrubicin (N_trifluoroacetyladriamycin_14_valerate) is a chemotherapy drug commonly marketed under the trade name VALSTAR. It is a semisynthetic analog of the [doxorubicin], which is an anthracycline drug. Used in the treatment of the bladder cancer, valrubicin is administered by direct infusion into the bladder.	SmallMoleculeDrug	no	[TOP2A::yes]	BCG-resistant Bladder Carcinoma				BtoMCL(e)|MCL(e)toMCL	[TOP2A::P11388::inhibitor]	[TOP2A::P11388::BtoMCL(e)|MCL(e)toMCL]
73	DB00391	Sulpiride	A dopamine D2_receptor antagonist. It has been used therapeutically as an antidepressant, antipsychotic, and as a digestive aid. (From Merck Index, 11th ed)	SmallMoleculeDrug	no		Schizophrenia				HtoMCLx		[CA2::P00918::HtoMCLx]	[hsa04964::CA2],[hsa04966::CA2]	[Proximal tubule bicarbonate reclamation::CA2],[Collecting duct acid secretion::CA2]
74	DB00408	Loxapine	An antipsychotic agent used in schizophrenia. [PubChem]	SmallMoleculeDrug	no	[HTR2A::yes]	Schizophrenia				IStoI|ItoA|NtoI|HtoMCLx|BtoMCL	[HTR2A::P28223::antagonist]	[HTR2A::P28223::IStoI|ItoA|NtoI|HtoMCLx|BtoMCL]	[hsa04540::HTR2A],[hsa04726::HTR2A],[hsa04750::HTR2A],[hsa04020::HTR2A]	[Gap junction::HTR2A],[Serotonergic synapse::HTR2A],[Inflammatory mediator regulation of TRP channels::HTR2A],[Calcium signaling pathway::HTR2A]
75	DB00409	Remoxipride	Remoxipride is an atypical antipsychotic agent that is specific for dopamine D<sub>2</sub> receptors.[A215422] It gained approval in the UK in 1989 but was withdrawn in 1993 after it was found to be associated with an increased incidence of aplastic anemia.[A215422,A215512]	SmallMoleculeDrug	no	[HTR2A::unknown]	Schizophrenia				IStoI|ItoA|NtoI|HtoMCLx|BtoMCL	[HTR2A::P28223::other/unknown]	[HTR2A::P28223::IStoI|ItoA|NtoI|HtoMCLx|BtoMCL]	[hsa04540::HTR2A],[hsa04726::HTR2A],[hsa04750::HTR2A],[hsa04020::HTR2A]	[Gap junction::HTR2A],[Serotonergic synapse::HTR2A],[Inflammatory mediator regulation of TRP channels::HTR2A],[Calcium signaling pathway::HTR2A]
76	DB00420	Promazine	A phenothiazine with actions similar to chlorpromazine but with less antipsychotic activity. It is primarily used in short_term treatment of disturbed behavior and as an antiemetic. It is currently not approved for use in the United States.	SmallMoleculeDrug	no	[HTR2A::unknown]	antipsychotic (not approved in US), Psychotic disorder				IStoI|ItoA|NtoI|HtoMCLx|BtoMCL	[HTR2A::P28223::antagonist]	[HTR2A::P28223::IStoI|ItoA|NtoI|HtoMCLx|BtoMCL]	[hsa04540::HTR2A],[hsa04726::HTR2A],[hsa04750::HTR2A],[hsa04020::HTR2A]	[Gap junction::HTR2A],[Serotonergic synapse::HTR2A],[Inflammatory mediator regulation of TRP channels::HTR2A],[Calcium signaling pathway::HTR2A]
77	DB00432	Trifluridine	Trifluridine is a fluorinated pyrimidine nucleoside that is structurally related to [idoxuridine] [A35271]. It is an active antiviral agent in ophthalmic solutions used mainly in the treatment of primary keratoconjunctivitis and recurrent epithelial keratitis due to herpes simplex virus. It displays effective antiviral activity against Herpes simplex virus type 1 and 2 [A35271]. ____The combinati…	SmallMoleculeDrug	no	[TYMS::yes]	Metastatic Gastrointestinal Cancers				BtoMCL(e)|MCL(e)toMCL	[TYMS::P04818::inhibitor]	[TYMS::P04818::BtoMCL(e)|MCL(e)toMCL]	[hsa00670::TYMS]	[One carbon pool by folate::TYMS]
78	DB00434	Cyproheptadine	A serotonin antagonist and a histamine H1 blocker used as antipruritic, appetite stimulant, antiallergic, and for the post_gastrectomy dumping syndrome, etc.	SmallMoleculeDrug	no	[HTR2A::yes]	Antiallergic				IStoI|ItoA|NtoI|HtoMCLx|BtoMCL	[HTR2A::P28223::antagonist]	[HTR2A::P28223::IStoI|ItoA|NtoI|HtoMCLx|BtoMCL]	[hsa04540::HTR2A],[hsa04726::HTR2A],[hsa04750::HTR2A],[hsa04020::HTR2A]	[Gap junction::HTR2A],[Serotonergic synapse::HTR2A],[Inflammatory mediator regulation of TRP channels::HTR2A],[Calcium signaling pathway::HTR2A]
79	DB00436	Bendroflumethiazide	A thiazide diuretic with actions and uses similar to those of hydrochlorothiazide. It has been used in the treatment of familial hyperkalemia, hypertension, edema, and urinary tract disorders. (From Martindale, The Extra Pharmacopoeia, 30th ed, p810)	SmallMoleculeDrug	no	[CA2::unknown]	Diuretic, Hypertension				HtoMCLx	[CA2::P00918::inhibitor]	[CA2::P00918::HtoMCLx]	[hsa04964::CA2],[hsa04966::CA2]	[Proximal tubule bicarbonate reclamation::CA2],[Collecting duct acid secretion::CA2]
80	DB00441	Gemcitabine	Gemcitabine is a nucleoside analog used as chemotherapy. It is marketed as Gemzar® by Eli Lilly and Company. As with fluorouracil and other analogues of pyrimidines, the drug replaces one of the building blocks of nucleic acids, in this case cytidine, during DNA replication. The process arrests tumor growth, as new nucleosides cannot be attached to the "faulty" nucleoside, resulting in apoptosis …	SmallMoleculeDrug	no	[TYMS::unknown]	Ovarian Cancer, Non-Small Cell Lung Cancer (NSCLC), Metastatic Breast Cancer, Testicular Cancer, Ovarian Cancer, Pancreatic Cancer, Bladder Cancer				BtoMCL(e)|MCL(e)toMCL	[TYMS::P04818::inhibitor]	[TYMS::P04818::BtoMCL(e)|MCL(e)toMCL]	[hsa00670::TYMS]	[One carbon pool by folate::TYMS]
81	DB00444	Teniposide	Teniposide is a semisynthetic derivative of podophyllotoxin that exhibits antitumor activity. Teniposide inhibits DNA synthesis by forming a complex with topoisomerase II and DNA. This complex induces breaks in double stranded DNA and prevents repair by topoisomerase II binding. Accumulated breaks in DNA prevent cells from entering into the mitotic phase of the cell cycle, and lead to cell death.…	SmallMoleculeDrug	no	[TOP2A::yes]	R/R Acute lymphocytic leukemia (ALL)				BtoMCL(e)|MCL(e)toMCL	[TOP2A::P11388::inhibitor]	[TOP2A::P11388::BtoMCL(e)|MCL(e)toMCL]
82	DB00445	Epirubicin	An anthracycline which is the 4&#39;_epi_isomer of doxorubicin. The compound exerts its antitumor effects by interference with the synthesis and function of DNA.	SmallMoleculeDrug	no	[TOP2A::unknown]	Breast Cancer				BtoMCL(e)|MCL(e)toMCL	[TOP2A::P11388::inhibitor]	[TOP2A::P11388::BtoMCL(e)|MCL(e)toMCL]
83	DB00451	Levothyroxine	Levothyroxine is a synthetically produced form of thyroxine, a major endogenous hormone secreted by the thyroid gland.[F4633] Also known as L_thyroxine or the brand name product Synthroid, levothyroxine is used primarily to treat hypothyroidism, a condition where the thyroid gland is no longer able to produce sufficient quantities of the thyroid hormones T<sub>4</sub> (tetraiodothyronine or thyro…	SmallMoleculeDrug	no		Thyroid Cancer				HtoMCLx|BtoMCL|MCL(e)toMCL		[ITGB3::P05106::HtoMCLx|BtoMCL|MCL(e)toMCL]	[hsa04919::ITGB3],[hsa04380::ITGB3],[hsa05205::ITGB3],[hsa05418::ITGB3],[hsa04611::ITGB3],[hsa04015::ITGB3],[hsa04810::ITGB3],[hsa04145::ITGB3],[hsa04640::ITGB3],[hsa04512::ITGB3]	[Thyroid hormone signaling pathway::ITGB3],[Osteoclast differentiation::ITGB3],[Proteoglycans in cancer::ITGB3],[Fluid shear stress and atherosclerosis::ITGB3],[Platelet activation::ITGB3],[Rap1 signaling pathway::ITGB3],[Regulation of actin cytoskeleton::ITGB3],[Phagosome::ITGB3],[Hematopoietic cell lineage::ITGB3],[ECM-receptor interaction::ITGB3]
84	DB00458	Imipramine	Imipramine, the prototypical tricyclic antidepressant (TCA), is a dibenzazepine_derivative TCA. TCAs are structurally similar to phenothiazines. They contain a tricyclic ring system with an alkyl amine substituent on the central ring. In non_depressed individuals, imipramine does not affect mood or arousal, but may cause sedation. In depressed individuals, imipramine exerts a positive effect on m…	SmallMoleculeDrug	no	[HTR2A::unknown]	Depressive Disorder, ADHD				IStoI|ItoA|NtoI|HtoMCLx|BtoMCL	[HTR2A::P28223::antagonist]	[HTR2A::P28223::IStoI|ItoA|NtoI|HtoMCLx|BtoMCL]	[hsa04540::HTR2A],[hsa04726::HTR2A],[hsa04750::HTR2A],[hsa04020::HTR2A]	[Gap junction::HTR2A],[Serotonergic synapse::HTR2A],[Inflammatory mediator regulation of TRP channels::HTR2A],[Calcium signaling pathway::HTR2A]
85	DB00461	Nabumetone	Nabumetone was originally developed as a non_acidic non_steroidal anti_inflammatory drug (NSAID).[label] It was thought to avoid trapping of the drug in the stomach by making it unable to dissociate into ions which was believed to reduce GI toxicity by limiting local action.[A179077] While slightly reduced, possibly due to a degree of cyclooxygenase_2 selectivity (COX_2), nabumetone still produce…	SmallMoleculeDrug	no	[PTGS1::unknown]	Osteoarthritis, Rheumatoid Arthritis, Anti-inflammatory (NSAIDs)				NtoI|NtoA|HtoMCLx|BtoMCL|BtoMCL(e)	[PTGS1::P23219::inhibitor]	[PTGS1::P23219::NtoI|NtoA|HtoMCLx|BtoMCL|BtoMCL(e)]
86	DB00465	Ketorolac	Ketorolac is a Non_steroidal anti_inflammatory drug (NSAID) and is commercially available as an oral tablet, injectable, nasal spray and as an ophthalmic solution.[L6358][L6508][L11055][L3674][L11070] ____It's analgesic properties make it a useful pain management tool across many settings including postoperative pain, rheumatoid arthritis, osteoarthritis, menstrual disorders, headaches, spinal an…	SmallMoleculeDrug	no	[PTGS1::unknown]	Osteoarthritis, Rheumatoid Arthritis, Anti-inflammatory (NSAIDs)				NtoI|NtoA|HtoMCLx|BtoMCL|BtoMCL(e)	[PTGS1::P23219::inhibitor]	[PTGS1::P23219::NtoI|NtoA|HtoMCLx|BtoMCL|BtoMCL(e)]
87	DB00467	Enoxacin	A broad_spectrum 6_fluoronaphthyridinone antibacterial agent (fluoroquinolones) structurally related to nalidixic acid.	SmallMoleculeDrug	no	[TOP2A::no]	Antibiotic				BtoMCL(e)|MCL(e)toMCL	[TOP2A::P11388::inhibitor]	[TOP2A::P11388::BtoMCL(e)|MCL(e)toMCL]
88	DB00469	Tenoxicam	Tenoxicam, an antiinflammatory agent with analgesic and antipyretic properties, is used to treat osteoarthritis and control acute pain.	SmallMoleculeDrug	no	[PTGS1::unknown]	Osteoarthritis, Rheumatoid Arthritis, Anti-inflammatory (NSAIDs)				NtoI|NtoA|HtoMCLx|BtoMCL|BtoMCL(e)	[PTGS1::P23219::inhibitor]	[PTGS1::P23219::NtoI|NtoA|HtoMCLx|BtoMCL|BtoMCL(e)]
89	DB00470	Dronabinol	Dronabinol (marketed as Marinol) is a synthetic form of delta_9_tetrahydrocannabinol (Δ⁹_THC), the primary psychoactive component of cannabis (marijuana). THC demonstrates its effects through weak partial agonist activity at Cannabinoid_1 (CB1R) and Cannabinoid_2 (CB2R) receptors, which results in the well_known effects of smoking cannabis such as increased appetite, reduced pain, and changes in …	SmallMoleculeDrug	no	[CNR1::yes]	Obesity, ALL, ML	26775260			NtoIS|IStoI|ItoA|NtoI|NtoA|HtoMCLx|BtoMCL|BtoMCL(e)	[CNR1::P21554::agonist]	[CNR1::P21554::NtoIS|IStoI|ItoA|NtoI|NtoA|HtoMCLx|BtoMCL|BtoMCL(e)]	[hsa04015::CNR1],[hsa04723::CNR1]	[Rap1 signaling pathway::CNR1],[Retrograde endocannabinoid signaling::CNR1]
90	DB00471	Montelukast	Montelukast was first approved for clinical use by the US FDA in 1998 as Merck's brand name Singulair.[L6301] The medication is a member of the leukotriene receptor antagonist (LTRA) category of drugs.[L6301,L6304,L6307,L6310,L6325,L6328,L6331] Although capable of demonstrating effectiveness, the use of such LTRAs like montelukast is typically in addition to or complementary with the use of inhal…	SmallMoleculeDrug	no	[ALOX5::unknown]	Asthma, Allergic rhinitis				NtoI|NtoA|HtoMCLx|BtoMCL|BtoMCL(e)|MCL(e)toMCL	[ALOX5::P09917::other/unknown]	[ALOX5::P09917::NtoI|NtoA|HtoMCLx|BtoMCL|BtoMCL(e)|MCL(e)toMCL]	[hsa04726::ALOX5],[hsa04664::ALOX5]	[Serotonergic synapse::ALOX5],[Fc epsilon RI signaling pathway::ALOX5]
91	DB00477	Chlorpromazine	The prototypical phenothiazine antipsychotic drug. Like the other drugs in this class, chlorpromazine's antipsychotic actions are thought to be due to long_term adaptation by the brain to blocking dopamine receptors. Chlorpromazine has several other actions and therapeutic uses, including as an antiemetic and in the treatment of intractable hiccup.	SmallMoleculeDrug	no	[HTR2A::yes],[SMPD1::unknown]	Schizophrenia				HtoMCLx|BtoMCL|BtoMCL(e)|MCL(e)toMCL,IStoI|ItoA|NtoI|HtoMCLx|BtoMCL	[HTR2A::P28223::antagonist]	[HTR2A::P28223::IStoI|ItoA|NtoI|HtoMCLx|BtoMCL],[SMPD1::P17405::HtoMCLx|BtoMCL|BtoMCL(e)|MCL(e)toMCL]	[hsa04540::HTR2A],[hsa04726::HTR2A],[hsa04750::HTR2A],[hsa04020::HTR2A]	[Gap junction::HTR2A],[Serotonergic synapse::HTR2A],[Inflammatory mediator regulation of TRP channels::HTR2A],[Calcium signaling pathway::HTR2A]
92	DB00482	Celecoxib	Celecoxib, a selective cyclooxygenase_2 (COX_2) inhibitor, is a nonsteroidal anti_inflammatory drug (NSAID) which is known for its decreased risk of causing gastrointestinal bleeding compared to other NSAIDS.[A181544] It is used to manage symptoms of various types of arthritis pain and in familial adenomatous polyposis (FAP) to reduce precancerous polyps in the colon.[A181532] It is marketed by P…	SmallMoleculeDrug	no		Osteoarthritis, Rheumatoid Arthritis, Anti-inflammatory (NSAIDs)				HtoMCLx		[CA2::P00918::HtoMCLx]	[hsa04964::CA2],[hsa04966::CA2]	[Proximal tubule bicarbonate reclamation::CA2],[Collecting duct acid secretion::CA2]
93	DB00486	Nabilone	Nabilone (marketed as Cesamet) is a synthetic form of delta_9_tetrahydrocannabinol (Δ⁹_THC), the primary psychoactive component of cannabis (marijuana). Although structurally distinct from THC, nabilone mimics THC's structure and pharmacological activity through weak partial agonist activity at Cannabinoid_1 (CB1R) and Cannabinoid_2 (CB2R) receptors, however it is considered to be twice as active…	SmallMoleculeDrug	no	[CNR1::yes]	Anorexia				NtoA	[CNR1::P21554::partial agonist]	[CNR1::P21554::NtoA]	[hsa04015::CNR1],[hsa04723::CNR1]	[Rap1 signaling pathway::CNR1],[Retrograde endocannabinoid signaling::CNR1]
94	DB00487	Pefloxacin	A synthetic broad_spectrum fluoroquinolone antibacterial agent active against most gram_negative and gram_positive bacteria.	SmallMoleculeDrug	no	[TOP2A::unknown]	Antibiotic				BtoMCL(e)|MCL(e)toMCL	[TOP2A::P11388::inhibitor]	[TOP2A::P11388::BtoMCL(e)|MCL(e)toMCL]
95	DB00500	Tolmetin	A non_steroidal anti_inflammatory agent (anti_inflammatory agents, NON_steroidal) similar in mode of action to indomethacin.	SmallMoleculeDrug	no	[PTGS1::unknown]	Osteoarthritis, Rheumatoid Arthritis, Anti-inflammatory (NSAIDs)				NtoI|NtoA|HtoMCLx|BtoMCL|BtoMCL(e)	[PTGS1::P23219::inhibitor]	[PTGS1::P23219::NtoI|NtoA|HtoMCLx|BtoMCL|BtoMCL(e)]
96	DB00502	Haloperidol	Haloperidol is a high potency first_generation (typical) antipsychotic and one of the most frequently used antipsychotic medications used worldwide.[A180616] While haloperidol has demonstrated pharmacologic activity at a number of receptors in the brain,[A27477] it exerts its antipsychotic effect through its strong antagonism of the dopamine receptor (mainly D2), particularly within the mesolimbi…	SmallMoleculeDrug	no	[HTR2A::unknown]	Schizophrenia, Psychotic disorder				HtoMCLx,IStoI|ItoA|NtoI|HtoMCLx|BtoMCL	[HTR2A::P28223::other/unknown]	[HTR2A::P28223::IStoI|ItoA|NtoI|HtoMCLx|BtoMCL],[SLC18A2::Q05940::HtoMCLx]	[hsa04540::HTR2A],[hsa04726::HTR2A],[hsa04750::HTR2A],[hsa04020::HTR2A],[hsa04726::SLC18A2],[hsa04728::SLC18A2],[hsa04721::SLC18A2]	[Gap junction::HTR2A],[Serotonergic synapse::HTR2A],[Inflammatory mediator regulation of TRP channels::HTR2A],[Calcium signaling pathway::HTR2A],[Serotonergic synapse::SLC18A2],[Dopaminergic synapse::SLC18A2],[Synaptic vesicle cycle::SLC18A2]
97	DB00514	Dextromethorphan	Dextromethorphan is a levorphanol derivative and codeine analog commonly used as a cough suppressant and also a drug of abuse.[A215412] Although similar in structure to other opioids, it has minimal interaction with opioid receptors.[A215412]____Dextromethorphan was granted FDA approval before 3 December 1957.[A215412,L14997]	SmallMoleculeDrug	no	[PGRMC1::unknown]	MCL [C]		NCT00003687:No Results Available,NCT00003687:No Results Available		IStoI|ItoA|NtoI|BtoMCL|MCL(e)toMCL,ItoA|MCL(e)toMCL,NtoI|HtoMCLx|BtoMCL|BtoMCL(e)	[PGRMC1::O00264::binder]	[CYBB::P04839::IStoI|ItoA|NtoI|BtoMCL|MCL(e)toMCL],[NCF4::Q15080::ItoA|MCL(e)toMCL],[PGRMC1::O00264::NtoI|HtoMCLx|BtoMCL|BtoMCL(e)]	[hsa04380::NCF4],[hsa04670::NCF4],[hsa04145::NCF4]	[Osteoclast differentiation::NCF4],[Leukocyte transendothelial migration::NCF4],[Phagosome::NCF4]
98	DB00515	Cisplatin	Cisplatin, cisplatinum or cis_diamminedichloroplatinum(II) (CDDP) is a platinum_based chemotherapy drug used to treat various types of cancers, including sarcomas, some carcinomas (e.g. small cell lung cancer, and ovarian cancer), lymphomas and germ cell tumors. It was the first member of its class, which now also includes carboplatin and oxaliplatin.	SmallMoleculeDrug	no		Lymphomas, Carcinomas, Germ cell tumors				BtoMCL|MCL(e)toMCL		[A2M::P01023::BtoMCL|MCL(e)toMCL]	[hsa04610::A2M]	[Complement and coagulation cascades::A2M]
99	DB00523	Alitretinoin	An important regulator of gene expression during growth and development, and in neoplasms. Tretinoin, also known as retinoic acid and derived from maternal vitamin A, is essential for normal growth; and embryonic development. An excess of tretinoin can be teratogenic. It is used in the treatment of psoriasis; acne vulgaris; and several other skin diseases. It has also been approved for use in pro…	SmallMoleculeDrug	no		AIDS-related Kaposi's sarcoma				BtoMCL|MCL(e)toMCL		[IGFBP3::P17936::BtoMCL|MCL(e)toMCL]
100	DB00537	Ciprofloxacin	Ciprofloxacin is a second generation fluoroquinolone that has spawned many derivative antibiotics.[A178870] It is formulated for oral, intravenous, intratympanic, ophthalmic, and otic administration for a number of bacterial infections.[L6469,L6472,L6475,L6478,L6481,L6484,L6487,L6490,L6493]____The first ciprofloxacin containing product was FDA approved on 22 October 1987.[L6463]	SmallMoleculeDrug	no	[TOP2A::unknown]	Antibiotic				BtoMCL(e)|MCL(e)toMCL	[TOP2A::P11388::inhibitor]	[TOP2A::P11388::BtoMCL(e)|MCL(e)toMCL]
101	DB00540	Nortriptyline	Nortriptyline hydrochloride, the active metabolite of [amitriptyline], is a tricyclic antidepressant (TCA).[L11878] It is used in the treatment of major depression and is also used off_label for chronic pain and other conditions.[L11881]	SmallMoleculeDrug	no	[HTR2A::yes]	Schizophrenia, Depressive Disorder, Bipolar Disorder, ADHD				IStoI|ItoA|NtoI|HtoMCLx|BtoMCL	[HTR2A::P28223::antagonist]	[HTR2A::P28223::IStoI|ItoA|NtoI|HtoMCLx|BtoMCL]	[hsa04540::HTR2A],[hsa04726::HTR2A],[hsa04750::HTR2A],[hsa04020::HTR2A]	[Gap junction::HTR2A],[Serotonergic synapse::HTR2A],[Inflammatory mediator regulation of TRP channels::HTR2A],[Calcium signaling pathway::HTR2A]
102	DB00541	Vincristine	Vincristine is an antitumor vinca alkaloid isolated from Vinca Rosea. It is marketed under several brand names, many of which have different formulations such as Marqibo (liposomal injection) and Vincasar. Vincristine is indicated for the treatment of acute leukaemia, malignant lymphoma, Hodgkin's disease, acute erythraemia, and acute panmyelosis. vincristine sulfate is often chosen as part of po…	SmallMoleculeDrug	no	[TUBA4A::unknown]	HL, nHL	literature, DrugBank		26048243	ItoA|NtoI|NtoA|HtoMCLx|BtoMCL|MCL(e)toMCL	[TUBA4A::P68366::inhibitor]	[TUBA4A::P68366::ItoA|NtoI|NtoA|HtoMCLx|BtoMCL|MCL(e)toMCL]	[hsa04540::TUBA4A],[hsa04530::TUBA4A],[hsa04145::TUBA4A]	[Gap junction::TUBA4A],[Tight junction::TUBA4A],[Phagosome::TUBA4A]
103	DB00543	Amoxapine	Amoxapine, the <i>N</i>_demethylated derivative of the antipsychotic agent loxapine, is a dibenzoxazepine_derivative tricyclic antidepressant (TCA). TCAs are structurally similar to phenothiazines. They contain a tricyclic ring system with an alkyl amine substituent on the central ring. In non_depressed individuals, amoxapine does not affect mood or arousal, but may cause sedation. In depressed i…	SmallMoleculeDrug	no	[HTR2A::unknown]	Depressive Disorder				IStoI|ItoA|NtoI|HtoMCLx|BtoMCL	[HTR2A::P28223::antagonist]	[HTR2A::P28223::IStoI|ItoA|NtoI|HtoMCLx|BtoMCL]	[hsa04540::HTR2A],[hsa04726::HTR2A],[hsa04750::HTR2A],[hsa04020::HTR2A]	[Gap junction::HTR2A],[Serotonergic synapse::HTR2A],[Inflammatory mediator regulation of TRP channels::HTR2A],[Calcium signaling pathway::HTR2A]
104	DB00544	Fluorouracil	A pyrimidine analog that is an antineoplastic antimetabolite. It interferes with DNA synthesis by blocking the thymidylate synthetase conversion of deoxyuridylic acid to thymidylic acid.	SmallMoleculeDrug	no	[TYMS::unknown],[TYMS::yes]	Cancer				BtoMCL(e)|MCL(e)toMCL	[TYMS::P04818::other/unknown],[TYMS::P04818::substrate]	[TYMS::P04818::BtoMCL(e)|MCL(e)toMCL]	[hsa00670::TYMS],[hsa00670::TYMS]	[One carbon pool by folate::TYMS],[One carbon pool by folate::TYMS]
105	DB00554	Piroxicam	A cyclooxygenase inhibiting, non_steroidal anti_inflammatory agent (NSAID) that is well established in treating rheumatoid arthritis and osteoarthritis and used for musculoskeletal disorders, dysmenorrhea, and postoperative pain. Its long half_life enables it to be administered once daily.	SmallMoleculeDrug	no	[PTGS1::unknown]	Osteoarthritis, Rheumatoid Arthritis, Anti-inflammatory (NSAIDs)				NtoI|NtoA|HtoMCLx|BtoMCL|BtoMCL(e)	[PTGS1::P23219::inhibitor]	[PTGS1::P23219::NtoI|NtoA|HtoMCLx|BtoMCL|BtoMCL(e)]
106	DB00555	Lamotrigine	Lamotrigine is an antiepileptic drug belonging in the phenyltriazine class. It is used in the treatment of both epilepsy and as a mood stabilizer in bipolar disorder. Lamotrigine is the first medication since lithium granted Food and Drug Administration (FDA) approval for the maintenance treatment of bipolar type I. It is approved for use in more than 30 countries.[A191350]____Lamotrigine has rel…	SmallMoleculeDrug	no		Bipolar Disorder				IStoI|ItoA|NtoI|HtoMCLx|BtoMCL		[HTR2A::P28223::IStoI|ItoA|NtoI|HtoMCLx|BtoMCL]	[hsa04540::HTR2A],[hsa04726::HTR2A],[hsa04750::HTR2A],[hsa04020::HTR2A]	[Gap junction::HTR2A],[Serotonergic synapse::HTR2A],[Inflammatory mediator regulation of TRP channels::HTR2A],[Calcium signaling pathway::HTR2A]
107	DB00562	Benzthiazide	Benzthiazide is used to treat hypertension and edema. Like other thiazides, benzthiazide promotes water loss from the body (diuretics). They inhibit Na+/Cl_ reabsorption from the distal convoluted tubules in the kidneys. Thiazides also cause loss of potassium and an increase in serum uric acid. Thiazides are often used to treat hypertension, but their hypotensive effects are not necessarily due t…	SmallMoleculeDrug	no	[CA2::unknown]	Hypertension (diuretics)				HtoMCLx	[CA2::P00918::inhibitor]	[CA2::P00918::HtoMCLx]	[hsa04964::CA2],[hsa04966::CA2]	[Proximal tubule bicarbonate reclamation::CA2],[Collecting duct acid secretion::CA2]
108	DB00563	Methotrexate	Methotrexate is a folate derivative that inhibits several enzymes responsible for nucleotide synthesis.[A180322] This inhibition leads to suppression of inflammation as well as prevention of cell division.[A180322] Because of these effects, methotrexate is often used to treat inflammation caused by arthritis or to control cell division in neoplastic diseases such as breast cancer and non_Hodgkin'…	SmallMoleculeDrug	no	[TYMS::unknown]	nHL, Breast Cancer	literature, DrugBank			BtoMCL(e)|MCL(e)toMCL	[TYMS::P04818::substrate]	[TYMS::P04818::BtoMCL(e)|MCL(e)toMCL]	[hsa00670::TYMS]	[One carbon pool by folate::TYMS]
109	DB00573	Fenoprofen	An anti_inflammatory analgesic and antipyretic highly bound to plasma proteins. It is pharmacologically similar to aspirin, but causes less gastrointestinal bleeding.	SmallMoleculeDrug	no	[PTGS1::unknown]	Osteoarthritis, Rheumatoid Arthritis, Anti-inflammatory (NSAIDs)				NtoI|NtoA|HtoMCLx|BtoMCL|BtoMCL(e)	[PTGS1::P23219::inhibitor]	[PTGS1::P23219::NtoI|NtoA|HtoMCLx|BtoMCL|BtoMCL(e)]
110	DB00574	Fenfluramine	Dravet syndrome is a pediatric encephalopathy that typically manifests within the first year of life following exposure to elevated temperatures. It is characterized by recurrent pharmacoresistant seizures, which increase in frequency and severity with disease progression. Concomitantly with these seizures, patients typically display delayed development and neurocognitive impairment.[A214694, A21…	SmallMoleculeDrug	no		Epilepsy, appetite suppressant (withdrawn from US)				IStoI|ItoA|NtoI|HtoMCLx|BtoMCL		[HTR2A::P28223::IStoI|ItoA|NtoI|HtoMCLx|BtoMCL]	[hsa04540::HTR2A],[hsa04726::HTR2A],[hsa04750::HTR2A],[hsa04020::HTR2A]	[Gap junction::HTR2A],[Serotonergic synapse::HTR2A],[Inflammatory mediator regulation of TRP channels::HTR2A],[Calcium signaling pathway::HTR2A]
111	DB00579	Mazindol	Mazindol is a tricyclic anorexigenic agent that is unrelated to and less toxic than [amphetamine], but with some similar side effects. It inhibits uptake of catecholamines and blocks the binding of cocaine to the dopamine uptake transporter. Mazindol is only approved in the United States for the treatment of Duchenne muscular dystrophy, and is not marketed or available in the United States for us…	SmallMoleculeDrug	no		Obesity				HtoMCLx		[SLC18A2::Q05940::HtoMCLx]	[hsa04726::SLC18A2],[hsa04728::SLC18A2],[hsa04721::SLC18A2]	[Serotonergic synapse::SLC18A2],[Dopaminergic synapse::SLC18A2],[Synaptic vesicle cycle::SLC18A2]
112	DB00580	Valdecoxib	Valdecoxib was removed from the Canadian, U.S., and E.U. markets in 2005 due to concerns about a possible increased risk of heart attack and stroke.	SmallMoleculeDrug	no		Osteoarthritis, Dysmenorrhoea				HtoMCLx		[CA2::P00918::HtoMCLx]	[hsa04964::CA2],[hsa04966::CA2]	[Proximal tubule bicarbonate reclamation::CA2],[Collecting duct acid secretion::CA2]
113	DB00586	Diclofenac	Diclofenac is a phenylacetic acid derivative and non_steroidal anti_inflammatory drug (NSAID).[label] NSAIDs inhibit cyclooxygenase (COX)_1 and_2 which are the enzyme responsible for producing prostaglandins (PGs). PGs contribute to inflammation and pain signalling. Diclofenac, like other NSAIDs, is often used as first line therapy for acute and chronic pain and inflammation from a variety of cau…	SmallMoleculeDrug	no	[PTGS1::unknown],[PTGS1::yes]	rheumatoid arthritis				NtoI|NtoA|HtoMCLx|BtoMCL|BtoMCL(e)	[PTGS1::P23219::inhibitor],[PTGS1::P23219::substrate]	[PTGS1::P23219::NtoI|NtoA|HtoMCLx|BtoMCL|BtoMCL(e)]
114	DB00589	Lisuride	An ergot derivative that acts as an agonist at dopamine D2 receptors (dopamine agonists). It may also act as an antagonist at dopamine D1 receptors, and as an agonist at some serotonin receptors (serotonin agonists).	SmallMoleculeDrug	no	[HTR2A::yes]	Parkinson's disease				IStoI|ItoA|NtoI|HtoMCLx|BtoMCL	[HTR2A::P28223::agonist]	[HTR2A::P28223::IStoI|ItoA|NtoI|HtoMCLx|BtoMCL]	[hsa04540::HTR2A],[hsa04726::HTR2A],[hsa04750::HTR2A],[hsa04020::HTR2A]	[Gap junction::HTR2A],[Serotonergic synapse::HTR2A],[Inflammatory mediator regulation of TRP channels::HTR2A],[Calcium signaling pathway::HTR2A]
115	DB00604	Cisapride	In many countries (including Canada) cisapride has been either withdrawn or has had its indications limited due to reports about long QT syndrome due to cisapride, which predisposes to arrhythmias. The FDA issued a warning letter regarding this risk to health care professionals and patients.	SmallMoleculeDrug	no	[HTR2A::yes]	Obesity				IStoI|ItoA|NtoI|HtoMCLx|BtoMCL	[HTR2A::P28223::agonist]	[HTR2A::P28223::IStoI|ItoA|NtoI|HtoMCLx|BtoMCL]	[hsa04540::HTR2A],[hsa04726::HTR2A],[hsa04750::HTR2A],[hsa04020::HTR2A]	[Gap junction::HTR2A],[Serotonergic synapse::HTR2A],[Inflammatory mediator regulation of TRP channels::HTR2A],[Calcium signaling pathway::HTR2A]
116	DB00605	Sulindac	Sulindac is a nonsteroidal anti_inflammatory drug (NSAID) of the arylalkanoic acid class that is marketed by Merck under the brand name Clinoril. Like other NSAIDs, it may be used in the treatment of acute or chronic inflammatory conditions. Sulindac is a prodrug, derived from sulfinylindene, that is converted _in vivo_ to an active sulfide compound by liver enzymes. There is evidence from some s…	SmallMoleculeDrug	no	[PTGS1::unknown]	Osteoarthritis, Rheumatoid Arthritis				NtoI|NtoA|HtoMCLx|BtoMCL|BtoMCL(e)	[PTGS1::P23219::inhibitor]	[PTGS1::P23219::NtoI|NtoA|HtoMCLx|BtoMCL|BtoMCL(e)]
117	DB00606	Cyclothiazide	As a diuretic, cyclothiazide inhibits active chloride reabsorption at the early distal tubule via the Na_Cl cotransporter, resulting in an increase in the excretion of sodium, chloride, and water. Thiazides like cyclothiazide also inhibit sodium ion transport across the renal tubular epithelium through binding to the thiazide sensitive sodium_chloride transporter. This results in an increase in p…	SmallMoleculeDrug	no	[CA2::unknown]	Hypertension (diuretics)				HtoMCLx	[CA2::P00918::inhibitor]	[CA2::P00918::HtoMCLx]	[hsa04964::CA2],[hsa04966::CA2]	[Proximal tubule bicarbonate reclamation::CA2],[Collecting duct acid secretion::CA2]
118	DB00619	Imatinib	Imatinib is a small molecule kinase inhibitor used to treat certain types of cancer. It is currently marketed by Novartis as Gleevec (USA) or Glivec (Europe/Australia) as its mesylate salt, imatinib mesilate (INN). It is occasionally referred to as CGP57148B or STI571 (especially in older publications). It is used in treating chronic myelogenous leukemia (CML), gastrointestinal stromal tumors (GI…	SmallMoleculeDrug	no	[CSF1R::unknown]	Leukemia, CML				HtoMCLx|BtoMCL|MCL(e)toMCL	[CSF1R::P07333::antagonist]	[CSF1R::P07333::HtoMCLx|BtoMCL|MCL(e)toMCL]	[hsa04380::CSF1R],[hsa04010::CSF1R],[hsa05202::CSF1R],[hsa04014::CSF1R],[hsa04015::CSF1R],[hsa04640::CSF1R],[hsa04060::CSF1R]	[Osteoclast differentiation::CSF1R],[MAPK signaling pathway::CSF1R],[Transcriptional misregulation in cancer::CSF1R],[Ras signaling pathway::CSF1R],[Rap1 signaling pathway::CSF1R],[Hematopoietic cell lineage::CSF1R],[Cytokine-cytokine receptor interaction::CSF1R]
119	DB00623	Fluphenazine	A phenothiazine used in the treatment of psychoses. Its properties and uses are generally similar to those of chlorpromazine.	SmallMoleculeDrug	no		Schizophrenia, Psychotic disorder				IStoI|ItoA|NtoI|HtoMCLx|BtoMCL		[HTR2A::P28223::IStoI|ItoA|NtoI|HtoMCLx|BtoMCL]	[hsa04540::HTR2A],[hsa04726::HTR2A],[hsa04750::HTR2A],[hsa04020::HTR2A]	[Gap junction::HTR2A],[Serotonergic synapse::HTR2A],[Inflammatory mediator regulation of TRP channels::HTR2A],[Calcium signaling pathway::HTR2A]
120	DB00626	Bacitracin	Bacitracin is a combination of at least 9 bacitracins.[A955,A181952] 60_80% of commercially prepared bacitracin is bacitracin A.[A181952] The bacillus that produces bacitracin was first isolated from a knee scrape in 1945 from the knee wound of a child named Margaret Tracy.[A181952]____Bacitracin was granted FDA approval on 29 July 1948.[A181997,L7748]	SmallMoleculeDrug	no	[A2M::unknown]	Antibiotic				BtoMCL|MCL(e)toMCL	[A2M::P01023::inhibitor]	[A2M::P01023::BtoMCL|MCL(e)toMCL]	[hsa04610::A2M]	[Complement and coagulation cascades::A2M]
121	DB00642	Pemetrexed	Pemetrexed is a chemotherapy drug that is manufactured and marketed by Eli Lilly and Company under the brand name Alimta. It is indicated for use in combination with cisplatin for the treatment of patients with malignant pleural mesothelioma whose disease is either unresectable or who are otherwise not candidates for curative surgery. Its use in non_small cell lung cancer has also been investigat…	SmallMoleculeDrug	no	[TYMS::yes]	Non-small Cell Lung Cancer (NSCLC)				BtoMCL(e)|MCL(e)toMCL	[TYMS::P04818::inhibitor]	[TYMS::P04818::BtoMCL(e)|MCL(e)toMCL]	[hsa00670::TYMS]	[One carbon pool by folate::TYMS]
122	DB00656	Trazodone	Trazodone is triazolopyridine derivative from the serotonin receptor antagonists and reuptake inhibitors (SARIs) class of antidepressants.[A181180] It is used in adults and has been shown to be comparable in efficacy to other drugs such as tricyclic antidepressants (TCAs), selective serotonin reuptake inhibitors (SSRIs), and serotonin_norepinephrine receptor inhibitor (SNRIs) in the treatment of …	SmallMoleculeDrug	no	[HTR2A::yes]	Schizophrenia, Depressive Disorder, Fibromyalgia syndrome				IStoI|ItoA|NtoI|HtoMCLx|BtoMCL	[HTR2A::P28223::antagonist]	[HTR2A::P28223::IStoI|ItoA|NtoI|HtoMCLx|BtoMCL]	[hsa04540::HTR2A],[hsa04726::HTR2A],[hsa04750::HTR2A],[hsa04020::HTR2A]	[Gap junction::HTR2A],[Serotonergic synapse::HTR2A],[Inflammatory mediator regulation of TRP channels::HTR2A],[Calcium signaling pathway::HTR2A]
123	DB00679	Thioridazine	A phenothiazine antipsychotic used in the management of psychoses, including schizophrenia, and in the control of severely disturbed or agitated behavior. It has little antiemetic activity. Thioridazine has a higher incidence of antimuscarinic effects, but a lower incidence of extrapyramidal symptoms, than chlorpromazine. (From Martindale, The Extra Pharmacopoeia, 30th ed, p618).____Thioridazine …	SmallMoleculeDrug	no	[HTR2A::yes]	Schizophrenia, Psychotic disorder				IStoI|ItoA|NtoI|HtoMCLx|BtoMCL	[HTR2A::P28223::antagonist]	[HTR2A::P28223::IStoI|ItoA|NtoI|HtoMCLx|BtoMCL]	[hsa04540::HTR2A],[hsa04726::HTR2A],[hsa04750::HTR2A],[hsa04020::HTR2A]	[Gap junction::HTR2A],[Serotonergic synapse::HTR2A],[Inflammatory mediator regulation of TRP channels::HTR2A],[Calcium signaling pathway::HTR2A]
124	DB00685	Trovafloxacin	Trovafloxacin is a broad spectrum antibiotic that has been commonly marketed under the brand name Trovan by Pfizer. It exerts its antibacterial activity by inhibiting the uncoiling of supercoiled DNA in various bacteria by blocking the activity of DNA gyrase and topoisomerase IV. It was shown to be more effective against Gram_positive bacteria than Gram_negative bacteria when compared to previous…	SmallMoleculeDrug	no	[TOP2A::unknown]	Antibiotic				BtoMCL(e)|MCL(e)toMCL	[TOP2A::P11388::inhibitor]	[TOP2A::P11388::BtoMCL(e)|MCL(e)toMCL]
125	DB00694	Daunorubicin	A very toxic anthracycline aminoglycoside antineoplastic isolated from Streptomyces peucetius and others, used in treatment of leukemia and other neoplasms.	SmallMoleculeDrug	no	[TOP2A::yes]	MCL [C], Leukemia		NCT00018954:No Results Available		BtoMCL(e)|MCL(e)toMCL	[TOP2A::P11388::inhibitor]	[TOP2A::P11388::BtoMCL(e)|MCL(e)toMCL]
126	DB00695	Furosemide	Furosemide is a potent loop diuretic that acts on the kidneys to ultimately increase water loss from the body. It is an anthranilic acid derivative.[L7958] Furosemide is used for edema secondary to various clinical conditions, such as congestive heart failure exacerbation, liver failure, renal failure, and high blood pressure.[L7961] It mainly works by inhibiting electrolyte reabsorption from the…	SmallMoleculeDrug	no	[CA2::unknown]	Edema				HtoMCLx		[CA2::P00918::HtoMCLx]	[hsa04964::CA2],[hsa04966::CA2]	[Proximal tubule bicarbonate reclamation::CA2],[Collecting duct acid secretion::CA2]
127	DB00696	Ergotamine	A vasoconstrictor found in ergot of Central Europe. It is an alpha_1 selective adrenergic agonist and is commonly used in the treatment of migraine disorders.	SmallMoleculeDrug	no	[HTR2A::yes]	Histaminic Cephalalgia				IStoI|ItoA|NtoI|HtoMCLx|BtoMCL	[HTR2A::P28223::agonist]	[HTR2A::P28223::IStoI|ItoA|NtoI|HtoMCLx|BtoMCL]	[hsa04540::HTR2A],[hsa04726::HTR2A],[hsa04750::HTR2A],[hsa04020::HTR2A]	[Gap junction::HTR2A],[Serotonergic synapse::HTR2A],[Inflammatory mediator regulation of TRP channels::HTR2A],[Calcium signaling pathway::HTR2A]
128	DB00711	Diethylcarbamazine	An anthelmintic used primarily as the citrate in the treatment of filariasis, particularly infestations with Wucheria bancrofti or Loa loa.	SmallMoleculeDrug	no	[ALOX5::yes],[PTGS1::unknown]	Anthelmintic				NtoI|NtoA|HtoMCLx|BtoMCL|BtoMCL(e),NtoI|NtoA|HtoMCLx|BtoMCL|BtoMCL(e)|MCL(e)toMCL	[ALOX5::P09917::inhibitor],[PTGS1::P23219::inhibitor]	[ALOX5::P09917::NtoI|NtoA|HtoMCLx|BtoMCL|BtoMCL(e)|MCL(e)toMCL],[PTGS1::P23219::NtoI|NtoA|HtoMCLx|BtoMCL|BtoMCL(e)]	[hsa04726::ALOX5],[hsa04664::ALOX5]	[Serotonergic synapse::ALOX5],[Fc epsilon RI signaling pathway::ALOX5]
129	DB00712	Flurbiprofen	Flurbiprofen, a propionic acid derivative, is a nonsteroidal anti_inflammatory agent (NSAIA) with antipyretic and analgesic activity. Oral formulations of flurbiprofen may be used for the symptomatic treatment of rheumatoid arthritis, osteoarthritis and anklylosing spondylitis. Flurbiprofen may also be used topically prior to ocular surgery to prevent or reduce intraoperative miosis. Flurbiprofen…	SmallMoleculeDrug	no	[PTGS1::unknown]	Osteoarthritis, Rheumatoid Arthritis, Anti-inflammatory (NSAIDs)Osteoarthritis, Rheumatoid Arthritis, Anti-inflammatory (NSAIDs)				NtoI|NtoA|HtoMCLx|BtoMCL|BtoMCL(e)	[PTGS1::P23219::inhibitor]	[PTGS1::P23219::NtoI|NtoA|HtoMCLx|BtoMCL|BtoMCL(e)]
130	DB00714	Apomorphine	Apomorphine is a non_ergoline dopamine D2 agonist indicated to treat hypomobility associated with Parkinson's. It was first synthesized in 1845 and first used in Parkinson's disease in 1884.[A203618] Apomorphine has also been investigated as an emetic, a sedative, a treatment for alcoholism, and a treatment of other movement disorders.[A203597,A203618]____Apomorphine was granted FDA approval on 2…	SmallMoleculeDrug	no	[HTR2A::unknown]	Parkinsonian Syndrome				IStoI|ItoA|NtoI|HtoMCLx|BtoMCL	[HTR2A::P28223::agonist]	[HTR2A::P28223::IStoI|ItoA|NtoI|HtoMCLx|BtoMCL]	[hsa04540::HTR2A],[hsa04726::HTR2A],[hsa04750::HTR2A],[hsa04020::HTR2A]	[Gap junction::HTR2A],[Serotonergic synapse::HTR2A],[Inflammatory mediator regulation of TRP channels::HTR2A],[Calcium signaling pathway::HTR2A]
131	DB00715	Paroxetine	Paroxetine is a selective serotonin reuptake inhibitor (SSRI) drug commonly known as Paxil. It has a variety of uses, including the treatment of anxiety disorders, major depression, posttraumatic stress disorder, and symptoms of menopause, among others.[T653] It was approved by the FDA in the early 1990s and marketed by SmithKline Beecham.[L7712,L7715] A unique feature of this drug is that it is …	SmallMoleculeDrug	no	[HTR2A::unknown]	Depressive Disorder				IStoI|ItoA|NtoI|HtoMCLx|BtoMCL	[HTR2A::P28223::other/unknown]	[HTR2A::P28223::IStoI|ItoA|NtoI|HtoMCLx|BtoMCL]	[hsa04540::HTR2A],[hsa04726::HTR2A],[hsa04750::HTR2A],[hsa04020::HTR2A]	[Gap junction::HTR2A],[Serotonergic synapse::HTR2A],[Inflammatory mediator regulation of TRP channels::HTR2A],[Calcium signaling pathway::HTR2A]
132	DB00716	Nedocromil	A pyranoquinolone derivative that inhibits activation of inflammatory cells which are associated with asthma, including eosinophils, neutrophils, macrophages, mast cells, monocytes, and platelets.	SmallMoleculeDrug	no	[FPR1::unknown]	Allergic Conjunctivitis				BtoMCL	[FPR1::P21462::antagonist]	[FPR1::P21462::BtoMCL]	[hsa04015::FPR1]	[Rap1 signaling pathway::FPR1]
133	DB00721	Procaine	A local anesthetic of the ester type that has a slow onset and a short duration of action. It is mainly used for infiltration anesthesia, peripheral nerve block, and spinal block. (From Martindale, The Extra Pharmacopoeia, 30th ed, p1016). Procaine has also been investigated as an oral entry inhibitor in treatment_experienced HIV patients [L1215].	SmallMoleculeDrug	no		Anesthetic				BtoMCL|BtoMCL(e)		[KCNN3::Q9UGI6::BtoMCL|BtoMCL(e)]
134	DB00726	Trimipramine	Tricyclic antidepressant similar to imipramine, but with more antihistaminic and sedative properties.	SmallMoleculeDrug	no	[HTR2A::unknown]	Depressive Disorder				IStoI|ItoA|NtoI|HtoMCLx|BtoMCL	[HTR2A::P28223::agonist]	[HTR2A::P28223::IStoI|ItoA|NtoI|HtoMCLx|BtoMCL]	[hsa04540::HTR2A],[hsa04726::HTR2A],[hsa04750::HTR2A],[hsa04020::HTR2A]	[Gap junction::HTR2A],[Serotonergic synapse::HTR2A],[Inflammatory mediator regulation of TRP channels::HTR2A],[Calcium signaling pathway::HTR2A]
135	DB00734	Risperidone	Risperidone is a second_generation antipsychotic (SGA) medication used in the treatment of a number of mood and mental health conditions including schizophrenia and bipolar disorder.[L12885] It is one of the most widely used SGAs. [Paliperidone], another commonly used SGA, is the primary active metabolite of risperidone (i.e. 9_hydroxyrisperidone).[L12885]____Schizophrenia and various mood disord…	SmallMoleculeDrug	no	[HTR2A::yes]	Schizophrenia, Psychotic disorder				IStoI|ItoA|NtoI|HtoMCLx|BtoMCL	[HTR2A::P28223::antagonist]	[HTR2A::P28223::IStoI|ItoA|NtoI|HtoMCLx|BtoMCL]	[hsa04540::HTR2A],[hsa04726::HTR2A],[hsa04750::HTR2A],[hsa04020::HTR2A]	[Gap junction::HTR2A],[Serotonergic synapse::HTR2A],[Inflammatory mediator regulation of TRP channels::HTR2A],[Calcium signaling pathway::HTR2A]
136	DB00744	Zileuton	Leukotrienes are substances that induce numerous biological effects including augmentation of neutrophil and eosinophil migration, neutrophil and monocyte aggregation, leukocyte adhesion, increased capillary permeability, and smooth muscle contraction. These effects contribute to inflammation, edema, mucus secretion, and bronchoconstriction in the airways of asthmatic patients. Zileuton relieves …	SmallMoleculeDrug	no	[ALOX5::yes]	Chronic Asthma				NtoI|NtoA|HtoMCLx|BtoMCL|BtoMCL(e)	[ALOX5::P09917::inhibitor]	[ALOX5::P09917::NtoI|NtoA|HtoMCLx|BtoMCL|BtoMCL(e)]	[hsa04726::ALOX5],[hsa04664::ALOX5]	[Serotonergic synapse::ALOX5],[Fc epsilon RI signaling pathway::ALOX5]
137	DB00746	Deferoxamine	Natural product isolated from Streptomyces pilosus. It forms iron complexes and is used as a chelating agent, particularly in the mesylate form.	SmallMoleculeDrug	no		Iron Overload, Aluminum overload				NtoI|HtoMCLx|BtoMCL|BtoMCL(e)		[APP::P05067::NtoI|HtoMCLx|BtoMCL|BtoMCL(e)]
138	DB00749	Etodolac	Etodolac is a non_steroidal anti_inflammatory drug (NSAID) with anti_inflammatory, analgesic and antipyretic properties. Its therapeutic effects are due to its ability to inhibit prostaglandin synthesis. It is indicated for relief of signs and symptoms of rheumatoid arthritis and osteoarthritis.	SmallMoleculeDrug	no	[PTGS1::unknown]	Osteoarthritis, Rheumatoid Arthritis, Anti-inflammatory (NSAIDs)Osteoarthritis, Rheumatoid Arthritis, Anti-inflammatory (NSAIDs)				NtoI|NtoA|HtoMCLx|BtoMCL|BtoMCL(e)	[PTGS1::P23219::inhibitor]	[PTGS1::P23219::NtoI|NtoA|HtoMCLx|BtoMCL|BtoMCL(e)]
139	DB00751	Epinastine	Epinastine is used for the prevention of itching associated with allergic conjunctivitis. It has a multi_action effect that inhibits the allergic response in 3 ways: 1. stabilizes mast cells by preventing mast cell degranulation to control the allergic response, 2. prevents histamine binding to both the H1_ and H2_receptors to stop itching and provide lasting protection, and 3. prevents the relea…	SmallMoleculeDrug	no	[HTR2A::unknown]	Allergic Conjunctivitis				IStoI|ItoA|NtoI|HtoMCLx|BtoMCL	[HTR2A::P28223::antagonist]	[HTR2A::P28223::IStoI|ItoA|NtoI|HtoMCLx|BtoMCL]	[hsa04540::HTR2A],[hsa04726::HTR2A],[hsa04750::HTR2A],[hsa04020::HTR2A]	[Gap junction::HTR2A],[Serotonergic synapse::HTR2A],[Inflammatory mediator regulation of TRP channels::HTR2A],[Calcium signaling pathway::HTR2A]
140	DB00753	Isoflurane	A stable, non_explosive inhalation anesthetic, relatively free from significant side effects.	SmallMoleculeDrug	no	[ATP5F1D::unknown]	General Anesthetic				IStoI|ItoA|NtoI|HtoMCLx|BtoMCL|BtoMCL(e)	[ATP5F1D::P30049::unknown]	[ATP5F1D::P30049::IStoI|ItoA|NtoI|HtoMCLx|BtoMCL|BtoMCL(e)]	[hsa00190::ATP5F1D]	[Oxidative phosphorylation::ATP5F1D]
141	DB00758	Clopidogrel	Clopidogrel is a prodrug of a platelet inhibitor used to reduce the risk of myocardial infarction and stroke.[A180508,L7213] Clopidogrel is indicated to reduce the risk of myocardial infarction for patients with non_ST elevated acute coronary syndrome (ACS), patients with ST_elevated myocardial infarction, and in recent MI, stroke, or established peripheral arterial disease,[L7213]____It has been…	SmallMoleculeDrug	no	[P2RY12::yes]	Reduce the risk of myocardial infarction				MCL(e)toMCL	[P2RY12::Q9H244::antagonist]	[P2RY12::Q9H244::MCL(e)toMCL]
142	DB00768	Olopatadine	Olopatadine is a selective histamine H1 antagonist and mast cell stabilizer that works by attenuating inflammatory and allergic reactions. It is a structural analog of [doxepin], which has a minimal anti_allergic activity.[L6790] Olopatadine works by blocking the effects of histamine, which is a primary inflammatory mediator that causes inflammatory and allergic reactions. An ophthalmic solution …	SmallMoleculeDrug	no	[S100A12::unknown],[S100A13::unknown]	Allergic Rhinitis (AR)				HtoMCLx|BtoMCL|BtoMCL(e)|MCL(e)toMCL,HtoMCLx|MCL(e)toMCL	[S100A12::P80511::antagonist],[S100A13::Q99584::other/unknown]	[S100A12::P80511::HtoMCLx|MCL(e)toMCL],[S100A13::Q99584::HtoMCLx|BtoMCL|BtoMCL(e)|MCL(e)toMCL]
143	DB00770	Alprostadil	Alprostadil is produced endogenously and causes vasodilation by means of a direct effect on vascular and ductus arteriosus (DA) smooth muscle, preventing or reversing the functional closure of the DA that occurs shortly after birth. This results in increased pulmonary or systemic blood flow in infants. In infants, it is used for palliative, not definitive, therapy to temporarily maintain the pate…	SmallMoleculeDrug	no	[PTGER2::yes]	Erectile Dysfunction				HtoMCLx	[PTGER2::P43116::agonist]	[PTGER2::P43116::HtoMCLx]	[hsa04924::PTGER2],[hsa04024::PTGER2],[hsa04750::PTGER2]	[Renin secretion::PTGER2],[cAMP signaling pathway::PTGER2],[Inflammatory mediator regulation of TRP channels::PTGER2]
144	DB00773	Etoposide	A semisynthetic derivative of podophyllotoxin that exhibits antitumor activity. Etoposide inhibits DNA synthesis by forming a complex with topoisomerase II and DNA. This complex induces breaks in double stranded DNA and prevents repair by topoisomerase II binding. Accumulated breaks in DNA prevent entry into the mitotic phase of cell division, and lead to cell death. Etoposide acts primarily in t…	SmallMoleculeDrug	no	[TOP2A::yes]	Lymphoma	DrugBank			BtoMCL(e)|MCL(e)toMCL	[TOP2A::P11388::inhibitor]	[TOP2A::P11388::BtoMCL(e)|MCL(e)toMCL]
145	DB00774	Hydroflumethiazide	A thiazide diuretic with actions and uses similar to those of hydrochlorothiazide. (From Martindale, The Extra Pharmacopoeia, 30th ed, p822)	SmallMoleculeDrug	no	[CA2::unknown]	Hypertension (diuretics)				HtoMCLx	[CA2::P00918::inhibitor]	[CA2::P00918::HtoMCLx]	[hsa04964::CA2],[hsa04966::CA2]	[Proximal tubule bicarbonate reclamation::CA2],[Collecting duct acid secretion::CA2]
146	DB00777	Propiomazine	Propiomazine, an atypical antipsychotic agent, is used to treat both negative and positive symptoms of schizophrenia, acute mania with bipolar disorder, agitation, and psychotic symptoms in dementia. Future uses may include the treatment of obsessive_compulsive disorder and severe behavioral disorders in autism. Structurally and pharmacologically similar to clozapine, propiomazine binds to alpha(…	SmallMoleculeDrug	no	[HTR2A::unknown]	Schizophrenia				IStoI|ItoA|NtoI|HtoMCLx|BtoMCL	[HTR2A::P28223::antagonist]	[HTR2A::P28223::IStoI|ItoA|NtoI|HtoMCLx|BtoMCL]	[hsa04540::HTR2A],[hsa04726::HTR2A],[hsa04750::HTR2A],[hsa04020::HTR2A]	[Gap junction::HTR2A],[Serotonergic synapse::HTR2A],[Inflammatory mediator regulation of TRP channels::HTR2A],[Calcium signaling pathway::HTR2A]
147	DB00784	Mefenamic acid	A non_steroidal anti_inflammatory agent with analgesic, anti_inflammatory, and antipyretic properties. It is an inhibitor of cyclooxygenase.	SmallMoleculeDrug	no	[PTGS1::unknown]	Osteoarthritis, Rheumatoid Arthritis, Anti-inflammatory (NSAIDs)Osteoarthritis, Rheumatoid Arthritis, Anti-inflammatory (NSAIDs)				NtoI|NtoA|HtoMCLx|BtoMCL|BtoMCL(e)	[PTGS1::P23219::inhibitor]	[PTGS1::P23219::NtoI|NtoA|HtoMCLx|BtoMCL|BtoMCL(e)]
148	DB00795	Sulfasalazine	A drug that is used in the management of inflammatory bowel diseases. Its activity is generally considered to lie in its metabolic breakdown product, 5_aminosalicylic acid (see mesalamine) released in the colon. (From Martindale, The Extra Pharmacopoeia, 30th ed, p907)	SmallMoleculeDrug	no	[ALOX5::yes]	Rheumatoid Arthritis, Ulcerative Colitis, and Crohn's disease				NtoI|NtoA|HtoMCLx|BtoMCL|BtoMCL(e)	[ALOX5::P09917::inhibitor]	[ALOX5::P09917::NtoI|NtoA|HtoMCLx|BtoMCL|BtoMCL(e)]	[hsa04726::ALOX5],[hsa04664::ALOX5]	[Serotonergic synapse::ALOX5],[Fc epsilon RI signaling pathway::ALOX5]
149	DB00805	Minaprine	Minaprine is a psychotropic drug which has proved to be effective in the treatment of various depressive states. Like most antidepressants minaprine antagonizes behavioral despair. Minaprine is an amino_phenylpyridazine antidepressant reported to be relatively free of cardiotoxicity, drowsiness, and weight gain.	SmallMoleculeDrug	no	[HTR2A::yes]	Depressive Disorder				IStoI|ItoA|NtoI|HtoMCLx|BtoMCL	[HTR2A::P28223::antagonist]	[HTR2A::P28223::IStoI|ItoA|NtoI|HtoMCLx|BtoMCL]	[hsa04540::HTR2A],[hsa04726::HTR2A],[hsa04750::HTR2A],[hsa04020::HTR2A]	[Gap junction::HTR2A],[Serotonergic synapse::HTR2A],[Inflammatory mediator regulation of TRP channels::HTR2A],[Calcium signaling pathway::HTR2A]
150	DB00806	Pentoxifylline	A methylxanthine derivative that inhibits phosphodiesterase and affects blood rheology. It improves blood flow by increasing erythrocyte and leukocyte flexibility. It also inhibits platelet aggregation. Pentoxifylline modulates immunologic activity by stimulating cytokine production. [PubChem]	SmallMoleculeDrug	no	[NT5E::unknown]	chronic occlusive arterial disease				NtoA|HtoMCLx|BtoMCL|BtoMCL(e)|MCL(e)toMCL	[NT5E::P21589::inhibitor]	[NT5E::P21589::NtoA|HtoMCLx|BtoMCL|BtoMCL(e)|MCL(e)toMCL]	[hsa00230::NT5E]	[Purine metabolism::NT5E]
151	DB00814	Meloxicam	Meloxicam is a nonsteroidal anti_inflammatory drug (NSAID) used to relieve various types of pain, including pain caused by musculoskeletal conditions, osteoarthritis, and rheumatoid arthritis.[A190189] With a longer half_life than most other NSAIDS, it is a favorable option for those who require once_daily dosing. Meloxicam is available in oral, transdermal, and intravenous formulations. It is a …	SmallMoleculeDrug	no	[PTGS1::unknown]	Osteoarthritis, Rheumatoid Arthritis, Anti-inflammatory (NSAIDs)Osteoarthritis, Rheumatoid Arthritis, Anti-inflammatory (NSAIDs)				NtoI|NtoA|HtoMCLx|BtoMCL|BtoMCL(e)	[PTGS1::P23219::inhibitor]	[PTGS1::P23219::NtoI|NtoA|HtoMCLx|BtoMCL|BtoMCL(e)]
152	DB00820	Tadalafil	Tadalafil is an orally administered drug used to treat male erectile dysfunction (impotence). It is marketed worldwide under the brand name Cialis. It is a phosphodiesterase 5 (PDE5) inhibitor. Tadalafil's distinguishing pharmacologic feature is its longer half_life (17.5 hours) compared with Viagra and Levitra (4_5 hours). This longer half_life results in a longer duration of action and is, in p…	SmallMoleculeDrug	no	[PDE5A::yes]	Erectile dysfunction, Benign Prostatic Hyperplasia, Pulmonary Arterial Hypertension				MCL(e)toMCL	[PDE5A::O76074::inhibitor]	[PDE5A::O76074::MCL(e)toMCL]
153	DB00821	Carprofen	Carprofen is a non_steroidal anti_inflammatory drug (NSAID) that is used by veterinarians as a supportive treatment for the relief of arthritic symptoms in geriatric dogs. Carprofen was previously used in human medicine for over 10 years (1985_1995). It was generally well tolerated, with the majority of adverse effects being mild, such as gastro_intestinal pain and nausea, similar to those record…	SmallMoleculeDrug	no	[PTGS1::unknown]	Anti-inflammatory (NSAIDs)				NtoI|NtoA|HtoMCLx|BtoMCL|BtoMCL(e)	[PTGS1::P23219::inhibitor]	[PTGS1::P23219::NtoI|NtoA|HtoMCLx|BtoMCL|BtoMCL(e)]
154	DB00843	Donepezil	In 2016, the global burden of dementia was estimated to be 43.8 million, demonstrating a significant increase from a global prevalence of 20.2 million in 1990.[A182411] Donepezil, also known as Aricept, is a piperidine derivative acetylcholinesterase inhibitor used in the management of the dementia of Alzheimer's Disease, and in some cases, is used to manage other types of dementia. ____Donepezil…	SmallMoleculeDrug	no	[HTR2A::unknown]	dementia of Alzheimer's Disease				IStoI|ItoA|NtoI|HtoMCLx|BtoMCL	[HTR2A::P28223::other/unknown]	[HTR2A::P28223::IStoI|ItoA|NtoI|HtoMCLx|BtoMCL]	[hsa04540::HTR2A],[hsa04726::HTR2A],[hsa04750::HTR2A],[hsa04020::HTR2A]	[Gap junction::HTR2A],[Serotonergic synapse::HTR2A],[Inflammatory mediator regulation of TRP channels::HTR2A],[Calcium signaling pathway::HTR2A]
155	DB00861	Diflunisal	Diflunisal, a salicylate derivative, is a nonsteroidal anti_inflammatory agent (NSAIA) with pharmacologic actions similar to other prototypical NSAIAs. Diflunisal possesses anti_inflammatory, analgesic and antipyretic activity. Though its mechanism of action has not been clearly established, most of its actions appear to be associated with inhibition of prostaglandin synthesis via the arachidonic…	SmallMoleculeDrug	no	[PTGS1::unknown]	Osteoarthritis, Rheumatoid Arthritis, Anti-inflammatory (NSAIDs)Osteoarthritis, Rheumatoid Arthritis, Anti-inflammatory (NSAIDs)				NtoI|NtoA|HtoMCLx|BtoMCL|BtoMCL(e)	[PTGS1::P23219::inhibitor]	[PTGS1::P23219::NtoI|NtoA|HtoMCLx|BtoMCL|BtoMCL(e)]
156	DB00862	Vardenafil	Vardenafil (Levitra) is an oral therapy for the treatment of erectile dysfunction. It is a selective inhibitor of cyclic guanosine monophosphate (cGMP)_specific phosphodiesterase type 5 (PDE5). Penile erection is a hemodynamic process initiated by the relaxation of smooth muscle in the corpus cavernosum and its associated arterioles. During sexual stimulation, nitric oxide is released from nerve …	SmallMoleculeDrug	no	[PDE5A::yes]	Erectile dysfunction				MCL(e)toMCL	[PDE5A::O76074::inhibitor]	[PDE5A::O76074::MCL(e)toMCL]
157	DB00865	Benzphetamine	A sympathomimetic agent with properties similar to dextroamphetamine. It is used in the treatment of obesity. (From Martindale, The Extra Pharmacopoeia, 30th ed, p1222)	SmallMoleculeDrug	no	[SLC18A2::yes]	Obesity				HtoMCLx	[SLC18A2::Q05940::inducer]	[SLC18A2::Q05940::HtoMCLx]	[hsa04726::SLC18A2],[hsa04728::SLC18A2],[hsa04721::SLC18A2]	[Serotonergic synapse::SLC18A2],[Dopaminergic synapse::SLC18A2],[Synaptic vesicle cycle::SLC18A2]
158	DB00875	Flupentixol	Flupentixol is an antipsychotic neuroleptic drug. It is a thioxanthene, and therefore closely related to the phenothiazines. Its primary use is as a long acting injection given two or three weekly to people with schizophrenia who have a poor compliance with medication and suffer frequent relapses of illness. It is a D1 and D2 receptor antagonist. It is not approved in the United States.	SmallMoleculeDrug	no	[HTR2A::yes]	Schizophrenia				IStoI|ItoA|NtoI|HtoMCLx|BtoMCL	[HTR2A::P28223::antagonist]	[HTR2A::P28223::IStoI|ItoA|NtoI|HtoMCLx|BtoMCL]	[hsa04540::HTR2A],[hsa04726::HTR2A],[hsa04750::HTR2A],[hsa04020::HTR2A]	[Gap junction::HTR2A],[Serotonergic synapse::HTR2A],[Inflammatory mediator regulation of TRP channels::HTR2A],[Calcium signaling pathway::HTR2A]
159	DB00895	Benzylpenicilloyl polylysine	Benzylpenicilloyl polylysine is used as a skin_testing reagent to detect immunoglobulin E antibodies in people with a history of penicillin allergy. The quantitation of in vitro IgE antibodies to the benzylpenicilloyl determinant is a useful tool for evaluating allergic subjects.	SmallMoleculeDrug	no	[FCER1G::yes]	Adequate penicillin skin testing				HtoMCLx	[FCER1G::P30273::agonist]	[FCER1G::P30273::HtoMCLx]	[hsa04625::FCER1G],[hsa04664::FCER1G],[hsa04071::FCER1G],[hsa04650::FCER1G],[hsa04611::FCER1G],[hsa04072::FCER1G]	[C-type lectin receptor signaling pathway::FCER1G],[Fc epsilon RI signaling pathway::FCER1G],[Sphingolipid signaling pathway::FCER1G],[Natural killer cell mediated cytotoxicity::FCER1G],[Platelet activation::FCER1G],[Phospholipase D signaling pathway::FCER1G]
160	DB00898	Ethanol	A clear, colorless liquid rapidly absorbed from the gastrointestinal tract and distributed throughout the body. It has bactericidal activity and is used often as a topical disinfectant. It is widely used as a solvent and preservative in pharmaceutical preparations as well as serving as the primary ingredient in alcoholic beverages.	SmallMoleculeDrug	no						BtoMCL|MCL(e)toMCL		[VCAM1::P19320::BtoMCL|MCL(e)toMCL]	[hsa04668::VCAM1],[hsa04933::VCAM1],[hsa04064::VCAM1],[hsa05418::VCAM1],[hsa04670::VCAM1]	[TNF signaling pathway::VCAM1],[AGE-RAGE signaling pathway in diabetic complications::VCAM1],[NF-kappa B signaling pathway::VCAM1],[Fluid shear stress and atherosclerosis::VCAM1],[Leukocyte transendothelial migration::VCAM1]
161	DB00909	Zonisamide	Zonisamide is a sulfonamide anticonvulsant approved for use as an adjunctive therapy in adults with partial_onset seizures. Zonisamide may be a carbonic anhydrase inhibitor although this is not one of the primary mechanisms of action. Zonisamide may act by blocking repetitive firing of voltage_gated sodium channels leading to a reduction of T_type calcium channel currents, or by binding allosteri…	SmallMoleculeDrug	no	[CA2::unknown]	Partial-onset Seizures				HtoMCLx	[CA2::P00918::inhibitor]	[CA2::P00918::HtoMCLx]	[hsa04964::CA2],[hsa04966::CA2]	[Proximal tubule bicarbonate reclamation::CA2],[Collecting duct acid secretion::CA2]
162	DB00917	Dinoprostone	Dinoprostone is a naturally occurring prostaglandin E2 (PGE2). It has important effects in labour. It also stimulates osteoblasts to release factors which stimualtes bone resorption by osteoclasts. As a prescription drug it is used as a vaginal suppository, to prepare the cervix for labour and to induce labour.	SmallMoleculeDrug	no	[PTGER2::yes]	Preparation for inducing labor at the end of a pregnancy				HtoMCLx	[PTGER2::P43116::agonist]	[PTGER2::P43116::HtoMCLx]	[hsa04924::PTGER2],[hsa04024::PTGER2],[hsa04750::PTGER2]	[Renin secretion::PTGER2],[cAMP signaling pathway::PTGER2],[Inflammatory mediator regulation of TRP channels::PTGER2]
163	DB00922	Levosimendan	Levosimendan increases calcium sensitivity to myocytes by binding to troponin C in a calcium dependent manner. This increases contractility without raising calcium levels. It also relaxes vascular smooth muscle by opening adenosine triphosphate sensitive potassium channels. Levosimendan is used to manage acutely decompensated congestive heart failure.	SmallMoleculeDrug	no	[PDE3A::unknown]	Chronic Heart Failure (CHF)				HtoMCLx|BtoMCL|MCL(e)toMCL	[PDE3A::Q14432::inhibitor]	[PDE3A::Q14432::HtoMCLx|BtoMCL|MCL(e)toMCL]	[hsa04924::PDE3A],[hsa04022::PDE3A],[hsa04024::PDE3A],[hsa00230::PDE3A]	[Renin secretion::PDE3A],[cGMP-PKG signaling pathway::PDE3A],[cAMP signaling pathway::PDE3A],[Purine metabolism::PDE3A]
164	DB00924	Cyclobenzaprine	Cyclobenzaprine, a centrally_acting muscle relaxant, was first synthesized in 1961[A185039] and has been available for human use since 1977.[A184982] It was initially studied for use as antidepressant given its structural similarity to tricyclic antidepressants _ it differs from [Amitriptyline] by only a single double bond.[A185039,A184982] Since its approval, it has remained relatively popular a…	SmallMoleculeDrug	no	[HTR2A::yes]	Muscle Relaxant				IStoI|ItoA|NtoI|HtoMCLx|BtoMCL	[HTR2A::P28223::antagonist]	[HTR2A::P28223::IStoI|ItoA|NtoI|HtoMCLx|BtoMCL]	[hsa04540::HTR2A],[hsa04726::HTR2A],[hsa04750::HTR2A],[hsa04020::HTR2A]	[Gap junction::HTR2A],[Serotonergic synapse::HTR2A],[Inflammatory mediator regulation of TRP channels::HTR2A],[Calcium signaling pathway::HTR2A]
165	DB00929	Misoprostol	Misoprostol is a prostaglandin analog used to reduce the risk of NSAID related ulcers, manage miscarriages, prevent post partum hemorrhage, and also for first trimester abortions.[L7616,L7619,A181589,A181583,A181697] The stimulation of prostaglandin receptors in the stomach reduces gastric acid secretion, while stimulating these receptors in the uterus and cervix can increase the strength and fre…	SmallMoleculeDrug	no	[PTGER2::yes]	NSAID-induced gastric ulcers				HtoMCLx	[PTGER2::P43116::agonist]	[PTGER2::P43116::HtoMCLx]	[hsa04924::PTGER2],[hsa04024::PTGER2],[hsa04750::PTGER2]	[Renin secretion::PTGER2],[cAMP signaling pathway::PTGER2],[Inflammatory mediator regulation of TRP channels::PTGER2]
166	DB00933	Mesoridazine	A phenothiazine antipsychotic with effects similar to chlorpromazine.	SmallMoleculeDrug	no	[HTR2A::yes]	Schizophrenia				IStoI|ItoA|NtoI|HtoMCLx|BtoMCL	[HTR2A::P28223::antagonist]	[HTR2A::P28223::IStoI|ItoA|NtoI|HtoMCLx|BtoMCL]	[hsa04540::HTR2A],[hsa04726::HTR2A],[hsa04750::HTR2A],[hsa04020::HTR2A]	[Gap junction::HTR2A],[Serotonergic synapse::HTR2A],[Inflammatory mediator regulation of TRP channels::HTR2A],[Calcium signaling pathway::HTR2A]
167	DB00934	Maprotiline	Maprotiline is a tetracyclic antidepressant with similar pharmacological properties to tricyclic antidepressants (TCAs). Similar to TCAs, maprotiline inhibits neuronal norepinephrine reuptake, possesses some anticholinergic activity, and does not affect monoamine oxidase activity. It differs from TCAs in that it does not appear to block serotonin reuptake. Maprotiline may be used to treat depress…	SmallMoleculeDrug	no	[HTR2A::unknown]	Depressive Disorder				IStoI|ItoA|NtoI|HtoMCLx|BtoMCL	[HTR2A::P28223::binder]	[HTR2A::P28223::IStoI|ItoA|NtoI|HtoMCLx|BtoMCL]	[hsa04540::HTR2A],[hsa04726::HTR2A],[hsa04750::HTR2A],[hsa04020::HTR2A]	[Gap junction::HTR2A],[Serotonergic synapse::HTR2A],[Inflammatory mediator regulation of TRP channels::HTR2A],[Calcium signaling pathway::HTR2A]
168	DB00939	Meclofenamic acid	A non_steroidal anti_inflammatory agent with antipyretic and antigranulation activities. It also inhibits prostaglandin biosynthesis.	SmallMoleculeDrug	no	[ALOX5::yes]	Anti-inflammatory (NSAIDs)				NtoI|NtoA|HtoMCLx|BtoMCL|BtoMCL(e)	[ALOX5::P09917::inhibitor]	[ALOX5::P09917::NtoI|NtoA|HtoMCLx|BtoMCL|BtoMCL(e)]	[hsa04726::ALOX5],[hsa04664::ALOX5]	[Serotonergic synapse::ALOX5],[Fc epsilon RI signaling pathway::ALOX5]
169	DB00945	Acetylsalicylic acid	Also known as _Aspirin_, acetylsalicylic acid (ASA) is a commonly used drug for the treatment of pain and fever due to various causes. Acetylsalicylic acid has both anti_inflammatory and antipyretic effects. This drug also inhibits platelet aggregation and is used in the prevention of blood clots stroke, and myocardial infarction (MI) [FDA label]. ____Interestingly, the results of various studies…	SmallMoleculeDrug	no	[PTGS1::yes]	rheumatoid arthritis, Myocardial infarction				NtoIS|NtoI|NtoA|HtoMCLx|BtoMCL|BtoMCL(e)|MCL(e)toMCL,NtoI|NtoA|HtoMCLx|BtoMCL|BtoMCL(e)	[PTGS1::P23219::inhibitor]	[CCND1::P24385::NtoIS|NtoI|NtoA|HtoMCLx|BtoMCL|BtoMCL(e)|MCL(e)toMCL],[PTGS1::P23219::NtoI|NtoA|HtoMCLx|BtoMCL|BtoMCL(e)]	[hsa04340::CCND1],[hsa04917::CCND1],[hsa04115::CCND1],[hsa04919::CCND1],[hsa04110::CCND1],[hsa04390::CCND1],[hsa04218::CCND1],[hsa04310::CCND1],[hsa04371::CCND1],[hsa05205::CCND1],[hsa04921::CCND1],[hsa04933::CCND1],[hsa04152::CCND1],[hsa04068::CCND1],[hsa04530::CCND1],[hsa04630::CCND1]	[Hedgehog signaling pathway::CCND1],[Prolactin signaling pathway::CCND1],[p53 signaling pathway::CCND1],[Thyroid hormone signaling pathway::CCND1],[Cell cycle::CCND1],[Hippo signaling pathway::CCND1],[Cellular senescence::CCND1],[Wnt signaling pathway::CCND1],[Apelin signaling pathway::CCND1],[Proteoglycans in cancer::CCND1],[Oxytocin signaling pathway::CCND1],[AGE-RAGE signaling pathway in diabe…
170	DB00963	Bromfenac	Bromfenac is a nonsteroidal anti_inflammatory drug (NSAID) for ophthalmic use. Ophthalmic NSAIDs are becoming a cornerstone for the management of ocular pain and inflammation. Their well_characterized anti_inflammatory activity, analgesic property, and established safety record have also made NSAIDs an important tool to optimize surgical outcomes.	SmallMoleculeDrug	no	[PTGS1::unknown]	Anti-inflammatory (NSAIDs)				NtoI|NtoA|HtoMCLx|BtoMCL|BtoMCL(e)	[PTGS1::P23219::inhibitor]	[PTGS1::P23219::NtoI|NtoA|HtoMCLx|BtoMCL|BtoMCL(e)]
171	DB00975	Dipyridamole	A phosphodiesterase inhibitor that blocks uptake and metabolism of adenosine by erythrocytes and vascular endothelial cells. Dipyridamole also potentiates the antiaggregating action of prostacyclin. (From AMA Drug Evaluations Annual, 1994, p752)	SmallMoleculeDrug	no	[PDE5A::yes]	Antiplatelet Medicine				MCL(e)toMCL	[PDE5A::O76074::inhibitor]	[PDE5A::O76074::MCL(e)toMCL]
172	DB00978	Lomefloxacin	Lomefloxacin is a fluoroquinolone antibiotic, used to treat bacterial infections including bronchitis and urinary tract infections (UTIs). Additionally, it has been employed for the prophylaxis of UTIs prior to surgery as well.	SmallMoleculeDrug	no	[TOP2A::unknown]	Antibiotic				BtoMCL(e)|MCL(e)toMCL	[TOP2A::P11388::inhibitor]	[TOP2A::P11388::BtoMCL(e)|MCL(e)toMCL]
173	DB00988	Dopamine	One of the catecholamine neurotransmitters in the brain. It is derived from tyrosine and is the precursor to norepinephrine and epinephrine. Dopamine is a major transmitter in the extrapyramidal system of the brain, and important in regulating movement. A family of receptors (receptors, dopamine) mediate its action.	SmallMoleculeDrug	no		Arrhythmia, Myocardial Infarction				HtoMCLx		[SLC18A2::Q05940::HtoMCLx]	[hsa04726::SLC18A2],[hsa04728::SLC18A2],[hsa04721::SLC18A2]	[Serotonergic synapse::SLC18A2],[Dopaminergic synapse::SLC18A2],[Synaptic vesicle cycle::SLC18A2]
174	DB00997	Doxorubicin	Doxorubicin is a cytotoxic anthracycline antibiotic isolated from cultures of Streptomyces peucetius var. caesius. Doxorubicin binds to nucleic acids, presumably by specific intercalation of the planar anthracycline nucleus with the DNA double helix.	SmallMoleculeDrug	no	[TOP2A::yes]	HL, nHL	literature, DrugBank			BtoMCL(e)|MCL(e)toMCL	[TOP2A::P11388::inhibitor]	[TOP2A::P11388::BtoMCL(e)|MCL(e)toMCL]
175	DB01009	Ketoprofen	Ketoprofen, a propionic acid derivative, is a nonsteroidal anti_inflammatory agent (NSAIA) with analgesic and antipyretic properties.	SmallMoleculeDrug	no	[PTGS1::unknown]	Rheumatoid Arthritis, Osteoarthritis, Anti-inflammatory (NSAIDs)				NtoI|NtoA|HtoMCLx|BtoMCL|BtoMCL(e)	[PTGS1::P23219::inhibitor]	[PTGS1::P23219::NtoI|NtoA|HtoMCLx|BtoMCL|BtoMCL(e)]
176	DB01014	Balsalazide	Balsalazide is an anti_inflammatory drug used in the treatment of Inflammatory Bowel Disease. It is sold under the name "Colazal" in the US and "Colazide" in the UK.____The chemical name is (E)_5_[[_4_(2_carboxyethyl) aminocarbonyl] phenyl]azo] _2_hydroxybenzoic acid. It is usually administered as the disodium salt.____Balsalazide works by deliverying mesalazine to the large intestine to act dire…	SmallMoleculeDrug	no	[ALOX5::yes]	Ulcerative Colitis, Anti-inflammatory (NSAIDs)				NtoI|NtoA|HtoMCLx|BtoMCL|BtoMCL(e)	[ALOX5::P09917::inhibitor]	[ALOX5::P09917::NtoI|NtoA|HtoMCLx|BtoMCL|BtoMCL(e)]	[hsa04726::ALOX5],[hsa04664::ALOX5]	[Serotonergic synapse::ALOX5],[Fc epsilon RI signaling pathway::ALOX5]
177	DB01017	Minocycline	Minocycline was first described in the literacture in 1966.[A190681] It is a second generation tetracycline antibiotic that is active against gram_negative and gram_positive bacteria.[A190723] Like other semisynthetic tetracyclines, minocycline has modifications to carbons 7_9 on the D ring to generate higher efficacy than previous tetracyclines.[A190723]____Minocycline was granted FDA approval o…	SmallMoleculeDrug	no	[ALOX5::unknown],[CYCS::unknown],[MMP9::unknown],[VEGFA::unknown]	MCL [C], Antibiotic		NCT00378781:No Results Available		BtoMCL|BtoMCL(e)|MCL(e)toMCL,BtoMCL|MCL(e)toMCL,NtoI|NtoA|HtoMCLx|BtoMCL|BtoMCL(e)|MCL(e)toMCL	[ALOX5::P09917::inhibitor],[CYCS::P99999::negative modulator],[MMP9::P14780::inhibitor],[VEGFA::P15692::inhibitor]	[ALOX5::P09917::NtoI|NtoA|HtoMCLx|BtoMCL|BtoMCL(e)|MCL(e)toMCL],[CYCS::P99999::NtoI|NtoA|HtoMCLx|BtoMCL|BtoMCL(e)|MCL(e)toMCL],[MMP9::P14780::BtoMCL|MCL(e)toMCL],[VEGFA::P15692::BtoMCL|BtoMCL(e)|MCL(e)toMCL]	[hsa04657::MMP9],[hsa04668::MMP9],[hsa05205::MMP9],[hsa05202::MMP9],[hsa04915::MMP9],[hsa05418::MMP9],[hsa04926::MMP9],[hsa04670::MMP9],[hsa04726::ALOX5],[hsa04664::ALOX5]	[IL-17 signaling pathway::MMP9],[TNF signaling pathway::MMP9],[Proteoglycans in cancer::MMP9],[Transcriptional misregulation in cancer::MMP9],[Estrogen signaling pathway::MMP9],[Fluid shear stress and atherosclerosis::MMP9],[Relaxin signaling pathway::MMP9],[Leukocyte transendothelial migration::MMP9],[Serotonergic synapse::ALOX5],[Fc epsilon RI signaling pathway::ALOX5]
178	DB01021	Trichlormethiazide	A thiazide diuretic with properties similar to those of hydrochlorothiazide. (From Martindale, The Extra Pharmacopoeia, 30th ed, p830)	SmallMoleculeDrug	no	[CA2::unknown]	Hypertension (diuretics)				HtoMCLx	[CA2::P00918::inhibitor]	[CA2::P00918::HtoMCLx]	[hsa04964::CA2],[hsa04966::CA2]	[Proximal tubule bicarbonate reclamation::CA2],[Collecting duct acid secretion::CA2]
179	DB01025	Amlexanox	Amlexanox is an antiallergic drug, clinically effective for atopic diseases, especially allergic asthma and rhinitis. Amlexanox as a topical paste is a well tolerated treatment of recurrent aphthous ulcers. Recurrent aphthous ulcer (RAU) is the most prevalent oral mucosal disease in humans, estimated to affect between 5% and 50% of the general population.	SmallMoleculeDrug	no	[S100A12::unknown],[S100A13::unknown]	Recurrent Aphthous Stomatitis (RAS)				HtoMCLx|BtoMCL|BtoMCL(e)|MCL(e)toMCL,HtoMCLx|MCL(e)toMCL	[S100A12::P80511::antagonist],[S100A13::Q99584::antagonist]	[S100A12::P80511::HtoMCLx|MCL(e)toMCL],[S100A13::Q99584::HtoMCLx|BtoMCL|BtoMCL(e)|MCL(e)toMCL]
180	DB01050	Ibuprofen	Ibuprofen is a non_steroidal anti_inflammatory drug (NSAID) derived from propionic acid and it is considered the first of the propionics.[A39074] The formula of ibuprofen is 2_(4_isobutylphenyl) propionic acid and its initial development was in 1960 while researching for a safer alternative for aspirin.[A39075] Ibuprofen was finally patented in 1961 and this drug was first launched against rheuma…	SmallMoleculeDrug	no	[PTGS1::unknown],[PTGS1::yes]	Anti-inflammatory (NSAIDs)				NtoI|NtoA|HtoMCLx|BtoMCL|BtoMCL(e)	[PTGS1::P23219::inhibitor]	[PTGS1::P23219::NtoI|NtoA|HtoMCLx|BtoMCL|BtoMCL(e)]
181	DB01059	Norfloxacin	A synthetic fluoroquinolone (fluoroquinolones) with broad_spectrum antibacterial activity against most gram_negative and gram_positive bacteria. Norfloxacin inhibits bacterial DNA gyrase.	SmallMoleculeDrug	no	[TOP2A::unknown]	Antibiotic				BtoMCL(e)|MCL(e)toMCL	[TOP2A::P11388::inhibitor]	[TOP2A::P11388::BtoMCL(e)|MCL(e)toMCL]
182	DB01069	Promethazine	Promethazine, originally known as 3,277 R.P., is an N_dimethylaminopropyl derivative of [phenothiazine] that was developed in France in 1946.[A189901] Promethazine antagonizes a variety of receptors, allowing it to be used for a number of indications including allergic reactions, pain, sedation, nausea, and vomiting.[A189907,A190153,A190159,A190150,A190171]____Promethazine was granted FDA approva…	SmallMoleculeDrug	no		Antiallergic				HtoMCLx,HtoMCLx|BtoMCL|MCL(e)toMCL		[KCNE3::Q9Y6H6::HtoMCLx|BtoMCL|MCL(e)toMCL],[P2RY14::Q15391::HtoMCLx]
183	DB01079	Tegaserod	Novartis' brand name Zelnorm (tegaserod) had originally received approval from the US FDA in 2002 for the treatment of irritable bowel syndrome with constipation (IBS_C).[L5918,F4229] It was, however, voluntarily withdrawn from widespread use in the US market in 2007 after concerns arose over the possibility that tegaserod could potentially cause dangerous cardiovascular events in patients.[L5918…	SmallMoleculeDrug	no	[HTR2A::unknown]	IBS-C				IStoI|ItoA|NtoI|HtoMCLx|BtoMCL	[HTR2A::P28223::antagonist]	[HTR2A::P28223::IStoI|ItoA|NtoI|HtoMCLx|BtoMCL]	[hsa04540::HTR2A],[hsa04726::HTR2A],[hsa04750::HTR2A],[hsa04020::HTR2A]	[Gap junction::HTR2A],[Serotonergic synapse::HTR2A],[Inflammatory mediator regulation of TRP channels::HTR2A],[Calcium signaling pathway::HTR2A]
184	DB01097	Leflunomide	Leflunomide is a pyrimidine synthesis inhibitor belonging to the DMARD (disease_modifying antirheumatic drug) class of drugs, which are chemically and pharmacologically very heterogeneous. Leflunomide was approved by FDA and in many other countries (e.g., Canada, Europe) in 1999.	SmallMoleculeDrug	no	[PTK2B::unknown]	Rheumatoid Arthritis				NtoI|NtoA|HtoMCLx|BtoMCL|BtoMCL(e)	[PTK2B::Q14289::antagonist]	[PTK2B::Q14289::NtoI|NtoA|HtoMCLx|BtoMCL|BtoMCL(e)]	[hsa04062::PTK2B],[hsa04912::PTK2B],[hsa04650::PTK2B],[hsa04072::PTK2B],[hsa04670::PTK2B],[hsa04020::PTK2B]	[Chemokine signaling pathway::PTK2B],[GnRH signaling pathway::PTK2B],[Natural killer cell mediated cytotoxicity::PTK2B],[Phospholipase D signaling pathway::PTK2B],[Leukocyte transendothelial migration::PTK2B],[Calcium signaling pathway::PTK2B]
185	DB01101	Capecitabine	Capecitabine is an orally_administered chemotherapeutic agent used in the treatment of metastatic breast and colorectal cancers. Capecitabine is a prodrug, that is enzymatically converted to fluorouracil (antimetabolite) in the tumor, where it inhibits DNA synthesis and slows growth of tumor tissue.	SmallMoleculeDrug	no	[TYMS::yes]	Colon Cancer, Colorectal Cancer, Breast Cancer				BtoMCL(e)|MCL(e)toMCL	[TYMS::P04818::inhibitor]	[TYMS::P04818::BtoMCL(e)|MCL(e)toMCL]	[hsa00670::TYMS]	[One carbon pool by folate::TYMS]
186	DB01109	Heparin	Unfractionated heparin (UH) is a heterogenous preparation of anionic, sulfated glycosaminoglycan polymers with weights ranging from 3000 to 30,000 Da. It is a naturally occurring anticoagulant released from mast cells. It binds reversibly to antithrombin III (ATIII) and greatly accelerates the rate at which ATIII inactivates coagulation enzymes thrombin (factor IIa) and factor Xa. UH is different…	SmallMoleculeDrug	no		Thromboprophylaxis				HtoMCLx		[PF4::P02776::HtoMCLx]	[hsa04062::PF4],[hsa04060::PF4]	[Chemokine signaling pathway::PF4],[Cytokine-cytokine receptor interaction::PF4]
187	DB01110	Miconazole	Miconazole is a broad_spectrum azole antifungal with some activity against Gram_positive bacteria as well.[A203636] It is widely used to treat mucosal yeast infections, including both oral and vaginal infections; although intravenous miconazole is no longer available, a wide variety of suppositories, creams, gels, and tablet_based products are available.[L14021, L14024, L14027, L14033, L14396] Mi…	SmallMoleculeDrug	no	[KCNN3::unknown]	Cutaneous candidiasis				BtoMCL|BtoMCL(e),HtoMCLx|BtoMCL|MCL(e)toMCL	[KCNN3::Q9UGI6::inhibitor]	[KCNE3::Q9Y6H6::HtoMCLx|BtoMCL|MCL(e)toMCL],[KCNN3::Q9UGI6::BtoMCL|BtoMCL(e)]
188	DB01120	Gliclazide	Gliclazide is an oral antihyperglycemic agent used for the treatment of non_insulin_dependent diabetes mellitus (NIDDM). It has been classified differently according to its drug properties in which based on its chemical structure, gliclazide is considered a first_generation sulfonylurea due to the structural presence of a sulfonamide group able to release a proton and the presence of one aromatic…	SmallMoleculeDrug	no	[VEGFA::unknown]	Type 2 Diabetes Mellitus				BtoMCL|BtoMCL(e)|MCL(e)toMCL	[VEGFA::P15692::other/unknown]	[VEGFA::P15692::BtoMCL|BtoMCL(e)|MCL(e)toMCL]
189	DB01136	Carvedilol	Carvedilol is a racemic mixture where the S(_) enantiomer is a beta adrenoceptor blocker and the R(+) enantiomer is both a beta and alpha_1 adrenoceptor blocker.[L7889,L7892] It is currently used to treat heart failure, left ventricular dysfunction, and hypertension.[L7889,L7892] The dual action of carvedilol is advantageous in combination therapies as moderate doses of 2 drugs have a decreased i…	SmallMoleculeDrug	no	[VCAM1::unknown],[VEGFA::unknown]	Myocardial infarction, Hypertension				BtoMCL|BtoMCL(e)|MCL(e)toMCL,BtoMCL|MCL(e)toMCL	[VCAM1::P19320::inhibitor],[VEGFA::P15692::other]	[VCAM1::P19320::BtoMCL|MCL(e)toMCL],[VEGFA::P15692::BtoMCL|BtoMCL(e)|MCL(e)toMCL]	[hsa04668::VCAM1],[hsa04933::VCAM1],[hsa04064::VCAM1],[hsa05418::VCAM1],[hsa04670::VCAM1]	[TNF signaling pathway::VCAM1],[AGE-RAGE signaling pathway in diabetic complications::VCAM1],[NF-kappa B signaling pathway::VCAM1],[Fluid shear stress and atherosclerosis::VCAM1],[Leukocyte transendothelial migration::VCAM1]
190	DB01142	Doxepin	Doxepin is a psychotropic agent with antidepressant and anxiolytic properties.[T559] It is a tertiary amine that can be presented as (E) and (Z) stereoisomers with the (Z) stereoisomer corresponding to [cidoxepin]. Doxepin commonly produces a 5:1 (E):(Z) racemic mixture.[T83] ____In a strict sense, doxepin is not a tricyclic antidepressant but it is commonly associated with the class since it sha…	SmallMoleculeDrug	no	[HTR2A::yes]	Psychotic disorder, Schizophrenia				IStoI|ItoA|NtoI|HtoMCLx|BtoMCL	[HTR2A::P28223::antagonist]	[HTR2A::P28223::IStoI|ItoA|NtoI|HtoMCLx|BtoMCL]	[hsa04540::HTR2A],[hsa04726::HTR2A],[hsa04750::HTR2A],[hsa04020::HTR2A]	[Gap junction::HTR2A],[Serotonergic synapse::HTR2A],[Inflammatory mediator regulation of TRP channels::HTR2A],[Calcium signaling pathway::HTR2A]
191	DB01149	Nefazodone	Nefazodone hydrochloride (trade name Serzone) is an antidepressant drug marketed by Bristol_Myers Squibb. Its sale was discontinued in 2003 in some countries, due to the small possibility of hepatic (liver) injury. Drug_induced hepatic injuries were associated with an risk of elevated need for a liver transplant, or even death, with the incidence of severe liver damage was shown to be approximate…	SmallMoleculeDrug	no	[HTR2A::yes]	Depressive Disorder				IStoI|ItoA|NtoI|HtoMCLx|BtoMCL	[HTR2A::P28223::antagonist]	[HTR2A::P28223::IStoI|ItoA|NtoI|HtoMCLx|BtoMCL]	[hsa04540::HTR2A],[hsa04726::HTR2A],[hsa04750::HTR2A],[hsa04020::HTR2A]	[Gap junction::HTR2A],[Serotonergic synapse::HTR2A],[Inflammatory mediator regulation of TRP channels::HTR2A],[Calcium signaling pathway::HTR2A]
192	DB01151	Desipramine	Desipramine hydrochloride is a dibenzazepine_derivative tricyclic antidepressant (TCA). TCAs are structurally similar to phenothiazines. They contain a tricyclic ring system with an alkyl amine substituent on the central ring. In non_depressed individuals, desipramine does not affect mood or arousal, but may cause sedation. In depressed individuals, desipramine exerts a positive effect on mood. T…	SmallMoleculeDrug	no	[HTR2A::yes],[SMPD1::unknown]	ADHD				HtoMCLx|BtoMCL|BtoMCL(e)|MCL(e)toMCL,IStoI|ItoA|NtoI|HtoMCLx|BtoMCL	[HTR2A::P28223::antagonist],[SMPD1::P17405::inhibitor]	[HTR2A::P28223::IStoI|ItoA|NtoI|HtoMCLx|BtoMCL],[SMPD1::P17405::HtoMCLx|BtoMCL|BtoMCL(e)|MCL(e)toMCL]	[hsa04540::HTR2A],[hsa04726::HTR2A],[hsa04750::HTR2A],[hsa04020::HTR2A]	[Gap junction::HTR2A],[Serotonergic synapse::HTR2A],[Inflammatory mediator regulation of TRP channels::HTR2A],[Calcium signaling pathway::HTR2A]
193	DB01164	Calcium chloride	Calcium chloride is an ionic compound of calcium and chlorine. It is highly soluble in water and it is deliquescent. It is a salt that is solid at room temperature, and it behaves as a typical ionic halide. It has several common applications such as brine for refrigeration plants, ice and dust control on roads, and in cement. It can be produced directly from limestone, but large amounts are also …	SmallMoleculeDrug	no		Hypocalcemia				HtoMCLx|BtoMCL|BtoMCL(e)|MCL(e)toMCL		[S100A13::Q99584::HtoMCLx|BtoMCL|BtoMCL(e)|MCL(e)toMCL]
194	DB01165	Ofloxacin	A synthetic fluoroquinolone (fluoroquinolones) antibacterial agent that inhibits the supercoiling activity of bacterial DNA gyrase, halting DNA replication.	SmallMoleculeDrug	no	[TOP2A::unknown]	Antibiotic				BtoMCL(e)|MCL(e)toMCL	[TOP2A::P11388::inhibitor]	[TOP2A::P11388::BtoMCL(e)|MCL(e)toMCL]
195	DB01169	Arsenic trioxide	Arsenic trioxide is a chemotherapeutic agent of idiopathic function used to treat leukemia that is unresponsive to first line agents. It is suspected that arsenic trisulfide induces cancer cells to undergo apoptosis. In general, arsenic is known to be a naturally toxic substance capable of eliciting a variety of dangerous adverse effects. The enzyme thioredoxin reductase has recently been identif…	SmallMoleculeDrug	no	[CCND1::yes]	MCL [C]		NCT00006220:No Results Available,NCT00003395:No Results Available,NCT00005040:No Results Available,NCT00003885:No Results Available		NtoIS|NtoI|NtoA|HtoMCLx|BtoMCL|BtoMCL(e)|MCL(e)toMCL	[CCND1::P24385::antagonist]	[CCND1::P24385::NtoIS|NtoI|NtoA|HtoMCLx|BtoMCL|BtoMCL(e)|MCL(e)toMCL]	[hsa04340::CCND1],[hsa04917::CCND1],[hsa04115::CCND1],[hsa04919::CCND1],[hsa04110::CCND1],[hsa04390::CCND1],[hsa04218::CCND1],[hsa04310::CCND1],[hsa04371::CCND1],[hsa05205::CCND1],[hsa04921::CCND1],[hsa04933::CCND1],[hsa04152::CCND1],[hsa04068::CCND1],[hsa04530::CCND1],[hsa04630::CCND1]	[Hedgehog signaling pathway::CCND1],[Prolactin signaling pathway::CCND1],[p53 signaling pathway::CCND1],[Thyroid hormone signaling pathway::CCND1],[Cell cycle::CCND1],[Hippo signaling pathway::CCND1],[Cellular senescence::CCND1],[Wnt signaling pathway::CCND1],[Apelin signaling pathway::CCND1],[Proteoglycans in cancer::CCND1],[Oxytocin signaling pathway::CCND1],[AGE-RAGE signaling pathway in diabe…
196	DB01175	Escitalopram	Escitalopram is a selective serotonin re_uptake inhibitor (SSRI) and the S_enantiomer of racemic [citalopram].[A185420] It is used to restore serotonergic function in the treatment of depression and anxiety.[L8513,L8516,L8522] Escitalopram is approximately 150 times more potent than citalopram’s R_enantiomer and is responsible for the vast majority of citalopram’s clinical activity, with some evi…	SmallMoleculeDrug	no		Major Depressive Disorder (MDD)				IStoI|ItoA|NtoI|HtoMCLx|BtoMCL		[HTR2A::P28223::IStoI|ItoA|NtoI|HtoMCLx|BtoMCL]	[hsa04540::HTR2A],[hsa04726::HTR2A],[hsa04750::HTR2A],[hsa04020::HTR2A]	[Gap junction::HTR2A],[Serotonergic synapse::HTR2A],[Inflammatory mediator regulation of TRP channels::HTR2A],[Calcium signaling pathway::HTR2A]
197	DB01177	Idarubicin	An orally administered anthracycline antineoplastic. The compound has shown activity against breast cancer, lymphomas and leukemias, together with the potential for reduced cardiac toxicity.	SmallMoleculeDrug	no	[TOP2A::yes]	nHL [C], Acute Myeloid Leukemia (AML)				BtoMCL(e)|MCL(e)toMCL	[TOP2A::P11388::inhibitor]	[TOP2A::P11388::BtoMCL(e)|MCL(e)toMCL]
198	DB01179	Podofilox	A lignan found in podophyllin resin from the roots of podophyllum plants. It is a potent spindle poison, toxic if taken internally, and has been used as a cathartic. It is very irritating to skin and mucous membranes, has keratolytic actions, has been used to treat warts and keratoses, and may have antineoplastic properties, as do some of its congeners and derivatives.	SmallMoleculeDrug	no	[TOP2A::yes],[TUBA4A::yes]	Gastric cancer				BtoMCL(e)|MCL(e)toMCL,ItoA|NtoI|NtoA|HtoMCLx|BtoMCL|MCL(e)toMCL	[TOP2A::P11388::inhibitor],[TUBA4A::P68366::inhibitor]	[TOP2A::P11388::BtoMCL(e)|MCL(e)toMCL],[TUBA4A::P68366::ItoA|NtoI|NtoA|HtoMCLx|BtoMCL|MCL(e)toMCL]	[hsa04540::TUBA4A],[hsa04530::TUBA4A],[hsa04145::TUBA4A]	[Gap junction::TUBA4A],[Tight junction::TUBA4A],[Phagosome::TUBA4A]
199	DB01186	Pergolide	Pergolide is a long_acting dopamine agonist approved in 1982 for the treatment of Parkinson’s Disease. It is an ergot derivative that acts on the dopamine D2 and D3, alpha2_ and alpha1_adrenergic, and 5_hydroxytryptamine (5_HT) receptors. It was indicated as adjunct therapy with levodopa/carbidopa in the symptomatic treatment of parkinsonian syndrome. It was later found that pergolide increased t…	SmallMoleculeDrug	no	[HTR2A::unknown]	Galactorrhea (hyperprolactinemia), Parkinson's disease (withdrawn in US)				IStoI|ItoA|NtoI|HtoMCLx|BtoMCL	[HTR2A::P28223::agonist]	[HTR2A::P28223::IStoI|ItoA|NtoI|HtoMCLx|BtoMCL]	[hsa04540::HTR2A],[hsa04726::HTR2A],[hsa04750::HTR2A],[hsa04020::HTR2A]	[Gap junction::HTR2A],[Serotonergic synapse::HTR2A],[Inflammatory mediator regulation of TRP channels::HTR2A],[Calcium signaling pathway::HTR2A]
200	DB01189	Desflurane	Desflurane is a highly fluorinated methyl ethyl ether used for maintenance of general anaesthesia. Volatile agents such as desflurane may activate GABA channels and hyperpolarize cell membranes. In addition, they may inhibit certain calcium channels and therefore prevent release of neurotransmitters and inhibit glutamate channels. Volatile anesthetics easily partition into cellular membranes and …	SmallMoleculeDrug	no	[ATP5F1D::unknown]	General Anesthetic				IStoI|ItoA|NtoI|HtoMCLx|BtoMCL|BtoMCL(e)	[ATP5F1D::P30049::other/unknown]	[ATP5F1D::P30049::IStoI|ItoA|NtoI|HtoMCLx|BtoMCL|BtoMCL(e)]	[hsa00190::ATP5F1D]	[Oxidative phosphorylation::ATP5F1D]
201	DB01197	Captopril	Captopril is a potent, competitive inhibitor of angiotensin_converting enzyme (ACE), the enzyme responsible for the conversion of angiotensin I (ATI) to angiotensin II (ATII). ATII regulates blood pressure and is a key component of the renin_angiotensin_aldosterone system (RAAS). Captopril may be used in the treatment of hypertension.	SmallMoleculeDrug	no	[MMP9::unknown]	Congestive Heart Failure (CHF)				BtoMCL|MCL(e)toMCL	[MMP9::P14780::inhibitor]	[MMP9::P14780::BtoMCL|MCL(e)toMCL]	[hsa04657::MMP9],[hsa04668::MMP9],[hsa05205::MMP9],[hsa05202::MMP9],[hsa04915::MMP9],[hsa05418::MMP9],[hsa04926::MMP9],[hsa04670::MMP9]	[IL-17 signaling pathway::MMP9],[TNF signaling pathway::MMP9],[Proteoglycans in cancer::MMP9],[Transcriptional misregulation in cancer::MMP9],[Estrogen signaling pathway::MMP9],[Fluid shear stress and atherosclerosis::MMP9],[Relaxin signaling pathway::MMP9],[Leukocyte transendothelial migration::MMP9]
202	DB01200	Bromocriptine	Bromocriptine mesylate is a semisynthetic ergot alkaloid derivative with potent dopaminergic activity. It is indicated for the management of signs and symptoms of Parkinsonian Syndrome. Bromocriptine also inhibits prolactin secretion and may be used to treat dysfunctions associated with hyperprolactinemia. It also causes sustained suppression of somatotropin (growth hormone) secretion in some pat…	SmallMoleculeDrug	no	[HTR2A::unknown]	Galactorrhea (hyperprolactinemia), early Parkinson's disease				IStoI|ItoA|NtoI|HtoMCLx|BtoMCL	[HTR2A::P28223::agonist]	[HTR2A::P28223::IStoI|ItoA|NtoI|HtoMCLx|BtoMCL]	[hsa04540::HTR2A],[hsa04726::HTR2A],[hsa04750::HTR2A],[hsa04020::HTR2A]	[Gap junction::HTR2A],[Serotonergic synapse::HTR2A],[Inflammatory mediator regulation of TRP channels::HTR2A],[Calcium signaling pathway::HTR2A]
203	DB01204	Mitoxantrone	An anthracenedione_derived antineoplastic agent.	SmallMoleculeDrug	no	[TOP2A::yes]	Leukemia, Multiple Sclerosis				BtoMCL(e)|MCL(e)toMCL	[TOP2A::P11388::inhibitor]	[TOP2A::P11388::BtoMCL(e)|MCL(e)toMCL]
204	DB01208	Sparfloxacin	Sparfloxacin is a fluoroquinolone antibiotic indicated for bacterial infections. Sparfloxacin exerts its antibacterial activity by inhibiting DNA gyrase, a bacterial topoisomerase. DNA gyrase is an essential enzyme which controls DNA topology and assists in DNA replication, repair, deactivation, and transcription.	SmallMoleculeDrug	no	[TOP2A::yes]	Antibiotic				BtoMCL(e)|MCL(e)toMCL	[TOP2A::P11388::inhibitor]	[TOP2A::P11388::BtoMCL(e)|MCL(e)toMCL]
205	DB01224	Quetiapine	Initially approved by the FDA in 1997, quetiapine is a second_generation atypical antipsychotic used in schizophrenia, major depression, and bipolar disorder.[L8546] Quetiapine demonstrates a high level of therapeutic efficacy and low risk of adverse effects during long_term treatment. It is well_tolerated and a suitable option for some patients with high sensitivity to other drugs, such as [Cloz…	SmallMoleculeDrug	no	[HTR2A::yes]	Schizophrenia, Depressive Disorder, Bipolar Disorder, Psychotic disorder				IStoI|ItoA|NtoI|HtoMCLx|BtoMCL	[HTR2A::P28223::antagonist]	[HTR2A::P28223::IStoI|ItoA|NtoI|HtoMCLx|BtoMCL]	[hsa04540::HTR2A],[hsa04726::HTR2A],[hsa04750::HTR2A],[hsa04020::HTR2A]	[Gap junction::HTR2A],[Serotonergic synapse::HTR2A],[Inflammatory mediator regulation of TRP channels::HTR2A],[Calcium signaling pathway::HTR2A]
206	DB01229	Paclitaxel	Paclitaxel is a chemotherapeutic agent marketed under the brand name Taxol among others. Used as a treatment for various cancers, paclitaxel is a mitotic inhibitor that was first isolated in 1971 from the bark of the Pacific yew tree which contains endophytic fungi that synthesize paclitaxel. It is available as an intravenous solution for injection and the newer formulation contains albumin_bound…	SmallMoleculeDrug	no	[TUBB1::yes]	Advanced carcinoma of the ovary, Breast cancer, Lung Cancer				BtoMCL(e)	[TUBB1::Q9H4B7::inhibitor]	[TUBB1::Q9H4B7::BtoMCL(e)]	[hsa04540::TUBB1],[hsa04145::TUBB1]	[Gap junction::TUBB1],[Phagosome::TUBB1]
207	DB01238	Aripiprazole	Aripiprazole is an atypical antipsychotic orally indicated for treatment of schizophrenia, bipolar I, major depressive disorder, irritability associated with autism, and Tourette's[Label]. It is also indicated as an injection for agitation associated with schizophrenia or bipolar mania[Label]. Aripiprazole exerts its effects through agonism of dopaminic and 5_HT1A receptors and antagonism of alph…	SmallMoleculeDrug	no	[HTR2A::yes]	Schizophrenia, Depressive Disorder, Psychotic disorder				IStoI|ItoA|NtoI|HtoMCLx|BtoMCL	[HTR2A::P28223::antagonist]	[HTR2A::P28223::IStoI|ItoA|NtoI|HtoMCLx|BtoMCL]	[hsa04540::HTR2A],[hsa04726::HTR2A],[hsa04750::HTR2A],[hsa04020::HTR2A]	[Gap junction::HTR2A],[Serotonergic synapse::HTR2A],[Inflammatory mediator regulation of TRP channels::HTR2A],[Calcium signaling pathway::HTR2A]
208	DB01239	Chlorprothixene	Chlorprothixene is a typical antipsychotic drug of the thioxanthene (tricyclic) class. Chlorprothixene exerts strong blocking effects by blocking the 5_HT2 D1, D2, D3, histamine H1, muscarinic and alpha1 adrenergic receptors.	SmallMoleculeDrug	no	[HTR2A::yes]	Psychotic disorder, Schizophrenia				IStoI|ItoA|NtoI|HtoMCLx|BtoMCL	[HTR2A::P28223::antagonist]	[HTR2A::P28223::IStoI|ItoA|NtoI|HtoMCLx|BtoMCL]	[hsa04540::HTR2A],[hsa04726::HTR2A],[hsa04750::HTR2A],[hsa04020::HTR2A]	[Gap junction::HTR2A],[Serotonergic synapse::HTR2A],[Inflammatory mediator regulation of TRP channels::HTR2A],[Calcium signaling pathway::HTR2A]
209	DB01240	Epoprostenol	A prostaglandin that is a powerful vasodilator and inhibits platelet aggregation. It is biosynthesized enzymatically from prostaglandin endoperoxides in human vascular tissue. The sodium salt has been also used to treat primary pulmonary hypertension.	SmallMoleculeDrug	no	[P2RY12::yes]	Symptomatic pulmonary arterial hypertension (PAH)				HtoMCLx|BtoMCL|BtoMCL(e)|MCL(e)toMCL	[P2RY12::Q9H244::agonist]	[P2RY12::Q9H244::HtoMCLx|BtoMCL|BtoMCL(e)|MCL(e)toMCL]
210	DB01242	Clomipramine	Clomipramine, the 3_chloro analog of imipramine, is a dibenzazepine_derivative tricyclic antidepressant (TCA). TCAs are structurally similar to phenothiazines. They contain a tricyclic ring system with an alkyl amine substituent on the central ring. In non_depressed individuals, clomipramine does not affect mood or arousal, but may cause sedation. In depressed individuals, clomipramine exerts a p…	SmallMoleculeDrug	no	[HTR2A::yes]	schizophrenia				IStoI|ItoA|NtoI|HtoMCLx|BtoMCL	[HTR2A::P28223::antagonist]	[HTR2A::P28223::IStoI|ItoA|NtoI|HtoMCLx|BtoMCL]	[hsa04540::HTR2A],[hsa04726::HTR2A],[hsa04750::HTR2A],[hsa04020::HTR2A]	[Gap junction::HTR2A],[Serotonergic synapse::HTR2A],[Inflammatory mediator regulation of TRP channels::HTR2A],[Calcium signaling pathway::HTR2A]
211	DB01248	Docetaxel	Docetaxel is a clinically well established anti_mitotic chemotherapy medication used mainly for the treatment of breast, ovarian, and non_small cell lung cancer. Docetaxel reversibly binds to tubulin with high affinity in a 1:1 stoichiometric ratio	SmallMoleculeDrug	no	[TUBB1::yes]	MCL [C], Metastatic Ovarian Cancer		NCT00003406:No Results Available,NCT00049296:No Results Available,NCT00003406:No Results Available,NCT00049296:No Results Available		HtoMCLx|BtoMCL(e)|MCL(e)toMCL		[TUBB1::Q9H4B7::HtoMCLx|BtoMCL(e)|MCL(e)toMCL]	[hsa04540::TUBB1],[hsa04145::TUBB1]	[Gap junction::TUBB1],[Phagosome::TUBB1]
212	DB01254	Dasatinib	Dasatinib is an oral dual BCR/ABL and Src family tyrosine kinase inhibitor approved for use in patients with chronic myelogenous leukemia (CML). The main targets of Dasatinib, are BCRABL, SRC, Ephrins and GFR.	SmallMoleculeDrug	no	[FYN::unknown]	MCL [C], Leukemia		NCT00608361:No Results Available,NCT01609816:No Results Available,NCT01643603:No Results Available,NCT00608361:No Results Available,NCT01609816:No Results Available,NCT01643603:No Results Available		ItoA|NtoA|BtoMCL|MCL(e)toMCL,ItoA|NtoI|NtoA|HtoMCLx|BtoMCL|BtoMCL(e),NtoI|NtoA|HtoMCLx|MCL(e)toMCL	[FYN::P06241::multitarget]	[BTK::Q06187::ItoA|NtoA|BtoMCL|MCL(e)toMCL],[FYN::P06241::ItoA|NtoI|NtoA|HtoMCLx|BtoMCL|BtoMCL(e)],[LYN::P07948::NtoI|NtoA|HtoMCLx|MCL(e)toMCL]	[hsa04380::FYN],[hsa04660::FYN],[hsa04664::FYN],[hsa04071::FYN],[hsa04725::FYN],[hsa04650::FYN],[hsa04611::FYN],[hsa04072::FYN],[hsa04520::FYN],[hsa04360::FYN],[hsa04662::BTK],[hsa04380::BTK],[hsa04064::BTK],[hsa04664::BTK],[hsa04611::BTK],[hsa05340::BTK]	[Osteoclast differentiation::FYN],[T cell receptor signaling pathway::FYN],[Fc epsilon RI signaling pathway::FYN],[Sphingolipid signaling pathway::FYN],[Cholinergic synapse::FYN],[Natural killer cell mediated cytotoxicity::FYN],[Platelet activation::FYN],[Phospholipase D signaling pathway::FYN],[Adherens junction::FYN],[Axon guidance::FYN],[B cell receptor signaling pathway::BTK],[Osteoclast diff…
213	DB01267	Paliperidone	Paliperidone is the primary active metabolite of risperidone. The mechanism of action is unknown but it is likely to act via a similar pathway to risperidone. It has been proposed that the drug's therapeutic activity in schizophrenia is mediated through a combination of central dopamine Type 2 (D2) and serotonin Type 2 (5HT2A) receptor antagonism. Paliperidone is also active as an antagonist at a…	SmallMoleculeDrug	no	[HTR2A::yes]	Schizophrenia				IStoI|ItoA|NtoI|HtoMCLx|BtoMCL	[HTR2A::P28223::antagonist]	[HTR2A::P28223::IStoI|ItoA|NtoI|HtoMCLx|BtoMCL]	[hsa04540::HTR2A],[hsa04726::HTR2A],[hsa04750::HTR2A],[hsa04020::HTR2A]	[Gap junction::HTR2A],[Serotonergic synapse::HTR2A],[Inflammatory mediator regulation of TRP channels::HTR2A],[Calcium signaling pathway::HTR2A]
214	DB01268	Sunitinib	Sunitinib is a small_molecule multi_targeted receptor tyrosine kinase (RTK) inhibitor. On January 26, 2006, the agent was formally approved by the US FDA for the indications of treating renal cell carcinoma (RCC) and imatinib_resistant gastrointestinal stromal tumor (GIST). For these purposes, sunitinib is generally available as an orally administered formulation. Sunitinib inhibits cellular sign…	SmallMoleculeDrug	no	[CSF1R::unknown]	Renal Cell Carcinoma (RCC), Gastrointestinal Stromal Tumor (GIST)				HtoMCLx|BtoMCL|MCL(e)toMCL	[CSF1R::P07333::other/unknown]	[CSF1R::P07333::HtoMCLx|BtoMCL|MCL(e)toMCL]	[hsa04380::CSF1R],[hsa04010::CSF1R],[hsa05202::CSF1R],[hsa04014::CSF1R],[hsa04015::CSF1R],[hsa04640::CSF1R],[hsa04060::CSF1R]	[Osteoclast differentiation::CSF1R],[MAPK signaling pathway::CSF1R],[Transcriptional misregulation in cancer::CSF1R],[Ras signaling pathway::CSF1R],[Rap1 signaling pathway::CSF1R],[Hematopoietic cell lineage::CSF1R],[Cytokine-cytokine receptor interaction::CSF1R]
215	DB01270	Ranibizumab	Ranibizumab is a recombinant humanized IgG1 kappa isotype monoclonal antibody fragment designed for intraocular use. Ranibizumab binds to and inhibits the biologic activity of human vascular endothelial growth factor A (VEGF_A). Ranibizumab has a molecular weight of approximately 48 kilodaltons and is produced by an E. coli expression system in a nutrient medium containing the antibiotic tetracyc…	BiotechDrug	no	[VEGFA::yes]	Macular edema				BtoMCL|BtoMCL(e)|MCL(e)toMCL		[VEGFA::P15692::BtoMCL|BtoMCL(e)|MCL(e)toMCL]
216	DB01277	Mecasermin	Mecasermin contains recombinant_DNA_engineered human insulin_like growth factor_1 (rhIGF_1)[FDA Label]. IGF_1 consists of 70 amino acids in a single chain with three intramolecular disulfide bridges and a molecular weight of 7649 daltons. The amino acid sequence of the product is identical to that of endogenous human IGF_1. The rhIGF_1 protein is synthesized in bacteria (E. coli) that have been m…	BiotechDrug	no	[IGFBP3::unknown]	IGFD				BtoMCL|MCL(e)toMCL		[IGFBP3::P17936::BtoMCL|MCL(e)toMCL]
217	DB01296	Glucosamine	Glucosamine is commonly used as a treatment for osteoarthritis, although its acceptance as a medical therapy varies. It is an amino sugar and precursor of glycosylated proteins and lipids. Since glucosamine is a precursor for glycosaminoglycans, and glycosaminoglycans are a major component of joint cartilage, supplemental glucosamine may help to rebuild cartilage and treat arthritis.	SmallMoleculeDrug	no	[MMP9::yes],[NFKB2::unknown]	Osteoarthritis (OA)				BtoMCL|MCL(e)toMCL,IStoI|ItoA|NtoI|NtoA|BtoMCL(e)|MCL(e)toMCL	[MMP9::P14780::antagonist],[NFKB2::Q00653::antagonist]	[MMP9::P14780::BtoMCL|MCL(e)toMCL],[NFKB2::Q00653::IStoI|ItoA|NtoI|NtoA|BtoMCL(e)|MCL(e)toMCL]	[hsa04657::MMP9],[hsa04668::MMP9],[hsa05205::MMP9],[hsa05202::MMP9],[hsa04915::MMP9],[hsa05418::MMP9],[hsa04926::MMP9],[hsa04670::MMP9],[hsa04380::NFKB2],[hsa04010::NFKB2],[hsa04625::NFKB2],[hsa04064::NFKB2]	[IL-17 signaling pathway::MMP9],[TNF signaling pathway::MMP9],[Proteoglycans in cancer::MMP9],[Transcriptional misregulation in cancer::MMP9],[Estrogen signaling pathway::MMP9],[Fluid shear stress and atherosclerosis::MMP9],[Relaxin signaling pathway::MMP9],[Leukocyte transendothelial migration::MMP9],[Osteoclast differentiation::NFKB2],[MAPK signaling pathway::NFKB2],[C-type lectin receptor sign…
218	DB01370	Aluminium	A metallic element that has the atomic number 13, atomic symbol Al, and atomic weight 26.98.	SmallMoleculeDrug	no		Astringent	DrugBank	Mild astringent solutions are used in the relief of such minor skin irritations as those resulting from superficial cuts, allergies, insect bites, or fungal infections such as athlete's		NtoI|HtoMCLx|BtoMCL|BtoMCL(e)		[APP::P05067::NtoI|HtoMCLx|BtoMCL|BtoMCL(e)]
219	DB01373	Calcium	Calcium plays a vital role in the anatomy, physiology and biochemistry of organisms and of the cell, particularly in signal transduction pathways. The skeleton acts as a major mineral storage site for the element and releases Ca2+ ions into the bloodstream under controlled conditions. Circulating calcium is either in the free, ionized form or bound to blood proteins such as serum albumin. Althoug…	SmallMoleculeDrug	yes		Dietary Supplement				HtoMCLx|BtoMCL|BtoMCL(e)|MCL(e)toMCL		[S100A13::Q99584::HtoMCLx|BtoMCL|BtoMCL(e)|MCL(e)toMCL]
220	DB01392	Yohimbine	A plant alkaloid with alpha_2_adrenergic blocking activity. Yohimbine has been used as a mydriatic and in the treatment of impotence. It is also alleged to be an aphrodisiac.	SmallMoleculeDrug	no	[HTR2A::unknown]	Impotence in male patients				IStoI|ItoA|NtoI|HtoMCLx|BtoMCL	[HTR2A::P28223::antagonist]	[HTR2A::P28223::IStoI|ItoA|NtoI|HtoMCLx|BtoMCL]	[hsa04540::HTR2A],[hsa04726::HTR2A],[hsa04750::HTR2A],[hsa04020::HTR2A]	[Gap junction::HTR2A],[Serotonergic synapse::HTR2A],[Inflammatory mediator regulation of TRP channels::HTR2A],[Calcium signaling pathway::HTR2A]
221	DB01401	Choline magnesium trisalicylate	Choline magnesium trisalicylate is a non_acetylated salicylate used widely as a nonsteroidal anti_inflammatory drug. Trisalicylate significantly reduces methotrexate renal clearance, displacing methotrexate from protein, increasing the fraction unbound by 28% [A19653, A19654].	SmallMoleculeDrug	no	[PTGS1::unknown]	Analgesic, Anti-inflammatory (NSAIDs)				NtoI|NtoA|HtoMCLx|BtoMCL|BtoMCL(e)	[PTGS1::P23219::inhibitor]	[PTGS1::P23219::NtoI|NtoA|HtoMCLx|BtoMCL|BtoMCL(e)]
222	DB01403	Methotrimeprazine	A phenothiazine with pharmacological activity similar to that of both chlorpromazine and promethazine. It has the histamine_antagonist properties of the antihistamines together with central nervous system effects resembling those of chlorpromazine. (From Martindale, The Extra Pharmacopoeia, 30th ed, p604)	SmallMoleculeDrug	no	[HTR2A::unknown]	Schizophrenia				IStoI|ItoA|NtoI|HtoMCLx|BtoMCL	[HTR2A::P28223::antagonist]	[HTR2A::P28223::IStoI|ItoA|NtoI|HtoMCLx|BtoMCL]	[hsa04540::HTR2A],[hsa04726::HTR2A],[hsa04750::HTR2A],[hsa04020::HTR2A]	[Gap junction::HTR2A],[Serotonergic synapse::HTR2A],[Inflammatory mediator regulation of TRP channels::HTR2A],[Calcium signaling pathway::HTR2A]
223	DB01419	Antrafenine	Antrafenine is a piperazine derivative drug that acts as an analgesic and anti_inflammatory drug with similar efficacy to naproxen. It is not widely used as it has largely been replaced by newer drugs.	SmallMoleculeDrug	no	[PTGS1::unknown]	Analgesic, Anti-inflammatory (NSAIDs)				NtoI|NtoA|HtoMCLx|BtoMCL|BtoMCL(e)	[PTGS1::P23219::inhibitor]	[PTGS1::P23219::NtoI|NtoA|HtoMCLx|BtoMCL|BtoMCL(e)]
224	DB01435	Antipyrine	An analgesic and antipyretic that has been given by mouth and as ear drops. Antipyrine is often used in testing the effects of other drugs or diseases on drug_metabolizing enzymes in the liver. (From Martindale, The Extra Pharmacopoeia, 30th ed, p29)	SmallMoleculeDrug	no	[PTGS1::unknown]	Antipyretic				NtoI|NtoA|HtoMCLx|BtoMCL|BtoMCL(e)	[PTGS1::P23219::inhibitor]	[PTGS1::P23219::NtoI|NtoA|HtoMCLx|BtoMCL|BtoMCL(e)]
225	DB01576	Dextroamphetamine	Dextroamphetamine is the dextrorotary enantiomer of amphetamine[A2505]. Dextroamphetamine was approved by the FDA in 2001 for the treatment of attention deficit hyperactivity disorder[L6010,Label].	SmallMoleculeDrug	no	[SLC18A2::yes]	ADHD				HtoMCLx	[SLC18A2::Q05940::inducer]	[SLC18A2::Q05940::HtoMCLx]	[hsa04726::SLC18A2],[hsa04728::SLC18A2],[hsa04721::SLC18A2]	[Serotonergic synapse::SLC18A2],[Dopaminergic synapse::SLC18A2],[Synaptic vesicle cycle::SLC18A2]
226	DB01593	Zinc	A metallic element of atomic number 30 and atomic weight 65.38. It is a necessary trace element in the diet, forming an essential part of many enzymes, and playing an important role in protein synthesis and in cell division. Zinc deficiency is associated with anemia, short stature, hypogonadism, impaired wound healing, and geophagia. It is identified by the symbol _Zn_ [L2098].____A newer study s…	SmallMoleculeDrug	no		Dietary Supplement				BtoMCL|MCL(e)toMCL,HtoMCLx|BtoMCL|BtoMCL(e)|MCL(e)toMCL,HtoMCLx|BtoMCL|MCL(e)toMCL,HtoMCLx|MCL(e)toMCL,NtoI|HtoMCLx|BtoMCL|BtoMCL(e)		[A2M::P01023::BtoMCL|MCL(e)toMCL],[APOBR::Q0VD83::HtoMCLx|MCL(e)toMCL],[APOE::P02649::BtoMCL|MCL(e)toMCL],[APP::P05067::NtoI|HtoMCLx|BtoMCL|BtoMCL(e)],[C1R::P00736::HtoMCLx|BtoMCL|BtoMCL(e)|MCL(e)toMCL],[C1S::P09871::HtoMCLx|BtoMCL|BtoMCL(e)|MCL(e)toMCL],[CLU::P10909::HtoMCLx|BtoMCL|MCL(e)toMCL],[MMP9::P14780::BtoMCL|MCL(e)toMCL],[SELENOP::P49908::HtoMCLx|BtoMCL|MCL(e)toMCL]	[hsa04610::A2M],[hsa04657::MMP9],[hsa04668::MMP9],[hsa05205::MMP9],[hsa05202::MMP9],[hsa04915::MMP9],[hsa05418::MMP9],[hsa04926::MMP9],[hsa04670::MMP9],[hsa04145::C1R],[hsa04610::C1R]	[Complement and coagulation cascades::A2M],[IL-17 signaling pathway::MMP9],[TNF signaling pathway::MMP9],[Proteoglycans in cancer::MMP9],[Transcriptional misregulation in cancer::MMP9],[Estrogen signaling pathway::MMP9],[Fluid shear stress and atherosclerosis::MMP9],[Relaxin signaling pathway::MMP9],[Leukocyte transendothelial migration::MMP9],[Phagosome::C1R],[Complement and coagulation cascades…
227	DB01618	Molindone	An indole derivative effective in schizophrenia and other psychoses and possibly useful in the treatment of the aggressive type of undersocialized conduct disorder. Molindone has much lower affinity for D2 receptors than most antipsychotic agents and has a relatively low affinity for D1 receptors. It has only low to moderate affinity for cholinergic and alpha_adrenergic receptors. Some electrophy…	SmallMoleculeDrug	no	[HTR2A::unknown]	Schizophrenia				IStoI|ItoA|NtoI|HtoMCLx|BtoMCL	[HTR2A::P28223::antagonist]	[HTR2A::P28223::IStoI|ItoA|NtoI|HtoMCLx|BtoMCL]	[hsa04540::HTR2A],[hsa04726::HTR2A],[hsa04750::HTR2A],[hsa04020::HTR2A]	[Gap junction::HTR2A],[Serotonergic synapse::HTR2A],[Inflammatory mediator regulation of TRP channels::HTR2A],[Calcium signaling pathway::HTR2A]
228	DB01621	Pipotiazine	Pipotiazine has actions similar to those of other phenothiazines. Among the different phenothiazine derivatives, it appears to be less sedating and to have a weak propensity for causing hypotension or potentiating the effects of CNS depressants and anesthetics. However, it produces a high incidence of extra pyramidal reactions. It is used for the maintenance treatment of chronic non_agitated schi…	SmallMoleculeDrug	no	[HTR2A::yes]	Schizophrenia				IStoI|ItoA|NtoI|HtoMCLx|BtoMCL	[HTR2A::P28223::antagonist]	[HTR2A::P28223::IStoI|ItoA|NtoI|HtoMCLx|BtoMCL]	[hsa04540::HTR2A],[hsa04726::HTR2A],[hsa04750::HTR2A],[hsa04020::HTR2A]	[Gap junction::HTR2A],[Serotonergic synapse::HTR2A],[Inflammatory mediator regulation of TRP channels::HTR2A],[Calcium signaling pathway::HTR2A]
229	DB01623	Thiothixene	A thioxanthine used as an antipsychotic agent. Its effects are similar to the phenothiazine antipsychotics.	SmallMoleculeDrug	no	[HTR2A::yes]	Schizophrenia				IStoI|ItoA|NtoI|HtoMCLx|BtoMCL	[HTR2A::P28223::antagonist]	[HTR2A::P28223::IStoI|ItoA|NtoI|HtoMCLx|BtoMCL]	[hsa04540::HTR2A],[hsa04726::HTR2A],[hsa04750::HTR2A],[hsa04020::HTR2A]	[Gap junction::HTR2A],[Serotonergic synapse::HTR2A],[Inflammatory mediator regulation of TRP channels::HTR2A],[Calcium signaling pathway::HTR2A]
230	DB01624	Zuclopenthixol	Zuclopenthixol, also known as Zuclopentixol or Zuclopenthixolum, is an antipsychotic agent. Zuclopenthixol is a thioxanthene_based neuroleptic with therapeutic actions similar to the phenothiazine antipsychotics. It is an antagonist at D1 and D2 dopamine receptors. Major brands of zuclopenthixol are Cisordinol, Acuphase, and Clopixol. This drug is a liquid. This compound belongs to the thioxanthe…	SmallMoleculeDrug	no	[HTR2A::unknown]	Schizophrenia				IStoI|ItoA|NtoI|HtoMCLx|BtoMCL	[HTR2A::P28223::antagonist]	[HTR2A::P28223::IStoI|ItoA|NtoI|HtoMCLx|BtoMCL]	[hsa04540::HTR2A],[hsa04726::HTR2A],[hsa04750::HTR2A],[hsa04020::HTR2A]	[Gap junction::HTR2A],[Serotonergic synapse::HTR2A],[Inflammatory mediator regulation of TRP channels::HTR2A],[Calcium signaling pathway::HTR2A]
231	DB01632	5-O-phosphono-alpha-D-ribofuranosyl diphosphate	The key substance in the biosynthesis of histidine, tryptophan, and purine and pyrimidine nucleotides.	SmallMoleculeDrug	no	[UCKL1::unknown]	Metabolite				BtoMCL|BtoMCL(e)|MCL(e)toMCL		[UCKL1::Q9NWZ5::BtoMCL|BtoMCL(e)|MCL(e)toMCL]
232	DB01892	Hyperforin	Hyperforin is a phytochemical generated by the plants of the Hypericum family. One of the most important members of this family, due to its medical properties, is _Hypericum perforatum_, also known as St John's wort.	SmallMoleculeDrug	yes	[ALOX5::unknown],[PTGS1::unknown]	Depression, Anxiolytic				NtoI|NtoA|HtoMCLx|BtoMCL|BtoMCL(e),NtoI|NtoA|HtoMCLx|BtoMCL|BtoMCL(e)|MCL(e)toMCL	[ALOX5::P09917::inhibitor],[PTGS1::P23219::inhibitor]	[ALOX5::P09917::NtoI|NtoA|HtoMCLx|BtoMCL|BtoMCL(e)|MCL(e)toMCL],[PTGS1::P23219::NtoI|NtoA|HtoMCLx|BtoMCL|BtoMCL(e)]	[hsa04726::ALOX5],[hsa04664::ALOX5]	[Serotonergic synapse::ALOX5],[Fc epsilon RI signaling pathway::ALOX5]
233	DB02266	Flufenamic acid	An anthranilic acid derivative with analgesic, anti_inflammatory, and antipyretic properties. It is used in musculoskeletal and joint disorders and administered by mouth and topically. (From Martindale, The Extra Pharmacopoeia, 30th ed, p16)	SmallMoleculeDrug	no	[PTGS1::unknown]	Rheumatoid Diseases, Anti-inflammatory (NSAIDs)				NtoI|NtoA|HtoMCLx|BtoMCL|BtoMCL(e)		[PTGS1::P23219::NtoI|NtoA|HtoMCLx|BtoMCL|BtoMCL(e)]
234	DB02638	Terlipressin	Terlipressin is an analogue of vasopressin used as a vasoactive drug in the management of hypotension which has been found to be effective when norepinephrine fails.	SmallMoleculeDrug	no	[AVPR1A::unknown]	Hepatorenal Syndrome Type 1, Portal Hypertension				HtoMCLx	[AVPR1A::P37288::stimulator]	[AVPR1A::P37288::HtoMCLx]	[hsa04072::AVPR1A],[hsa04270::AVPR1A],[hsa04020::AVPR1A]	[Phospholipase D signaling pathway::AVPR1A],[Vascular smooth muscle contraction::AVPR1A],[Calcium signaling pathway::AVPR1A]
235	DB02659	Cholic Acid	A major primary bile acid produced in the liver and usually conjugated with glycine or taurine. It facilitates fat absorption and cholesterol excretion. [PubChem]__Cholic acid, formulated as Cholbam capsules, is approved by the United States Food and Drug Administration as a treatment for children and adults with bile acid synthesis disorders due to single enzyme defects, and for peroxisomal diso…	SmallMoleculeDrug	no		Bile acid synthesis disorders				BtoMCL(e)		[GPBAR1::Q8TDU6::BtoMCL(e)]
236	DB02701	Nicotinamide	An important compound functioning as a component of the coenzyme NAD. Its primary significance is in the prevention and/or cure of blacktongue and pellagra. Most animals cannot manufacture this compound in amounts sufficient to prevent nutritional deficiency and it therefore must be supplemented through dietary intake.	SmallMoleculeDrug	no	[BST1::unknown]	Dietary Supplement				HtoMCLx|BtoMCL|MCL(e)toMCL		[BST1::Q10588::HtoMCLx|BtoMCL|MCL(e)toMCL]
237	DB03017	Lauric acid	Lauric acid is an inexpensive, non_toxic and safe to handle compound often used in laboratory investigations of melting_point depression. Lauric acid is a solid at room temperature but melts easily in boiling water, so liquid lauric acid can be treated with various solutes and used to determine their molecular masses.	SmallMoleculeDrug	no		Viral Infections				HtoMCLx|BtoMCL|BtoMCL(e)|MCL(e)toMCL,ItoA|NtoA|HtoMCLx		[GM2A::P17900::ItoA|NtoA|HtoMCLx],[PLA2G2D::Q9UNK4::HtoMCLx|BtoMCL|BtoMCL(e)|MCL(e)toMCL]	[hsa04142::GM2A]	[Lysosome::GM2A]
238	DB03088	Pidolic acid	Pidolic acid is a naturally occurring but little_studied amino acid derivative that can be formed enzymatically or non_enzymatically and participates as a biological intermediate with unique pharmacodynamics in various chemical pathways [A32991, L2729]. Elevations of the acid in blood levels may be associated with problems of glutamine or glutathione metabolism [L2729]. Pidolic acid, in general, …	SmallMoleculeDrug	no	[VEGFA::unknown]	Acne NOS				BtoMCL|BtoMCL(e)|MCL(e)toMCL		[VEGFA::P15692::BtoMCL|BtoMCL(e)|MCL(e)toMCL]
239	DB03147	Flavin adenine dinucleotide	A condensation product of riboflavin and adenosine diphosphate. The coenzyme of various aerobic dehydrogenases, e.g., D_amino acid oxidase and L_amino acid oxidase. (Lehninger, Principles of Biochemistry, 1982, p972)__Flavin adenine dinucleotide is approved for use in Japan under the trade name Adeflavin as an ophthalmic treatment for vitamin B2 deficiency.	SmallMoleculeDrug	no	[IL4I1::unknown]	Dietary Supplement				BtoMCL|BtoMCL(e)|MCL(e)toMCL		[IL4I1::Q96RQ9::BtoMCL|BtoMCL(e)|MCL(e)toMCL]	[hsa00280::IL4I1],[hsa00380::IL4I1],[hsa00270::IL4I1]	[Valine, leucine and isoleucine degradation::IL4I1],[Tryptophan metabolism::IL4I1],[Cysteine and methionine metabolism::IL4I1]
240	DB03193	Stearic acid	Stearic acid (IUPAC systematic name: octadecanoic acid) is one of the useful types of saturated fatty acids that comes from many animal and vegetable fats and oils. It is a waxy solid.	SmallMoleculeDrug	no	[PLA2G2D::unknown]	Dietary Supplement				HtoMCLx|BtoMCL|BtoMCL(e)|MCL(e)toMCL		[PLA2G2D::Q9UNK4::HtoMCLx|BtoMCL|BtoMCL(e)|MCL(e)toMCL]
241	DB03619	Deoxycholic acid	Deoxycholic acid is a a bile acid which emulsifies and solubilizes dietary fats in the intestine, and when injected subcutaneously, it disrupts cell membranes in adipocytes and destroys fat cells in that tissue. In April 2015, deoxycholic acid was approved by the FDA for the treatment submental fat to improve aesthetic appearance and reduce facial fullness or convexity. It is marketed under the b…	SmallMoleculeDrug	no		Fatty tissue located under the chin				BtoMCL(e)		[GPBAR1::Q8TDU6::BtoMCL(e)]
242	DB03754	Tromethamine	An organic amine proton acceptor. It is used in the synthesis of surface_active agents and pharmaceuticals; as an emulsifying agent for cosmetic creams and lotions, mineral oil and paraffin wax emulsions, as a biological buffer, and used as an alkalizer. (From Merck, 11th ed; Martindale, The Extra Pharmacopoeia, 30th ed, p1424)	SmallMoleculeDrug	no		Severe pain and inflammation (surgery)				NtoI|HtoMCLx|BtoMCL|BtoMCL(e)		[APP::P05067::NtoI|HtoMCLx|BtoMCL|BtoMCL(e)]
243	DB03904	Urea	A compound formed in the liver from ammonia produced by the deamination of amino acids. It is the principal end product of protein catabolism and constitutes about one half of the total urinary solids.	SmallMoleculeDrug	no	[CA2::unknown]	Hydration				HtoMCLx		[CA2::P00918::HtoMCLx]	[hsa04964::CA2],[hsa04966::CA2]	[Proximal tubule bicarbonate reclamation::CA2],[Collecting duct acid secretion::CA2]
244	DB04272	Citric acid	A key intermediate in metabolism. It is an acid compound found in citrus fruits. The salts of citric acid (citrates) can be used as anticoagulants due to their calcium chelating ability.____Citric acid was one of active ingredients in Phexxi, a non_hormonal contraceptive agent that was approved by the FDA on May 2020.[L14120]	SmallMoleculeDrug	yes	[IL4I1::unknown]	Antibiotic				BtoMCL|BtoMCL(e)|MCL(e)toMCL		[IL4I1::Q96RQ9::BtoMCL|BtoMCL(e)|MCL(e)toMCL]	[hsa00280::IL4I1],[hsa00380::IL4I1],[hsa00270::IL4I1]	[Valine, leucine and isoleucine degradation::IL4I1],[Tryptophan metabolism::IL4I1],[Cysteine and methionine metabolism::IL4I1]
245	DB04817	Metamizole	Metamizole, formerly marketed as Dimethone tablets and injection, Protemp oral liquid, and other drug products, was associated with potentially fatal agranulocytosis. Approvals of the NDA's for dipyrone drug products were withdrawn on June 27, 1977 (see the Federal Register of June 17, 1977 (42 FR 30893)). Withdrawn from the Canadian market in 1963.	SmallMoleculeDrug	no	[PTGS1::unknown]	Anti-inflammatory Drugs (NSAIDs)				NtoI|NtoA|HtoMCLx|BtoMCL|BtoMCL(e)		[PTGS1::P23219::NtoI|NtoA|HtoMCLx|BtoMCL|BtoMCL(e)]
246	DB04821	Nomifensine	Nomifensine, formerly marketed as Merital capsules, was associated with an increased incidence of hemolytic anemia. The approved application holder removed Merital capsules from the market on January 23, 1986. FDA published a notice of its determination that Merital capsules were removed from the market for safety reasons (see the Federal Register of June 17, 1986 (51 FR 21981)). Approval of the …	SmallMoleculeDrug	no		Depression				HtoMCLx		[SLC18A2::Q05940::HtoMCLx]	[hsa04726::SLC18A2],[hsa04728::SLC18A2],[hsa04721::SLC18A2]	[Serotonergic synapse::SLC18A2],[Dopaminergic synapse::SLC18A2],[Synaptic vesicle cycle::SLC18A2]
247	DB04842	Fluspirilene	A long_acting injectable antipsychotic agent used for chronic schizophrenia.	SmallMoleculeDrug	no	[HTR2A::unknown]	Schizophrenia				IStoI|ItoA|NtoI|HtoMCLx|BtoMCL	[HTR2A::P28223::antagonist]	[HTR2A::P28223::IStoI|ItoA|NtoI|HtoMCLx|BtoMCL]	[hsa04540::HTR2A],[hsa04726::HTR2A],[hsa04750::HTR2A],[hsa04020::HTR2A]	[Gap junction::HTR2A],[Serotonergic synapse::HTR2A],[Inflammatory mediator regulation of TRP channels::HTR2A],[Calcium signaling pathway::HTR2A]
248	DB04895	Pegaptanib	Pegaptanib is a polynucleotide aptamer. Pegatinib aids neovascular age_related macular degeneration by binding to VEGF which in order reduces angiogenesis and vessel permeability.____Pegaptanib was granted FDA approval on 17 September 2004.[L17903]	BiotechDrug	no		Macular degeneration				BtoMCL|BtoMCL(e)|MCL(e)toMCL		[VEGFA::P15692::BtoMCL|BtoMCL(e)|MCL(e)toMCL]
249	DB04908	Flibanserin	Flibanserin is the first drug to be approved for hypoactive sexual desire disorder (HSDD) in premenopausal women by the FDA in August 2015. It was originally developed as an antidepressant medication by Boehringer Ingelheim, but showed lack of efficacy in trials and was further developed as a hypoactive sexual disorder drug by Sprout Pharmaceuticals. Flibanserin's mechanism of action is attribute…	SmallMoleculeDrug	no	[HTR2A::unknown]	Hypoactive Sexual Desire Disorder (HSDD)				IStoI|ItoA|NtoI|HtoMCLx|BtoMCL		[HTR2A::P28223::IStoI|ItoA|NtoI|HtoMCLx|BtoMCL]	[hsa04540::HTR2A],[hsa04726::HTR2A],[hsa04750::HTR2A],[hsa04020::HTR2A]	[Gap junction::HTR2A],[Serotonergic synapse::HTR2A],[Inflammatory mediator regulation of TRP channels::HTR2A],[Calcium signaling pathway::HTR2A]
250	DB04946	Iloperidone	Iloperidone is an atypical antipsychotic for the treatment of schizophrenia symptoms. Hoechst Marion Roussel Inc. researched the drug until May 1996. In June 1997 they gave the research rights to Titan Pharmaceuticals, who gave the worldwide development, manufacturing, and marketing rights to Novartis in August 1998. On June 9, 2004, Titan Pharmaceuticals gave the Phase III development rights to …	SmallMoleculeDrug	no	[HTR2A::yes]	Schizophrenia				IStoI|ItoA|NtoI|HtoMCLx|BtoMCL	[HTR2A::P28223::antagonist]	[HTR2A::P28223::IStoI|ItoA|NtoI|HtoMCLx|BtoMCL]	[hsa04540::HTR2A],[hsa04726::HTR2A],[hsa04750::HTR2A],[hsa04020::HTR2A]	[Gap junction::HTR2A],[Serotonergic synapse::HTR2A],[Inflammatory mediator regulation of TRP channels::HTR2A],[Calcium signaling pathway::HTR2A]
251	DB05259	Glatiramer	Glatiramer acetate consists of the acetate salts of synthetic polypeptides, containing four naturally occurring amino acids: L_glutamic acid, L_alanine, L_tyrosine, and L_lysine with an average molar fraction of 0.141, 0.427, 0.095, and 0.338, respectively. The average molecular weight of glatiramer acetate is 5,000_9,000 daltons. It is an immunomodulator, licensed in much of the world for reduce…	BiotechDrug	no		Relapsing-Remitting Multiple Sclerosis				HtoMCLx|BtoMCL|BtoMCL(e)		[HLA-DRB1::P01911::HtoMCLx|BtoMCL|BtoMCL(e)]
252	DB05260	Gallium nitrate	Gallium nitrate is a drug that is used to treat hyper_calcemia, or too much calcium in the blood. This condition may occur when individuals develop various types of cancer. Gallium nitrate is also known by the common brand name Ganite.	SmallMoleculeDrug	no	[RRM2::yes]	nHL	DrugBank			HtoMCLx|BtoMCL|BtoMCL(e)|MCL(e)toMCL	[RRM2::P31350::inhibitor]	[RRM2::P31350::HtoMCLx|BtoMCL|BtoMCL(e)|MCL(e)toMCL]	[hsa04115::RRM2],[hsa00230::RRM2],[hsa00480::RRM2]	[p53 signaling pathway::RRM2],[Purine metabolism::RRM2],[Glutathione metabolism::RRM2]
253	DB05294	Vandetanib	Vandetanib is an oral once_daily kinase inhibitor of tumour angiogenesis and tumour cell proliferation with the potential for use in a broad range of tumour types.____On April 6 2011, vandetanib was approved by the FDA to treat nonresectable, locally advanced, or metastatic medullary thyroid cancer in adult patients.	SmallMoleculeDrug	no	[VEGFA::unknown]	Metastatic Medullary Thyroid Cancer				BtoMCL|BtoMCL(e)|MCL(e)toMCL	[VEGFA::P15692::inhibitor]	[VEGFA::P15692::BtoMCL|BtoMCL(e)|MCL(e)toMCL]
254	DB05316	Pimavanserin	Pimavanserin (ACP_103), marketed under the trade name Nuplazid, is a drug developed by Acadia Pharmaceuticals which acts as an inverse agonist on the serotonin receptor subtype 5_HT2A, with 40x selectivity over 5_HT2C, and no significant affinity or activity at 5_HT2B or dopamine receptors. As of September 3, 2009, pimavanserin has not met expectations for Phase III clinical trials for the treatm…	SmallMoleculeDrug	no	[HTR2A::unknown]	Schizophrenia				IStoI|ItoA|NtoI|HtoMCLx|BtoMCL		[HTR2A::P28223::IStoI|ItoA|NtoI|HtoMCLx|BtoMCL]	[hsa04540::HTR2A],[hsa04726::HTR2A],[hsa04750::HTR2A],[hsa04020::HTR2A]	[Gap junction::HTR2A],[Serotonergic synapse::HTR2A],[Inflammatory mediator regulation of TRP channels::HTR2A],[Calcium signaling pathway::HTR2A]
255	DB05381	Histamine	A depressor amine derived by enzymatic decarboxylation of histidine. It is a powerful stimulant of gastric secretion, a constrictor of bronchial smooth muscle, a vasodilator, and also a centrally acting neurotransmitter.	SmallMoleculeDrug	no		Joint pain or muscle aches				HtoMCLx		[SLC18A2::Q05940::HtoMCLx]	[hsa04726::SLC18A2],[hsa04728::SLC18A2],[hsa04721::SLC18A2]	[Serotonergic synapse::SLC18A2],[Dopaminergic synapse::SLC18A2],[Synaptic vesicle cycle::SLC18A2]
256	DB05777	Thrombomodulin Alfa	Thrombomodulin Alfa is a novel, recombinant and soluble thrombomodulin (ART_123). It is a human protein with both thrombin inhibiting and protein C stimulating activities, for the potential treatment of thromboembolism and blood clotting disorders, such as disseminated intravascular thromboembolism. [A18701]	BiotechDrug	no	[F5::unknown]	Thromboembolism				HtoMCLx		[F5::P12259::HtoMCLx]	[hsa04610::F5]	[Complement and coagulation cascades::F5]
257	DB05889	Inotuzumab ozogamicin	Inotuzumab ozogamicin is an antibody_drug conjugate using linker and cytotoxic drug technology similar to that developed for the ground_breaking treatment Mylotarg ([DB00056]), which was approved by the US FDA in 2000 for the treatment of acute myeloid leukaemia. Inotuzumab ozogamicin consists of a recombinant humanised IgG4 kappa CD22_targeting monoclonal antibody covalently attached to calichea…	BiotechDrug	no		B-cell precursor acute lymphoblastic leukemia (ALL)				NtoI|NtoA|BtoMCL(e)|MCL(e)toMCL		[CD22::P20273::NtoI|NtoA|BtoMCL(e)|MCL(e)toMCL]	[hsa04662::CD22],[hsa04640::CD22]	[B cell receptor signaling pathway::CD22],[Hematopoietic cell lineage::CD22]
258	DB06016	Cariprazine	Cariprazine is an antipsychotic drug developed by Gedeon Richter and marketed by Actavis under the trade name Vraylar. Cariprazine acts as a D2 and D3 receptor partial agonist, with high selectivity towards the D3 receptor. This mechanism is relatively unique, since many other antipsychotics are D2 and 5_HT2A agonists. Cariprazine was approved by the FDA in September 2015 and is indicated in the …	SmallMoleculeDrug	no		Schizophrenia				IStoI|ItoA|NtoI|HtoMCLx|BtoMCL		[HTR2A::P28223::IStoI|ItoA|NtoI|HtoMCLx|BtoMCL]	[hsa04540::HTR2A],[hsa04726::HTR2A],[hsa04750::HTR2A],[hsa04020::HTR2A]	[Gap junction::HTR2A],[Serotonergic synapse::HTR2A],[Inflammatory mediator regulation of TRP channels::HTR2A],[Calcium signaling pathway::HTR2A]
259	DB06077	Lumateperone	Schizophrenia is a complex mental illness and impacts approximately 1% of the population.[L10902] Although there are several antipsychotics including [aripiprazole], [paliperidone] and [clozapine] available for clinical use, they are generally accompanied by significant metabolic and/or neurological adverse effects.[A189093]____Lumateperone is a newly approved 2nd generation antipsychotic current…	SmallMoleculeDrug	no		Schizophrenia				IStoI|ItoA|NtoI|HtoMCLx|BtoMCL		[HTR2A::P28223::IStoI|ItoA|NtoI|HtoMCLx|BtoMCL]	[hsa04540::HTR2A],[hsa04726::HTR2A],[hsa04750::HTR2A],[hsa04020::HTR2A]	[Gap junction::HTR2A],[Serotonergic synapse::HTR2A],[Inflammatory mediator regulation of TRP channels::HTR2A],[Calcium signaling pathway::HTR2A]
260	DB06144	Sertindole	Sertindole, a neuroleptic, is one of the newer antipsychotic medications available. Serdolect is developed by the Danish pharmaceutical company H. Lundbeck. It is a phenylindole derivative used in the treatment of schizophrenia. It was first marketed in 1996 in several European countries before being withdrawn two years later because of numerous cardiac adverse effects. It has once again been app…	SmallMoleculeDrug	no	[HTR2A::yes]	Schizophrenia				IStoI|ItoA|NtoI|HtoMCLx|BtoMCL	[HTR2A::P28223::antagonist]	[HTR2A::P28223::IStoI|ItoA|NtoI|HtoMCLx|BtoMCL]	[hsa04540::HTR2A],[hsa04726::HTR2A],[hsa04750::HTR2A],[hsa04020::HTR2A]	[Gap junction::HTR2A],[Serotonergic synapse::HTR2A],[Inflammatory mediator regulation of TRP channels::HTR2A],[Calcium signaling pathway::HTR2A]
261	DB06148	Mianserin	A tetracyclic compound with antidepressant effects. Mianserin was previously available internationally, however in most markets it has been phased out in favour of [mirtazapine].	SmallMoleculeDrug	no	[HTR2A::unknown]	Depressive Disorder				IStoI|ItoA|NtoI|HtoMCLx|BtoMCL	[HTR2A::P28223::antagonist]	[HTR2A::P28223::IStoI|ItoA|NtoI|HtoMCLx|BtoMCL]	[hsa04540::HTR2A],[hsa04726::HTR2A],[hsa04750::HTR2A],[hsa04020::HTR2A]	[Gap junction::HTR2A],[Serotonergic synapse::HTR2A],[Inflammatory mediator regulation of TRP channels::HTR2A],[Calcium signaling pathway::HTR2A]
262	DB06153	Pizotifen	Pizotifen belongs to the class of antamines and is related to [DB00434] [A32532]. It is a potent serotonin and tryptamine antagonist that has been used for migraine prevention for many years. It exhibits weak anticholinergic, antihistamine, and antikinin actions in addition to sedative and appetite_stimulating properties [L2292]. Some patients receiving pizotifen treatment developed tolerance wit…	SmallMoleculeDrug	no		Migraines, Histaminic Cephalalgia				IStoI|ItoA|NtoI|HtoMCLx|BtoMCL		[HTR2A::P28223::IStoI|ItoA|NtoI|HtoMCLx|BtoMCL]	[hsa04540::HTR2A],[hsa04726::HTR2A],[hsa04750::HTR2A],[hsa04020::HTR2A]	[Gap junction::HTR2A],[Serotonergic synapse::HTR2A],[Inflammatory mediator regulation of TRP channels::HTR2A],[Calcium signaling pathway::HTR2A]
263	DB06155	Rimonabant	Rimonabant is an anorectic anti_obesity drug produced and marketed by Sanofi_Aventis. It is an inverse agonist for the cannabinoid receptor CB1. Its main avenue of effect is reduction in appetite. Rimonabant is the first selective CB1 receptor blocker to be approved for use anywhere in the world. Rimonabant is approved in 38 countries including the E.U., Mexico, and Brazil. It was rejected for ap…	SmallMoleculeDrug	no	[CNR1::yes]	Obesity				NtoIS|IStoI|ItoA|NtoI|NtoA|HtoMCLx|BtoMCL|BtoMCL(e)	[CNR1::P21554::antagonist]	[CNR1::P21554::NtoIS|IStoI|ItoA|NtoI|NtoA|HtoMCLx|BtoMCL|BtoMCL(e)]	[hsa04015::CNR1],[hsa04723::CNR1]	[Rap1 signaling pathway::CNR1],[Retrograde endocannabinoid signaling::CNR1]
264	DB06186	Ipilimumab	Ipilimumab is a fully humanized IgG1 monoclonal antibody that blocks cytotoxic T lymphocyte antigen_4 (CTLA_4).[L12126] Blocking CTLA_4 removes an inhibitory signal from reducing the activity of T lymphocytes.[A35065,A35080,L12126] Ipilimumab was developed by Bristol_Myers Squibb and Medarex.[L12126]____Ipilimumab was granted FDA approval on 25 March 2011.[L12126]	BiotechDrug	no	[CTLA4::yes]	Metastatic or Unresectable Melanoma (Cancer)				BtoMCL|MCL(e)toMCL		[CTLA4::P16410::BtoMCL|MCL(e)toMCL]	[hsa04660::CTLA4]	[T cell receptor signaling pathway::CTLA4]
265	DB06209	Prasugrel	Prasugrel, a thienopyridine derivative, is a platelet activation and aggregation inhibitor structurally and pharmacologically related to clopidogrel and ticlopidine. Similar to clopidogrel, prasugrel is a prodrug that requires enzymatic transformation in the liver to its active metabolite, R_138727. R_138727 irreversibly binds to P2Y12 type ADP receptors on platelets thus preventing activation of…	SmallMoleculeDrug	no	[P2RY12::yes]	Antithrombotic				MCL(e)toMCL	[P2RY12::Q9H244::antagonist]	[P2RY12::Q9H244::MCL(e)toMCL]
266	DB06212	Tolvaptan	Tolvaptan is used to treat low blood sodium levels (hyponatremia) associated with various conditions like congestive heart failure, cirrhosis, and syndrome of inappropriate antidiuretic hormones (SIADH). FDA approved on May 19, 2009.	SmallMoleculeDrug	no	[AVPR1A::no]	Hyponatremia, Autosomal dominant polycystic kidney disease (ADPKD)				HtoMCLx	[AVPR1A::P37288::antagonist]	[AVPR1A::P37288::HtoMCLx]	[hsa04072::AVPR1A],[hsa04270::AVPR1A],[hsa04020::AVPR1A]	[Phospholipase D signaling pathway::AVPR1A],[Vascular smooth muscle contraction::AVPR1A],[Calcium signaling pathway::AVPR1A]
267	DB06216	Asenapine	Developed by Schering_Plough after its merger with Organon International, asenapine is a sublingually administered, atypical antipsychotic for treatment of schizophrenia and acute mania associated with bipolar disorder. Asenapine also belongs to the dibenzo_oxepino pyrrole class. It is also for severe post_traumatic stress disorder nightmares in soldiers as an off_label use. FDA approved on Augus…	SmallMoleculeDrug	no	[HTR2A::yes]	Schizophrenia				IStoI|ItoA|NtoI|HtoMCLx|BtoMCL	[HTR2A::P28223::antagonist]	[HTR2A::P28223::IStoI|ItoA|NtoI|HtoMCLx|BtoMCL]	[hsa04540::HTR2A],[hsa04726::HTR2A],[hsa04750::HTR2A],[hsa04020::HTR2A]	[Gap junction::HTR2A],[Serotonergic synapse::HTR2A],[Inflammatory mediator regulation of TRP channels::HTR2A],[Calcium signaling pathway::HTR2A]
268	DB06237	Avanafil	Avanafil is a new phosphodiesterase_5 inhibitor that is faster acting and more selective than other drugs belonging to the same class. Chemically, it is a derivative of pyrimidine and is only available as the S_enantiomer. FDA approved on April 27, 2012.	SmallMoleculeDrug	no	[PDE5A::yes]	Erectile Dysfunction				MCL(e)toMCL	[PDE5A::O76074::inhibitor]	[PDE5A::O76074::MCL(e)toMCL]
269	DB06267	Udenafil	Udenafil is a new phosphodiesterase type 5 (PDE5) inhibitor used to treat erectile dysfunction (ED). It has been approved in South Korea and will be marketed under the brand name Zydena. It is not yet approved for use in the U.S., E.U., or Canada.	SmallMoleculeDrug	no	[PDE5A::yes]	Erectile Dysfunction				MCL(e)toMCL	[PDE5A::O76074::inhibitor]	[PDE5A::O76074::MCL(e)toMCL]
270	DB06288	Amisulpride	Amisulpride (trade name Solian) is an antipsychotic drug sold by Sanofi_Aventis. It is not approved for use in the United States, but is approved for use in Europe and Australia for the treatment of psychoses and schizophrenia. Additionally, it is approved in Italy for the treatment of dysthymia (under the brand name Deniban). Amisulpride is a selective dopamine antagonist.	SmallMoleculeDrug	no	[HTR2A::unknown]	Schizophrenia				IStoI|ItoA|NtoI|HtoMCLx|BtoMCL	[HTR2A::P28223::antagonist]	[HTR2A::P28223::IStoI|ItoA|NtoI|HtoMCLx|BtoMCL]	[hsa04540::HTR2A],[hsa04726::HTR2A],[hsa04750::HTR2A],[hsa04020::HTR2A]	[Gap junction::HTR2A],[Serotonergic synapse::HTR2A],[Inflammatory mediator regulation of TRP channels::HTR2A],[Calcium signaling pathway::HTR2A]
271	DB06404	Human C1-esterase inhibitor	C1 Esterase Inhibitor (Human) is composed of purified endogenous complement component_1 esterase inhibitor (hC1INH) isolated from human plasma.[L16586,L16591,L16606] The primary function of endogenous C1INH is to regulate the activation of the complement and contact system pathways.[L16586,L16591,L16606]____This drug is indicated for prophylaxis and treatment of Hereditary Angioedema (HAE), a hum…	BiotechDrug	no		Acute attack of hereditary angioedema				HtoMCLx|BtoMCL|BtoMCL(e)|MCL(e)toMCL		[C1R::P00736::HtoMCLx|BtoMCL|BtoMCL(e)|MCL(e)toMCL],[C1S::P09871::HtoMCLx|BtoMCL|BtoMCL(e)|MCL(e)toMCL]	[hsa04145::C1R],[hsa04610::C1R]	[Phagosome::C1R],[Complement and coagulation cascades::C1R]
272	DB06441	Cangrelor	Cangrelor is an intravenous, direct_acting, reversible P2Y12 inhibitor for patients undergoing percutaneous coronary intervention (PCI) who have not been yet treated by oral P2Y12 inhibitors. An advantage Cangrelor provides over oral P2Y12 inhibitors (such as prasugrel, ticagrelor, and clopidogrel) is that it is an active drug not requiring metabolic conversion therefore providing a rapid onset a…	SmallMoleculeDrug	no		Post procedural myocardial infarction				HtoMCLx|BtoMCL|BtoMCL(e)|MCL(e)toMCL		[P2RY12::Q9H244::HtoMCLx|BtoMCL|BtoMCL(e)|MCL(e)toMCL]
273	DB06607	Catumaxomab	Catumaxumab is a trifunctional monoclonal antibody developed for use in cancer treatment. It has affinity for T_cells, accessory immune cells, and cancer cells. Catumaxumab was initially authorized for market by the European Medicines Agency in April 2009 for the treatment of malignant ascites [L1122]. Its market authorization was withdrawn in the EU in June 2017 at the manufacturer's request due…	BiotechDrug	no		Cancer, Malignant Ascites				IStoI|NtoI|NtoA|HtoMCLx|BtoMCL|MCL(e)toMCL		[CD3E::P07766::IStoI|NtoI|NtoA|HtoMCLx|BtoMCL|MCL(e)toMCL]	[hsa04658::CD3E],[hsa04659::CD3E],[hsa04660::CD3E],[hsa05340::CD3E],[hsa04640::CD3E]	[Th1 and Th2 cell differentiation::CD3E],[Th17 cell differentiation::CD3E],[T cell receptor signaling pathway::CD3E],[Primary immunodeficiency::CD3E],[Hematopoietic cell lineage::CD3E]
274	DB06616	Bosutinib	Bosutinib is a Bcr_Abl kinase inhibitor for the treatment of Philadelphia chromosome_positive (Ph+) chronic myelogenous leukemia (CML). Compared to other tyrosine kinase inhibitors, it has a more favourable hematologic toxicity profile. FDA approved on September 4, 2012.	SmallMoleculeDrug	no	[LYN::unknown]	Chronic Myelogenous leukemia (CML)				NtoI|NtoA|HtoMCLx|MCL(e)toMCL		[LYN::P07948::NtoI|NtoA|HtoMCLx|MCL(e)toMCL]
275	DB06650	Ofatumumab	Ofatumumab is a novel anti_CD20 monoclonal antibody that targets B_cells. It is an IgG1κ human monoclonal antibody produced from a recombinant murine cell line (NS0) via transgenic mouse and hybridoma technology.[L12612] Ofatumumab works by recognizing antigens that are expressed on the tumour cells in certain cancers; however, the antigen is not tumour_specific and can also be found in normal B_…	BiotechDrug	no		Lymphocytic Leukemia (CLL)				NtoA|BtoMCL|MCL(e)toMCL		[MS4A1::P11836::NtoA|BtoMCL|MCL(e)toMCL]
276	DB06714	Propylhexedrine	Propylhexedrine is an alpha_adrenergic agonist often used in nasal decongestant inhalers. It is used to give temporary relief for nasal congestion from colds, allergic rhinitis, or allergies.	SmallMoleculeDrug	no	[SLC18A2::yes]	Analgesic, Anti-inflammatory (NSAIDs)				HtoMCLx		[SLC18A2::Q05940::HtoMCLx]	[hsa04726::SLC18A2],[hsa04728::SLC18A2],[hsa04721::SLC18A2]	[Serotonergic synapse::SLC18A2],[Dopaminergic synapse::SLC18A2],[Synaptic vesicle cycle::SLC18A2]
277	DB06736	Aceclofenac	Aceclofenac is an oral non_steroidal anti_inflammatory drug (NSAID) with marked anti_inflammatory and analgesic properties used to treat osteoarthritis, rheumatoid arthritis and ankylosing spondylitis. It is reported to have a higher anti_inflammatory action or at least comparable effects than conventional NSAIDs in double_blind studies [A19667, A19668, A19670]. Aceclofenac potently inhibits the …	SmallMoleculeDrug	no		Anti-inflammatory (NSAIDs)				NtoI|NtoA|HtoMCLx|BtoMCL|BtoMCL(e)		[PTGS1::P23219::NtoI|NtoA|HtoMCLx|BtoMCL|BtoMCL(e)]
278	DB06772	Cabazitaxel	Cabazitaxel is an anti_neoplastic used with the steroid medicine prednisone. Cabazitaxel is used to treat people with prostate cancer that has progressed despite treatment with docetaxel. Cabazitaxel is prepared by semi_synthesis with a precursor extracted from yew needles (10_deacetylbaccatin III). It was approved by the U.S. Food and Drug Administration (FDA) on June 17, 2010.	SmallMoleculeDrug	no	[TUBA4A::yes],[TUBB1::yes]	Metastatic Prostate Cancer				HtoMCLx|BtoMCL(e)|MCL(e)toMCL,ItoA|NtoI|NtoA|HtoMCLx|BtoMCL|MCL(e)toMCL	[TUBA4A::P68366::binder],[TUBB1::Q9H4B7::binder]	[TUBA4A::P68366::ItoA|NtoI|NtoA|HtoMCLx|BtoMCL|MCL(e)toMCL],[TUBB1::Q9H4B7::HtoMCLx|BtoMCL(e)|MCL(e)toMCL]	[hsa04540::TUBB1],[hsa04145::TUBB1],[hsa04540::TUBA4A],[hsa04530::TUBA4A],[hsa04145::TUBA4A]	[Gap junction::TUBB1],[Phagosome::TUBB1],[Gap junction::TUBA4A],[Tight junction::TUBA4A],[Phagosome::TUBA4A]
279	DB06773	Human calcitonin	Calcitonin was first discovered in isolated parathyroid tissue as a substance with a serum_calcium_lowering effect.[A32099] It is constituted as a 32_amino acid single chain polypeptide structure that gets secreted as a regulatory agent in calcium_phosphorus metabolism.[A32098] It is used as an alternative for people developing antibodies against salmon calcitonin.[A32100]	BiotechDrug	no		Paget's Disease				ItoA|NtoA|HtoMCLx|BtoMCL|MCL(e)toMCL		[ACTN1::P12814::ItoA|NtoA|HtoMCLx|BtoMCL|MCL(e)toMCL]
280	DB06777	Chenodeoxycholic acid	Chenodeoxycholic acid (or Chenodiol) is an epimer of ursodeoxycholic acid (DB01586). Chenodeoxycholic acid is a bile acid naturally found in the body. It works by dissolving the cholesterol that makes gallstones and inhibiting production of cholesterol in the liver and absorption in the intestines, which helps to decrease the formation of gallstones. It can also reduce the amount of other bile ac…	SmallMoleculeDrug	no		Dissolve Cholesterol Gallstone				BtoMCL(e)		[GPBAR1::Q8TDU6::BtoMCL(e)]
281	DB06779	Dalteparin	Dalteparin, a low molecular weight heparin (LMWH) prepared by nitrous acid degradation of unfractionated heparin of porcine intestinal mucosa origin, is an anticoagulant. It is composed of strongly acidic sulphated polysaccharide chains with an average molecular weight of 5000 and about 90% of the material within the range of 2000_9000. LMWHs have a more predictable response, a greater bioavailab…	SmallMoleculeDrug	no	[TFPI::yes],[VEGFA::yes]	Vein Thrombosis				BtoMCL|BtoMCL(e)|MCL(e)toMCL,HtoMCLx|BtoMCL|BtoMCL(e)|MCL(e)toMCL	[TFPI::P10646::inhibitor],[VEGFA::P15692::inhibitor]	[TFPI::P10646::HtoMCLx|BtoMCL|BtoMCL(e)|MCL(e)toMCL],[VEGFA::P15692::BtoMCL|BtoMCL(e)|MCL(e)toMCL]	[hsa04610::TFPI]	[Complement and coagulation cascades::TFPI]
282	DB06782	Dimercaprol	Dimercaprol is a traditional chelating agent developed by British biochemists at Oxford University during World War II. It was developed as an experimental antidote against the arsenic_based poison gas Lewisite. It has been used clinically since 1949 in arsenic, cadmium and mercury poisoning. In addition, it has in the past been used for the treatment of Wilson's disease, a genetic disorder in wh…	SmallMoleculeDrug	no		Arsenic Poisoning, Poisoning, Lead, Acute Mercury poisoning, Gold poisoning				NtoI|HtoMCLx|BtoMCL|BtoMCL(e)		[APP::P05067::NtoI|HtoMCLx|BtoMCL|BtoMCL(e)]
283	DB06802	Nepafenac	Nepafenac is a non_steroidal anti_inflammatory prodrug (NSAID) usually sold as a prescription eye drop. It is used to treat pain and inflammation associated with cataract surgery.	SmallMoleculeDrug	no	[PTGS1::unknown]	Anti-inflammatory Drugs (NSAIDs)				NtoI|NtoA|HtoMCLx|BtoMCL|BtoMCL(e)	[PTGS1::P23219::inhibitor]	[PTGS1::P23219::NtoI|NtoA|HtoMCLx|BtoMCL|BtoMCL(e)]
284	DB06813	Pralatrexate	Pralatrexate is an antimetabolite for the treatment of relapsed or refractory peripheral T_cell lymphoma. It is more efficiently retained in cancer cells than methotrexate. FDA approved on September 24, 2009.	SmallMoleculeDrug	no	[TYMS::yes]	T-cell	literature, DrugBank			BtoMCL(e)|MCL(e)toMCL	[TYMS::P04818::inhibitor]	[TYMS::P04818::BtoMCL(e)|MCL(e)toMCL]	[hsa00670::TYMS]	[One carbon pool by folate::TYMS]
285	DB06822	Tinzaparin	Tinzaparin is a low molecular weight heparin (LMWH), produced by enzymatic depolymerization of unfractionated heparin from porcine intestinal mucosa. It is a heterogeneous mixture of with an average molecular weight between 5500 and 7500 daltons. Tinzaparin is composed of molecules with and without a special site for high affinity binding to antithrombin III (ATIII). This complex greatly accelera…	SmallMoleculeDrug	no	[CXCL12::unknown]	Deep Vein Thrombosis				BtoMCL|MCL(e)toMCL	[CXCL12::P48061::binder]	[CXCL12::P48061::BtoMCL|MCL(e)toMCL]	[hsa04062::CXCL12],[hsa04064::CXCL12],[hsa04810::CXCL12],[hsa04360::CXCL12],[hsa04670::CXCL12],[hsa04060::CXCL12],[hsa04672::CXCL12]	[Chemokine signaling pathway::CXCL12],[NF-kappa B signaling pathway::CXCL12],[Regulation of actin cytoskeleton::CXCL12],[Axon guidance::CXCL12],[Leukocyte transendothelial migration::CXCL12],[Cytokine-cytokine receptor interaction::CXCL12],[Intestinal immune network for IgA production::CXCL12]
286	DB08329	Sulthiame	_	SmallMoleculeDrug	no	[CA2::unknown]	Epilepsy				HtoMCLx		[CA2::P00918::HtoMCLx]	[hsa04964::CA2],[hsa04966::CA2]	[Proximal tubule bicarbonate reclamation::CA2],[Collecting duct acid secretion::CA2]
287	DB08815	Lurasidone	Lurasidone is an atypical antipsychotic developed by Dainippon Sumitomo Pharma. It was approved by the U.S. Food and Drug Administration (FDA) for treatment of schizophrenia on October 29, 2010 and is currently pending approval for the treatment of bipolar disorder in the United States.	SmallMoleculeDrug	no	[HTR2A::yes]	Schizophrenia				IStoI|ItoA|NtoI|HtoMCLx|BtoMCL	[HTR2A::P28223::antagonist]	[HTR2A::P28223::IStoI|ItoA|NtoI|HtoMCLx|BtoMCL]	[hsa04540::HTR2A],[hsa04726::HTR2A],[hsa04750::HTR2A],[hsa04020::HTR2A]	[Gap junction::HTR2A],[Serotonergic synapse::HTR2A],[Inflammatory mediator regulation of TRP channels::HTR2A],[Calcium signaling pathway::HTR2A]
288	DB08816	Ticagrelor	Ticagrelor, or AZD6140, was first described in the literature in 2003.[A204170,A2903] Ticagrelor is an ADP derivative developed for its P2Y<sub>12</sub> receptor antagonism.[A2903] Unlike [clopidogrel], ticagrelor is not a prodrug.[A2903] It is marketed by Astra Zeneca as Brilinta in the US[L14201] and Brilique or Possia in the EU,[L14207].____Ticagrelor was granted EMA approval on 3 December 201…	SmallMoleculeDrug	no	[P2RY12::yes]	Antithrombotic				MCL(e)toMCL	[P2RY12::Q9H244::inhibitor]	[P2RY12::Q9H244::MCL(e)toMCL]
289	DB08818	Hyaluronic acid	Hyaluronic acid (HA) is an anionic, nonsulfated glycosaminoglycan distributed widely throughout connective, epithelial, and neural tissues. It is unique among glycosaminoglycans in that it is nonsulfated, forms in the plasma membrane instead of the Golgi, and can be very large, with its molecular weight often reaching the millions. One of the chief components of the extracellular matrix, hyaluron…	SmallMoleculeDrug	no	[ICAM1::yes],[VCAN::unknown]	Joint pain, Wound Healing				BtoMCL|BtoMCL(e)|MCL(e)toMCL,HtoMCLx|BtoMCL|MCL(e)toMCL	[VCAN::P13611::binder]	[ICAM1::P05362::BtoMCL|BtoMCL(e)|MCL(e)toMCL],[VCAN::P13611::HtoMCLx|BtoMCL|MCL(e)toMCL]
290	DB08839	Serotonin	For temporary relief of nervousness, anxiety, mood swings, joint pains, weakness, drowsiness, itching and lethargy. Not evaluated by the FDA, homeopathic product.	SmallMoleculeDrug	yes		Anxiety				HtoMCLx,IStoI|ItoA|NtoI|HtoMCLx|BtoMCL		[HTR2A::P28223::IStoI|ItoA|NtoI|HtoMCLx|BtoMCL],[SLC18A2::Q05940::HtoMCLx]	[hsa04540::HTR2A],[hsa04726::HTR2A],[hsa04750::HTR2A],[hsa04020::HTR2A],[hsa04726::SLC18A2],[hsa04728::SLC18A2],[hsa04721::SLC18A2]	[Gap junction::HTR2A],[Serotonergic synapse::HTR2A],[Inflammatory mediator regulation of TRP channels::HTR2A],[Calcium signaling pathway::HTR2A],[Serotonergic synapse::SLC18A2],[Dopaminergic synapse::SLC18A2],[Synaptic vesicle cycle::SLC18A2]
291	DB08862	Cholecystokinin	Cholecystokinin ( also known as _CCK or CCK_PZ_) is a peptide hormone of the gastrointestinal system which is responsible for stimulating the digestion of fat and protein. Cholecystokinin, previously called _pancreozymin_, is synthesized and secreted by enteroendocrine cells in the duodenum (the first portion of the small intestine) and leads to the release of bile and digestive enzymes. CCK also…	SmallMoleculeDrug	no		Digestion/Appetite				HtoMCLx|BtoMCL,IStoI|ItoA|NtoI|NtoA|HtoMCLx|BtoMCL(e)|MCL(e)toMCL		[EGF::P01133::HtoMCLx|BtoMCL],[PRKCB::P05771::IStoI|ItoA|NtoI|NtoA|HtoMCLx|BtoMCL(e)|MCL(e)toMCL]	[hsa04919::PRKCB],[hsa04310::PRKCB],[hsa04662::PRKCB],[hsa04010::PRKCB],[hsa04540::PRKCB],[hsa04062::PRKCB],[hsa05205::PRKCB],[hsa04726::PRKCB],[hsa04921::PRKCB],[hsa04933::PRKCB],[hsa04370::PRKCB],[hsa04014::PRKCB],[hsa04720::PRKCB],[hsa04064::PRKCB],[hsa04071::PRKCB],[hsa04150::PRKCB],[hsa04012::PRKCB],[hsa04666::PRKCB],[hsa04912::PRKCB],[hsa05231::PRKCB],[hsa04916::PRKCB],[hsa04725::PRKCB],[hs…	[Thyroid hormone signaling pathway::PRKCB],[Wnt signaling pathway::PRKCB],[B cell receptor signaling pathway::PRKCB],[MAPK signaling pathway::PRKCB],[Gap junction::PRKCB],[Chemokine signaling pathway::PRKCB],[Proteoglycans in cancer::PRKCB],[Serotonergic synapse::PRKCB],[Oxytocin signaling pathway::PRKCB],[AGE-RAGE signaling pathway in diabetic complications::PRKCB],[VEGF signaling pathway::PRKCB…
292	DB08871	Eribulin	Eribulin is a microtubule inhibitor indicated for the treatment of patients with metastatic breast cancer who have previously received at least two chemotherapeutic regimens for the treatment of metastatic disease. Eribulin was isolated from the marine sponge Halichondria okadai. Eribulin is also being investigated for use in the treatment of advanced solid tumors [A7439].	SmallMoleculeDrug	no		Breast Cancer				HtoMCLx|BtoMCL(e)|MCL(e)toMCL		[TUBB1::Q9H4B7::HtoMCLx|BtoMCL(e)|MCL(e)toMCL]	[hsa04540::TUBB1],[hsa04145::TUBB1]	[Gap junction::TUBB1],[Phagosome::TUBB1]
293	DB08885	Aflibercept	Aflibercept is a recombinant protein composed of the binding domains of two human vascular endothelial growth factor (VEGF) receptors fused with the Fc region of human immunoglobulin gamma 1 (IgG1). Structurally, Aflibercept is a dimeric glycoprotein with a protein molecular weight of 96.9 kilo Daltons (kDa). It contains approximately 15% glycosylation to give a total molecular weight of 115 kDa.…	BiotechDrug	no	[VEGFA::yes]	MCL [C]		NCT00045266:No Results Available,NCT00036946:No Results Available,NCT00082823:No Results Available,NCT00083213:No Results Available		BtoMCL|BtoMCL(e)|MCL(e)toMCL	[VEGFA::P15692::binder]	[VEGFA::P15692::BtoMCL|BtoMCL(e)|MCL(e)toMCL]
294	DB08888	Ocriplasmin	Ocriplasmin is a recombinant truncated form of human plasmin with a molecular weight of 27.2 kDa produced by recombinant DNA technology in a Pichia pastoris expression system. Ocriplasmin is a protein made up of 249 amino acids and has two peptide chains. Agent for pharmacologic vitreolysis; thrombolytic agent. FDA approved in October 17, 2012.	BiotechDrug	no	[A2M::no]	Vitreomacular traction (VMT) syndrome				BtoMCL|MCL(e)toMCL	[A2M::P01023::ligand]	[A2M::P01023::BtoMCL|MCL(e)toMCL]	[hsa04610::A2M]	[Complement and coagulation cascades::A2M]
295	DB08896	Regorafenib	Regorafenib is an orally_administered inhibitor of multiple kinases. It is used for the treatment of metastatic colorectal cancer, advanced gastrointestinal stromal tumours, and hepatocellular carcinoma. FDA approved on September 27, 2012. Approved use of Regorafenib was expanded to treat Hepatocellular Carcinoma in April 2017.	SmallMoleculeDrug	no	[DDR2::yes]	Metastatic Colorectal Cancer (CRC), Metastatic Gastrointestinal Stromal Tumour (GIST), Hepatocellular Carcinoma (HCC)				BtoMCL|BtoMCL(e)|MCL(e)toMCL	[DDR2::Q16832::inhibitor]	[DDR2::Q16832::BtoMCL|BtoMCL(e)|MCL(e)toMCL]
296	DB08901	Ponatinib	Ponatinib is a novel Bcr_Abl tyrosine kinase inhibitor that is especially effective against the T315I mutation for the treatment of chronic myeloid leukemia. FDA approved on December 14, 2012.	SmallMoleculeDrug	no	[LYN::unknown]	Chronic Myeloid Leukemia (CML)				NtoI|NtoA|HtoMCLx	[LYN::P07948::inhibitor]	[LYN::P07948::NtoI|NtoA|HtoMCLx]
297	DB08935	Obinutuzumab	Obinutuzumab is a humanized monoclonal antibody used as a combination treatment with chlorambucil to treat patients with untreated chronic lymphocytic leukemia. It was approved by the FDA in November 2013 and is marketed under the brand name Gazyva. There is a black box warning of fatal Hepatitis B Virus (HBV) reactivation and fatal Progressive Multifocal Leukoencephalopathy (PML).	BiotechDrug	no	[MS4A1::yes]	Chronic Lymphocytic Leukemia (CLL)				NtoA|BtoMCL|MCL(e)toMCL	[MS4A1::P11836::antibody]	[MS4A1::P11836::NtoA|BtoMCL|MCL(e)toMCL]
298	DB08964	Gemeprost	Gemeprost is a prostaglandin E1 (PGE1) analog and antiprogestogen used for preoperative dilation of the cervix before surgical abortion. It is available as vaginal suppositories and also used in combination with the antiprogestin and mifepristone for termination of 1st_ and 2nd_trimester pregnancy [A19726]. It is not FDA_approved but available in Japan marketed as Preglandin.	SmallMoleculeDrug	no		Cervix Dilation				HtoMCLx|BtoMCL|MCL(e)toMCL		[PTGER2::P43116::HtoMCLx|BtoMCL|MCL(e)toMCL]	[hsa04924::PTGER2],[hsa04024::PTGER2],[hsa04750::PTGER2]	[Renin secretion::PTGER2],[cAMP signaling pathway::PTGER2],[Inflammatory mediator regulation of TRP channels::PTGER2]
299	DB09016	Butriptyline	Butriptyline is a tricyclic antidepressant which has been used in Europe since 1974. It is the isobutyl side chain homologue of amitriptyline.	SmallMoleculeDrug	no	[HTR2A::yes]	Depressive Disorder				IStoI|ItoA|NtoI|HtoMCLx|BtoMCL	[HTR2A::P28223::antagonist]	[HTR2A::P28223::IStoI|ItoA|NtoI|HtoMCLx|BtoMCL]	[hsa04540::HTR2A],[hsa04726::HTR2A],[hsa04750::HTR2A],[hsa04020::HTR2A]	[Gap junction::HTR2A],[Serotonergic synapse::HTR2A],[Inflammatory mediator regulation of TRP channels::HTR2A],[Calcium signaling pathway::HTR2A]
300	DB09047	Finafloxacin	Finafloxacin is a fluoroquinolone antibiotic indicated in the treatment of acute otitis externa (swimmer's ear) caused by the bacteria Pseudomonas aeruginosa and Staphylococcus aureus. Finafloxacin is marketed by Novartis under the brand Xtoro™, and was approved by the FDA in December 2014.	SmallMoleculeDrug	no		Antibiotic				BtoMCL(e)|MCL(e)toMCL		[TOP2A::P11388::BtoMCL(e)|MCL(e)toMCL]
301	DB09052	Blinatumomab	Blinatumomab is a BiTE_class (bi_specific T_cell engagers) constructed monoclonal antibody indicated for the treatment of Philadelphia chromosome_negative relapsed or refractory B_cell precursor acute lymphoblastic leukemia (ALL). Blinatumomab is manufactured by Amgen Inc. and marketed under the brand Blincyto™. A full treatment regimen consisting of two cycles of four weeks each, is priced at $1…	BiotechDrug	no		Acute lymphocytic leukemia (ALL), Precursor B-lymphoblastic lymphoma (PBLL)	literature, DrugBank		26048243	IStoI|BtoMCL,NtoA|HtoMCLx|BtoMCL|MCL(e)toMCL		[CD19::P15391::IStoI|BtoMCL],[CD3D::P04234::NtoA|HtoMCLx|BtoMCL|MCL(e)toMCL]	[hsa04662::CD19],[hsa05340::CD19],[hsa04640::CD19]	[B cell receptor signaling pathway::CD19],[Primary immunodeficiency::CD19],[Hematopoietic cell lineage::CD19]
302	DB09053	Ibrutinib	Ibrutinib is a small molecule that acts as an irreversible potent inhibitor of Burton's tyrosine kinase. It is designated as a targeted covalent drug and it presents a very promising activity in B cell malignancies.[A32299] Ibrutinib was developed by Pharmacyclics Inc and in November 2013 was FDA_approved for the treatment of mantle cell lymphoma. Later, in February 2014, ibrutinib was approved f…	SmallMoleculeDrug	no		MCL	literature		26048243	ItoA|NtoA|BtoMCL|MCL(e)toMCL		[BTK::Q06187::ItoA|NtoA|BtoMCL|MCL(e)toMCL]	[hsa04662::BTK],[hsa04380::BTK],[hsa04064::BTK],[hsa04664::BTK],[hsa04611::BTK],[hsa05340::BTK]	[B cell receptor signaling pathway::BTK],[Osteoclast differentiation::BTK],[NF-kappa B signaling pathway::BTK],[Fc epsilon RI signaling pathway::BTK],[Platelet activation::BTK],[Primary immunodeficiency::BTK]
303	DB09059	Atosiban	Atosiban is an inhibitor of the hormones oxytocin and vasopressin. It is used intravenously to halt premature labor. Although initial studies suggested it could be used as a nasal spray and hence would not require hospital admission, it is not used in that form. Atobisan was developed by the Swedish company Ferring Pharmaceuticals. It was first reported in the literature in 1985. Atosiban is lice…	SmallMoleculeDrug	no		Halt Premature Labor				HtoMCLx		[AVPR1A::P37288::HtoMCLx]	[hsa04072::AVPR1A],[hsa04270::AVPR1A],[hsa04020::AVPR1A]	[Phospholipase D signaling pathway::AVPR1A],[Vascular smooth muscle contraction::AVPR1A],[Calcium signaling pathway::AVPR1A]
304	DB09061	Cannabidiol	Cannabidiol, or CBD, is one of at least 85 active cannabinoids identified within the Cannabis plant. It is a major phytocannabinoid, accounting for up to 40% of the Cannabis plant's extract, that binds to a wide variety of physiological targets of the endocannabinoid system within the body. Although the exact medical implications are currently being investigated, CBD has shown promise as a therap…	SmallMoleculeDrug	no		Epilepsy, Anxiety, Pain, Dystonia, Parkinson Disease, Crohn disease				IStoI|ItoA|NtoI|HtoMCLx|BtoMCL,ItoA|NtoA|HtoMCLx,NtoIS|IStoI|ItoA|NtoI|NtoA|HtoMCLx|BtoMCL|BtoMCL(e),NtoI|NtoA|HtoMCLx|BtoMCL|BtoMCL(e)		[CNR1::P21554::NtoIS|IStoI|ItoA|NtoI|NtoA|HtoMCLx|BtoMCL|BtoMCL(e)],[GPX1::P07203::ItoA|NtoA|HtoMCLx],[HTR2A::P28223::IStoI|ItoA|NtoI|HtoMCLx|BtoMCL],[PTGS1::P23219::NtoI|NtoA|HtoMCLx|BtoMCL|BtoMCL(e)]	[hsa04540::HTR2A],[hsa04726::HTR2A],[hsa04750::HTR2A],[hsa04020::HTR2A],[hsa04015::CNR1],[hsa04723::CNR1]	[Gap junction::HTR2A],[Serotonergic synapse::HTR2A],[Inflammatory mediator regulation of TRP channels::HTR2A],[Calcium signaling pathway::HTR2A],[Rap1 signaling pathway::CNR1],[Retrograde endocannabinoid signaling::CNR1]
305	DB09079	Nintedanib	Nintedanib is a small molecule kinase inhibitor used in the treatment of pulmonary fibrosis, systemic sclerosis_associated interstitial lung disease, and non_small cell lung cancer (NSCLC).[L8453,L8459] It was first approved for use in the United States in 2014.[L8453] Within the spectrum of idiopathic pulmonary fibrosis treatment options, nintedanib is currently one of only two disease_modifying…	SmallMoleculeDrug	no		Non-small Cell Lung Cancer (NSCLC)				NtoI|NtoA|HtoMCLx|MCL(e)toMCL		[LYN::P07948::NtoI|NtoA|HtoMCLx|MCL(e)toMCL]
306	DB09089	Trimebutine	Trimebutine is a spasmolytic agent that regulates intestinal and colonic motility and relieves abdominal pain with antimuscarinic and weak mu opioid agonist effects. It is marketed for the treatment of irritable bowel syndrome (IBS) and lower gastrointestinal tract motility disorders, with IBS being one of the most common multifactorial GI disorders [A19691]. It is used to restore normal bowel fu…	SmallMoleculeDrug	no		IBS				BtoMCL|BtoMCL(e)		[KCNN3::Q9UGI6::BtoMCL|BtoMCL(e)]
307	DB09128	Brexpiprazole	Brexpiprazole is a novel D2 dopamine and serotonin 1A partial agonist, called serotonin_dopamine activity modulator (SDAM), and a potent antagonist of serotonin 2A receptors, noradrenergic alpha 1B and 2C receptors. Brexpiprazole is approved for the treatment of schizophrenia, and as an adjunctive treatment for major depressive disorder (MDD). Although it failed Phase II clinical trials for ADHD,…	SmallMoleculeDrug	no		Schizophrenia, Depressive Disorder				IStoI|ItoA|NtoI|HtoMCLx|BtoMCL		[HTR2A::P28223::IStoI|ItoA|NtoI|HtoMCLx|BtoMCL]	[hsa04540::HTR2A],[hsa04726::HTR2A],[hsa04750::HTR2A],[hsa04020::HTR2A]	[Gap junction::HTR2A],[Serotonergic synapse::HTR2A],[Inflammatory mediator regulation of TRP channels::HTR2A],[Calcium signaling pathway::HTR2A]
308	DB09130	Copper	Copper is a transition metal and a trace element in the body. It is important to the function of many enzymes including cytochrome c oxidase, monoamine oxidase and superoxide dismutase [FDA Label]. Copper is commonly used in contraceptive intrauterine devices (IUD) [L801].	SmallMoleculeDrug	no		Dietary Supplement				BtoMCL|MCL(e)toMCL,HtoMCLx|BtoMCL(e)|MCL(e)toMCL,HtoMCLx|BtoMCL|BtoMCL(e)|MCL(e)toMCL,HtoMCLx|BtoMCL|MCL(e)toMCL,HtoMCLx|MCL(e)toMCL,IStoI|ItoA|NtoI|NtoA|MCL(e)toMCL,IStoI|NtoI|NtoA|HtoMCLx|BtoMCL|BtoMCL(e),ItoA|NtoA|HtoMCLx|BtoMCL|MCL(e)toMCL,NtoI|HtoMCLx|BtoMCL|BtoMCL(e)		[ACTN1::P12814::ItoA|NtoA|HtoMCLx|BtoMCL|MCL(e)toMCL],[APOBR::Q0VD83::HtoMCLx|MCL(e)toMCL],[APOE::P02649::BtoMCL|MCL(e)toMCL],[APP::P05067::NtoI|HtoMCLx|BtoMCL|BtoMCL(e)],[C1S::P09871::HtoMCLx|BtoMCL|BtoMCL(e)|MCL(e)toMCL],[CFL1::P23528::IStoI|NtoI|NtoA|HtoMCLx|BtoMCL|BtoMCL(e)],[CLU::P10909::HtoMCLx|BtoMCL|MCL(e)toMCL],[PPBP::P02775::HtoMCLx|BtoMCL(e)|MCL(e)toMCL],[SERPING1::P05155::HtoMCLx|BtoM…	[hsa04666::CFL1],[hsa04810::CFL1],[hsa04360::CFL1],[hsa03040::SRSF1],[hsa04657::SRSF1],[hsa04062::PPBP],[hsa04060::PPBP]	[Fc gamma R-mediated phagocytosis::CFL1],[Regulation of actin cytoskeleton::CFL1],[Axon guidance::CFL1],[Spliceosome::SRSF1],[IL-17 signaling pathway::SRSF1],[Chemokine signaling pathway::PPBP],[Cytokine-cytokine receptor interaction::PPBP]
309	DB09148	Florbetaben (18F)	Florbetaben is a fluorine_18 (18F)_labeled stilbene derivative used for Positron Emission Tomography (PET) imaging of the brain. It is used for the non_invasive detection of the density of ß_amyloid neuritic plaques in the brain of adult patients with cognitive impairment.	SmallMoleculeDrug	no		Radioactive diagnostic agent	DrugBank			NtoI|HtoMCLx|BtoMCL|BtoMCL(e)		[APP::P05067::NtoI|HtoMCLx|BtoMCL|BtoMCL(e)]
310	DB09149	Florbetapir (18F)	Florbetapir (18F) is a radiopharmaceutical compound containing the radionuclide fluorine_18 bound to the compound florbetapir, a molecule that binds with high affinity to beta amyloid plaque, a peptide that plays a key role in Alzheimer's Disease pathogenesis. Marketed as the product Amyvid, florbetapir 18F is indicated for positron emission tomography (PET) imaging of the brain to estimate β_amy…	SmallMoleculeDrug	no		Radioactive diagnostic agent	DrugBank			NtoI|HtoMCLx|BtoMCL|BtoMCL(e)		[APP::P05067::NtoI|HtoMCLx|BtoMCL|BtoMCL(e)]
311	DB09151	Flutemetamol (18F)	Flutemetamol (18F) is a PET scanning radiopharmaceutical containing the radionuclide fluorine_18. It is indicated for Positron Emission Tomography (PET) imaging of the brain to estimate β amyloid neuritic plaque density in adult patients with cognitive impairment who are being evaluated for Alzheimer's disease (AD) or other causes of cognitive decline.	SmallMoleculeDrug	no		Radioactive diagnostic agent	DrugBank			NtoI|HtoMCLx|BtoMCL|BtoMCL(e)		[APP::P05067::NtoI|HtoMCLx|BtoMCL|BtoMCL(e)]
312	DB09167	Dosulepin	Dosulepin (INN, BAN) formerly known as dothiepin (USAN), is a tricyclic antidepressant with anxiolytic properties that is used in several European and South Asian countries, as well as Australia, South Africa, and New Zealand. It is not FDA_approved due to low therpeutic index and significant toxicity in overdose. Dosulepin inhibits the reuptake of biogenic amines, increasing available neurotrans…	SmallMoleculeDrug	no		Depressive Disorder				IStoI|ItoA|NtoI|HtoMCLx|BtoMCL		[HTR2A::P28223::IStoI|ItoA|NtoI|HtoMCLx|BtoMCL]	[hsa04540::HTR2A],[hsa04726::HTR2A],[hsa04750::HTR2A],[hsa04020::HTR2A]	[Gap junction::HTR2A],[Serotonergic synapse::HTR2A],[Inflammatory mediator regulation of TRP channels::HTR2A],[Calcium signaling pathway::HTR2A]
313	DB09195	Lorpiprazole	Lorpiprazole is a serotonin antagonist and reuptake inhibitor used for the treatment of major depressive disorder.[A31634] It is a piperazinyl_triazole derivative.[T83]	SmallMoleculeDrug	no		Depressive Disorder				IStoI|ItoA|NtoI|HtoMCLx|BtoMCL		[HTR2A::P28223::IStoI|ItoA|NtoI|HtoMCLx|BtoMCL]	[hsa04540::HTR2A],[hsa04726::HTR2A],[hsa04750::HTR2A],[hsa04020::HTR2A]	[Gap junction::HTR2A],[Serotonergic synapse::HTR2A],[Inflammatory mediator regulation of TRP channels::HTR2A],[Calcium signaling pathway::HTR2A]
314	DB09212	Loxoprofen	Loxoprofen is a propionic acid derivative non_steroidal anti_inflammatory drug. It is marketed under the trade name Loxonin in Brazil, Mexico and Japan by Sankyo, as Loxomac in India, and as Oxeno in Argentina. A transdermal preparation was approved for use in Japan in January 2006.	SmallMoleculeDrug	no		Anti-inflammatory (NSAIDs), Analgesic				NtoI|NtoA|HtoMCLx|BtoMCL|BtoMCL(e)		[PTGS1::P23219::NtoI|NtoA|HtoMCLx|BtoMCL|BtoMCL(e)]
315	DB09213	Dexibuprofen	Dexibuprofen, S(+)_ibuprofen, is a non_steroidal anti_inflammatory drug (NSAID). It is a pharmacologically effective enantiomer of racemic ibuprofen that differs in physicochemical properties. It is proposed to be more pharmacologically active and tolerable with a better safety profile than ibuprofen due to higher concentration of active S enantiomer. Dexibuprofen has a slower dissolution rate in…	SmallMoleculeDrug	no		Anti-inflammatory (NSAIDs)				NtoI|NtoA|HtoMCLx|BtoMCL|BtoMCL(e)		[PTGS1::P23219::NtoI|NtoA|HtoMCLx|BtoMCL|BtoMCL(e)]
316	DB09214	Dexketoprofen	Dexketoprofen is a non_steroidal anti_inflammatory drug. It is available in the various countries in Europe, Asia and Latin America. It has analgesic, antipyretic and anti_inflammatory properties [L1298].	SmallMoleculeDrug	no		Anti-inflammatory (NSAIDs), Analgesic				NtoI|NtoA|HtoMCLx|BtoMCL|BtoMCL(e)		[PTGS1::P23219::NtoI|NtoA|HtoMCLx|BtoMCL|BtoMCL(e)]
317	DB09216	Tolfenamic acid	Tolfenamic acid, with the formula N_(2_methyl_3_chlorphenyl)_anthranilic acid, is a nonsteroidal anti_inflammatory agent.[A31824] It was discovered by scientists at Medica Pharmaceutical Company in Finland. It is used in the UK as a treatment for migraine under the name of Clotam.[L1292] In the US, it presents a Status class I by the FDA. By the European Medicine Agency, it was granted in 2016 wi…	SmallMoleculeDrug	no		Anti-inflammatory (NSAIDs), Migraine				NtoI|NtoA|HtoMCLx|BtoMCL|BtoMCL(e)		[PTGS1::P23219::NtoI|NtoA|HtoMCLx|BtoMCL|BtoMCL(e)]
318	DB09225	Zotepine	Zotepine, with the formula (2_chloro_11_(2_dimethyl_amino_ethoxy)_dibenzo thiepin, is a neuroleptic drug. It was designed and synthesized by Fujisawa Pharmaceutical Co Ltd.[A31855] It has been used as an antipsychotic in Japan, India and some places in Europe like UK and Germany since 1980's.[A31857] Zotepine was never approved by the FDA. In 1993, it was classified as inactive drug substance (St…	SmallMoleculeDrug	no		Schizophrenia				IStoI|ItoA|NtoI|HtoMCLx|BtoMCL		[HTR2A::P28223::IStoI|ItoA|NtoI|HtoMCLx|BtoMCL]	[hsa04540::HTR2A],[hsa04726::HTR2A],[hsa04750::HTR2A],[hsa04020::HTR2A]	[Gap junction::HTR2A],[Serotonergic synapse::HTR2A],[Inflammatory mediator regulation of TRP channels::HTR2A],[Calcium signaling pathway::HTR2A]
319	DB09228	Conestat alfa	C1 Esterase Inhibitor (Recombinant) is a recombinant analogue of endogenous complement component_1 esterase inhibitor (rhC1INH), purified from the milk of transgenic rabbits. The primary function of endogenous C1INH is to regulate the activation of the complement and contact system pathways. It does this through inhibition of several target proteases within these pathways including activated C1s,…	BiotechDrug	no		Acute attack of hereditary angioedema				HtoMCLx|BtoMCL|BtoMCL(e)|MCL(e)toMCL		[C1R::P00736::HtoMCLx|BtoMCL|BtoMCL(e)|MCL(e)toMCL],[C1S::P09871::HtoMCLx|BtoMCL|BtoMCL(e)|MCL(e)toMCL]	[hsa04145::C1R],[hsa04610::C1R]	[Phagosome::C1R],[Complement and coagulation cascades::C1R]
320	DB09256	Tegafur	Tegafur (INN, BAN, USAN) is a prodrug of [DB00544] (5_FU), an antineoplastic agent used as the treatment of various cancers such as advanced gastric and colorectal cancers. It is a pyrimidine analogue used in combination therapies as an active chemotherapeutic agent in conjunction with [DB09257] and [DB03209], or along with [DB00544] as [DB09327]. Tegafur is usually given in combination with othe…	SmallMoleculeDrug	no		Gastric Cancer, Colorectal Cancer				BtoMCL(e)|MCL(e)toMCL		[TYMS::P04818::BtoMCL(e)|MCL(e)toMCL]	[hsa00670::TYMS]	[One carbon pool by folate::TYMS]
321	DB09301	Chondroitin sulfate	Chondroitin sulfate is a glycosaminoglycan considered as a symptomatic slow_acting drug for osteoarthritis (SYSADOA).[A7906] The SYSADOA status suggested a pain relief and increased joint mobility after a relative long regular administration, as well as a long_lasting effect after the end of the treatment. Chondroitin sulfate is composed of alternating 1,3_N_acetyl_β_d_galactosamine and 1,4_β_d_g…	SmallMoleculeDrug	yes		Osteoarthritis				BtoMCL|BtoMCL(e)|MCL(e)toMCL		[VEGFA::P15692::BtoMCL|BtoMCL(e)|MCL(e)toMCL]
322	DB09327	Tegafur-uracil	Tegafur_uracil is an anti_tumor compound containing tegafur (1_(2_tetrahydrofuryl)_5_fluorouracil) and uracil in a molar ratio of 1:4. It was developed as an anti_cancer therapy by Taiho Pharmaceutical Co Ltd.[A32073] It is approved in different countries but it is not yet approved by the FDA, Health Canada or EMA.	SmallMoleculeDrug	no		Bowel Cancer				BtoMCL(e)|MCL(e)toMCL		[TYMS::P04818::BtoMCL(e)|MCL(e)toMCL]	[hsa00670::TYMS]	[One carbon pool by folate::TYMS]
323	DB09336	Technetium Tc-99m nofetumomab merpentan	Technetium Tc_99m nofetumomab merpentan (Tc_99m nm) consists of a Fab fragment of an IgG2b of the pancarcinoma murine antibody NR_LU_10.[A32115] The NR_LU_10 antibody is directed against a 40 kDa glycoprotein antigen expressed in a variety of cancers and some normal tissues.[FDA label] Tc_99m nm was developed by Boehringer Ingelheim Pharma KG and FDA approved on September 14, 1992. It was after d…	SmallMoleculeDrug	no		Detection Agent				NtoA|BtoMCL|MCL(e)toMCL		[MS4A1::P11836::NtoA|BtoMCL|MCL(e)toMCL]
324	DB09460	Sodium carbonate	Sodium Carbonate is the disodium salt of carbonic acid with alkalinizing property. When dissolved in water, sodium carbonate forms carbonic acid and sodium hydroxide. As a strong base, sodium hydroxide neutralizes gastric acid thereby acting as an antacid.	SmallMoleculeDrug	no		Antacid				HtoMCLx		[CA2::P00918::HtoMCLx]	[hsa04964::CA2],[hsa04966::CA2]	[Proximal tubule bicarbonate reclamation::CA2],[Collecting duct acid secretion::CA2]
325	DB09472	Sodium sulfate	Sodium Sulfate Anhydrous is the anhydrous, sodium salt form of sulfuric acid. Sodium sulfate anhydrous disassociates in water to provide sodium ions and sulfate ions. Sodium ion is the principal cation of the extracellular fluid and plays a large part in the therapy of fluid and electrolyte disturbances. Sodium sulfate anhydrous is an electrolyte replenisher and is used in isosmotic solutions so …	SmallMoleculeDrug	no		Bowel Cleansing				HtoMCLx		[CA2::P00918::HtoMCLx]	[hsa04964::CA2],[hsa04966::CA2]	[Proximal tubule bicarbonate reclamation::CA2],[Collecting duct acid secretion::CA2]
326	DB10772	Foreskin keratinocyte (neonatal)	Skin, the largest organ of the human body, plays the main role in protecting the body from mechanical damage. It is composed of epidermal, dermal and hypodermal layers. The barrier function of the skin owed to its avascular epidermal layer, which is made mainly of keratinocytes. The keratinocytes form a stratified epithelium, with growing basal cells at the innermost layer and the keratinized, an…	BiotechDrug	no		Macular Degeneration				BtoMCL|BtoMCL(e)|MCL(e)toMCL		[VEGFA::P15692::BtoMCL|BtoMCL(e)|MCL(e)toMCL]
327	DB11071	Phenyl salicylate	Phenyl salicylate is a 2_hydroxybenzoic acid phenyl ester. It is utilized in some manufacturing processes of polymers, lacquers, adhesives, waxes, as well as polishes. It is an active ingredient in some pharmaceutical products as a mild analgesic for pain relief by releasing salicylate (found in [DB00945] ). Phenyl salicylate may also be found in some antiseptic agents [L2467]. It is synthesized …	SmallMoleculeDrug	no		Analgesic				NtoI|NtoA|HtoMCLx|BtoMCL|BtoMCL(e)		[PTGS1::P23219::NtoI|NtoA|HtoMCLx|BtoMCL|BtoMCL(e)]
328	DB11079	Trolamine salicylate	Trolamine salicylate is an organic compound or a salt formed between triethanolamine and salicylic acid. Triethanolamine neutralizes the acidity of the salicylic acid. It is a topical analgesic used for temporary relief of minor pain associated with arthritis, simple backache, muscle strains, sprains, and bruises. Unlike other topical analgesics, trolamine salicylate has no distinct odor which im…	SmallMoleculeDrug	no		Analgesic				NtoI|NtoA|HtoMCLx|BtoMCL|BtoMCL(e)		[PTGS1::P23219::NtoI|NtoA|HtoMCLx|BtoMCL|BtoMCL(e)]
329	DB11093	Calcium citrate	Calcium citrate is a salt typically used as a source of calcium in a variety of over the counter supplements.	SmallMoleculeDrug	no		Dietary Supplement				HtoMCLx|BtoMCL|BtoMCL(e)|MCL(e)toMCL,HtoMCLx|BtoMCL|MCL(e)toMCL		[S100A13::Q99584::HtoMCLx|BtoMCL|BtoMCL(e)|MCL(e)toMCL],[SPARC::P09486::HtoMCLx|BtoMCL|MCL(e)toMCL]
330	DB11201	Menthyl salicylate	Menthyl salicylate is an ester of menthol and salicylic acid [L2808].____This product is used to treat minor aches and pains of the muscles/joints (e.g., arthritis, backache, sprains) [L2810].	SmallMoleculeDrug	no		Analgesic				NtoI|NtoA|HtoMCLx|BtoMCL|BtoMCL(e)		[PTGS1::P23219::NtoI|NtoA|HtoMCLx|BtoMCL|BtoMCL(e)]
331	DB11294	Coccidioides immitis spherule	Coccidioides immitis spherule is a skin test antigen indicated to detect delayed_type hypersensitivity to Coccidioides immitis in individuals with a history of pulmonary coccidioidomycosis.	BiotechDrug	no		Skin antigen test				BtoMCL		[HLA-DRA::P01903::BtoMCL]
332	DB11300	Thrombin	Also known as coagulation factor II, thrombin is a serine protease that plays a physiological role in regulating hemostasis and maintaining blood coagulation. Once converted from prothrombin, thrombin converts fibrinogen to fibrin, which, in combination with platelets from the blood, forms a clot.____Medical thrombin is a protein substance produced through a conversion reaction in which prothromb…	BiotechDrug	no		Hemostasis				HtoMCLx,HtoMCLx|BtoMCL|MCL(e)toMCL		[F13A1::P00488::HtoMCLx|BtoMCL|MCL(e)toMCL],[F5::P12259::HtoMCLx]	[hsa04610::F13A1],[hsa04610::F5]	[Complement and coagulation cascades::F13A1],[Complement and coagulation cascades::F5]
333	DB11311	Prothrombin	Prothrombin Complex Concentrate (Human), is indicated for the urgent reversal of acquired coagulation factor deficiency induced by Vitamin K antagonist (VKA, e.g., warfarin) therapy in adult patients with acute major bleeding.	BiotechDrug	no		Acute Major Bleeding				HtoMCLx|BtoMCL|MCL(e)toMCL		[F13A1::P00488::HtoMCLx|BtoMCL|MCL(e)toMCL]	[hsa04610::F13A1]	[Complement and coagulation cascades::F13A1]
334	DB11312	Protein C	Protein C is an endogenously occurring plasma protein that plays a key role within the coagulation cascade. Protein C is a zymogen, or enzyme precursor, of a vitamin K_dependent anticoagulant glycoprotein (serine protease) that is synthesized in the liver. It is converted by the thrombin/thrombomodulin_complex on the endothelial cell surface to Activated Protein C (APC). Once in its activated for…	BiotechDrug	no		Venous Thrombosis, Purpura Fulminans				HtoMCLx		[F5::P12259::HtoMCLx]	[hsa04610::F5]	[Complement and coagulation cascades::F5]
335	DB11323	Glycol salicylate	Glycol salicylate, also known as _2_hydroxyethyl salicylate_, is a benzoate ester formed from the condensation of the carboxy group of salicylic acid with one of the hydroxy groups of ethylene glycol. It is found as an active ingredient and topical analgesic in patches used to provide relief for mild to moderate muscle and joint pain [L2686]. ____This drug belongs to the _salicylate_ group of dru…	SmallMoleculeDrug	no		Muscle Pain, Anti-inflammatory (NSAIDs)				NtoI|NtoA|HtoMCLx|BtoMCL|BtoMCL(e)		[PTGS1::P23219::NtoI|NtoA|HtoMCLx|BtoMCL|BtoMCL(e)]
336	DB11328	Tetradecyl hydrogen sulfate (ester)	Sodium tetradecyl sulfate is an anionic surface_active agent which is used for its wetting properties in the industry and is also used in medicine as a blood vessel irritant and sclerosing agent for hemorrhoids and varicose veins [L2031].____Sodium tetradecyl sulfate has been widely used since the 1950s, and in 1978 the first successful report of injecting a 1% solution into spider angiomas in 14…	SmallMoleculeDrug	no		Varicose veins				BtoMCL|BtoMCL(e)		[PROCR::Q9UNN8::BtoMCL|BtoMCL(e)]	[hsa04610::PROCR]	[Complement and coagulation cascades::PROCR]
337	DB11338	Clove oil	Clove oil is obtained by extraction from the dried flower buds of the clove plant. Traditionally, it has been used as a flavouring spice in foods, or as a fragrance. It is also found in topical analgesics. Clove oil has shown to exert some antimicrobial activities. The antioxidant and antimicrobial activity of clove is higher than that of many fruits, vegetables, and other spices [A33133].____Clo…	BiotechDrug	yes		Antimicrobial				BtoMCL|MCL(e)toMCL		[VCAM1::P19320::BtoMCL|MCL(e)toMCL]	[hsa04668::VCAM1],[hsa04933::VCAM1],[hsa04064::VCAM1],[hsa05418::VCAM1],[hsa04670::VCAM1]	[TNF signaling pathway::VCAM1],[AGE-RAGE signaling pathway in diabetic complications::VCAM1],[NF-kappa B signaling pathway::VCAM1],[Fluid shear stress and atherosclerosis::VCAM1],[Leukocyte transendothelial migration::VCAM1]
338	DB11348	Calcium Phosphate	Calcium phosphate is typically available as an over the counter supplement, antacid, or as an added ingredient in some toothpastes [FDA Label] [L851].	SmallMoleculeDrug	no		Dietary Supplement				HtoMCLx|BtoMCL|BtoMCL(e)|MCL(e)toMCL,HtoMCLx|BtoMCL|MCL(e)toMCL		[S100A13::Q99584::HtoMCLx|BtoMCL|BtoMCL(e)|MCL(e)toMCL],[SPARC::P09486::HtoMCLx|BtoMCL|MCL(e)toMCL]
339	DB11569	Ixekizumab	Ixekizumab is a humanized immunoglobulin G subclass 4 (IgG4) monoclonal antibody (mAb) against interleukin_17A (IL_17A) and prevents it from interacting with the IL_17A receptor. As IL_17A is a pro_inflammatory cytokine involved in inflammation and immune responses, blocking its effect is beneficial for use in inflammatory conditions. In particular, IL_17A has been found to be implicated in a var…	BiotechDrug	no		Plaque Psoriasis				BtoMCL|MCL(e)toMCL		[IL17A::Q16552::BtoMCL|MCL(e)toMCL]	[hsa04659::IL17A],[hsa04657::IL17A],[hsa04060::IL17A]	[Th17 cell differentiation::IL17A],[IL-17 signaling pathway::IL17A],[Cytokine-cytokine receptor interaction::IL17A]
340	DB11571	Human thrombin	Human thrombin is a sterile solution, pH 6.8_7.2, containing highly purified human thrombin for the activation of clotting. Thrombin is a highly specific serine protease encoded by the F2 gene that transforms soluble fibrinogen into insoluble fibrin. This transformation mimics the final coagulation cascade step which involves the clotting mass that adheres to the wound surface and achieves hemost…	BiotechDrug	no		Hemostasis				HtoMCLx,HtoMCLx|BtoMCL|MCL(e)toMCL		[F13A1::P00488::HtoMCLx|BtoMCL|MCL(e)toMCL],[F5::P12259::HtoMCLx]	[hsa04610::F13A1],[hsa04610::F5]	[Complement and coagulation cascades::F13A1],[Complement and coagulation cascades::F5]
341	DB11572	Thrombin alfa	Thrombin Alfa is a human coagulation protein produced via recombinant DNA technology from a genetically modified CHO cell line. Thrombin Alfa is identical in amino acid sequence and structurally similar to naturally occurring human thrombin. Thrombin Alfa precursor is secreted to culture medium as single chain form that is proteolytically converted to a two_chain active form (using a protein deri…	BiotechDrug	no		Minor Bleeding				HtoMCLx		[F5::P12259::HtoMCLx]	[hsa04610::F5]	[Complement and coagulation cascades::F5]
342	DB11626	Tasonermin	Tasonermin is recombinant soluble form tumor necrosis factor &alpha; produced via _Escherichia coli_ cell culture. It was approved for use by the European Medicines Agency in April of 1999 for use as an adjunt to surgery for the subsequent removal of the tumor and in palliative care for irresectable soft tissue sarcoma of the limbs as the product Beromun. It is administered with [DB01042] via mil…	BiotechDrug	no		Soft Tissue Sarcoma (STS)				HtoMCLx|BtoMCL|MCL(e)toMCL		[TNFRSF1A::P19438::HtoMCLx|BtoMCL|MCL(e)toMCL]
343	DB11703	Acalabrutinib	To date, acalabrutinib has been used in trials studying the treatment of B_All, Myelofibrosis, Ovarian Cancer, Multiple Myeloma, and Hodgkin Lymphoma, among others.____As of October 31, 2017 the FDA approved Astra Zeneca's orally administered Calquence (acalabrutinib). This Bruton Tyrosine Kinase (BTK) inhibitor indicated for the treatment of chronic lymphocytic leukemia, small lymphocytic lympho…	SmallMoleculeDrug	no		MCL	literature			ItoA|NtoA|BtoMCL|MCL(e)toMCL		[BTK::Q06187::ItoA|NtoA|BtoMCL|MCL(e)toMCL]	[hsa04662::BTK],[hsa04380::BTK],[hsa04064::BTK],[hsa04664::BTK],[hsa04611::BTK],[hsa05340::BTK]	[B cell receptor signaling pathway::BTK],[Osteoclast differentiation::BTK],[NF-kappa B signaling pathway::BTK],[Fc epsilon RI signaling pathway::BTK],[Platelet activation::BTK],[Primary immunodeficiency::BTK]
344	DB11718	Encorafenib	Encorafenib, also known as _BRAFTOVI_, is a kinase inhibitor. Encorafenib inhibits BRAF gene, which encodes for B_raf protein, which is a proto_oncogene involved in various genetic mutations [FDA label]. This protein plays a role in regulating the MAP kinase/ERK signaling pathway, which impacts cell division, differentiation, and secretion. Mutations in this gene, most frequently the V600E mutati…	SmallMoleculeDrug	no		nHL, NSCLC, Leukemia				NtoIS|NtoI|NtoA|HtoMCLx|BtoMCL|BtoMCL(e)|MCL(e)toMCL		[CCND1::P24385::NtoIS|NtoI|NtoA|HtoMCLx|BtoMCL|BtoMCL(e)|MCL(e)toMCL]	[hsa04340::CCND1],[hsa04917::CCND1],[hsa04115::CCND1],[hsa04919::CCND1],[hsa04110::CCND1],[hsa04390::CCND1],[hsa04218::CCND1],[hsa04310::CCND1],[hsa04371::CCND1],[hsa05205::CCND1],[hsa04921::CCND1],[hsa04933::CCND1],[hsa04152::CCND1],[hsa04068::CCND1],[hsa04530::CCND1],[hsa04630::CCND1]	[Hedgehog signaling pathway::CCND1],[Prolactin signaling pathway::CCND1],[p53 signaling pathway::CCND1],[Thyroid hormone signaling pathway::CCND1],[Cell cycle::CCND1],[Hippo signaling pathway::CCND1],[Cellular senescence::CCND1],[Wnt signaling pathway::CCND1],[Apelin signaling pathway::CCND1],[Proteoglycans in cancer::CCND1],[Oxytocin signaling pathway::CCND1],[AGE-RAGE signaling pathway in diabe…
345	DB11767	Sarilumab	Sarilumab is a fully human anti_IL_6R monoclonal IgG1 antibody that binds to both membrane bound and soluble interleukin 6 (IL_6) receptor forms, thus blocking the cis_ and trans_inflammatory signalling cascades of IL_6 [A27262]. Sarilumab was developped by Sanofi and Regeneron Pharmaceuticals, Inc; it was US FDA_approved in May 2017 and followed by EU approval in June 2017 for the treatment of m…	BiotechDrug	no		Rheumatoid Arthritis				IStoI|ItoA|NtoI|NtoA|BtoMCL(e)|MCL(e)toMCL		[FCGR2B::P31994::IStoI|ItoA|NtoI|NtoA|BtoMCL(e)|MCL(e)toMCL]	[hsa04662::FCGR2B],[hsa04380::FCGR2B],[hsa04666::FCGR2B],[hsa04145::FCGR2B]	[B cell receptor signaling pathway::FCGR2B],[Osteoclast differentiation::FCGR2B],[Fc gamma R-mediated phagocytosis::FCGR2B],[Phagosome::FCGR2B]
346	DB11817	Baricitinib	Baricitinib is a selective and reversible Janus kinase 1 (JAK1) and 2 (JAK2) inhibitor. Janus kinases belong to the tyrosine protein kinase family and play an important role in the proinflammatory pathway signalling that is frequently over_activated in autoimmune disorders such as rheumatoid arthritis. By blocking the actions of JAK1/2, baricitinib disrupts the activation of downstream signalling…	SmallMoleculeDrug	no		rheumatoid arthritis				NtoI|NtoA|HtoMCLx|BtoMCL|BtoMCL(e)		[PTK2B::Q14289::NtoI|NtoA|HtoMCLx|BtoMCL|BtoMCL(e)]	[hsa04062::PTK2B],[hsa04912::PTK2B],[hsa04650::PTK2B],[hsa04072::PTK2B],[hsa04670::PTK2B],[hsa04020::PTK2B]	[Chemokine signaling pathway::PTK2B],[GnRH signaling pathway::PTK2B],[Natural killer cell mediated cytotoxicity::PTK2B],[Phospholipase D signaling pathway::PTK2B],[Leukocyte transendothelial migration::PTK2B],[Calcium signaling pathway::PTK2B]
347	DB11988	Ocrelizumab	Ocrelizumab is a CD20_directed cytolytic antibody indicated for the treatment of patients with relapsing or primary progressive forms of multiple sclerosis. It is a second_generation recombinant humanized monoclonal IgG1 antibody that selectively targets the B lymphocytes that express the CD20 antigen. As a humanized molecule, ocrelizumab is expected to be less immunogenic with repeated infusions…	BiotechDrug	no		Multiple Sclerosis (MS)				NtoA|BtoMCL|MCL(e)toMCL		[MS4A1::P11836::NtoA|BtoMCL|MCL(e)toMCL]
348	DB11994	Diacerein	Diacerein is a prodrug which is metabolized to rhein. It is currently approved in France for the treatment of osteoarthritis although the use of diacerein is restricted due to the side effects including sevre diarrhea [L780]. Diacerein is under investigation for the treatment of Insulin Resistance, Diabetes Mellitus (Type 2), and Diabetes_Related Complications.	SmallMoleculeDrug	no		Osteoarthritis				BtoMCL|MCL(e)toMCL,NtoI|NtoA|HtoMCLx|BtoMCL|BtoMCL(e)|MCL(e)toMCL		[ALOX5::P09917::NtoI|NtoA|HtoMCLx|BtoMCL|BtoMCL(e)|MCL(e)toMCL],[NR1H3::Q13133::BtoMCL|MCL(e)toMCL]	[hsa04726::ALOX5],[hsa04664::ALOX5]	[Serotonergic synapse::ALOX5],[Fc epsilon RI signaling pathway::ALOX5]
349	DB12010	Fostamatinib	Fostamatinib has been investigated for the treatment and basic science of Rheumatoid Arthritis and Immune Thrombocytopenic Purpura (ITP). It was approved on April 17, 2018 under the trade name Tavalisse for use in ITP [L2644,FDA Label]. Fostamatinib has also been granted orphan drug status by the FDA [L2644].	SmallMoleculeDrug	no		MCL refractory [C]	literature	NCT00446095[ORR: 29%, PFS: 126 days, CBR: 58%], PMID:28031560 [response rate: 11%]	28031560	BtoMCL(e),BtoMCL(e)|MCL(e)toMCL,BtoMCL|BtoMCL(e)|MCL(e)toMCL,BtoMCL|MCL(e)toMCL,HtoMCLx|BtoMCL(e)|MCL(e)toMCL,HtoMCLx|BtoMCL|BtoMCL(e)|MCL(e)toMCL,HtoMCLx|BtoMCL|MCL(e)toMCL,IStoI|ItoA|NtoA,IStoI|ItoA|NtoI|BtoMCL|BtoMCL(e),IStoI|ItoA|NtoI|NtoA|MCL(e)toMCL,ItoA|NtoA|BtoMCL|MCL(e)toMCL,ItoA|NtoI|NtoA|HtoMCLx|BtoMCL|BtoMCL(e),NtoA|HtoMCLx|BtoMCL|MCL(e)toMCL,NtoI|NtoA|HtoMCLx|BtoMCL|BtoMCL(e),NtoI|Nt…		[ACVR1::Q04771::HtoMCLx|BtoMCL|BtoMCL(e)|MCL(e)toMCL],[ALOX5::P09917::NtoI|NtoA|HtoMCLx|BtoMCL|BtoMCL(e)|MCL(e)toMCL],[BLK::P51451::BtoMCL(e)|MCL(e)toMCL],[BTK::Q06187::ItoA|NtoA|BtoMCL|MCL(e)toMCL],[CDK1::P06493::BtoMCL|BtoMCL(e)|MCL(e)toMCL],[CDKL2::Q92772::BtoMCL(e)],[CLK2::P49760::IStoI|ItoA|NtoA],[CSF1R::P07333::HtoMCLx|BtoMCL|MCL(e)toMCL],[CTSL::P07711::BtoMCL|MCL(e)toMCL],[DAPK1::P53355::H…	[hsa04062::PTK2B],[hsa04912::PTK2B],[hsa04650::PTK2B],[hsa04072::PTK2B],[hsa04670::PTK2B],[hsa04020::PTK2B],[hsa04380::FYN],[hsa04660::FYN],[hsa04664::FYN],[hsa04071::FYN],[hsa04725::FYN],[hsa04650::FYN],[hsa04611::FYN],[hsa04072::FYN],[hsa04520::FYN],[hsa04360::FYN],[hsa04380::CSF1R],[hsa04010::CSF1R],[hsa05202::CSF1R],[hsa04014::CSF1R],[hsa04015::CSF1R],[hsa04640::CSF1R],[hsa04060::CSF1R],[hsa0…	[Chemokine signaling pathway::PTK2B],[GnRH signaling pathway::PTK2B],[Natural killer cell mediated cytotoxicity::PTK2B],[Phospholipase D signaling pathway::PTK2B],[Leukocyte transendothelial migration::PTK2B],[Calcium signaling pathway::PTK2B],[Osteoclast differentiation::FYN],[T cell receptor signaling pathway::FYN],[Fc epsilon RI signaling pathway::FYN],[Sphingolipid signaling pathway::FYN],[Ch…
350	DB12147	Erdafitinib	In early April of 2019, the US FDA approved Janssen Pharmaceutical Companies' brand name Balversa (erdafitinib) as the first_ever fibroblast growth factor receptor (FGFR) kinase inhibitor indicated for patients with locally advanced or metastatic urothelial carcinoma, with susceptible FGFR3 or FGFR2 genetic alterations, that has progressed during or following platinum_containing chemotherapy, inc…	SmallMoleculeDrug	no		Advanced or metastatic urothelial carcinoma				HtoMCLx|BtoMCL|MCL(e)toMCL		[CSF1R::P07333::HtoMCLx|BtoMCL|MCL(e)toMCL]	[hsa04380::CSF1R],[hsa04010::CSF1R],[hsa05202::CSF1R],[hsa04014::CSF1R],[hsa04015::CSF1R],[hsa04640::CSF1R],[hsa04060::CSF1R]	[Osteoclast differentiation::CSF1R],[MAPK signaling pathway::CSF1R],[Transcriptional misregulation in cancer::CSF1R],[Ras signaling pathway::CSF1R],[Rap1 signaling pathway::CSF1R],[Hematopoietic cell lineage::CSF1R],[Cytokine-cytokine receptor interaction::CSF1R]
351	DB12159	Dupilumab	Dupilumab is a fully human monoclonal antibody of the immunoglobulin G4 subclass that binds to the interleukin_4 (IL_4) receptor, inhibiting the receptor signaling pathways.[A180478] As an interleukin_4 receptor alpha antagonist, dupilumab inhibits the signaling of pro_inflammatory cytokines, called interleukins (IL), that induce inflammatory and immunological reactions in several atopic or aller…	BiotechDrug	no		Atopic Dermatitis, Asthma, Rhinosinusitis				NtoI|NtoA|HtoMCLx|BtoMCL|BtoMCL(e)		[IL4R::P24394::NtoI|NtoA|HtoMCLx|BtoMCL|BtoMCL(e)]
352	DB12161	Deutetrabenazine	Deutetrabenazine is a novel, highly selective vesicular monoamine transporter 2 (VMAT2) inhibitor indicated for the management of chorea associated with Huntington’s disease. It is a hexahydro_dimethoxybenzoquinolizine derivative and a deuterated [DB04844] [A32046]. The presence of deuterium in deutetrabenazine increases the half_lives of the active metabolite and prolongs their pharmacological a…	SmallMoleculeDrug	no		Chorea in Huntington's Disease				HtoMCLx		[SLC18A2::Q05940::HtoMCLx]	[hsa04726::SLC18A2],[hsa04728::SLC18A2],[hsa04721::SLC18A2]	[Serotonergic synapse::SLC18A2],[Dopaminergic synapse::SLC18A2],[Synaptic vesicle cycle::SLC18A2]
353	DB12240	Polatuzumab vedotin	Polatuzumab vedotin is a CD79b specific antibody conjugated to the antineoplastic agent monomethyl auristatin E.[Label] This medication was granted accelerated FDA approval on 10 June 2019.[L6658]	BiotechDrug	no		R/R B-cell lymphoma				IStoI|ItoA|NtoA|BtoMCL|MCL(e)toMCL		[CD79B::P40259::IStoI|ItoA|NtoA|BtoMCL|MCL(e)toMCL]	[hsa04662::CD79B]	[B cell receptor signaling pathway::CD79B]
354	DB12530	Inebilizumab	Inappropriate growth of or self_directed antibody production by B_cells is the etiological underpinning of a variety of conditions, including the multiple sclerosis_like neurological condition neuromyelitis optica spectrum disorder (NMOSD).[A214283, A214286] Inebilizumab is a humanized afucosylated monoclonal IgG1 antibody directed against the broadly expressed B_cell surface antigen CD19. Inebil…	BiotechDrug	no		Neuromyelitis Optica Spectrum Disorder				IStoI|BtoMCL		[CD19::P15391::IStoI|BtoMCL]	[hsa04662::CD19],[hsa05340::CD19],[hsa04640::CD19]	[B cell receptor signaling pathway::CD19],[Primary immunodeficiency::CD19],[Hematopoietic cell lineage::CD19]
355	DB12688	Moxetumomab Pasudotox	CD22 is a lineage_restricted B_cell antigen that is expressed solely in on B_chronic lymphocytic leukemia, hairy cell leukemia, acute lymphocytic leukemiathe and Burkitt's lymphoma. The predecessor of Moxetumab pasudotox (MxP), named BL22, was first created based on the antibody RFB4 which specifically binds to CD22. This antibody was used to generate a recombinant immunotoxin in which a stabiliz…	BiotechDrug	no		R/R hairy cell leukemia				NtoI|NtoA|BtoMCL(e)|MCL(e)toMCL		[CD22::P20273::NtoI|NtoA|BtoMCL(e)|MCL(e)toMCL]	[hsa04662::CD22],[hsa04640::CD22]	[B cell receptor signaling pathway::CD22],[Hematopoietic cell lineage::CD22]
356	DB12698	Ibalizumab	Ibalizumab (also known as _ibalizumab_uiyk_ and formerly known as TNX_355) is a monoclonal antibody that binds to CD4 receptors on the surface of CD4_positive cells, preventing HIV particle entry into the lymphocytes. It is an advanced and current antibody in development for the treatment of HIV/AIDS. It has been developed by Taimed biologics and Theratechnologies [L1558, L1554].____This drug was…	BiotechDrug	no		HIV infections				HtoMCLx|BtoMCL|MCL(e)toMCL		[CD4::P01730::HtoMCLx|BtoMCL|MCL(e)toMCL]
357	DB12965	Silver	Silver (Ag) is a chemical element that belongs in the family of transition metals in the periodic table. It has a high electrical conductivity, thermal conductivity, and reflectivity. Silver exists as a pure elemental form, alloy with other metals, and mineral. Having critical roles in various applications inducing chemical and industrial fields, silver compounds have also been used in the field …	SmallMoleculeDrug	no		Acne				BtoMCL|MCL(e)toMCL		[A2M::P01023::BtoMCL|MCL(e)toMCL]	[hsa04610::A2M]	[Complement and coagulation cascades::A2M]
358	DB12978	Pexidartinib	Pexidartinib is a selective tyrosine kinase inhibitor that works by inhibiting the colony_stimulating factor (CSF1)/CSF1 receptor pathway. Pexidartinib was originally developed by Daiichi Sankyo, Inc. and it was approved by the FDA in August 2019 as the first systemic therapy for adult patients with symptomatic tenosynovial giant cell tumor.[L7901] Tenosynovial giant cell tumor is a rare form of …	SmallMoleculeDrug	no		Symptomatic Tenosynovial Giant Cell Tumor				HtoMCLx|BtoMCL|MCL(e)toMCL		[CSF1R::P07333::HtoMCLx|BtoMCL|MCL(e)toMCL]	[hsa04380::CSF1R],[hsa04010::CSF1R],[hsa05202::CSF1R],[hsa04014::CSF1R],[hsa04015::CSF1R],[hsa04640::CSF1R],[hsa04060::CSF1R]	[Osteoclast differentiation::CSF1R],[MAPK signaling pathway::CSF1R],[Transcriptional misregulation in cancer::CSF1R],[Ras signaling pathway::CSF1R],[Rap1 signaling pathway::CSF1R],[Hematopoietic cell lineage::CSF1R],[Cytokine-cytokine receptor interaction::CSF1R]
359	DB13144	Lenograstim	Lenograstim is a recombinant granulocyte colony_stimulating factor used as an immunostimulating agent.	BiotechDrug	no		Neutropenia				HtoMCLx|BtoMCL|MCL(e)toMCL		[CSF3R::Q99062::HtoMCLx|BtoMCL|MCL(e)toMCL]	[hsa04630::CSF3R],[hsa04640::CSF3R],[hsa04060::CSF3R]	[JAK-STAT signaling pathway::CSF3R],[Hematopoietic cell lineage::CSF3R],[Cytokine-cytokine receptor interaction::CSF3R]
360	DB13146	Fluciclovine (18F)	Fluciclovine is a [18F]_tagged synthetic analog of the amino acid L_leucine. It presents excellent diagnostic properties to be used in positron emission tomography (PET) imaging.[A31384] The structure of fluciclovine allows it to be uptaken by the tumoral cells by its amino acid transporter without incorporating in the metabolism within the body.[A31385] Fluciclovine was developed by Blue Earth D…	SmallMoleculeDrug	no		Radioactive diagnostic agent				NtoA|BtoMCL|BtoMCL(e)|MCL(e)toMCL		[SLC7A7::Q9UM01::NtoA|BtoMCL|BtoMCL(e)|MCL(e)toMCL]
361	DB13149	Protein S human	Protein S human is a vitamin K_dependent plasma glycoprotein which has antcoagulant properties [A19561]. It serves as a negative feedback mechanism in the coagulation cascade.	BiotechDrug	no						HtoMCLx		[F5::P12259::HtoMCLx]	[hsa04610::F5]	[Complement and coagulation cascades::F5]
362	DB13151	Anti-inhibitor coagulant complex	Anti_inhibitor coagulant complex, also known as FEIBA (factor eight inhibitor bypassing activity), contains several proteins involved in the prothrombinase complex. It is used to control bleeding in hemophilia A and B patients with inhibitors.	BiotechDrug	no		Hemophilia A and B				HtoMCLx,HtoMCLx|BtoMCL|MCL(e)toMCL		[F13A1::P00488::HtoMCLx|BtoMCL|MCL(e)toMCL],[F5::P12259::HtoMCLx]	[hsa04610::F13A1],[hsa04610::F5]	[Complement and coagulation cascades::F13A1],[Complement and coagulation cascades::F5]
363	DB13200	Lipegfilgrastim	Lipegfilgrastim, previously known as XM22, is a pegylated, recombinant granulocyte colony_stimulating factor (G_CSF) that was synthetized using a highly site_specific glycoPEGylation technology [A32665]. It is used as an alternate to [DB00019] for prophylactic use in cancer patients receiving chemotherapy and at risk for developing chemotherapy_induced neutropenia. Since July 2013, lipegfilgrasti…	BiotechDrug	no		Neutropenia				HtoMCLx|BtoMCL|MCL(e)toMCL		[CSF3R::Q99062::HtoMCLx|BtoMCL|MCL(e)toMCL]	[hsa04630::CSF3R],[hsa04640::CSF3R],[hsa04060::CSF3R]	[JAK-STAT signaling pathway::CSF3R],[Hematopoietic cell lineage::CSF3R],[Cytokine-cytokine receptor interaction::CSF3R]
364	DB13346	Bufexamac	Bufexamac is a non_steroidal anti_inflammatory drug (NSAID) under the market name Droxaryl, Malipuran, Paraderm and Parfenac. It is typically administered topically for the treatment of subacute and chronic eczema of the skin, including atopic eczema and other inflammatory dermatoses, as well as sunburn and other minor burns, and itching. It has also been used in suppositories in combination with…	SmallMoleculeDrug	no		Atopic eczema, Inflammatory dermatoses				NtoI|NtoA|HtoMCLx|BtoMCL|BtoMCL(e)		[PTGS1::P23219::NtoI|NtoA|HtoMCLx|BtoMCL|BtoMCL(e)]
365	DB13501	Bendazac	Bendazac is an oxyacetic acid [A39863, A39869]. Despite possessing anti_inflammatory, anti_necrotic, choleretic, and anti_lipidemic characteristics, most research has revolved around studying and demonstrating the agent's principal action in inhibiting the denaturation of proteins _ an effect that has primarily proven useful in managing and delaying the progression of ocular cataracts [A39863. A3…	SmallMoleculeDrug	no		Dietary Supplement				NtoI|NtoA|HtoMCLx|BtoMCL|BtoMCL(e)		[PTGS1::P23219::NtoI|NtoA|HtoMCLx|BtoMCL|BtoMCL(e)]
366	DB13783	Acemetacin	Acemetacin is a carboxymethyl ester of indometacin. It is a potent non_steroidal anti_inflammatory drug, derived from the indol_3_acetic acid, whose activity is thought to be mainly through its active metabolite indomethacin.[A31352] In clinical trials, acemetacin exhibits a better gastric tolerability compared to its active metabolite indometacin.[T50] It was developed by E. Merck and Company in…	SmallMoleculeDrug	no		Dietary Supplement				NtoI|NtoA|HtoMCLx|BtoMCL|BtoMCL(e)		[PTGS1::P23219::NtoI|NtoA|HtoMCLx|BtoMCL|BtoMCL(e)]
367	DB13881	Tisagenlecleucel	Tisagenlecleucel is a CD19_directed genetically modified autologous T cell immunotherapy, or a CAR_T cell therapy for B_cell acute lymphoblastic leukemia. It was granted approval by FDA in August 2017 under the market name Kymriah. Tisagenlecleucel is an immunocellular therapy that involves autologous T cells that are collected from each individual patient and genetically engineered to express a …	BiotechDrug	no		DLBCL, B-cell precursor acute lymphoblastic leukemia (ALL)				IStoI|BtoMCL		[CD19::P15391::IStoI|BtoMCL]	[hsa04662::CD19],[hsa05340::CD19],[hsa04640::CD19]	[B cell receptor signaling pathway::CD19],[Primary immunodeficiency::CD19],[Hematopoietic cell lineage::CD19]
368	DB13915	Axicabtagene ciloleucel	Axicabtagene ciloleucel is a chimeric antigen receptor (CAR) T cell therapy for the treatment of Diffuse large B_cell lymphoma (DLBCL), which is a type of a non_Hodgkin lymphoma (NHL). It is the second cell_based gene therapy that is FDA_approved but the first in the treatment of large B_cell lymphoma in adult patients. Uniquely, axicabtagene ciloleucel utilizes each patient’s own immune system w…	BiotechDrug	no		DLBCL, R/R large B-cell lymphoma				IStoI|BtoMCL		[CD19::P15391::IStoI|BtoMCL]	[hsa04662::CD19],[hsa05340::CD19],[hsa04640::CD19]	[B cell receptor signaling pathway::CD19],[Primary immunodeficiency::CD19],[Hematopoietic cell lineage::CD19]
369	DB13961	Fish oil	Fish oil is a component of SMOFLIPID, which was FDA approved in July 2016. It is indicated in adults as a source of calories and essential fatty acids for parenteral nutrition when oral or enteral nutrition is not possible, insufficient, or contraindicated.____More commonly, fish oil refers to the omega_3_fatty acids eicosapentaenoic acid (EPA) and docosahexaenoic acid (DHA) [FDA Label]. In gener…	BiotechDrug	yes		Dietary Supplement				IStoI|ItoA|NtoI|NtoA|BtoMCL(e)|MCL(e)toMCL		[NFKB2::Q00653::IStoI|ItoA|NtoI|NtoA|BtoMCL(e)|MCL(e)toMCL]	[hsa04380::NFKB2],[hsa04010::NFKB2],[hsa04625::NFKB2],[hsa04064::NFKB2]	[Osteoclast differentiation::NFKB2],[MAPK signaling pathway::NFKB2],[C-type lectin receptor signaling pathway::NFKB2],[NF-kappa B signaling pathway::NFKB2]
370	DB13998	Lonoctocog alfa	_	BiotechDrug	no		Hemophilia A				BtoMCL|MCL(e)toMCL		[ASGR2::P07307::BtoMCL|MCL(e)toMCL]	[hsa04918::ASGR2]	[Thyroid hormone synthesis::ASGR2]
371	DB13999	Moroctocog alfa	Moroctocog alfa, also known as BDDrFVIII (B domain deleted recombinant factor VIII), is a recombinant DNA_based drug with functional characteristics comparable to those of endogenous coagulation Factor VIII, the essential human blood clotting protein that is impaired in Hemophilia A. Moroctocog alfa is identical in sequence to endogenously produced Factor VIII, but does not contain the B_domain, …	BiotechDrug	no		Hemophilia A				BtoMCL|MCL(e)toMCL		[ASGR2::P07307::BtoMCL|MCL(e)toMCL]	[hsa04918::ASGR2]	[Thyroid hormone synthesis::ASGR2]
372	DB14001	alpha-Tocopherol succinate	Alpha_tocopherol is the primary form of vitamin E that is preferentially used by the human body to meet appropriate dietary requirements. In particular, the RRR_alpha_tocopherol (or sometimes called the d_alpha_tocopherol stereoisomer) stereoisomer is considered the natural formation of alpha_tocopherol and generally exhibits the greatest bioavailability out of all of the alpha_tocopherol stereoi…	SmallMoleculeDrug	yes		Dietary Supplement				IStoI|ItoA|NtoI|NtoA|HtoMCLx|BtoMCL(e)|MCL(e)toMCL,NtoI|NtoA|HtoMCLx|BtoMCL|BtoMCL(e)|MCL(e)toMCL		[ALOX5::P09917::NtoI|NtoA|HtoMCLx|BtoMCL|BtoMCL(e)|MCL(e)toMCL],[PRKCB::P05771::IStoI|ItoA|NtoI|NtoA|HtoMCLx|BtoMCL(e)|MCL(e)toMCL]	[hsa04726::ALOX5],[hsa04664::ALOX5],[hsa04919::PRKCB],[hsa04310::PRKCB],[hsa04662::PRKCB],[hsa04010::PRKCB],[hsa04540::PRKCB],[hsa04062::PRKCB],[hsa05205::PRKCB],[hsa04726::PRKCB],[hsa04921::PRKCB],[hsa04933::PRKCB],[hsa04370::PRKCB],[hsa04014::PRKCB],[hsa04720::PRKCB],[hsa04064::PRKCB],[hsa04071::PRKCB],[hsa04150::PRKCB],[hsa04012::PRKCB],[hsa04666::PRKCB],[hsa04912::PRKCB],[hsa05231::PRKCB],[hs…	[Serotonergic synapse::ALOX5],[Fc epsilon RI signaling pathway::ALOX5],[Thyroid hormone signaling pathway::PRKCB],[Wnt signaling pathway::PRKCB],[B cell receptor signaling pathway::PRKCB],[MAPK signaling pathway::PRKCB],[Gap junction::PRKCB],[Chemokine signaling pathway::PRKCB],[Proteoglycans in cancer::PRKCB],[Serotonergic synapse::PRKCB],[Oxytocin signaling pathway::PRKCB],[AGE-RAGE signaling p…
373	DB14002	D-alpha-Tocopherol acetate	Alpha_tocopherol is the primary form of vitamin E that is preferentially used by the human body to meet appropriate dietary requirements. In particular, the RRR_alpha_tocopherol (or sometimes called the d_alpha_tocopherol stereoisomer) stereoisomer is considered the natural formation of alpha_tocopherol and generally exhibits the greatest bioavailability out of all of the alpha_tocopherol stereoi…	SmallMoleculeDrug	yes		rheumatoid arthritis				IStoI|ItoA|NtoI|NtoA|HtoMCLx|BtoMCL(e)|MCL(e)toMCL,NtoI|NtoA|HtoMCLx|BtoMCL|BtoMCL(e)|MCL(e)toMCL		[ALOX5::P09917::NtoI|NtoA|HtoMCLx|BtoMCL|BtoMCL(e)|MCL(e)toMCL],[PRKCB::P05771::IStoI|ItoA|NtoI|NtoA|HtoMCLx|BtoMCL(e)|MCL(e)toMCL]	[hsa04726::ALOX5],[hsa04664::ALOX5],[hsa04919::PRKCB],[hsa04310::PRKCB],[hsa04662::PRKCB],[hsa04010::PRKCB],[hsa04540::PRKCB],[hsa04062::PRKCB],[hsa05205::PRKCB],[hsa04726::PRKCB],[hsa04921::PRKCB],[hsa04933::PRKCB],[hsa04370::PRKCB],[hsa04014::PRKCB],[hsa04720::PRKCB],[hsa04064::PRKCB],[hsa04071::PRKCB],[hsa04150::PRKCB],[hsa04012::PRKCB],[hsa04666::PRKCB],[hsa04912::PRKCB],[hsa05231::PRKCB],[hs…	[Serotonergic synapse::ALOX5],[Fc epsilon RI signaling pathway::ALOX5],[Thyroid hormone signaling pathway::PRKCB],[Wnt signaling pathway::PRKCB],[B cell receptor signaling pathway::PRKCB],[MAPK signaling pathway::PRKCB],[Gap junction::PRKCB],[Chemokine signaling pathway::PRKCB],[Proteoglycans in cancer::PRKCB],[Serotonergic synapse::PRKCB],[Oxytocin signaling pathway::PRKCB],[AGE-RAGE signaling p…
374	DB14006	Choline salicylate	Choline salicylate is an anti_inflammatory pain reliever agent that is related to aspirin. It is used to decrease swelling and to treat mild_moderate pain. It is used to treat arthritis in both children and adults. This medicine can also be used for fever [L2129].____Choline Salicylate is the choline salt of salicylic acid, used as an analgesic, antipyretic and antirheumatic. It relieves mild to …	SmallMoleculeDrug	yes		Anti-inflammatory (NSAIDs)				HtoMCLx|BtoMCL|MCL(e)toMCL		[PCYT1B::Q9Y5K3::HtoMCLx|BtoMCL|MCL(e)toMCL]	[hsa05231::PCYT1B],[hsa00564::PCYT1B]	[Choline metabolism in cancer::PCYT1B],[Glycerophospholipid metabolism::PCYT1B]
375	DB14185	Aripiprazole lauroxil	Aripiprazole lauroxil is a long_acting injectable atypical antipsychotic drug used in the treatment of schizophrenia in adult patients. It is a prodrug of [aripiprazole], which acts as a partial agonist at the D2 and 5_HT1A receptors, and as an antagonist at the 5_HT2A receptors [A34289]. ____Affecting about 1% of the adult population in the United States and approximately 26 million people world…	SmallMoleculeDrug	no		Schizophrenia				IStoI|ItoA|NtoI|HtoMCLx|BtoMCL		[HTR2A::P28223::IStoI|ItoA|NtoI|HtoMCLx|BtoMCL]	[hsa04540::HTR2A],[hsa04726::HTR2A],[hsa04750::HTR2A],[hsa04020::HTR2A]	[Gap junction::HTR2A],[Serotonergic synapse::HTR2A],[Inflammatory mediator regulation of TRP channels::HTR2A],[Calcium signaling pathway::HTR2A]
376	DB14481	Calcium phosphate dihydrate	_	SmallMoleculeDrug	no		Dietary Supplement				HtoMCLx|BtoMCL|BtoMCL(e)|MCL(e)toMCL,HtoMCLx|BtoMCL|MCL(e)toMCL		[S100A13::Q99584::HtoMCLx|BtoMCL|BtoMCL(e)|MCL(e)toMCL],[SPARC::P09486::HtoMCLx|BtoMCL|MCL(e)toMCL]
377	DB14487	Zinc acetate	_	SmallMoleculeDrug	no		Dietary Supplement				BtoMCL|MCL(e)toMCL,HtoMCLx|BtoMCL|BtoMCL(e)|MCL(e)toMCL,HtoMCLx|BtoMCL|MCL(e)toMCL,HtoMCLx|MCL(e)toMCL,NtoI|HtoMCLx|BtoMCL|BtoMCL(e)		[A2M::P01023::BtoMCL|MCL(e)toMCL],[APOBR::Q0VD83::HtoMCLx|MCL(e)toMCL],[APOE::P02649::BtoMCL|MCL(e)toMCL],[APP::P05067::NtoI|HtoMCLx|BtoMCL|BtoMCL(e)],[C1R::P00736::HtoMCLx|BtoMCL|BtoMCL(e)|MCL(e)toMCL],[C1S::P09871::HtoMCLx|BtoMCL|BtoMCL(e)|MCL(e)toMCL],[CLU::P10909::HtoMCLx|BtoMCL|MCL(e)toMCL],[MMP9::P14780::BtoMCL|MCL(e)toMCL],[SELENOP::P49908::HtoMCLx|BtoMCL|MCL(e)toMCL]	[hsa04610::A2M],[hsa04657::MMP9],[hsa04668::MMP9],[hsa05205::MMP9],[hsa05202::MMP9],[hsa04915::MMP9],[hsa05418::MMP9],[hsa04926::MMP9],[hsa04670::MMP9],[hsa04145::C1R],[hsa04610::C1R]	[Complement and coagulation cascades::A2M],[IL-17 signaling pathway::MMP9],[TNF signaling pathway::MMP9],[Proteoglycans in cancer::MMP9],[Transcriptional misregulation in cancer::MMP9],[Estrogen signaling pathway::MMP9],[Fluid shear stress and atherosclerosis::MMP9],[Relaxin signaling pathway::MMP9],[Leukocyte transendothelial migration::MMP9],[Phagosome::C1R],[Complement and coagulation cascades…
378	DB14517	Aluminium phosphate	_	SmallMoleculeDrug	no		Astringent	DrugBank	Mild astringent solutions are used in the relief of such minor skin irritations as those resulting from superficial cuts, allergies, insect bites, or fungal infections such as athlete's		NtoI|HtoMCLx|BtoMCL|BtoMCL(e)		[APP::P05067::NtoI|HtoMCLx|BtoMCL|BtoMCL(e)]
379	DB14518	Aluminum acetate	_	SmallMoleculeDrug	no		Astringent				NtoI|HtoMCLx|BtoMCL|BtoMCL(e)		[APP::P05067::NtoI|HtoMCLx|BtoMCL|BtoMCL(e)]
380	DB14533	Zinc chloride	Zinc chloride is a solution of ions indicated for use in total parenteral nutrition to maintain zinc levels and prevent deficiency syndromes.[L14189]____Zinc chloride was granted FDA approval before 26 June 1986.[L14189]	SmallMoleculeDrug	no		Dietary Supplement				BtoMCL|MCL(e)toMCL,HtoMCLx|BtoMCL|BtoMCL(e)|MCL(e)toMCL,HtoMCLx|BtoMCL|MCL(e)toMCL,HtoMCLx|MCL(e)toMCL,NtoI|HtoMCLx|BtoMCL|BtoMCL(e)		[A2M::P01023::BtoMCL|MCL(e)toMCL],[APOBR::Q0VD83::HtoMCLx|MCL(e)toMCL],[APOE::P02649::BtoMCL|MCL(e)toMCL],[APP::P05067::NtoI|HtoMCLx|BtoMCL|BtoMCL(e)],[C1R::P00736::HtoMCLx|BtoMCL|BtoMCL(e)|MCL(e)toMCL],[C1S::P09871::HtoMCLx|BtoMCL|BtoMCL(e)|MCL(e)toMCL],[CLU::P10909::HtoMCLx|BtoMCL|MCL(e)toMCL],[MMP9::P14780::BtoMCL|MCL(e)toMCL],[SELENOP::P49908::HtoMCLx|BtoMCL|MCL(e)toMCL]	[hsa04610::A2M],[hsa04657::MMP9],[hsa04668::MMP9],[hsa05205::MMP9],[hsa05202::MMP9],[hsa04915::MMP9],[hsa05418::MMP9],[hsa04926::MMP9],[hsa04670::MMP9],[hsa04145::C1R],[hsa04610::C1R]	[Complement and coagulation cascades::A2M],[IL-17 signaling pathway::MMP9],[TNF signaling pathway::MMP9],[Proteoglycans in cancer::MMP9],[Transcriptional misregulation in cancer::MMP9],[Estrogen signaling pathway::MMP9],[Fluid shear stress and atherosclerosis::MMP9],[Relaxin signaling pathway::MMP9],[Leukocyte transendothelial migration::MMP9],[Phagosome::C1R],[Complement and coagulation cascades…
381	DB14548	Zinc sulfate, unspecified form	Zinc sulfate is a common zinc supplement in parenteral nutrition.[A216916,L12888]	SmallMoleculeDrug	no		Dietary Supplement				BtoMCL|MCL(e)toMCL,HtoMCLx|BtoMCL|BtoMCL(e)|MCL(e)toMCL,HtoMCLx|BtoMCL|MCL(e)toMCL,HtoMCLx|MCL(e)toMCL,NtoI|HtoMCLx|BtoMCL|BtoMCL(e)		[A2M::P01023::BtoMCL|MCL(e)toMCL],[APOBR::Q0VD83::HtoMCLx|MCL(e)toMCL],[APOE::P02649::BtoMCL|MCL(e)toMCL],[APP::P05067::NtoI|HtoMCLx|BtoMCL|BtoMCL(e)],[C1R::P00736::HtoMCLx|BtoMCL|BtoMCL(e)|MCL(e)toMCL],[C1S::P09871::HtoMCLx|BtoMCL|BtoMCL(e)|MCL(e)toMCL],[CLU::P10909::HtoMCLx|BtoMCL|MCL(e)toMCL],[MMP9::P14780::BtoMCL|MCL(e)toMCL],[SELENOP::P49908::HtoMCLx|BtoMCL|MCL(e)toMCL]	[hsa04610::A2M],[hsa04657::MMP9],[hsa04668::MMP9],[hsa05205::MMP9],[hsa05202::MMP9],[hsa04915::MMP9],[hsa05418::MMP9],[hsa04926::MMP9],[hsa04670::MMP9],[hsa04145::C1R],[hsa04610::C1R]	[Complement and coagulation cascades::A2M],[IL-17 signaling pathway::MMP9],[TNF signaling pathway::MMP9],[Proteoglycans in cancer::MMP9],[Transcriptional misregulation in cancer::MMP9],[Estrogen signaling pathway::MMP9],[Fluid shear stress and atherosclerosis::MMP9],[Relaxin signaling pathway::MMP9],[Leukocyte transendothelial migration::MMP9],[Phagosome::C1R],[Complement and coagulation cascades…
382	DB14562	Andexanet alfa	Andexanet alfa is a recombinant human coagulation Factor Xa that promotes blood coagulation. It was developed by Portola Pharmaceuticals and was approved in in May 2018. It is marketed as Andexxa for intravenous injection or infusion and is indicated for the reversal of anticoagulation in combination with [rivaroxaban] and [apixaban] in cases of life_threatening or uncontrolled bleeding. Rivaroxa…	BiotechDrug	no		Anticoagulant				HtoMCLx|BtoMCL|BtoMCL(e)|MCL(e)toMCL		[TFPI::P10646::HtoMCLx|BtoMCL|BtoMCL(e)|MCL(e)toMCL]	[hsa04610::TFPI]	[Complement and coagulation cascades::TFPI]
383	DB14642	Lypressin	_	SmallMoleculeDrug	no		Diabetes Insipidus				HtoMCLx		[AVPR1A::P37288::HtoMCLx]	[hsa04072::AVPR1A],[hsa04270::AVPR1A],[hsa04020::AVPR1A]	[Phospholipase D signaling pathway::AVPR1A],[Vascular smooth muscle contraction::AVPR1A],[Calcium signaling pathway::AVPR1A]
384	DB14864	Brolucizumab	Brolucizumab, also known as RTH258 or ESBA1008,[A187211] is a monoclonal antibody indicated to treat neovascular age related macular degeneration.[L9089]____Brolucizumab was granted FDA approval in October 2019.[L9089]	BiotechDrug	no		Macular Degeneration				BtoMCL|BtoMCL(e)|MCL(e)toMCL		[VEGFA::P15692::BtoMCL|BtoMCL(e)|MCL(e)toMCL]
385	DB15035	Zanubrutinib	Zanubrutinib is a novel Bruton's tyrosine kinase (BTK) inhibitor used for the treatment of adult patients with mantle cell lymphoma (MCL) who have received at least one prior therapy.[L10163] Mantle cell lymphoma is an aggressive mature B_cell non_Hodgkin lymphoma that is associated with early relapse, poor clinical outcomes, and long_term survival.[A187967] BTK is an enzyme that plays a role in …	SmallMoleculeDrug	no		MCL				BtoMCL(e)|MCL(e)toMCL,ItoA|NtoA|BtoMCL|MCL(e)toMCL		[BLK::P51451::BtoMCL(e)|MCL(e)toMCL],[BTK::Q06187::ItoA|NtoA|BtoMCL|MCL(e)toMCL]	[hsa04662::BTK],[hsa04380::BTK],[hsa04064::BTK],[hsa04664::BTK],[hsa04611::BTK],[hsa05340::BTK]	[B cell receptor signaling pathway::BTK],[Osteoclast differentiation::BTK],[NF-kappa B signaling pathway::BTK],[Fc epsilon RI signaling pathway::BTK],[Platelet activation::BTK],[Primary immunodeficiency::BTK]
386	DB15044	Tafasitamab	Tafasitamab is a humanized, CD19_directed cytolytic monoclonal antibody intended for the treatment of B_cell malignancies.[L15302] It is produced using recombinant DNA technology in Chinese hamster ovary cells, and contains an IgG1/2 hybrid Fc_domain which has been modified with 2 amino acid substitutions to enhance its cytotoxicity relative to non_engineered anti_CD19 antibodies.[L15292,A191829]…	BiotechDrug	no		B-cell nHL, Chronic Lymphocytic Leukemia (CLL), Small Lymphocytic Lymphoma (SLL), diffuse large B-cell lymphoma (DLBCL)				IStoI|BtoMCL		[CD19::P15391::IStoI|BtoMCL]	[hsa04662::CD19],[hsa05340::CD19],[hsa04640::CD19]	[B cell receptor signaling pathway::CD19],[Primary immunodeficiency::CD19],[Hematopoietic cell lineage::CD19]
387	DB15598	Ferric maltol	Ferric maltol is an iron(III) atom complexed with 3 maltol molecules to increase the bioavailability compared to iron(II), without depositing it in the duodenum as insoluble ferric hydroxide and phosphate.[A189288] Ferric maltol has been described in literature since at least the late 1980s as a potential treatment for iron deficiency.[A189291]____Ferric maltol was granted FDA Approval on 25 July…	SmallMoleculeDrug	no		Dietary Supplement				HtoMCLx|BtoMCL|MCL(e)toMCL		[ITGB3::P05106::HtoMCLx|BtoMCL|MCL(e)toMCL]	[hsa04919::ITGB3],[hsa04380::ITGB3],[hsa05205::ITGB3],[hsa05418::ITGB3],[hsa04611::ITGB3],[hsa04015::ITGB3],[hsa04810::ITGB3],[hsa04145::ITGB3],[hsa04640::ITGB3],[hsa04512::ITGB3]	[Thyroid hormone signaling pathway::ITGB3],[Osteoclast differentiation::ITGB3],[Proteoglycans in cancer::ITGB3],[Fluid shear stress and atherosclerosis::ITGB3],[Platelet activation::ITGB3],[Rap1 signaling pathway::ITGB3],[Regulation of actin cytoskeleton::ITGB3],[Phagosome::ITGB3],[Hematopoietic cell lineage::ITGB3],[ECM-receptor interaction::ITGB3]
388	DB15699	Brexucabtagene autoleucel	Mantle cell lymphoma is a heterogeneous sub_category of non_Hodgkin's lymphoma that can be classified as either an aggressive nodal or an indolent leukemic non_nodal variant. Despite the introduction of Bruton's tyrosine kinase (BTK) inhibitors such as [ibrutinib] and [acalabrutinib], the prognosis for MCL patients remains poor and those that relapse following BTK inhibitor therapy have few treat…	BiotechDrug	no		R/R MCL				IStoI|BtoMCL		[CD19::P15391::IStoI|BtoMCL]	[hsa04662::CD19],[hsa05340::CD19],[hsa04640::CD19]	[B cell receptor signaling pathway::CD19],[Primary immunodeficiency::CD19],[Hematopoietic cell lineage::CD19]
