# Supplementary material for: Insight into Mantle Cell Lymphoma Pathobiology, Diagnosis, and Treatment Using Network-Based and Drug-Repurposing Approaches
Source: Int J Mol Sci. 2024 Jul 2;25(13):7298. doi: 10.3390/ijms25137298 (PMC11242097; doi:10.3390/ijms25137298)
Supplement: Supplementary file 1 [file ijms-25-07298-s001.zip › TableS7.xlsx]

## Sheet: A.Spectral Clustering Parameter
Supplementray Table 7A: Parameters used in spectral clustering per sample group comparison
									GSEA Analysis
										GO
		Quantile Threshold	Avg. Node Degree	beta	Total Nodes	Connected Nodes	Modules	EigenGap	WIKI	BP	MF	Wiki Pathways	GO Biological Process	GO Molecular Function
	NtoIS	0.98	209	100	21		2	4884 to 4885	5	4	2	BMP signaling in eyelid development TGF-beta receptor signaling TGF-beta receptor signaling in skeletal dysplasias Embryonic stem cell pluripotency pathways Osteoblast differentiation and related diseases	embryonic pattern specification somite rostral/caudal axis specification cellular component assembly involved in morphogenesis positive regulation of transcription from RNA polymerase II promoter involved in cellular response to chemical stimulus	I-SMAD binding structural constituent of muscle
	IStoI	0.97	326	200	81		1	4175 to 4176	0	0	0		-	-
		0.98	209	250	116		3	5352 to 5353	1	0	0	Pathogenic Escherichia coli infection	-	-
	ItoA	0.97	309	2	276		4	3259 to 3260	1	9	0	Cytoplasmic ribosomal proteins	-	ncRNA metabolic process ribosome biogenesis ncRNA processing protein targeting establishment of protein localization to membrane rRNA processing ribonucleoprotein complex biogenesis rRNA metabolic process maturation of SSU-rRNA from tricistronic rRNA transcript (SSU-rRNA, 5.8S rRNA, LSU-rRNA)
	NtoI	0.97	310	100	46		2	4100 to 4101	0	31	0	-	dopaminergic neuron differentiation regulation of reactive oxygen species metabolic process response to growth hormone regulation of reactive oxygen species biosynthetic process positive regulation of nitric oxide biosynthetic process positive regulation of nitric oxide metabolic process reactive oxygen species biosynthetic process interleukin-27-mediated signaling pathway interleukin-35-mediated…	-
	NtoA	0.97	304	100	65	64	2	2588 to 2589	2	4	0	Integrated breast cancer pathway Pyrimidine metabolism	pyrimidine nucleoside triphosphate metabolic process nucleobase-containing small molecule interconversion pyrimidine nucleotide biosynthetic process pyrimidine-containing compound biosynthetic process	-
	HtoMCLx	0.96		100	206	189	3	3 to 4	0	0	1		-	protease binding
	BtoMCL	0.99	82	3	124	109	1	50 to 51	12	0	0	miR-509-3p alteration of YAP1/ECM axis Hypertrophy model DNA IR-damage and cellular response via ATR Constitutive androstane receptor pathway Allograft Rejection Pregnane X receptor pathway Prostaglandin signaling Photodynamic therapy-induced NF-kB survival signaling miRNA targets in ECM and membrane receptors Aryl hydrocarbon receptor Netpath Focal adhesion: PI3K-Akt-mTOR-signaling pathway Overv…
	BtoMCL(e)	0.98	165	2	52	47	1	2 to 3	1	0	0	Folate metabolism
	MCL(e)toMCL	0.95	413	3	107	107	3	1 to 2	37	0	0	IL-7 signaling pathway Thyroid stimulating hormone (TSH) signaling pathway IL-2 signaling pathway Proteasome degradation AGE//RAGE pathway Non-genomic actions of 1,25 dihydroxyvitamin D3 Leptin signaling pathway Prolactin signaling pathway Host-pathogen interaction of human coronaviruses - MAPK signaling Brain-derived neurotrophic factor (BDNF) signaling pathway IL-5 signaling pathway PDGF pathwa…

## Sheet: B.Modules
Supplementray Table 7B: Aligned functional modules discovered with spectral clustering
	NtoIS					BtoMCL
	Module number	#Nodes	# Unconnected Nodes	Genes		Module number	#Nodes	# Unconnected Nodes	Genes
	M6	11	0	ZNF74, EIF3B, DAG1, TMED2, DIMT1, TNRC6A, DOP1A, SNRNP35, TMED4, RAB5C, GDI2, ZNF74, EIF3B, DAG1, TMED2, DIMT1, TNRC6A, DOP1A, SNRNP35, TMED4, RAB5C, GDI2		M2	124	15	DHTKD1, MRPS31, NUP107, HSP90AA1, S100PBP, IGF2R, NOL9, MTERF3, CTSL, DUT, BARD1, ATP5MG, CRYBB2, GPC6, MIS18A, MFSD10, DDIAS, SIK1, BBS7, ZNF831, LDHB, MBLAC2, PARN, POMP, FAM177A1, FAM172A, THAP11, PNPT1, RPA2, LAMP1, GOLGA1, DNMBP, TOM1L1, ZNF670, HECTD2, MINK1, INTU, IL1A, ACAP3, CHL1, ANXA3, SYNPO, LYPD6B, USP12, COX7B2, PLXNB3, NHS, NACC2, METTL15, KLHL29, PDE3B, ZIM3, TLL2, CLTC, PPBPP2, P…
	M8	10	0	HCCS, SMAD4, SMAD5, PHF3, PTPN23, ACTR10, CCDC115, AHSA2P, ATP2B1-AS1, MYH11
	IStoI					BtoMCLe
	Module number	#Nodes	# Unconnected Nodes	Genes		Module number	#Nodes	# Unconnected Nodes	Genes
	q threshold = 0.97
	M3	80	1	CDC42SE1, KLF9, ADGRE5, ITPR1, RAD51C, UVRAG, PPFIBP2, CFLAR, FRG1, PLK1, ABCA1, RABEPK, CWC27, TRIM22, KIF22, VPS51, CAMSAP1, ZBTB20, ANKRD49, HELLS, NGLY1, PNO1, PELI2, IFT43, MAPKAPK5, DCP2, MCOLN2, RPP38, SPRY1, SVBP, CCNE1, CDK9, IVD, USP7, SNRPA, ROCK2, PRCP, TADA3, GNB5, CHEK2, ABCB10, FBXO7, JOSD1, BICRAL, CNOT10, DESI1, POMP, STYXL1, HACD3, COA4, RBM28, COA1, YOD1, PIP4P2, SCYL1, STIM2, …		M2	52	5	PLPP6, FBRSL1, HNRNPH3, RCN2, NASP, BEX3, C5orf15, TRIM52, MTHFD1L, CYRIB, BRAT1, CALML4, MORC2, PDAP1, SLC46A1, ZBTB6, PLSCR1, ATXN7, KLHL29, FAXC, DMRT2, PPM1N, AKAP12, PDE8B, TNFRSF10C, DDB2, INSR, TIMP3, FKBP10, ZBED2, PCDHGB5, ZSWIM7, CBR3-AS1, SUCLA2-AS1, LOC286059, SNX10, TAGLN, RPS3, ANKRD29, EXOSC7, PLD2, MYBL1, EIF5A, MAFG, AHCY, KPNA1, LTA
	q threshold = 0.98
	M2	41	0	CYP27A1, ZNF789, AARS1, AUH, NVL, SH3BGRL, TMEM187, RAB9A, MVP, USP10, NAP1L4, ZNF230, CALM1, SLMAP, TNFRSF13B, EIF3K, DHRS7B, FOXRED1, LIMS2, C17orf75, FN3KRP, LACTB, IL18BP, MTDH, PLOD2, FAM89A, BMS1P4, PARN, DYRK4, FARSA, MARS1, PDLIM7, B4GAT1, TSPAN17, SLC30A1, ZNF480, THAP1, PERM1, SH2D5, TGFBI, RPL17,
	M3	78	0	RPS14, DCLRE1C, CEP250, CD14, AARS1, NVL, ATP6V0E1, NFKB1, RAB9A, RAB4A, USP10, SF3B4, IFT27, ADRM1, PHLPP2, DHRS7B, PARP8, PRXL2A, SLX4, TP53RK, CNTROB, WSB1, RSKR, FAM126B, PSMF1, ENDOD1, DAD1, ACAA1, ARF4, CEACAM1, GFPT1, CD82, MN1, PARN, SEC14L1, VAV2, DUSP11, DYRK4, WASL, FCGRT, SELENOF, MARS1, HLA-B, ATP6AP2, TUBA4A, ALKBH1, NCK1, NOP2, AFG3L2, TSPAN17, PITPNB, TIMM22, FLVCR1, SRP68, FAM162…
	M5	23	0	FTH1, SH3BGRL, NFKB1, TMEM59, CALM1, XPO6, CNRIP1, LIMS2, DCTN1, L2HGDH, PRXL2A, MGME1, WSB1, IL18BP, BMS1P4, ZNF823, FCGRT, TUBA4A, B4GAT1, SLC30A1, PERM1, SP3, ARF4
	ItoA					MCLtoMCLe
	Module number	#Nodes	# Unconnected Nodes	Genes		Module number	#Nodes		Genes
	Μ2	130	5	RPL38, CRYZ, PBX2, PSMG1, MDH1, AVIL, LAMTOR2, GGA2, RAB4B, SNX14, SPATA20, SLC49A4, NIBAN3, TBC1D10C, TLE5, FAU, PMM1, ZNF175, TRMT5, GALNT11, HYLS1, MBNL1, PODXL, RPS23, CCNH, RANBP1, SUCLG1, EWSR1, COQ2, RHOT1, C5orf15, MRPL57, PTCD2, SLC15A4, PFDN5, TPT1P9, CCT8P1, PRR13P5, SPN, GNPTAB, RPL39, CD19, IARS1, STAU1, CAMK1G, VPS37A, PIGO, LTO1, KLHL35, BCDIN3D, MORN2, TPT1P9, MSRB2, UBE2H, M6PR, …		M3	85	0	ARHGAP21, MAPK1, UBE2D2, ALS2, ANKRD17, FAM76B, CCDC47, RBM28, DUSP1, MAP7D1, DHX37, FYN, ZNF451, ISY1, STAT1, ACAT1, GNA13, AMFR, HSPA4, PEA15, SMAP1, ZNF512B, PLA2G12A, ABLIM3, IL6R, ZNF675, LINC00597, SLC12A6, LPGAT1, TEFM, LBX2-AS1, MLANA, CDKN2C, SNHG7, WWC2, LRRC4, KCTD4, MBTPS2, EIF4E, HESX1, PCGF2, UBXN8, OR10A4, PNPLA4, DNAH2, KISS1, CTSV, PRIMPOL, TAS2R1, ZNF334, SLC52A3, LINC01139, ZNF…
	Μ3	13	4	CCND2, SNORA62, FCRL2, CD79B, MRPL49, ARID3B, PPA2, PPA1, SAMD9L		M7	13	8	DCLRE1C, PSMD11, ATP4A, SMAD2, ABCG1
	Μ4	18	10	TMX2, EHBP1, SHFL, WDR24, FH, FRS3, SMTN, CEP83		M8	9	1	INTS6, RARS1, CDKN1B, CLIC1, LONRF3, OTUB2, DDX49, SNAPC1
	Μ6	20	2	FYN, SUMO2P3, UQCRQ, SLC25A15, MED23, WDR91, PHPT1, ERLEC1, FBXL15, IPPK, DPH3, PROS1, GNG10, PLRG1, BPNT1, YWHAQ, MACROH2A2, SLC4A5
	Μ11	25	11	NT5C3A, GOLPH3L, CTPS2, APOBEC3C, DDX56, PHF3, WIPI1, NUDT16L1, SNX29, PPP1CA, RAD51D, FCER1G, CFAP410, NMD3
	Μ14	13	4	TSPAN6, ATAT1, FBXO22, BEX3, NOSIP, OR2A9P, CUTA, RPS14, MYO1C
	NtoI
	Module number	#Nodes	# Unconnected Nodes	Genes
	M3	24	5	TNFAIP2, SLC45A3, PI4KB, ZBTB24, SAFB, DRAM1, DISP1, TTC13, CCDC120, RPL21P131, BANP, SH2D3C, TMEM181, VHL, CD47, TMEM150A, CCN2, SAE1, CCNB1IP1
	M4	41	4	NME3, LAMP2, JHY, TRMT44, MRPL33, BAZ1B, GRAMD1A, DIDO1, ZNF564, UQCC2, GINS3, HBP1, CYFIP2, TRMT12, STRAP, GABARAPL2, ACTR8, FLJ43315, ISY1, DHTKD1, LBH, C9orf78, RFXANK, LOC374443, MFN1P1, TOP2B, TMEM223, RCBTB2, DNASE2, CDC25A, CCN2, CTPS1, SLC25A3, NDUFS5, ALKBH1, MRPS7, MND1
